# Supplementary material for: Cancer Genes Hypermethylated in Human Embryonic Stem Cells
Source: PLoS One. 2008 Sep 29;3(9):e3294. doi: 10.1371/journal.pone.0003294 (PMC2546447; doi:10.1371/journal.pone.0003294)
Supplement: Table S1 — List of genes belonging to each group defined in Supplementary Table 1. (1.20 MB XLS) [file pone.0003294.s009.xls]

## Sheet: Sheet1
Hypermethylated in hESCs > 0.7 in > 2/8 samples
TargetID	CHROMOSOME	PROBE_ID	GID	ACCESSION	SYMBOL	GENE_ID	CPG_COORDINATE	DIST_TO_TSS	CPG_ISLAND	INPUT_SEQUENCE	SYNONYM	ANNOTATION	PRODUCT	CG_NO
AATK_E63_R	17	AATK_E63_R	89041906	XM_927215.1	AATK	9625	76709831	63	N	GGGCAGAAGCCAGCTTGATGGCAGACACCT[CG]CCACCAGTAGCAGGCGTGGGAGAGTC	.	PREDICTED: Homo sapiens apoptosis-associated tyrosine kinase (AATK), mRNA.	apoptosis-associated tyrosine kinase	cg05292376
AATK_P519_R	17	AATK_P519_R	89041906	XM_927215.1	AATK	9625	76710413	-519	Y	GGGGACGTGCCCAGTGGGTCCT[CG]AAGAAGGCAGGACAGAAGGCGG	.	PREDICTED: Homo sapiens apoptosis-associated tyrosine kinase (AATK), mRNA.	apoptosis-associated tyrosine kinase	cg17279079
AATK_P709_R	17	AATK_P709_R	89041906	XM_927215.1	AATK	9625	76710603	-709	Y	ACGGGTGGCCCGTGGCCCAGCAG[CG]GCTCCATGGCCAGCGAGGCGG	.	PREDICTED: Homo sapiens apoptosis-associated tyrosine kinase (AATK), mRNA.	apoptosis-associated tyrosine kinase	cg02979355
ABCB4_E429_F	7	ABCB4_E429_F	9961251	NM_018850.1	ABCB4	5244	86947255	429	N	TTCCTTGGACTTCTCAGTCTATTCT[CG]CCACTTCTGTCATGTCAGTCAGTCACAC	MDR3, PGY3, ABC21, MDR2/3, PFIC-3	Homo sapiens ATP-binding cassette, sub-family B (MDR/TAP), member 4 (ABCB4), transcript variant C, mRNA.	ATP-binding cassette, subfamily B, member 4 isoform C	cg05279864
ABCB4_P51_F	7	ABCB4_P51_F	9961251	NM_018850.1	ABCB4	5244	86947735	-51	N	TCTGTCCTTTCCTCCTCTTC[CG]CCTTTGTCCATTGTCAAAAGCATGGCCTGG	MDR3, PGY3, ABC21, MDR2/3, PFIC-3	Homo sapiens ATP-binding cassette, sub-family B (MDR/TAP), member 4 (ABCB4), transcript variant C, mRNA.	ATP-binding cassette, subfamily B, member 4 isoform C	cg18655915
ABCB4_P892_F	7	ABCB4_P892_F	9961251	NM_018850.1	ABCB4	5244	86948576	-892	N	GAATTAGGCTTCCAGCTCTGGCCA[CG]TGACTTCAGCTTCTCATTCTGTATTCCTAT	MDR3, PGY3, ABC21, MDR2/3, PFIC-3	Homo sapiens ATP-binding cassette, sub-family B (MDR/TAP), member 4 (ABCB4), transcript variant C, mRNA.	ATP-binding cassette, subfamily B, member 4 isoform C	cg02810586
ABCC2_E16_R	10	ABCC2_E16_R	4557480	NM_000392.1	ABCC2	1244	101532577	16	N	AATAGAAGAGTCTTCGTTCCAGA[CG]CAGTCCAGGAATCATGCTGGAGAAGTTCT	DJS, MRP2, cMRP, ABC30, CMOAT, KIAA1010	Homo sapiens ATP-binding cassette, sub-family C (CFTR/MRP), member 2 (ABCC2), mRNA.	ATP-binding cassette, sub-family C (CFTR/MRP), member 2	cg14947634
ABCC2_P88_F	10	ABCC2_P88_F	4557480	NM_000392.1	ABCC2	1244	101532473	-88	N	GTTGGGATGAAAGGTCATCCTTTA[CG]GAGAACATCAGAATGGTAGATAATTCC	DJS, MRP2, cMRP, ABC30, CMOAT, KIAA1010	Homo sapiens ATP-binding cassette, sub-family C (CFTR/MRP), member 2 (ABCC2), mRNA.	ATP-binding cassette, sub-family C (CFTR/MRP), member 2	cg08067239
ACTG2_E98_R	2	ACTG2_E98_R	63054873	NM_001615.3	ACTG2	72	73973699	98	N	CCTCTCATACCCTCGGTAAGTACTGTA[CG]GCTTTTGCCACCTCTTCCTTTCC	ACT, ACTE, ACTA3, ACTL3, ACTSG	Homo sapiens actin, gamma 2, smooth muscle, enteric (ACTG2), mRNA.	actin, gamma 2 propeptide	cg04793455
ACTG2_P346_F	2	ACTG2_P346_F	63054873	NM_001615.3	ACTG2	72	73973255	-346	N	GGGCGTCCCAGGCAGACCCAGGGGC[CG]CATGCAGCAGGGCCTGAGGAGG	ACT, ACTE, ACTA3, ACTL3, ACTSG	Homo sapiens actin, gamma 2, smooth muscle, enteric (ACTG2), mRNA.	actin, gamma 2 propeptide	cg15966469
ACTG2_P455_R	2	ACTG2_P455_R	63054873	NM_001615.3	ACTG2	72	73973146	-455	N	GCACGCAGGATTTCTTTCCTGGGTA[CG]GAAGGCATTTCTCTTCAGCTTTCATTGG	ACT, ACTE, ACTA3, ACTL3, ACTSG	Homo sapiens actin, gamma 2, smooth muscle, enteric (ACTG2), mRNA.	actin, gamma 2 propeptide	cg05473646
ACVR1_E328_R	2	ACVR1_E328_R	10862690	NM_001105.2	ACVR1	90	158402708	328	N	GCACGAAGCGTTGCCAGTCTGGGAC[CG]GCTTCCAGTGAGGACAGCATTGTTT	ALK2, SKR1, ACTRI, ACVRLK2	Homo sapiens activin A receptor, type I (ACVR1), mRNA.	activin A type I receptor precursor	cg09919801
AFF3_P122_F	2	AFF3_P122_F	68348715	NM_001025108.1	AFF3	3899	100125591	-122	N	GTGACTAAACCAGATACCCAAC[CG]GCCAACTCTCACTTGTGGCAGGGCCT	LAF4, MLLT2-like	Homo sapiens AF4/FMR2 family, member 3 (AFF3), transcript variant 2, mRNA.	AF4/FMR2 family, member 3 isoform 2	cg23497683
AFF3_P808_F	2	AFF3_P808_F	68348715	NM_001025108.1	AFF3	3899	100126277	-808	N	CCATACTCTCCTGGTTTTTGTCAGG[CG]GTCTCTCACACTGGCAGGCTTCCATT	LAF4, MLLT2-like	Homo sapiens AF4/FMR2 family, member 3 (AFF3), transcript variant 2, mRNA.	AF4/FMR2 family, member 3 isoform 2	cg17356467
AFP_P824_F	4	AFP_P824_F	4501988	NM_001134.1	AFP	174	74519973	-824	N	CCCCCAGTGATTCTAATGTGTAGCCAAGAT[CG]GGAACCCTTGTAGACAGGGAT	FETA, HPAFP	Homo sapiens alpha-fetoprotein (AFP), mRNA.	alpha-fetoprotein precursor	cg10778295
AGXT_E115_R	2	AGXT_E115_R	4557288	NM_000030.1	AGXT	189	241456950	115	N	GGTTCCCGAGCGGCAGGTTGGGTG[CG]GACCATGGCCTCTCACAAGCTGCTGGTGAC	AGT, SPT, AGT1, SPAT, TLH6, AGXT1	Homo sapiens alanine-glyoxylate aminotransferase (oxalosis I; hyperoxaluria I; glycolicaciduria; serine-pyruvate aminotransferase) (AGXT), mRNA.	alanine-glyoxylate aminotransferase	cg15446157
AGXT_P180_F	2	AGXT_P180_F	4557288	NM_000030.1	AGXT	189	241456655	-180	N	GAGCTAAGCAGAATAAGAGGGGCTGGA[CG]TGCAGGACTCAGAGTGGGAGCG	AGT, SPT, AGT1, SPAT, TLH6, AGXT1	Homo sapiens alanine-glyoxylate aminotransferase (oxalosis I; hyperoxaluria I; glycolicaciduria; serine-pyruvate aminotransferase) (AGXT), mRNA.	alanine-glyoxylate aminotransferase	cg20657132
AIM2_E208_F	1	AIM2_E208_F	4757733	NM_004833.1	AIM2	9447	157313063	208	N	GGTGCTTACCTCCTGATCCCTGGGG[CG]ATCAGCAAACCGGGTCTGCCACC	PYHIN4	Homo sapiens absent in melanoma 2 (AIM2), mRNA.	absent in melanoma 2	cg05998059
AIM2_P624_F	1	AIM2_P624_F	4757733	NM_004833.1	AIM2	9447	157313895	-624	N	GTCAGCAGTCAGCCAAGTTTT[CG]ACCATCTTGGCTTTAACCAGTTGCGGCC	PYHIN4	Homo sapiens absent in melanoma 2 (AIM2), mRNA.	absent in melanoma 2	cg17311798
ALPL_P433_F	1	ALPL_P433_F	13787192	NM_000478.2	ALPL	249	21708023	-433	Y	GAGAGACAGGGACACGTGGGCAGAGA[CG]GATAAAGACAGAGACCCAGAGAAAGCC	HOPS, TNAP, TNSALP, AP-TNAP	Homo sapiens alkaline phosphatase, liver/bone/kidney (ALPL), mRNA.	tissue non-specific alkaline phosphatase precursor	cg23352747
AOC3_P890_R	17	AOC3_P890_R	6806883	NM_003734.2	AOC3	8639	38255837	-890	N	AATCCTGTGGCCTGCCTCCC[CG]ACCTGGCAGCCTGTGTCCCGGACTTAC	HPAO, VAP1, VAP-1	Homo sapiens amine oxidase, copper containing 3 (vascular adhesion protein 1) (AOC3), mRNA.	amine oxidase, copper containing 3 precursor	cg14591538
APBA2_P227_F	15	APBA2_P227_F	22035549	NM_005503.2	APBA2	321	27000918	-227	N	TGAAGACTTGGGGGAGAATCA[CG]GTCAACTTGTGACGCTTGGTT	X11L, MINT2, LIN-10, HsT16821, MGC99508, D15S1518E, MGC:14091	Homo sapiens amyloid beta (A4) precursor protein-binding, family A, member 2 (X11-like) (APBA2), mRNA.	amyloid beta A4 precursor protein-binding, family A, member 2	cg20840847
APBA2_P305_R	15	APBA2_P305_R	22035549	NM_005503.2	APBA2	321	27000840	-305	N	AGCATGCAGCTCTGCTACCTGTGGCC[CG]AAATCATTAGTTGTCCATACTCACTGACCT	X11L, MINT2, LIN-10, HsT16821, MGC99508, D15S1518E, MGC:14091	Homo sapiens amyloid beta (A4) precursor protein-binding, family A, member 2 (X11-like) (APBA2), mRNA.	amyloid beta A4 precursor protein-binding, family A, member 2	cg17121025
APOA1_P261_F	11	APOA1_P261_F	4557320	NM_000039.1	APOA1	335	116213809	-261	N	GCTTGCAGGTCTCCCGGGTGGGGT[CG]GGGTTCCCTGCACTCATCCCCT	MGC117399	Homo sapiens apolipoprotein A-I (APOA1), mRNA.	apolipoprotein A-I preproprotein	cg17542807
APOC1_P406_R	19	APOC1_P406_R	51944963	NM_001645.3	APOC1	341	50109355	-406	Y	CCCCTGCTTGTTCAATCGATCA[CG]ACCCTCTCACGTGCACCCACTTA	.	Homo sapiens apolipoprotein C-I (APOC1), mRNA.	apolipoprotein C-I precursor	cg06342766
APOC2_P377_F	19	APOC2_P377_F	32130517	NM_000483.3	APOC2	344	50140706	-377	N	GGGAAGGAAGAGTAGGGAGGT[CG]GGAAGGGTATCAAGGAATAACACC	MGC75082	Homo sapiens apolipoprotein C-II (APOC2), mRNA.	apolipoprotein C-II precursor	cg27593634
ARHGAP9_P260_F	12	ARHGAP9_P260_F	14210509	NM_032496.1	ARHGAP9	64333	56169124	-260	N	TAAGGTCCCTGTCTTGCAGCTGGATAG[CG]GCAACTACCTCTTCTCCACTAGTGCAATC	10C, RGL1, MGC1295	Homo sapiens Rho GTPase activating protein 9 (ARHGAP9), mRNA.	Rho GTPase activating protein 9	cg11953654
ARHGAP9_P518_R	12	ARHGAP9_P518_R	14210509	NM_032496.1	ARHGAP9	64333	56169382	-518	N	TAACCAGTGGCTGGAATGGGAAG[CG]ACAGAGCTGCAGGTAGGACTAAGGTAT	10C, RGL1, MGC1295	Homo sapiens Rho GTPase activating protein 9 (ARHGAP9), mRNA.	Rho GTPase activating protein 9	cg11714628
ARHGDIB_P148_R	12	ARHGDIB_P148_R	56676392	NM_001175.4	ARHGDIB	397	15005977	-148	N	GCACATGTGCGAGCATGACAGCCCGTGTGA[CG]TGGAGATGCATGAATGTACACGCAAGA	D4, GDIA2, GDID4, LYGDI, Ly-GDI, RAP1GN1	Homo sapiens Rho GDP dissociation inhibitor (GDI) beta (ARHGDIB), mRNA.	Rho GDP dissociation inhibitor (GDI) beta	cg15450139
ASB4_E89_F	7	ASB4_E89_F	7706378	NM_016116.1	ASB4	51666	94953309	89	N	TCCTTGAGGCGCTAAAGTCCAATGACTT[CG]GAAAATTGAAGGCTATTTTGAT	ASB-4	Homo sapiens ankyrin repeat and SOCS box-containing 4 (ASB4), transcript variant 1, mRNA.	ankyrin repeat and SOCS box-containing protein 4 isoform a	cg14154704
ASB4_P391_F	7	ASB4_P391_F	7706378	NM_016116.1	ASB4	51666	94952829	-391	N	TTTTGGATATTGGCTTGTCAGAGCAAGA[CG]CTGGATCTCCAGCCAGGCACCAGATGT	ASB-4	Homo sapiens ankyrin repeat and SOCS box-containing 4 (ASB4), transcript variant 1, mRNA.	ankyrin repeat and SOCS box-containing protein 4 isoform a	cg06784129
ASB4_P52_R	7	ASB4_P52_R	7706378	NM_016116.1	ASB4	51666	94953168	-52	N	ACTCTCCAGCATGCGCCTGTTTGCT[CG]GTGCTGTTCTCTCGATAAATCACAACAAAG	ASB-4	Homo sapiens ankyrin repeat and SOCS box-containing 4 (ASB4), transcript variant 1, mRNA.	ankyrin repeat and SOCS box-containing protein 4 isoform a	cg19100779
ASCL2_E76_R	11	ASCL2_E76_R	42716308	NM_005170.2	ASCL2	430	2248682	76	Y	GGTGCTTAGTGCGCCCCCAAAGCAAGGTA[CG]CAGGTCCTGGGTTGAGCCTTC	ASH2, HASH2, MASH2	Homo sapiens achaete-scute complex-like 2 (Drosophila) (ASCL2), mRNA.	achaete-scute complex homolog-like 2	cg22073478
ASCL2_P360_F	11	ASCL2_P360_F	42716308	NM_005170.2	ASCL2	430	2249118	-360	Y	CCTAGCGCAGCTATGTCCCGAG[CG]CGCCCCCACCTGTGCGTTAATCTACTGG	ASH2, HASH2, MASH2	Homo sapiens achaete-scute complex-like 2 (Drosophila) (ASCL2), mRNA.	achaete-scute complex homolog-like 2	cg15376678
ASCL2_P609_R	11	ASCL2_P609_R	42716308	NM_005170.2	ASCL2	430	2249367	-609	Y	GGGCCTGGAGGTCTGCACCCGAC[CG]CCTTGTGCCAGGACGGTCAGGT	ASH2, HASH2, MASH2	Homo sapiens achaete-scute complex-like 2 (Drosophila) (ASCL2), mRNA.	achaete-scute complex homolog-like 2	cg00868120
ATP10A_P524_R	15	ATP10A_P524_R	21361906	NM_024490.2	ATP10A	57194	23660487	-524	Y	AGAAGGGGTGGGAGAATAAGCA[CG]GCATGGAAAAAGGAGCTGG	ATPVA, ATPVC, ATP10C, KIAA0566	Homo sapiens ATPase, Class V, type 10A (ATP10A), mRNA.	ATPase, Class V, type 10A	cg18939241
AXIN1_P995_R	16	AXIN1_P995_R	31083149	NM_003502.2	AXIN1	8312	343460	-995	Y	GGGGACCGCCACGGCCTGCCCGC[CG]CCGTGAGGGAAGCAGGCTCCCA	AXIN, MGC52315	Homo sapiens axin 1 (AXIN1), transcript variant 1, mRNA.	axin 1 isoform a	cg24498552
B3GALT5_E246_R	21	B3GALT5_E246_R	15451880	NM_033170.1	B3GALT5	10317	39951370	246	N	CACACTCCTGGCATCCCAG[CG]TCTCCAGCTTGCATGGCCTGTCACGGTATT	B3T5, GLCT5, B3GalTx, B3GalT-V, beta3Gal-T5	Homo sapiens UDP-Gal:betaGlcNAc beta 1,3-galactosyltransferase, polypeptide 5 (B3GALT5), transcript variant 2, mRNA.	UDP-Gal:betaGlcNAc beta 1,3-galactosyltransferase 5	cg11479877
B3GALT5_P330_F	21	B3GALT5_P330_F	15451880	NM_033170.1	B3GALT5	10317	39950794	-330	N	GGGGGCAGTGACCTAGGCAGAGGG[CG]GGAGCCAGCAGATGGGATACACTCAG	B3T5, GLCT5, B3GalTx, B3GalT-V, beta3Gal-T5	Homo sapiens UDP-Gal:betaGlcNAc beta 1,3-galactosyltransferase, polypeptide 5 (B3GALT5), transcript variant 2, mRNA.	UDP-Gal:betaGlcNAc beta 1,3-galactosyltransferase 5	cg06700769
BCL2A1_P1127_R	15	BCL2A1_P1127_R	14574570	NM_004049.2	BCL2A1	597	78051825	-1127	Y	TGGGTGGCAGAGAACAGGGCCTCT[CG]AGGTGACTCTGGCAGTACCGCCC	GRS, BFL1, HBPA1, BCL2L5	Homo sapiens BCL2-related protein A1 (BCL2A1), mRNA.	BCL2-related protein A1	cg27177709
BCR_P346_F	22	BCR_P346_F	11038640	NM_021574.1	BCR	613	21852206	-346	Y	CTCTGACACGACGACTGGGCAGTGC[CG]GTGACGCTTATGGCACTGCGG	ALL, CML, PHL, BCR1, D22S11, D22S662	Homo sapiens breakpoint cluster region (BCR), transcript variant 2, mRNA.	breakpoint cluster region isoform 2	cg01574123
BCR_P422_F	22	BCR_P422_F	11038640	NM_021574.1	BCR	613	21852130	-422	Y	TGCGTCTCCATGGAAGGTGCCCTC[CG]CATCGTTGGGCCAGATCTGCCTG	ALL, CML, PHL, BCR1, D22S11, D22S662	Homo sapiens breakpoint cluster region (BCR), transcript variant 2, mRNA.	breakpoint cluster region isoform 2	cg08146988
BLK_P14_F	8	BLK_P14_F	33469981	NM_001715.2	BLK	640	11388916	-14	N	GACAAAGCAAAACCAGTGAGGCTGAAAGAA[CG]GCTGCCCTGGTGCACACAGATGG	MGC10442	Homo sapiens B lymphoid tyrosine kinase (BLK), mRNA.	B lymphoid tyrosine kinase	cg22826986
BLK_P668_R	8	BLK_P668_R	33469981	NM_001715.2	BLK	640	11388262	-668	N	AAACCCCAGAACTCTGCGTTGCTG[CG]TCTATTGACATGAACACCTGTCAAACCTGC	MGC10442	Homo sapiens B lymphoid tyrosine kinase (BLK), mRNA.	B lymphoid tyrosine kinase	cg15742700
BMPR1A_E88_F	10	BMPR1A_E88_F	41349436	NM_004329.2	BMPR1A	657	88506464	88	Y	AGGAGGGAGGAGGGCCAAGGG[CG]GGCAGGAAGGCTTAGGCTCG	ALK3, CD292, ACVRLK3	Homo sapiens bone morphogenetic protein receptor, type IA (BMPR1A), mRNA.	bone morphogenetic protein receptor, type IA precursor	cg14602437
BRCA1_P835_R	17	BRCA1_P835_R	63252875	NM_007298.2	BRCA1	672	38531829	-835	Y	GCAATCGCCACCAGTCAATGGGGTGGT[CG]TTTTGAGGGACAAGTGGTAAGA	IRIS, PSCP, BRCAI, BRCC1, RNF53	Homo sapiens breast cancer 1, early onset (BRCA1), transcript variant BRCA1-delta9-11, mRNA.	breast cancer 1, early onset isoform BRCA1-delta9-11	cg00579360
C4B_E171_F	6	C4B_E171_F	67782350	NM_000592.4	C4B	721	32057984	171	N	GGCAGGGCTGGCATCGGGACC[CG]ATTCAGGAGTGAGGGAGAGCAG	CH, C4F, CO4, C4B1, C4B3, CPAMD3	Homo sapiens complement component 4B (Childo blood group) (C4B), mRNA.	complement component 4B preproprotein	cg01672355
C4B_P191_F	6	C4B_P191_F	67782350	NM_000592.4	C4B	721	32057622	-191	N	CTCAGGCACTGGAATGAGAGGAGTTAA[CG]GGGAAGGACAGGGTTATTT	CH, C4F, CO4, C4B1, C4B3, CPAMD3	Homo sapiens complement component 4B (Childo blood group) (C4B), mRNA.	complement component 4B preproprotein	cg14877208
CALCA_E174_R	11	CALCA_E174_R	76880483	NM_001033952.1	CALCA	796	14950234	174	Y	TCCAACCTAGGGCACGAGCCTGGTATAAAT[CG]CGGACTAACAGAGACTATCTGATGAA	CT, KC, CGRP, CALC1, CGRP1, CGRP-I, MGC126648	Homo sapiens calcitonin/calcitonin-related polypeptide, alpha (CALCA), transcript variant 2, mRNA.	calcitonin isoform CALCA preproprotein	cg09068492
CARD15_P302_R	16	CARD15_P302_R	11545911	NM_022162.1	CARD15	64127	49288249	-302	N	AGAGCTCCGAGTCACGTGGCTTGGG[CG]GGCCTCCCCTTCCTGGTGTCCA	CD, ACUG, BLAU, IBD1, NOD2, NOD2B, PSORAS1	Homo sapiens caspase recruitment domain family, member 15 (CARD15), mRNA.	NOD2 protein	cg23486288
CARD15_P665_F	16	CARD15_P665_F	11545911	NM_022162.1	CARD15	64127	49287886	-665	N	ATTTCGCCTGAAGAGGGGAAGCC[CG]ACCAGGTAATAAAGGAGTAAGAGGAA	CD, ACUG, BLAU, IBD1, NOD2, NOD2B, PSORAS1	Homo sapiens caspase recruitment domain family, member 15 (CARD15), mRNA.	NOD2 protein	cg16771652
CASP10_E139_F	2	CASP10_E139_F	47078266	NM_001230.3	CASP10	843	201756239	139	N	TTTGTTTTCAGGCAATTTCCCTGAGAAC[CG]TTTACTTCCAGAAGATTGGTGGAG	MCH4, ALPS2, FLICE2	Homo sapiens caspase 10, apoptosis-related cysteine peptidase (CASP10), transcript variant A, mRNA.	caspase 10 isoform a preproprotein	cg20209903
CASP10_P186_F	2	CASP10_P186_F	47078266	NM_001230.3	CASP10	843	201755914	-186	N	GAAAGCCTGAAGCACTTTGTGGCTTCCA[CG]GGTTCGTTTCTAGGAAGCTTTT	MCH4, ALPS2, FLICE2	Homo sapiens caspase 10, apoptosis-related cysteine peptidase (CASP10), transcript variant A, mRNA.	caspase 10 isoform a preproprotein	cg14420164
CASP10_P334_F	2	CASP10_P334_F	47078266	NM_001230.3	CASP10	843	201755766	-334	N	TGTGGACATAAGAAAGGGTTAACATGGC[CG]ACAACTATTTCATGAGCTTTTTGGCTT	MCH4, ALPS2, FLICE2	Homo sapiens caspase 10, apoptosis-related cysteine peptidase (CASP10), transcript variant A, mRNA.	caspase 10 isoform a preproprotein	cg13782463
CASP8_E474_F	2	CASP8_E474_F	73623018	NM_001228.3	CASP8	841	201806900	474	N	CCTTGCCCAGAGGCTGCGGGCTG[CG]GGTCAAGACATCAGTAGAAGGAGG	CAP4, MACH, MCH5, FLICE, MGC78473	Homo sapiens caspase 8, apoptosis-related cysteine peptidase (CASP8), transcript variant A, mRNA.	caspase 8 isoform A	cg05776114
CCKAR_E79_F	4	CCKAR_E79_F	63054823	NM_000730.2	CCKAR	886	26101061	79	N	CCGGCTCATTCCTCTAATGAC[CG]AAGCGTCTCGCAGATGCAACCTGCCG	CCK-A, CCKRA, CCK1-R	Homo sapiens cholecystokinin A receptor (CCKAR), mRNA.	cholecystokinin A receptor	cg08845028
CCKAR_P270_F	4	CCKAR_P270_F	63054823	NM_000730.2	CCKAR	886	26101410	-270	N	CCAGTACTCCTCTATATAGGAACC[CG]TCACCATCCCAGACATATGCAGAA	CCK-A, CCKRA, CCK1-R	Homo sapiens cholecystokinin A receptor (CCKAR), mRNA.	cholecystokinin A receptor	cg12336680
CCL3_E53_R	17	CCL3_E53_R	4506842	NM_002983.1	CCL3	6348	31441547	53	N	AGCAGGTGACGGAATGTGGGCT[CG]AGTGTCAGCAGAGCCAAGAAAGGACTG	MIP1A, SCYA3, G0S19-1, LD78ALPHA, MIP-1-alpha	Homo sapiens chemokine (C-C motif) ligand 3 (CCL3), mRNA.	chemokine (C-C motif) ligand 3	cg21335375
CCL3_P543_R	17	CCL3_P543_R	4506842	NM_002983.1	CCL3	6348	31442143	-543	N	ATGTAGTGACTAGGGCGCTGTGTTAAA[CG]CTAGTTGTGGATCATAAAAATACTTT	MIP1A, SCYA3, G0S19-1, LD78ALPHA, MIP-1-alpha	Homo sapiens chemokine (C-C motif) ligand 3 (CCL3), mRNA.	chemokine (C-C motif) ligand 3	cg05481196
CD1A_P414_R	1	CD1A_P414_R	27764864	NM_001763.1	CD1A	909	156490137	-414	N	AACATTGAAGTCAAAATTCTGGGCTGG[CG]TACATTAGTTAGGAGCCCCCATTTTAG	CD1	Homo sapiens CD1a antigen (CD1A), mRNA.	CD1A antigen precursor	cg19355763
CD1A_P6_F	1	CD1A_P6_F	27764864	NM_001763.1	CD1A	909	156490545	-6	N	TGGAGAAAAGGTGTTAGTTTGTACTGT[CG]CACAGGGCAGTCGTAGGAGACTCTG	CD1	Homo sapiens CD1a antigen (CD1A), mRNA.	CD1A antigen precursor	cg03528325
CD2_P68_F	1	CD2_P68_F	31542293	NM_001767.2	CD2	914	117098557	-68	N	TGTAAAGAGAGGCACGTGGTTAAGCTCT[CG]GGGTGTGGACTCCACCAGTC	T11, SRBC	Homo sapiens CD2 antigen (p50), sheep red blood cell receptor (CD2), mRNA.	CD2 antigen (p50), sheep red blood cell receptor	cg20405187
CD34_P339_R	1	CD34_P339_R	68342037	NM_001025109.1	CD34	947	206151645	-339	N	ATCCTGTGCTGTGTGTGAGTGAAG[CG]TCAGGAGTGAGCAGGTATACGTGACT	.	Homo sapiens CD34 antigen (CD34), transcript variant 1, mRNA.	CD34 antigen isoform a	cg03583857
CD34_P780_R	1	CD34_P780_R	68342037	NM_001025109.1	CD34	947	206152086	-780	N	GGCAGCCTAGTCTTGGGGACGTAGAGA[CG]GGAGAAAGGAGAAGCCAGCCT	.	Homo sapiens CD34 antigen (CD34), transcript variant 1, mRNA.	CD34 antigen isoform a	cg14637677
CD40_P372_R	20	CD40_P372_R	23312370	NM_152854.1	CD40	958	44179941	-372	Y	GGAACTTCCTCAGGCCTCTC[CG]CAGTGGAGCCTCTTTCGGTTCTGCCAGG	p50, Bp50, CDW40, MGC9013, TNFRSF5	Homo sapiens CD40 antigen (TNF receptor superfamily member 5) (CD40), transcript variant 2, mRNA.	CD40 antigen isoform 2 precursor	cg26940394
CD86_P3_F	3	CD86_P3_F	29029570	NM_006889.2	CD86	942	123256908	-3	N	AAGTTAGCTGGGTAGGTATACAGTCATTGC[CG]AGGAAGGCTTGCACAGGGTG	B70, B7-2, LAB72, CD28LG2, MGC34413	Homo sapiens CD86 antigen (CD28 antigen ligand 2, B7-2 antigen) (CD86), transcript variant 2, mRNA.	CD86 antigen isoform 2 precursor	cg01878435
CDH17_E31_F	8	CDH17_E31_F	16507959	NM_004063.2	CDH17	1015	95289955	31	N	CCATTCAGTGGTCGAGACTCTTGCTA[CG]ACTGGAGTATCTCCCCCGGGAACAC	HPT1, CDH16, HPT-1, MGC138218	Homo sapiens cadherin 17, LI cadherin (liver-intestine) (CDH17), mRNA.	cadherin 17 precursor	cg14353573
CDH17_P376_F	8	CDH17_P376_F	16507959	NM_004063.2	CDH17	1015	95290362	-376	N	ATTCCATCTCAAACACAAAAGA[CG]GAGCAGGGGCGCCATGTCTGAGCAATGACA	HPT1, CDH16, HPT-1, MGC138218	Homo sapiens cadherin 17, LI cadherin (liver-intestine) (CDH17), mRNA.	cadherin 17 precursor	cg00368292
CDH17_P532_F	8	CDH17_P532_F	16507959	NM_004063.2	CDH17	1015	95290518	-532	N	CCAAAGTCTGCAAGAAACAAC[CG]ATAGCAAATTTCCCCCAAACAC	HPT1, CDH16, HPT-1, MGC138218	Homo sapiens cadherin 17, LI cadherin (liver-intestine) (CDH17), mRNA.	cadherin 17 precursor	cg01803859
CEACAM1_E57_R	19	CEACAM1_E57_R	68161539	NM_001712.3	CEACAM1	634	47724422	57	N	GAGGAGAGCTTGGGCTCCAGGAA[CG]CTTCGAGCACGGCTGCTCTGTC	BGP, BGP1, BGPI	Homo sapiens carcinoembryonic antigen-related cell adhesion molecule 1 (biliary glycoprotein) (CEACAM1), transcript variant 1, mRNA.	carcinoembryonic antigen-related cell adhesion molecule 1 isoform 1 precursor	cg18176768
CEACAM1_P44_R	19	CEACAM1_P44_R	68161539	NM_001712.3	CEACAM1	634	47724523	-44	N	TTGTCTGATCATGTGTGCTGGGG[CG]GGGTTTGTCCAGGAAGCTC	BGP, BGP1, BGPI	Homo sapiens carcinoembryonic antigen-related cell adhesion molecule 1 (biliary glycoprotein) (CEACAM1), transcript variant 1, mRNA.	carcinoembryonic antigen-related cell adhesion molecule 1 isoform 1 precursor	cg11811510
CHD2_P451_F	15	CHD2_P451_F	4557448	NM_001271.1	CHD2	1106	91243972	-451	N	TGCTCCAGTGCAACTTGAACACTAGGGAGG[CG]CTCTTGAGTTGTAAAAGTTACCCCTT	DKFZp781D1727	Homo sapiens chromodomain helicase DNA binding protein 2 (CHD2), mRNA.	chromodomain helicase DNA binding protein 2	cg04650055
CHD2_P667_F	15	CHD2_P667_F	4557448	NM_001271.1	CHD2	1106	91243756	-667	N	CTTGGGTTACTGATTTAAAGGTGAT[CG]TGTTTGGACCATACTCTTGAATTTT	DKFZp781D1727	Homo sapiens chromodomain helicase DNA binding protein 2 (CHD2), mRNA.	chromodomain helicase DNA binding protein 2	cg17404310
CHI3L2_E10_F	1	CHI3L2_E10_F	68533259	NM_001025199.1	CHI3L2	1117	111571814	10	N	TGCTTCTTTCGTGTAGGACAGGCTGT[CG]AAACCTCAGTGGATAAAAGACCTAGAG	YKL39, YKL-39	Homo sapiens chitinase 3-like 2 (CHI3L2), transcript variant 3, mRNA.	chitinase 3-like 2 isoform c	cg10045881
CHI3L2_P226_F	1	CHI3L2_P226_F	68533259	NM_001025199.1	CHI3L2	1117	111571578	-226	N	TGATGAGGAAGGAGATTCAGGGC[CG]AGGGTGATACCAGGAGGCAGA	YKL39, YKL-39	Homo sapiens chitinase 3-like 2 (CHI3L2), transcript variant 3, mRNA.	chitinase 3-like 2 isoform c	cg10675506
CLDN4_P1120_R	7	CLDN4_P1120_R	34335232	NM_001305.3	CLDN4	1364	72882009	-1120	N	CTGGATTCCTGGCTGTTCCCAGAA[CG]AGCTGCCTTTCCCCACCTTGCC	CPER, CPE-R, CPETR, CPETR1, WBSCR8, hCPE-R	Homo sapiens claudin 4 (CLDN4), mRNA.	claudin 4	cg14826417
COMT_E401_F	22	COMT_E401_F	6466449	NM_007310.1	COMT	1312	18309710	-195	N	GGGCTCCAGATAGCGGTGAGAGATCC[CG]CTTCAAGACTGGGTTGGG	.	Homo sapiens catechol-O-methyltransferase (COMT), transcript variant S-COMT, mRNA.	catechol-O-methyltransferase isoform S-COMT	cg24164157
CPA4_E20_F	7	CPA4_E20_F	61743915	NM_016352.2	CPA4	51200	129720250	20	N	CTTGACTCAGCCACTGTATGACTGACTCCC[CG]GGGACATGAGGTGGATACT	CPA3	Homo sapiens carboxypeptidase A4 (CPA4), mRNA.	carboxypeptidase A4 preproprotein	cg01796223
CPA4_P1265_R	7	CPA4_P1265_R	61743915	NM_016352.2	CPA4	51200	129718965	-1265	N	CACTGATCCTCTCTGTTTTCTTTGC[CG]TATTCAGTGTTAAGCACAGTAAGTCTTTCC	CPA3	Homo sapiens carboxypeptidase A4 (CPA4), mRNA.	carboxypeptidase A4 preproprotein	cg00845900
CPA4_P961_R	7	CPA4_P961_R	61743915	NM_016352.2	CPA4	51200	129719269	-961	N	TCTTCCATTTATTCAGCTGTGACTTGG[CG]GAAAGGACACCAGACCCACAGT	CPA3	Homo sapiens carboxypeptidase A4 (CPA4), mRNA.	carboxypeptidase A4 preproprotein	cg26442210
CREBBP_P712_R	16	CREBBP_P712_R	4758055	NM_004380.1	CREBBP	1387	3871424	-712	Y	AGTGAGGGGGCCTCACGCCTGTT[CG]CATCCCAAGGCGGCAGGGCAGACACC	CBP, RTS, RSTS	Homo sapiens CREB binding protein (Rubinstein-Taybi syndrome) (CREBBP), mRNA.	CREB binding protein	cg18797283
CRK_P721_F	17	CRK_P721_F	41327709	NM_005206.3	CRK	1398	1307015	-721	Y	AGCTTCTCCACAGACCAGCTGA[CG]TTCTCATTTTCATTGATTCACCTAGGAC	CRKII	Homo sapiens v-crk sarcoma virus CT10 oncogene homolog (avian) (CRK), transcript variant I, mRNA.	v-crk sarcoma virus CT10 oncogene homolog isoform b	cg16557332
CSF1R_E26_F	5	CSF1R_E26_F	27262658	NM_005211.2	CSF1R	1436	149473102	26	N	TTCTCCTCACTTCGTGCTCTCA[CG]CTTTTGGACACTCTGTCTGCCCTTCTCC	FMS, CSFR, FIM2, C-FMS, CD115	Homo sapiens colony stimulating factor 1 receptor, formerly McDonough feline sarcoma viral (v-fms) oncogene homolog (CSF1R), mRNA.	colony stimulating factor 1 receptor precursor	cg15226392
CSF2_E248_R	5	CSF2_E248_R	27437029	NM_000758.2	CSF2	1437	131437632	248	N	CAGCTGGCCCCTGACTGGCCA[CG]CCTGTCAGCTTGATAACATGACATTTTCCT	GMCSF, MGC131935	Homo sapiens colony stimulating factor 2 (granulocyte-macrophage) (CSF2), mRNA.	colony stimulating factor 2 precursor	cg08625965
CSF2_P605_F	5	CSF2_P605_F	27437029	NM_000758.2	CSF2	1437	131436779	-605	N	GAAGCTTGCTGAGAGTGGCTGCAGTCT[CG]CTGCTGGATGTGCACATGGTG	GMCSF, MGC131935	Homo sapiens colony stimulating factor 2 (granulocyte-macrophage) (CSF2), mRNA.	colony stimulating factor 2 precursor	cg21708430
CSF3_E242_R	17	CSF3_E242_R	27437050	NM_172220.1	CSF3	1440	35425456	242	N	GGAACAGCATGTCTCCTGAGCC[CG]CTCTGTCCCCAGCCCTGCAGCTGCT	GCSF, G-CSF, MGC45931	Homo sapiens colony stimulating factor 3 (granulocyte) (CSF3), transcript variant 3, mRNA.	colony stimulating factor 3 isoform c	cg05410460
CSF3R_P472_F	1	CSF3R_P472_F	27437044	NM_172313.1	CSF3R	1441	36721568	-472	N	CTCACTGCTCCCCTCTTCATTA[CG]TATTCTGTGCATTGCCCATAGACCAGGCA	CD114, GCSFR	Homo sapiens colony stimulating factor 3 receptor (granulocyte) (CSF3R), transcript variant 4, mRNA.	colony stimulating factor 3 receptor isoform d precursor	cg07285167
CSF3R_P8_F	1	CSF3R_P8_F	27437044	NM_172313.1	CSF3R	1441	36721104	-8	N	GCTTCTCTCCCCGAGCTCTGT[CG]TTAATGGCTCAGCCTCTGACAGGCCCG	CD114, GCSFR	Homo sapiens colony stimulating factor 3 receptor (granulocyte) (CSF3R), transcript variant 4, mRNA.	colony stimulating factor 3 receptor isoform d precursor	cg00474419
CTLA4_E176_R	2	CTLA4_E176_R	21361211	NM_005214.2	CTLA4	1493	204440932	176	N	AAGCCATGGCTTGCCTTGGATTTCAG[CG]GCACAAGGCTCAGCTGAACCTGGCTACC	CD152, CTLA-4	Homo sapiens cytotoxic T-lymphocyte-associated protein 4 (CTLA4), mRNA.	cytotoxic T-lymphocyte-associated protein 4	cg05074138
CTLA4_P1128_F	2	CTLA4_P1128_F	21361211	NM_005214.2	CTLA4	1493	204439628	-1128	N	GGTGATGAGGCCTGAAAGAGGCA[CG]TGGAAGGAAAGACAAATGCAGG	CD152, CTLA-4	Homo sapiens cytotoxic T-lymphocyte-associated protein 4 (CTLA4), mRNA.	cytotoxic T-lymphocyte-associated protein 4	cg09093334
CTSD_P726_F	11	CTSD_P726_F	23110949	NM_001909.3	CTSD	1509	1742524	-726	Y	GAAGCTCCTTCCCTTAGGAGGT[CG]GGCACCTTTTGTCCACTCACGTCA	CPSD, MGC2311	Homo sapiens cathepsin D (lysosomal aspartyl peptidase) (CTSD), mRNA.	cathepsin D preproprotein	cg08798756
CXCL9_E268_R	4	CXCL9_E268_R	4505186	NM_002416.1	CXCL9	4283	77147397	268	N	AAAGACTTGTGTTTGACTTGGCAGAT[CG]AAGTTATGAACTTTGGATAACTGG	CMK, MIG, Humig, SCYB9, crg-10	Homo sapiens chemokine (C-X-C motif) ligand 9 (CXCL9), mRNA.	small inducible cytokine B9 precursor	cg12793812
CYP2E1_E53_R	10	CYP2E1_E53_R	75709190	NM_000773.3	CYP2E1	1571	135190910	53	N	CATGTCTGCCCTCGGAGTCAC[CG]TGGCCCTGCTGGTGTGGGCGGCCTTCCTC	CPE1, CYP2E, P450-J, P450C2E	Homo sapiens cytochrome P450, family 2, subfamily E, polypeptide 1 (CYP2E1), mRNA.	cytochrome P450, family 2, subfamily E, polypeptide 1	cg23093817
CYP2E1_P416_F	10	CYP2E1_P416_F	75709190	NM_000773.3	CYP2E1	1571	135190441	-416	N	GCTGTTGCACCAGGAGGGCCGGTAC[CG]TGTCTAGAGGTGGTCGGCATG	CPE1, CYP2E, P450-J, P450C2E	Homo sapiens cytochrome P450, family 2, subfamily E, polypeptide 1 (CYP2E1), mRNA.	cytochrome P450, family 2, subfamily E, polypeptide 1	cg17336072
DCN_P1320_R	12	DCN_P1320_R	47419923	NM_133505.2	DCN	1634	90102257	-1320	N	GTAAAGACAATCAAATGATTGGCTATGGAC[CG]TACCCGGACTGGTGTTTTGCC	PG40, PGII, PGS2, DSPG2, SLRR1B	Homo sapiens decorin (DCN), transcript variant C, mRNA.	decorin isoform c precursor	cg15569988
DDB2_P407_F	11	DDB2_P407_F	4557514	NM_000107.1	DDB2	1643	47192682	-407	Y	GATGATCGCTTAAGCCCAGGAGTTAAAGAC[CG]GCCCGGACAACAAAGCGAGACCCC	.	Homo sapiens damage-specific DNA binding protein 2, 48kDa (DDB2), mRNA.	damage-specific DNA binding protein 2 (48kD)	cg06860950
DDB2_P613_R	11	DDB2_P613_R	4557514	NM_000107.1	DDB2	1643	47192476	-613	Y	AAAGGCACTAGCTCTCTACAAAGC[CG]CCACTCCCCAACTACACCCTGTAG	.	Homo sapiens damage-specific DNA binding protein 2, 48kDa (DDB2), mRNA.	damage-specific DNA binding protein 2 (48kD)	cg19486271
DDR2_E331_F	1	DDR2_E331_F	62420885	NM_001014796.1	DDR2	4921	160869183	331	N	GCGTTTTAAGTCAGACAAGGAAGGGAA[CG]TAATGAGGCACCACAGACTCGAGAAAT	TKT, NTRKR3, TYRO10	Homo sapiens discoidin domain receptor family, member 2 (DDR2), transcript variant 1, mRNA.	discoidin domain receptor family, member 2 precursor	cg22740835
DDR2_P743_R	1	DDR2_P743_R	62420885	NM_001014796.1	DDR2	4921	160868109	-743	N	TCCTCCCCTGTTGCCTACC[CG]CCCCTTTCACATGATCTCTGACTATAGCTG	TKT, NTRKR3, TYRO10	Homo sapiens discoidin domain receptor family, member 2 (DDR2), transcript variant 1, mRNA.	discoidin domain receptor family, member 2 precursor	cg23028772
DES_E228_R	2	DES_E228_R	55749931	NM_001927.3	DES	1674	219991571	228	Y	GGCTCTAAGGGCTCCTCCAGCT[CG]GTGACGTCCCGCGTGTACCAGGTGTC	CSM1, CSM2, CMD1I, FLJ12025, FLJ39719, FLJ41013, FLJ41793	Homo sapiens desmin (DES), mRNA.	desmin	cg21174728
DES_P1006_R	2	DES_P1006_R	55749931	NM_001927.3	DES	1674	219990337	-1006	N	TCACCCTAGCCTTCCTTATCTGA[CG]CCCACCCATGCCTCCTCAGGTA	CSM1, CSM2, CMD1I, FLJ12025, FLJ39719, FLJ41013, FLJ41793	Homo sapiens desmin (DES), mRNA.	desmin	cg25310553
DIRAS3_E55_R	1	DIRAS3_E55_R	58530880	NM_004675.2	DIRAS3	9077	68288993	55	Y	GGGAGTGTGGGTAACAGGCATAGATTC[CG]CTTGCGCAATACGTGGTAAGAAACCAG	ARHI, NOEY2	Homo sapiens DIRAS family, GTP-binding RAS-like 3 (DIRAS3), mRNA.	DIRAS family, GTP-binding RAS-like 3	cg15101152
DIRAS3_P745_F	1	DIRAS3_P745_F	58530880	NM_004675.2	DIRAS3	9077	68289793	-745	Y	AGGGTCTGGCTCCAGTAGCCC[CG]GGTGCCTCTCACTCCTTGGGCGCAATGCT	ARHI, NOEY2	Homo sapiens DIRAS family, GTP-binding RAS-like 3 (DIRAS3), mRNA.	DIRAS family, GTP-binding RAS-like 3	cg16148134
DLC1_E276_F	8	DLC1_E276_F	33188432	NM_182643.1	DLC1	10395	13416490	276	N	AGTCCATAGCGTCTTACCTAGACAA[CG]AGGAGCTGAAACGCCAAGGCATGACACTGC	HP, ARHGAP7, STARD12, FLJ21120, p122-RhoGAP	Homo sapiens deleted in liver cancer 1 (DLC1), transcript variant 1, mRNA.	deleted in liver cancer 1 isoform 1	cg24545888
DLC1_P695_F	8	DLC1_P695_F	33188432	NM_182643.1	DLC1	10395	13417461	-695	N	ACAACTGCTTCCATCTAGCATGGCAG[CG]TTCCTGAATCACATCTCTAAAGCCGCT	HP, ARHGAP7, STARD12, FLJ21120, p122-RhoGAP	Homo sapiens deleted in liver cancer 1 (DLC1), transcript variant 1, mRNA.	deleted in liver cancer 1 isoform 1	cg00933411
DLC1_P88_R	8	DLC1_P88_R	33188432	NM_182643.1	DLC1	10395	13416854	-88	N	GGGAGGAGGGGAGAGCCCAGC[CG]CCTGGGCGTTTTAGGAGTTC	HP, ARHGAP7, STARD12, FLJ21120, p122-RhoGAP	Homo sapiens deleted in liver cancer 1 (DLC1), transcript variant 1, mRNA.	deleted in liver cancer 1 isoform 1	cg08768218
DMP1_E194_F	4	DMP1_E194_F	4758171	NM_004407.1	DMP1	1758	88790677	194	N	ATACCATGTAGAGAGAGATGGGAGAGCTG[CG]CTTTGGGTAAAAACAGTTCCTATTT	.	Homo sapiens dentin matrix acidic phosphoprotein (DMP1), mRNA.	dentin matrix acidic phosphoprotein	cg18397653
DMP1_P134_F	4	DMP1_P134_F	4758171	NM_004407.1	DMP1	1758	88790349	-134	N	CTGGAGGAAGTGTGGGTGTAC[CG]GGGTCCCGGTGACACCTTG	.	Homo sapiens dentin matrix acidic phosphoprotein (DMP1), mRNA.	dentin matrix acidic phosphoprotein	cg16043345
DNAJC15_P65_F	13	DNAJC15_P65_F	66472919	NM_013238.2	DNAJC15	29103	42495297	-65	Y	GTGGTAGAACTGTGGCATTAAACAGAAGTG[CG]AACAGAAGTTGAGAGTGGGAAG	MCJ, HSD18, DNAJD1	Homo sapiens DnaJ (Hsp40) homolog, subfamily C, member 15 (DNAJC15), mRNA.	DNAJ domain-containing	cg05035143
DSC2_P407_R	18	DSC2_P407_R	40806177	NM_024422.2	DSC2	1824	26936782	-407	N	GGAATCAAGGCGACTGCAAAATAATAAAAT[CG]AGGGTGAGTTACTATAAGAAATGCATC	DG2, DSC3, CDHF2, DGII/III, DKFZp686I11137	Homo sapiens desmocollin 2 (DSC2), transcript variant Dsc2a, mRNA.	desmocollin 2 isoform Dsc2a preproprotein	cg20887958
DSG1_E292_F	18	DSG1_E292_F	4503400	NM_001942.1	DSG1	1828	27152342	292	N	GAGTGGATTCTGGTAAAAGTCCTTCATAAT[CG]TGCCCATTGTAAACAAGTGAAAACTTT	DG1, DSG, CDHF4	Homo sapiens desmoglein 1 (DSG1), mRNA.	desmoglein 1 preproprotein	cg20099449
DSG1_P159_R	18	DSG1_P159_R	4503400	NM_001942.1	DSG1	1828	27151891	-159	N	CCCATCACCTGTATAACCCT[CG]GTATTTCTGTTCACTTTAAGAGCCTGCCAC	DG1, DSG, CDHF4	Homo sapiens desmoglein 1 (DSG1), mRNA.	desmoglein 1 preproprotein	cg13834042
EDNRB_P148_R	13	EDNRB_P148_R	4557546	NM_000115.1	EDNRB	1910	77447813	-148	N	ATACCGAATTAAAGAAAGAAGAGGTTTATT[CG]GCCAGAAGCATCGGCAAGACTCCTG	ETB, ETRB, HSCR, ABCDS, HSCR2	Homo sapiens endothelin receptor type B (EDNRB), transcript variant 1, mRNA.	endothelin receptor type B isoform 1	cg20257673
EDNRB_P709_R	13	EDNRB_P709_R	4557546	NM_000115.1	EDNRB	1910	77448374	-709	N	GCAGACAGTGAACTGCTAAGATGGAATGTT[CG]TGCCTTATCCGAGAAATGTCCAAGTC	ETB, ETRB, HSCR, ABCDS, HSCR2	Homo sapiens endothelin receptor type B (EDNRB), transcript variant 1, mRNA.	endothelin receptor type B isoform 1	cg10792120
EGF_E339_F	4	EGF_E339_F	6031163	NM_001963.2	EGF	1950	111053838	339	N	AAAGATGCCCCAGGGCTGAGGCCTC[CG]CTCAGGCAGCCGCATCTGGGGTC	URG	Homo sapiens epidermal growth factor (beta-urogastrone) (EGF), mRNA.	epidermal growth factor (beta-urogastrone)	cg02437921
EGF_P242_R	4	EGF_P242_R	6031163	NM_001963.2	EGF	1950	111053257	-242	N	CATAGCCAATATTTAGCAGTTCC[CG]CCATTCACCATGAGCACCTCCAC	URG	Homo sapiens epidermal growth factor (beta-urogastrone) (EGF), mRNA.	epidermal growth factor (beta-urogastrone)	cg13379236
EGF_P413_F	4	EGF_P413_F	6031163	NM_001963.2	EGF	1950	111053086	-413	N	CCTGGAATGTGCACTGGTATTGACATTT[CG]TTCAAATAATGGGCTGAAGGTG	URG	Homo sapiens epidermal growth factor (beta-urogastrone) (EGF), mRNA.	epidermal growth factor (beta-urogastrone)	cg12981092
ELL_P693_F	19	ELL_P693_F	47078265	NM_006532.2	ELL	8178	18494611	-693	Y	ATCCCCACAGTCCCTGAG[CG]ATGGTGCAGTCCAGCTTCATTTTCCTATT	Men, ELL1, C19orf17, ELL_HUMAN, DKFZp434I1916	Homo sapiens elongation factor RNA polymerase II (ELL), mRNA.	elongation factor RNA polymerase II	cg09597048
EMR3_E61_F	19	EMR3_E61_F	23397638	NM_152939.1	EMR3	84658	14646749	61	N	AGCAAACTGCTTCCCCTCTTT[CG]CCATCAGACTCATGGTTCTGCTTTTCGTTT	.	Homo sapiens egf-like module containing, mucin-like, hormone receptor-like 3 (EMR3), transcript variant 2, mRNA.	egf-like module-containing mucin-like receptor 3 isoform b	cg15552238
EMR3_P1297_R	19	EMR3_P1297_R	23397638	NM_152939.1	EMR3	84658	14648107	-1297	Y	TGATTTACACAGGAACCGAGAGATTGGT[CG]GACTGGGTGTGCTGTTTG	.	Homo sapiens egf-like module containing, mucin-like, hormone receptor-like 3 (EMR3), transcript variant 2, mRNA.	egf-like module-containing mucin-like receptor 3 isoform b	cg09872254
EMR3_P39_R	19	EMR3_P39_R	23397638	NM_152939.1	EMR3	84658	14646849	-39	N	GGGATGATTGAGTTGGTAAACCCTAA[CG]AGGAAATGCCCTGAAAGTTACATCAC	.	Homo sapiens egf-like module containing, mucin-like, hormone receptor-like 3 (EMR3), transcript variant 2, mRNA.	egf-like module-containing mucin-like receptor 3 isoform b	cg15746620
EPHA8_P456_R	1	EPHA8_P456_R	55774976	NM_020526.3	EPHA8	2046	22762135	-456	Y	TCACCTAAAAGTGCCTCTGAGTTTGC[CG]CTGAGCCCATCTCTGAGCCTCTGCCC	EEK, HEK3, KIAA1459	Homo sapiens EPH receptor A8 (EPHA8), transcript variant 1, mRNA.	EPH receptor A8 isoform 1 precursor	cg00665502
EPHX1_E152_F	1	EPHX1_E152_F	4557560	NM_000120.2	EPHX1	2052	224079751	152	N	TCCCAAGGAGTAATCAGAGGGTGAGAA[CG]TGGAGCCTGGTGGACAGGT	MEH, EPHX, EPOX	Homo sapiens epoxide hydrolase 1, microsomal (xenobiotic) (EPHX1), mRNA.	epoxide hydrolase 1, microsomal (xenobiotic)	cg12837712
EPHX1_P1358_R	1	EPHX1_P1358_R	4557560	NM_000120.2	EPHX1	2052	224078241	-1358	N	CAGAGTGGTGCCCTCTTGACTGAGCCT[CG]AGCCTTTGCTTTCCCCTTACTCCA	MEH, EPHX, EPOX	Homo sapiens epoxide hydrolase 1, microsomal (xenobiotic) (EPHX1), mRNA.	epoxide hydrolase 1, microsomal (xenobiotic)	cg12786690
EPHX1_P22_F	1	EPHX1_P22_F	4557560	NM_000120.2	EPHX1	2052	224079577	-22	N	GCTGTGCAGAGTCCAGGGGAGATAACCA[CG]CTGTGCACACATGAGATTGGCTGACT	MEH, EPHX, EPOX	Homo sapiens epoxide hydrolase 1, microsomal (xenobiotic) (EPHX1), mRNA.	epoxide hydrolase 1, microsomal (xenobiotic)	cg23096144
ERCC3_P1210_R	2	ERCC3_P1210_R	4557562	NM_000122.1	ERCC3	2071	127769432	-1210	N	GGGCATTAAAGGTGATTCTGGTGA[CG]GCTCAGATGGAAAGGAGAAATA	XPB, BTF2, GTF2H, RAD25, TFIIH	Homo sapiens excision repair cross-complementing rodent repair deficiency, complementation group 3 (xeroderma pigmentosum group B complementing) (ERCC3), mRNA.	excision repair cross-complementing rodent repair deficiency, complementation group 3	cg13587811
ERN1_P809_R	17	ERN1_P809_R	50346000	NM_001433.2	ERN1	2081	59562017	-809	Y	GGATGTGAAGTTTGAGATGGTCTG[CG]TCACAACTCGTTGGAGGGAGTG	IRE1, IRE1P, FLJ30999	Homo sapiens endoplasmic reticulum to nucleus signalling 1 (ERN1), transcript variant 1, mRNA.	endoplasmic reticulum to nucleus signalling 1 isoform 1	cg13884260
EVI2A_E420_F	17	EVI2A_E420_F	51511748	NM_001003927.1	EVI2A	2123	26672423	420	N	AGGAAACCAAACTTAGATCCTT[CG]TAATCCTAATTTAAAACTCCATGGCGATGG	EVDA, EVI2	Homo sapiens ecotropic viral integration site 2A (EVI2A), transcript variant 1, mRNA.	ecotropic viral integration site 2A isoform 1	cg14414427
EVI2A_P94_R	17	EVI2A_P94_R	51511748	NM_001003927.1	EVI2A	2123	26672937	-94	N	CATGACAGGAGGCTTTGTAGAACCAATCCC[CG]CCTCCAGAGCAGGGAGGGTTTT	EVDA, EVI2	Homo sapiens ecotropic viral integration site 2A (EVI2A), transcript variant 1, mRNA.	ecotropic viral integration site 2A isoform 1	cg23352695
F2R_P839_F	5	F2R_P839_F	6031164	NM_001992.2	F2R	2149	76046703	-839	Y	CCAGGTAATCCGGAGGCTGGGG[CG]AAAGGGTGGCCTGAGCCAGG	TR, HTR, CF2R, PAR1	Homo sapiens coagulation factor II (thrombin) receptor (F2R), mRNA.	coagulation factor II receptor precursor	cg03231644
FANCA_P1006_R	16	FANCA_P1006_R	66879665	NM_001018112.1	FANCA	2175	88411572	-1006	Y	CCTCTGGCAGTGGCCTTGGAACCAC[CG]AAGGGATTCAGCCGAAGGGC	FA, FA1, FAA, FAH, FA-H, FACA, FANCH, MGC75158	Homo sapiens Fanconi anemia, complementation group A (FANCA), transcript variant 2, mRNA.	Fanconi anemia, complementation group A isoform b	cg23604467
FAS_P322_R	10	FAS_P322_R	23510419	NM_000043.3	FAS	355	90739946	-322	N	CATATGGTTAACTGTCCATTCCAGAAA[CG]TCTGTGAGCCTCTCATGTTGCAGCCACAAC	APT1, CD95, FAS1, APO-1, FASTM, ALPS1A, TNFRSF6, Apo-1 Fas	Homo sapiens Fas (TNF receptor superfamily, member 6) (FAS), transcript variant 1, mRNA.	tumor necrosis factor receptor superfamily, member 6 isoform 1 precursor	cg15774510
FER_P581_F	5	FER_P581_F	4885230	NM_005246.1	FER	2241	108110841	-581	N	CTTTATGACGGAAGGTAGTTTTGCAACA[CG]GAGCAAGTTGCTCACCGAAGTTACGCT	TYK3	Homo sapiens fer (fps/fes related) tyrosine kinase (phosphoprotein NCP94) (FER), mRNA.	fer (fps/fes related) tyrosine kinase (phosphoprotein NCP94)	cg20922596
FGF1_E5_F	5	FGF1_E5_F	15055540	NM_033136.1	FGF1	2246	142045807	5	N	CTTGGTGTCTTCTTCTCAGAGTAGCC[CG]GCTCTCTGAACCTCCAGGCTACTGCAGCT	AFGF, ECGF, FGFA, ECGFA, ECGFB, HBGF1, GLIO703, ECGF-beta, FGF-alpha	Homo sapiens fibroblast growth factor 1 (acidic) (FGF1), transcript variant 2, mRNA.	fibroblast growth factor 1 (acidic) isoform 2 precursor	cg02259548
FGF1_P357_R	5	FGF1_P357_R	15055540	NM_033136.1	FGF1	2246	142046169	-357	N	AGCCAGGAGGGAGGTAGAGACAGAAGA[CG]GTGGCAGCAGCTACCCTGGGTG	AFGF, ECGF, FGFA, ECGFA, ECGFB, HBGF1, GLIO703, ECGF-beta, FGF-alpha	Homo sapiens fibroblast growth factor 1 (acidic) (FGF1), transcript variant 2, mRNA.	fibroblast growth factor 1 (acidic) isoform 2 precursor	cg05353098
FGF6_E294_F	12	FGF6_E294_F	10337586	NM_020996.1	FGF6	2251	4424747	294	Y	CGTTGCAGTAGAGCCTCCGCTGC[CG]CTTGATCCCCACCAAATAGCCA	HST2, HBGF-6	Homo sapiens fibroblast growth factor 6 (FGF6), mRNA.	fibroblast growth factor 6 precursor	cg10815012
FGF6_P139_R	12	FGF6_P139_R	10337586	NM_020996.1	FGF6	2251	4425180	-139	Y	GAGAGCAGAGGGACCCAGGCTGAGCCG[CG]GCCGGTAGAGACCATGGCTCG	HST2, HBGF-6	Homo sapiens fibroblast growth factor 6 (FGF6), mRNA.	fibroblast growth factor 6 precursor	cg01392242
FGF7_P44_F	15	FGF7_P44_F	15147344	NM_002009.2	FGF7	2252	47502707	-44	N	GCTTCCAATGAGGTCAGCAAAGGTATTTAT[CG]AAAAGCCCTGAATAAAAGGCTCACAC	KGF, HBGF-7	Homo sapiens fibroblast growth factor 7 (keratinocyte growth factor) (FGF7), mRNA.	fibroblast growth factor 7 precursor	cg26070824
FGF7_P610_F	15	FGF7_P610_F	15147344	NM_002009.2	FGF7	2252	47502141	-610	N	TGAGACTCTGGAACAGCAGGTAACTTGCC[CG]AAGTCATACTGGTCATTAGTGGTCCAA	KGF, HBGF-7	Homo sapiens fibroblast growth factor 7 (keratinocyte growth factor) (FGF7), mRNA.	fibroblast growth factor 7 precursor	cg18689733
FGFR4_P610_F	5	FGFR4_P610_F	47524174	NM_213647.1	FGFR4	2264	176445917	-610	N	GAGTAGCAGGGTGGGAGCCAGGAGG[CG]TGGGTCATGGCAATCTATGTATAAAG	TKF, JTK2, CD334, MGC20292	Homo sapiens fibroblast growth factor receptor 4 (FGFR4), transcript variant 3, mRNA.	fibroblast growth factor receptor 4 isoform 1 precursor	cg13847825
FGR_P39_F	1	FGR_P39_F	4885234	NM_005248.1	FGR	2268	27823199	-39	N	GGCGGAACTGGGCCACCTACTGTAC[CG]TTCAGTCTGCCTCACAGTATGTCCCC	SRC2, c-fgr, p55c-fgr	Homo sapiens Gardner-Rasheed feline sarcoma viral (v-fgr) oncogene homolog (FGR), mRNA.	Gardner-Rasheed feline sarcoma viral (v-fgr) oncogene homolog	cg13164743
FOLR1_E368_R	11	FOLR1_E368_R	12056965	NM_000802.2	FOLR1	2348	71578618	368	N	CCAGAGTGTGGCCTGCTCAAGGTTAAA[CG]ACAAGTTAGTGTTCATCCCCCTGAAC	FBP, FOLR, MOv18, FR-alpha	Homo sapiens folate receptor 1 (adult) (FOLR1), transcript variant 2, mRNA.	folate receptor 1 precursor	cg15274870
FRK_P258_F	6	FRK_P258_F	31657133	NM_002031.2	FRK	2444	116488872	-258	N	CCTTTACCAAACTGTTAAAGCAGC[CG]CTAAAATCTATATTCCTTTTGTTTCATCCT	GTK, RAK, PTK5	Homo sapiens fyn-related kinase (FRK), mRNA.	fyn-related kinase	cg26557270
FRK_P36_F	6	FRK_P36_F	31657133	NM_002031.2	FRK	2444	116488650	-36	N	CCTGTTTCAAGTCTGTTCCTGTCTTT[CG]ACCAGTCCGGATCTGGACGGCTCTCT	GTK, RAK, PTK5	Homo sapiens fyn-related kinase (FRK), mRNA.	fyn-related kinase	cg18764771
FZD9_E458_F	7	FZD9_E458_F	62865872	NM_003508.2	FZD9	8326	72486503	458	Y	GCGGCTGCCGAGCTAGCGGAGTTCG[CG]CCGCTGGTGCAGTACGGCTGCC	FZD3	Homo sapiens frizzled homolog 9 (Drosophila) (FZD9), mRNA.	frizzled 9	cg25707686
GABRA5_E44_R	15	GABRA5_E44_R	6031207	NM_000810.2	GABRA5	2558	24742740	44	N	CCCATGCAGCTTGAGGACTTCC[CG]ATGGATGCGCACGCTTGCCCTCTGAAATTT	.	Homo sapiens gamma-aminobutyric acid (GABA) A receptor, alpha 5 (GABRA5), mRNA.	gamma-aminobutyric acid (GABA) A receptor, alpha 5 precursor	cg17525249
GABRA5_P1016_F	15	GABRA5_P1016_F	6031207	NM_000810.2	GABRA5	2558	24741680	-1016	N	TGGTAGAGAAATGAAAGCACCACAGTGTGG[CG]GCTCTGGGAGTGCACTGGC	.	Homo sapiens gamma-aminobutyric acid (GABA) A receptor, alpha 5 (GABRA5), mRNA.	gamma-aminobutyric acid (GABA) A receptor, alpha 5 precursor	cg02225257
GABRA5_P862_R	15	GABRA5_P862_R	6031207	NM_000810.2	GABRA5	2558	24741834	-862	N	AGCAGCTCTGCATTCTAGGCCC[CG]AATTCCTTAATATCCGCACCTCACTT	.	Homo sapiens gamma-aminobutyric acid (GABA) A receptor, alpha 5 (GABRA5), mRNA.	gamma-aminobutyric acid (GABA) A receptor, alpha 5 precursor	cg20051555
GABRG3_E123_R	15	GABRG3_E123_R	15193297	NM_033223.1	GABRG3	2567	25343888	123	N	CCGTACAACTCCCCTGGGAGA[CG]ACAGCTGGAGGCCCCTGGCTTGTTGACTGC	.	Homo sapiens gamma-aminobutyric acid (GABA) A receptor, gamma 3 (GABRG3), mRNA.	gamma-aminobutyric acid (GABA) A receptor, gamma 3	cg16701428
GABRG3_P75_F	15	GABRG3_P75_F	15193297	NM_033223.1	GABRG3	2567	25343690	-75	N	TTCAGAGCATAGCAGGGGCCTAGGGCCATG[CG]ATATCAGCTTGACCTCTGGAGGG	.	Homo sapiens gamma-aminobutyric acid (GABA) A receptor, gamma 3 (GABRG3), mRNA.	gamma-aminobutyric acid (GABA) A receptor, gamma 3	cg27592112
GFAP_P1214_F	17	GFAP_P1214_F	24430142	NM_002055.2	GFAP	2670	40349608	-1214	N	CCTGGAGACTTCAGGTCCATCTA[CG]CCCTCCACTCTGGTCCCACAGG	FLJ45472	Homo sapiens glial fibrillary acidic protein (GFAP), mRNA.	glial fibrillary acidic protein	cg15193977
GFAP_P56_R	17	GFAP_P56_R	24430142	NM_002055.2	GFAP	2670	40348450	-56	N	GAGTGGGCTAGACTGGCGATGCC[CG]GGTGCCCCTGGCAACACCCCCT	FLJ45472	Homo sapiens glial fibrillary acidic protein (GFAP), mRNA.	glial fibrillary acidic protein	cg03383006
GLI2_E90_F	2	GLI2_E90_F	13518230	NM_030379.1	GLI2	2736	121266419	90	N	AAGAAAGTGATGATGCGATGTCTAAAA[CG]TTCAAGGCACCGCATCTGTGATCAAGA	THP2	Homo sapiens GLI-Kruppel family member GLI2 (GLI2), transcript variant 1, mRNA.	GLI-Kruppel family member GLI2 isoform alpha	cg16619328
GLI2_P295_F	2	GLI2_P295_F	13518230	NM_030379.1	GLI2	2736	121266034	-295	Y	GGGTCCTGGGCACGCATGCCGCA[CG]ACTGAGATCACAGCAGAGGTGAGAAC	THP2	Homo sapiens GLI-Kruppel family member GLI2 (GLI2), transcript variant 1, mRNA.	GLI-Kruppel family member GLI2 isoform alpha	cg24008711
GLI3_E148_R	7	GLI3_E148_R	13518031	NM_000168.2	GLI3	2737	42241564	148	N	CAGACGGCCAGGGTGCAGGCCCCCCACC[CG]CCATGCCCAATGCGCTCAAGCTGAAAC	PHS, ACLS, GCPS, PAPA, PAPB, PAP-A, PAPA1, PPDIV	Homo sapiens GLI-Kruppel family member GLI3 (Greig cephalopolysyndactyly syndrome) (GLI3), mRNA.	GLI-Kruppel family member GLI3	cg12211443
GML_E144_F	8	GML_E144_F	4504032	NM_002066.1	GML	2765	143913363	144	Y	AGGGGCCCAGCTGAGGCAGCCTCCT[CG]TCAGCTGCTTGGGCCGCCAGGA	LY6DL	Homo sapiens GPI anchored molecule like protein (GML), mRNA.	GPI anchored molecule like protein	cg21475536
GML_P281_R	8	GML_P281_R	4504032	NM_002066.1	GML	2765	143912938	-281	N	CCTGGGCGGTGCCAACAGGCTGC[CG]AGGGTGGCTGCTGTCCCGTTTCTCCAGC	LY6DL	Homo sapiens GPI anchored molecule like protein (GML), mRNA.	GPI anchored molecule like protein	cg20178722
GNAS_E58_F	20	GNAS_E58_F	7706588	NM_016592.1	GNAS	2778	56848248	58	Y	GAGGACCGGCGGAGGCACCTCTCT[CG]AGTCTTAGGCTGCGGAATCTAAGA	XL, AHO, GSA, GSP, POH, XL2, GPSA, NESP, GNAS1, PHP1A, PHP1B, GNASXL, NESP55, C20orf45, MGC33735, XLalphas, dJ309F20.1.1, dJ806M20.3.3	Homo sapiens GNAS complex locus (GNAS), transcript variant 4, mRNA.	guanine nucleotide binding protein, alpha stimulating activity polypeptide 1 isoform d	cg02859712
GNG7_E310_R	19	GNG7_E310_R	32698768	NM_052847.1	GNG7	2788	2603280	310	Y	AGGCCAGACGCTGAGAGAGAAAAACACTG[CG]TAATCCCACGTATTGTGGAGTCCAAAA	FLJ00058	Homo sapiens guanine nucleotide binding protein (G protein), gamma 7 (GNG7), mRNA.	guanine nucleotide binding protein (G protein), gamma 7	cg13502721
GNG7_P903_F	19	GNG7_P903_F	32698768	NM_052847.1	GNG7	2788	2604493	-903	N	GGGGGCCCCCCTGGTTTATAC[CG]TCTTCCCCATCAGGAGTTTATCC	FLJ00058	Homo sapiens guanine nucleotide binding protein (G protein), gamma 7 (GNG7), mRNA.	guanine nucleotide binding protein (G protein), gamma 7	cg18559504
GPATC3_P410_R	1	GPATC3_P410_R	11545792	NM_022078.1	GPATC3	63906	27099954	-410	N	GGTAGAAAAATGGGCCGAAGATACTT[CG]CAAAAGAGGAAACACGCAGGTCCAATT	FLJ12455	Homo sapiens G patch domain containing 3 (GPATC3), mRNA.	G patch domain containing 3	cg18665535
GPR116_E328_R	6	GPR116_E328_R	44771172	NM_015234.3	GPR116	221395	46990497	328	N	AATGCCCAGGGGTGCATTCCAATTGCAGA[CG]GAGGGAAGCCCTGTGGAA	KPG_001, KIAA0758, DKFZp564O1923	Homo sapiens G protein-coupled receptor 116 (GPR116), mRNA.	G-protein coupled receptor 116	cg07914934
GPR116_P850_F	6	GPR116_P850_F	44771172	NM_015234.3	GPR116	221395	46991675	-850	N	TTTCCTGGTTCTCAAGGCTCC[CG]AGCTTATGCCTTTTCTCCTTCTATGCTCCC	KPG_001, KIAA0758, DKFZp564O1923	Homo sapiens G protein-coupled receptor 116 (GPR116), mRNA.	G-protein coupled receptor 116	cg18891510
GSTM1_P266_F	1	GSTM1_P266_F	23065546	NM_146421.1	GSTM1	2944	110031699	-266	Y	TGGCTGGTGTCTCAAGCGCACAGCCAAGT[CG]CTGTGGACCTAGCAAGGGCTG	MU, H-B, GST1, GTH4, GTM1, MU-1, GSTM1-1, MGC26563, GSTM1a-1a, GSTM1b-1b	Homo sapiens glutathione S-transferase M1 (GSTM1), transcript variant 2, mRNA.	glutathione S-transferase M1 isoform 2	cg19763514
GSTM1_P363_F	1	GSTM1_P363_F	23065546	NM_146421.1	GSTM1	2944	110031602	-363	Y	CCCAGAGCCCTTGGGAACTCGGCAG[CG]GAGAGAAGGCTGAGGGACAC	MU, H-B, GST1, GTH4, GTM1, MU-1, GSTM1-1, MGC26563, GSTM1a-1a, GSTM1b-1b	Homo sapiens glutathione S-transferase M1 (GSTM1), transcript variant 2, mRNA.	glutathione S-transferase M1 isoform 2	cg17452244
GUCY2D_E419_R	17	GUCY2D_E419_R	4504216	NM_000180.1	GUCY2D	3000	7847132	419	Y	CGGGTGGGCTTCCGGACCC[CG]GGCTCTGCGGTCCCGCGTGGTGGGCTCC	LCA, CYGD, LCA1, CORD6, GUC2D, retGC, GUC1A4, RETGC-1, ROS-GC1	Homo sapiens guanylate cyclase 2D, membrane (retina-specific) (GUCY2D), mRNA.	guanylate cyclase 2D, membrane (retina-specific)	cg13065528
H19_P1411_R	11	H19_P1411_R	57862814	NR_002196.1	H19	283120	1977052	-1411	Y	TGTGGGAGGGGCTAGCACAGGATC[CG]GTCGTGCTGCCAGCAATGCGCAGG	ASM, BWS, ASM1, MGC4485, PRO2605, D11S813E	Homo sapiens H19, imprinted maternally expressed untranslated mRNA (H19) on chromosome 11.	.	cg25583987
HBII-13_E48_F	15	HBII-13_E48_F	30089682	NR_001294.1	HBII-13	347686	22781388	48	N	GTTTACTGAGCATGATGAAGTAAAGCTCAA[CG]TGATTACTCTGAAGTCCAGCCTTACTG	.	Homo sapiens HBII-13 snoRNA (HBII-13) on chromosome 15.	.	cg18488946
HBII-13_P991_R	15	HBII-13_P991_R	30089682	NR_001294.1	HBII-13	347686	22780349	-991	N	TTTGCTGAGCCGATTCAACTTAAAAAG[CG]AGGTCCATACTAAGTGCCCAAGAATCA	.	Homo sapiens HBII-13 snoRNA (HBII-13) on chromosome 15.	.	cg26410550
HBII-52_E142_F	15	HBII-52_E142_F	29171307	NR_001291.1	HBII-52	338433	22967111	142	N	GGCCCCCGACGGGGCCACTGTATTT[CG]GGCTGCAGACCTAGAGGCCCTG	RNHBII52	Homo sapiens HBII-52 snoRNA (HBII-52) on chromosome 15.	.	cg24301180
HBII-52_P563_F	15	HBII-52_P563_F	29171307	NR_001291.1	HBII-52	338433	22966406	-563	Y	GCCCAGGGGCAGGCTATGTGACTGCC[CG]GTCTGCAGCTGTAAGTGGTTTCT	RNHBII52	Homo sapiens HBII-52 snoRNA (HBII-52) on chromosome 15.	.	cg21361081
HBII-52_P659_F	15	HBII-52_P659_F	29171307	NR_001291.1	HBII-52	338433	22966310	-659	Y	GTTGGGGATCCGCCGCAGAAATCA[CG]TGGCGCCCAGGCCAAGGCTGCAA	RNHBII52	Homo sapiens HBII-52 snoRNA (HBII-52) on chromosome 15.	.	cg18037269
HDAC1_P414_R	1	HDAC1_P414_R	13128859	NM_004964.2	HDAC1	3065	32529881	-414	Y	CCTCCTTTGCGGCCACAAACT[CG]CTTTCTAACCCAGGTTCAGCCCT	HD1, RPD3, GON-10, RPD3L1, DKFZp686H12203	Homo sapiens histone deacetylase 1 (HDAC1), mRNA.	histone deacetylase 1	cg24468890
HDAC7A_P344_F	12	HDAC7A_P344_F	13259521	NM_015401.1	HDAC7A	51564	46479534	-344	N	AGCCTCACAGGCCCTCTGGGT[CG]CCACCCTCCCATGCTCTATCCC	HDAC7, DKFZP586J0917	Homo sapiens histone deacetylase 7A (HDAC7A), transcript variant 1, mRNA.	histone deacetylase 7A isoform a	cg25755806
HGF_E102_R	7	HGF_E102_R	58533164	NM_001010933.1	HGF	3082	81237286	102	N	ATGCCTGGGTGAAAGAATCCTGTT[CG]GAGTCAGTGCCTAAAAGAGCCAGTCG	SF, HGFB, HPTA, F-TCF	Homo sapiens hepatocyte growth factor (hepapoietin A; scatter factor) (HGF), transcript variant 4, mRNA.	hepatocyte growth factor isoform 4 precursor	cg08988647
HGF_P1293_R	7	HGF_P1293_R	58533164	NM_001010933.1	HGF	3082	81238681	-1293	N	AGGCCAAATGTGGGAATGACTAGAG[CG]GTGGGTAGCTGTACAGAAGTGAT	SF, HGFB, HPTA, F-TCF	Homo sapiens hepatocyte growth factor (hepapoietin A; scatter factor) (HGF), transcript variant 4, mRNA.	hepatocyte growth factor isoform 4 precursor	cg14690980
HIC-1_seq_48_S103_R	17	HIC-1_seq_48_S103_R	61676185	NM_006497.2	HIC1	3090	1907679	.	Y	TAGTCTCCTCTATCGCTGGATGAAGCA[CG]AGCCGGGCCTGGGTAGCTATGGCGACGAGC	hic-1, ZBTB29	Homo sapiens hypermethylated in cancer 1 (HIC1), mRNA.	hypermethylated in cancer 1	cg20066299
HLA-DOA_P594_F	6	HLA-DOA_P594_F	62912477	NM_002119.3	HLA-DOA	3111	33085961	-594	N	CTGTTGGTCCCTCCAGGACC[CG]GGCACCTCCTCCAGGCTGACACA	HLADZ, HLA-DNA, HLA-DZA	Homo sapiens major histocompatibility complex, class II, DO alpha (HLA-DOA), mRNA.	major histocompatibility complex, class II, DO alpha precursor	cg17313945
HLA-DOB_E432_R	6	HLA-DOB_E432_R	18641377	NM_002120.2	HLA-DOB	3112	32892330	432	N	AGGCTCGAACCCAAGCCAAGGCCTTCAACA[CG]CCCAGGCACTGACTGAGGTTGAT	DOB	Homo sapiens major histocompatibility complex, class II, DO beta (HLA-DOB), mRNA.	major histocompatibility complex, class II, DO beta precursor	cg23791206
HLA-DOB_P1114_R	6	HLA-DOB_P1114_R	18641377	NM_002120.2	HLA-DOB	3112	32893876	-1114	N	AAAAAGTTGACCTCATCGAAGTAAAGAGTA[CG]TTAGGAGTTACCAGAGGCTGGG	DOB	Homo sapiens major histocompatibility complex, class II, DO beta (HLA-DOB), mRNA.	major histocompatibility complex, class II, DO beta precursor	cg09734481
HLA-DOB_P357_R	6	HLA-DOB_P357_R	18641377	NM_002120.2	HLA-DOB	3112	32893119	-357	N	CCTTCTTATTGGGTGTTGACATTGC[CG]ACAGGCAGTGTGTAAATTAAGAAGGAA	DOB	Homo sapiens major histocompatibility complex, class II, DO beta (HLA-DOB), mRNA.	major histocompatibility complex, class II, DO beta precursor	cg17103109
HLA-DPA1_E35_R	6	HLA-DPA1_E35_R	24797073	NM_033554.2	HLA-DPA1	3113	33149321	35	N	CTCTGATATGGAACATTCTGTCTTCAGGG[CG]CATGTTGTGGGGTCTATAATTGA	HLADP, HLASB, HLA-DP1A	Homo sapiens major histocompatibility complex, class II, DP alpha 1 (HLA-DPA1), mRNA.	major histocompatibility complex, class II, DP alpha 1 precursor	cg09321817
HLA-DPA1_P205_R	6	HLA-DPA1_P205_R	24797073	NM_033554.2	HLA-DPA1	3113	33149561	-205	N	GAAGAGATGGGAGAATTTTAGGTACCAG[CG]TGGTCAAGAGAGCTCCAGTTCACAGTT	HLADP, HLASB, HLA-DP1A	Homo sapiens major histocompatibility complex, class II, DP alpha 1 (HLA-DPA1), mRNA.	major histocompatibility complex, class II, DP alpha 1 precursor	cg11451043
HLA-DPA1_P28_R	6	HLA-DPA1_P28_R	24797073	NM_033554.2	HLA-DPA1	3113	33149384	-28	N	GGAACAGTGATGAGGAACTGAGGC[CG]AGTGGAGGCAGATGAGACTGA	HLADP, HLASB, HLA-DP1A	Homo sapiens major histocompatibility complex, class II, DP alpha 1 (HLA-DPA1), mRNA.	major histocompatibility complex, class II, DP alpha 1 precursor	cg13031167
HLA-DPB1_E2_R	6	HLA-DPB1_E2_R	24797075	NM_002121.4	HLA-DPB1	3115	33151740	2	N	TTCAAACAGGAGCTCCCTTTAG[CG]AGTCCTTCTTTTCCTGACTGCAGCTCTTT	DPB1, HLA-DP1B, MHC DPB1	Homo sapiens major histocompatibility complex, class II, DP beta 1 (HLA-DPB1), mRNA.	major histocompatibility complex, class II, DP beta 1 precursor	cg12899649
HLA-DPB1_P540_F	6	HLA-DPB1_P540_F	24797075	NM_002121.4	HLA-DPB1	3115	33151198	-540	N	GTGGAAGAACCTGGTAACTCCTGCACAT[CG]CAGGACTCACAGACCTCTGGGAGA	DPB1, HLA-DP1B, MHC DPB1	Homo sapiens major histocompatibility complex, class II, DP beta 1 (HLA-DPB1), mRNA.	major histocompatibility complex, class II, DP beta 1 precursor	cg21151963
HLA-DQA2_P282_R	6	HLA-DQA2_P282_R	56710315	NM_020056.2	HLA-DQA2	3118	32816859	-282	N	TATTATTGATGACCTTACCTATCCAAG[CG]GCTGCTCAGAAATTCCCGCCCC	HLA-DXA, DQ alpha	Homo sapiens major histocompatibility complex, class II, DQ alpha 2 (HLA-DQA2), mRNA.	major histocompatibility complex, class II, DQ alpha 2	cg09782137
HLA-DRA_P132_R	6	HLA-DRA_P132_R	52426773	NM_019111.3	HLA-DRA	3122	32515493	-132	N	AAGAACTTTACTTCTTTATCCAATGAA[CG]GAGTATCTTGTGTCCTGGACCCTTTGCAAG	HLA-DRA1	Homo sapiens major histocompatibility complex, class II, DR alpha (HLA-DRA), mRNA.	major histocompatibility complex, class II, DR alpha precursor	cg18576604
HOXA5_P479_F	7	HOXA5_P479_F	24497516	NM_019102.2	HOXA5	3202	27150291	-479	Y	TACAACAACTTTATTTCCCC[CG]TTTTGCAGCCCCTCTTATTTTTGTGTCGA	HOX1, HOX1C, HOX1.3, MGC9376	Homo sapiens homeobox A5 (HOXA5), mRNA.	homeobox A5	cg27409178
HPN_P374_R	19	HPN_P374_R	33695154	NM_182983.1	HPN	3249	40222876	-374	N	CTCCTTGCTGATTTGCACACATTGGC[CG]CTTCAGACACGCACTTCTGGGGCCA	TMPRSS1	Homo sapiens hepsin (transmembrane protease, serine 1) (HPN), transcript variant 1, mRNA.	hepsin (transmembrane protease, serine 1)	cg03537100
HPN_P823_F	19	HPN_P823_F	33695154	NM_182983.1	HPN	3249	40222427	-823	N	CCTCTGAAAGCAAAGAGAACTGCACGGG[CG]TCCAGGTGGCCGAATAGCCCTG	TMPRSS1	Homo sapiens hepsin (transmembrane protease, serine 1) (HPN), transcript variant 1, mRNA.	hepsin (transmembrane protease, serine 1)	cg00566101
HRASLS_P353_R	3	HRASLS_P353_R	38455407	NM_020386.2	HRASLS	57110	194441259	-353	Y	TTAGGGCCAGTCCTTCCTC[CG]CCACTTTGCTGACTCAAAGACCCAGA	A-C1, HSD28, HRASLS1, H-REV107	Homo sapiens HRAS-like suppressor (HRASLS), mRNA.	HRAS-like suppressor	cg14777903
HSPA2_P162_R	14	HSPA2_P162_R	13676856	NM_021979.2	HSPA2	3306	64072214	-162	N	GGCTGGCCTGTCGGCCTCTGATGCACT[CG]AACTTCCAGCCCTTGGAGCAGACA	.	Homo sapiens heat shock 70kDa protein 2 (HSPA2), mRNA.	heat shock 70kDa protein 2	cg05316932
HTR2A_E10_R	13	HTR2A_E10_R	60302916	NM_000621.2	HTR2A	3356	46368166	10	N	TGAGGCTGGTGTACATGCTGTTCTCC[CG]GGGCTGGATTTTTGTCTT	HTR2, 5-HT2A	Homo sapiens 5-hydroxytryptamine (serotonin) receptor 2A (HTR2A), mRNA.	5-hydroxytryptamine (serotonin) receptor 2A	cg05011937
HTR2A_P853_F	13	HTR2A_P853_F	60302916	NM_000621.2	HTR2A	3356	46369029	-853	N	CCTGTTGGCTTCCTCTGGCACGGCT[CG]GCTGGGTTCCTCCCTCCCTGTGCGG	HTR2, 5-HT2A	Homo sapiens 5-hydroxytryptamine (serotonin) receptor 2A (HTR2A), mRNA.	5-hydroxytryptamine (serotonin) receptor 2A	cg15268261
IAPP_E280_F	12	IAPP_E280_F	4557654	NM_000415.1	IAPP	3375	21417365	280	N	GAAGGAAATTGGGAAAGTAAAAATCT[CG]AAATTACTTGAAAAGTGGACAATATTA	DAP, IAP, AMYLIN	Homo sapiens islet amyloid polypeptide (IAPP), mRNA.	islet amyloid polypeptide precursor	cg18727468
ICAM1_P386_R	19	ICAM1_P386_R	4557877	NM_000201.1	ICAM1	3383	10242393	-386	Y	GACTTGAGTTCGGACCCCCT[CG]CAGCCTGGAGTCTCAGTTTACCGCTTTGT	BB2, CD54, P3.58	Homo sapiens intercellular adhesion molecule 1 (CD54), human rhinovirus receptor (ICAM1), mRNA.	intercellular adhesion molecule 1 precursor	cg05106269
IFNG_E293_F	12	IFNG_E293_F	56786137	NM_000619.2	IFNG	3458	66839495	293	N	AGCCTATCAGAGATGCTACAGCAAGT[CG]ATATTCAGTCATTTTCAACCACAAA	IFG, IFI	Homo sapiens interferon, gamma (IFNG), mRNA.	interferon, gamma	cg23001963
IFNG_P188_F	12	IFNG_P188_F	56786137	NM_000619.2	IFNG	3458	66839976	-188	N	CCTTTAGACTCCTTGGGTCCTTTGA[CG]ATGAGACAGACCCATTATGCCCACC	IFG, IFI	Homo sapiens interferon, gamma (IFNG), mRNA.	interferon, gamma	cg09711238
IFNG_P459_R	12	IFNG_P459_R	56786137	NM_000619.2	IFNG	3458	66840247	-459	N	TGCAAATGACCAGAAAGCAAGGAAAGAATG[CG]GTTAAAAGAACAATTTGGTGAGG	IFG, IFI	Homo sapiens interferon, gamma (IFNG), mRNA.	interferon, gamma	cg03628117
IFNGR2_P377_R	21	IFNGR2_P377_R	47419933	NM_005534.2	IFNGR2	3460	33696695	-377	Y	CTATGTTGCAAAACCCATTTTTGCTAA[CG]TGTCCAGTGGGCTCCCGGGACGAC	AF-1, IFGR2, IFNGT1	Homo sapiens interferon gamma receptor 2 (interferon gamma transducer 1) (IFNGR2), mRNA.	interferon-gamma receptor beta chain precursor	cg21449657
IGF1_E394_F	12	IGF1_E394_F	19923111	NM_000618.2	IGF1	3479	101398060	394	N	TGTGCAAATGCATCCATCTCCC[CG]AGCTATTTTTCAGATTCCACAGAATTGCA	IGFI	Homo sapiens insulin-like growth factor 1 (somatomedin C) (IGF1), mRNA.	insulin-like growth factor 1 (somatomedin C)	cg17084217
IGF1_P933_F	12	IGF1_P933_F	19923111	NM_000618.2	IGF1	3479	101399387	-933	N	ACCAGCTGGCTAGCAATACCCTCT[CG]AGGGTTATGATGTCATTCAAATCCCTCAA	IGFI	Homo sapiens insulin-like growth factor 1 (somatomedin C) (IGF1), mRNA.	insulin-like growth factor 1 (somatomedin C)	cg20581381
IGFBP1_E48_R	7	IGFBP1_E48_R	61744448	NM_001013029.1	IGFBP1	3484	45894532	48	Y	ATTTTGAACACTCAGCTCCTAGCGTG[CG]GCGCTGCCAATCATTAACCTCCTGGTGC	AFBP, IBP1, PP12, IGF-BP25, hIGFBP-1	Homo sapiens insulin-like growth factor binding protein 1 (IGFBP1), transcript variant 2, mRNA.	insulin-like growth factor binding protein 1 isoform b precursor	cg20666158
IGFBP1_P12_R	7	IGFBP1_P12_R	61744448	NM_001013029.1	IGFBP1	3484	45894472	-12	Y	CCTCCCACCAGCGGTTTG[CG]TAGGGCCTTGGGTGCACTAGCAAAACAAAC	AFBP, IBP1, PP12, IGF-BP25, hIGFBP-1	Homo sapiens insulin-like growth factor binding protein 1 (IGFBP1), transcript variant 2, mRNA.	insulin-like growth factor binding protein 1 isoform b precursor	cg00110785
IL10_P348_F	1	IL10_P348_F	24430216	NM_000572.2	IL10	3586	205012810	-348	N	ATTCGCGTGTTCCTAGGTCACAGTGA[CG]TGGACAAATTGCCCATTCCAGAATAC	CSIF, TGIF, IL-10, IL10A, MGC126450, MGC126451	Homo sapiens interleukin 10 (IL10), mRNA.	interleukin 10 precursor	cg14180511
IL10_P85_F	1	IL10_P85_F	24430216	NM_000572.2	IL10	3586	205012547	-85	N	AGCCACAATCAAGGTTTCC[CG]GCACAGGATTTTTTCTGCTTAGAGCTCCT	CSIF, TGIF, IL-10, IL10A, MGC126450, MGC126451	Homo sapiens interleukin 10 (IL10), mRNA.	interleukin 10 precursor	cg10978799
IL12B_E25_F	5	IL12B_E25_F	24497437	NM_002187.2	IL12B	3593	158690034	25	N	GAAGTGCTTACCTTGCTCTGGGCAGGA[CG]GAGAGTCCAATGGCCCTGAAACAGAT	CLMF, NKSF, CLMF2, NKSF2, IL-12B	Homo sapiens interleukin 12B (natural killer cell stimulatory factor 2, cytotoxic lymphocyte maturation factor 2, p40) (IL12B), mRNA.	interleukin 12B precursor	cg18307303
IL12B_P392_R	5	IL12B_P392_R	24497437	NM_002187.2	IL12B	3593	158690451	-392	N	GTCAGACGGGAGGCTGAGTTCATGT[CG]GGATGGAACAACTGTATGCCCAA	CLMF, NKSF, CLMF2, NKSF2, IL-12B	Homo sapiens interleukin 12B (natural killer cell stimulatory factor 2, cytotoxic lymphocyte maturation factor 2, p40) (IL12B), mRNA.	interleukin 12B precursor	cg22428246
IL13_E75_R	5	IL13_E75_R	26787977	NM_002188.2	IL13	3596	132021839	75	N	GGCCTCATGGCGCTTTTGTTGACCA[CG]GTCATTGCTCTCACTTGCCTTGGCGGCTTT	ALRH, P600, IL-13, MGC116786, MGC116788, MGC116789	Homo sapiens interleukin 13 (IL13), mRNA.	interleukin 13 precursor	cg20391122
IL16_P226_F	15	IL16_P226_F	27262654	NM_004513.3	IL16	3603	79262029	-226	N	TCAAGGAGGGCAGGAGTTGGAAG[CG]ACCGTTGTGAAACGTTAAAGATTT	LCF, IL-16, prIL-16, FLJ44234, HsT19289	Homo sapiens interleukin 16 (lymphocyte chemoattractant factor) (IL16), transcript variant 1, mRNA.	interleukin 16 isoform 1 precursor	cg12993983
IL16_P93_R	15	IL16_P93_R	27262654	NM_004513.3	IL16	3603	79262162	-93	N	CTCATATTCAAATACTCCCAGC[CG]AGAAGCTGCCATCGATCCTCCCATG	LCF, IL-16, prIL-16, FLJ44234, HsT19289	Homo sapiens interleukin 16 (lymphocyte chemoattractant factor) (IL16), transcript variant 1, mRNA.	interleukin 16 isoform 1 precursor	cg13639030
IL18BP_E285_F	11	IL18BP_E285_F	27502394	NM_005699.2	IL18BP	10068	71387872	285	N	TGGGAAAGGCCAGGATGTGGA[CG]GACTGGTATGGCATTGAGCCTG	IL18BPa	Homo sapiens interleukin 18 binding protein (IL18BP), transcript variant C, mRNA.	interleukin 18 binding protein isoform C precursor	cg24976110
IL18BP_P51_R	11	IL18BP_P51_R	27502394	NM_005699.2	IL18BP	10068	71387536	-51	N	CTTCCCTCCTGTTAGGGTTGGCTCT[CG]AGCTTGTGTGCCAGTTCCTGGGTTGGCCGT	IL18BPa	Homo sapiens interleukin 18 binding protein (IL18BP), transcript variant C, mRNA.	interleukin 18 binding protein isoform C precursor	cg08430407
IL1A_E113_R	2	IL1A_E113_R	27894329	NM_000575.3	IL1A	3552	113259329	113	N	TTCTGTAGAAGAAGGTGTGTGCAAGCCC[CG]GGAGGTATGCGTAAGGCCTCAG	IL1, IL-1A, IL1F1, IL1-ALPHA	Homo sapiens interleukin 1, alpha (IL1A), mRNA.	interleukin 1, alpha proprotein	cg03970341
IL1B_P582_R	2	IL1B_P582_R	27894305	NM_000576.2	IL1B	3553	113311409	-582	N	TTCTTGGCTGGGGCAGAGAACATA[CG]GTATGCAGGGTTCAGGCTCCTG	IL-1, IL1F2, IL1-BETA	Homo sapiens interleukin 1, beta (IL1B), mRNA.	interleukin 1, beta proprotein	cg12992979
IL1B_P829_F	2	IL1B_P829_F	27894305	NM_000576.2	IL1B	3553	113311656	-829	N	CAAGAGTTATCAGTTTCTCTTTAAC[CG]AGACACCAGCAAAGTGCCTGCTCCA	IL-1, IL1F2, IL1-BETA	Homo sapiens interleukin 1, beta (IL1B), mRNA.	interleukin 1, beta proprotein	cg14658384
IL1RN_E42_F	2	IL1RN_E42_F	27894320	NM_173843.1	IL1RN	3557	113591983	42	N	GAGGGACTGTGGCCCAGGTACTGCC[CG]GGTGCTACTTTATGGGCAGCAGCT	IRAP, IL1F3, IL1RA, IL-1ra3, ICIL-1RA, MGC10430	Homo sapiens interleukin 1 receptor antagonist (IL1RN), transcript variant 4, mRNA.	interleukin 1 receptor antagonist isoform 4	cg17669033
IL1RN_P93_R	2	IL1RN_P93_R	27894320	NM_173843.1	IL1RN	3557	113591848	-93	N	CATCAAGTCAGCCATCAGC[CG]GCCCATCTCCTCATGCTGGCCAAC	IRAP, IL1F3, IL1RA, IL-1ra3, ICIL-1RA, MGC10430	Homo sapiens interleukin 1 receptor antagonist (IL1RN), transcript variant 4, mRNA.	interleukin 1 receptor antagonist isoform 4	cg14497465
IL2_P607_R	4	IL2_P607_R	28178860	NM_000586.2	IL2	3558	123597937	-607	N	CACCTGGGACACTATGAATGTAACAATAAT[CG]TTATGAAATATGATCTTGTTTTTAGTC	IL-2, TCGF, lymphokine	Homo sapiens interleukin 2 (IL2), mRNA.	interleukin 2 precursor	cg24372185
IL3_P556_F	5	IL3_P556_F	28416914	NM_000588.3	IL3	3562	131423690	-556	N	CCAGAAACAAAGTGTCAAGGAGAAGCTGCC[CG]AAGCCCATGGGACAAACCACTGG	IL-3, MCGF, MGC79398, MGC79399, MULTI-CSF	Homo sapiens interleukin 3 (colony-stimulating factor, multiple) (IL3), mRNA.	interleukin 3 precursor	cg17175013
IL4_P262_R	5	IL4_P262_R	27477090	NM_000589.2	IL4	3565	132037010	-262	N	CCCAAACTAGGCCTCACCTGATA[CG]ACCTGTCCTTCTCAAAACACCTAAA	BSF1, IL-4, MGC79402	Homo sapiens interleukin 4 (IL4), transcript variant 1, mRNA.	interleukin 4 isoform 1 precursor	cg23943829
IL8_E118_R	4	IL8_E118_R	28610153	NM_000584.2	IL8	3576	74825257	118	N	GTGTAAACATGACTTCCAAGCTGGC[CG]TGGCTCTCTTGGCAGCCTTCCTGATTTCT	K60, NAF, GCP1, IL-8, LECT, LUCT, NAP1, 3-10C, CXCL8, GCP-1, LYNAP, MDNCF, MONAP, NAP-1, SCYB8, TSG-1, AMCF-I, b-ENAP	Homo sapiens interleukin 8 (IL8), mRNA.	interleukin 8 precursor	cg01548201
IL8_P83_F	4	IL8_P83_F	28610153	NM_000584.2	IL8	3576	74825056	-83	N	AGGGGATGGGCCATCAGTTGCAAAT[CG]TGGAATTTCCTCTGACATAATGAAA	K60, NAF, GCP1, IL-8, LECT, LUCT, NAP1, 3-10C, CXCL8, GCP-1, LYNAP, MDNCF, MONAP, NAP-1, SCYB8, TSG-1, AMCF-I, b-ENAP	Homo sapiens interleukin 8 (IL8), mRNA.	interleukin 8 precursor	cg18302652
INS_P248_F	11	INS_P248_F	4557670	NM_000207.1	INS	3630	2139248	-248	N	CATTAGAGTCTTAACCAGGGGCC[CG]GTGGCCAGACCTGTCCCTGCTCACA	.	Homo sapiens insulin (INS), mRNA.	proinsulin precursor	cg24338752
INS_P804_R	11	INS_P804_R	4557670	NM_000207.1	INS	3630	2139804	-804	N	CCCCAGTCCCGGATGGCCCAAGATGC[CG]CCATGGATGGGCCAAGGTG	.	Homo sapiens insulin (INS), mRNA.	proinsulin precursor	cg13349859
IPF1_P750_F	13	IPF1_P750_F	4557672	NM_000209.1	IPF1	3651	27391427	-750	Y	CCTCGCTGTATTGGGAAGCTACGTTC[CG]GGCTGGCCAAATGGGCCC	IUF1, PDX1, IDX-1, MODY4, PDX-1, STF-1	Homo sapiens insulin promoter factor 1, homeodomain transcription factor (IPF1), mRNA.	insulin promoter factor 1, homeodomain transcription factor	cg14584091
IRAK3_E130_F	12	IRAK3_E130_F	6005791	NM_007199.1	IRAK3	11213	64869414	130	Y	GCACACGCTGCTGTTCGACCTGCCGCCCG[CG]CTGCTCGGAGAGCTCTGCGCT	IRAK-M	Homo sapiens interleukin-1 receptor-associated kinase 3 (IRAK3), mRNA.	interleukin-1 receptor-associated kinase 3	cg06323619
IRAK3_P13_F	12	IRAK3_P13_F	6005791	NM_007199.1	IRAK3	11213	64869271	-13	Y	TGCCGTCGTGGAAGCAGGATTTCCG[CG]GTTGTGTAACGGCCTGTCGCAG	IRAK-M	Homo sapiens interleukin-1 receptor-associated kinase 3 (IRAK3), mRNA.	interleukin-1 receptor-associated kinase 3	cg22778955
IRAK3_P185_F	12	IRAK3_P185_F	6005791	NM_007199.1	IRAK3	11213	64869099	-185	Y	CCCCACCGCAGAGGTGTGAAGGGG[CG]CAAAGCCAGCGAAGGGAGAACCCG	IRAK-M	Homo sapiens interleukin-1 receptor-associated kinase 3 (IRAK3), mRNA.	interleukin-1 receptor-associated kinase 3	cg24003063
ITGA6_P718_R	2	ITGA6_P718_R	4557674	NM_000210.1	ITGA6	3655	172999898	-718	Y	TTAAACAACCCATCCTTGACTTG[CG]TGACTTCTTCCACAAGCTCTCCTGGT	CD49f	Homo sapiens integrin, alpha 6 (ITGA6), mRNA.	integrin alpha chain, alpha 6	cg03085296
ITK_E166_R	5	ITK_E166_R	21614549	NM_005546.3	ITK	3702	156540651	166	N	TCTCCCTCGAACTTTAAAGTC[CG]CTTCTTTGTGTTAACCAAAGCCAGCCT	EMT, LYK, PSCTK2, MGC126257, MGC126258	Homo sapiens IL2-inducible T-cell kinase (ITK), mRNA.	IL2-inducible T-cell kinase	cg09489988
ITK_P114_F	5	ITK_P114_F	21614549	NM_005546.3	ITK	3702	156540371	-114	N	GTGAATTTTGAAAGGATGTGGTTT[CG]GCCTTTGACATCAGAGGAGAAGCTC	EMT, LYK, PSCTK2, MGC126257, MGC126258	Homo sapiens IL2-inducible T-cell kinase (ITK), mRNA.	IL2-inducible T-cell kinase	cg18953183
JAK3_P1075_R	19	JAK3_P1075_R	47157314	NM_000215.2	JAK3	3718	17820875	-1075	N	GGACAGGCACAGACTGGAACTTGGACC[CG]AGGCAGGACAGGGAGCTGGC	JAKL, LJAK, JAK-3, L-JAK, JAK3_HUMAN	Homo sapiens Janus kinase 3 (a protein tyrosine kinase, leukocyte) (JAK3), mRNA.	Janus kinase 3	cg05244380
JAK3_P156_R	19	JAK3_P156_R	47157314	NM_000215.2	JAK3	3718	17819956	-156	N	GCAGAAAGTTCCGGAAGCCTCTGCATCAGC[CG]CCCCGTTCAGACAGGCTGCTGGA	JAKL, LJAK, JAK-3, L-JAK, JAK3_HUMAN	Homo sapiens Janus kinase 3 (a protein tyrosine kinase, leukocyte) (JAK3), mRNA.	Janus kinase 3	cg02285920
KLK10_P268_R	19	KLK10_P268_R	22208981	NM_002776.3	KLK10	5655	56215362	-268	N	AACAGAAACAAGGAAAAAGGGAAACCCA[CG]CCCACTCTGTGGCCGTGAGTGA	NES1, PRSSL1	Homo sapiens kallikrein 10 (KLK10), transcript variant 1, mRNA.	kallikrein 10 precursor	cg06130787
KLK11_P103_R	19	KLK11_P103_R	21618356	NM_144947.1	KLK11	11012	56223205	-103	N	TGCAGTTGGCTAGTGGAAAGAATGCTA[CG]TTTTATGGACATTGGATTAAATGG	TLSP, PRSS20, MGC33060	Homo sapiens kallikrein 11 (KLK11), transcript variant 2, mRNA.	kallikrein 11 isoform 2 precursor	cg09702010
KLK11_P1290_F	19	KLK11_P1290_F	21618356	NM_144947.1	KLK11	11012	56224392	-1290	N	GGTCAGTTGTTCCTCATGATCATC[CG]GATCCAGTCCACATACTTGCAAATATAG	TLSP, PRSS20, MGC33060	Homo sapiens kallikrein 11 (KLK11), transcript variant 2, mRNA.	kallikrein 11 isoform 2 precursor	cg09333109
KRT1_P798_R	12	KRT1_P798_R	17318568	NM_006121.2	KRT1	3848	51361244	-798	N	TTGAGTGAAAAAGCCCACAGAGCAGTGAGA[CG]AGTAAATAGAAGCTCTAGGACATTTTG	K1, CK1, EHK1, KRT1A	Homo sapiens keratin 1 (epidermolytic hyperkeratosis) (KRT1), mRNA.	keratin 1	cg06030058
KRT13_P341_R	17	KRT13_P341_R	24234693	NM_002274.2	KRT13	3860	36915732	-341	N	GCGGAGGCCTGCCAGGAGCTTCTG[CG]AGGAAAGTGGTGGGTGCA	K13, CK13, MGC3781	Homo sapiens keratin 13 (KRT13), transcript variant 2, mRNA.	keratin 13 isoform b	cg16023337
KRT13_P676_F	17	KRT13_P676_F	24234693	NM_002274.2	KRT13	3860	36916067	-676	N	GAAGTGGCCCTGTCCATTATCATAG[CG]AATATTCTCCGAGCCCTCACCATA	K13, CK13, MGC3781	Homo sapiens keratin 13 (KRT13), transcript variant 2, mRNA.	keratin 13 isoform b	cg24851986
KRT5_E196_R	12	KRT5_E196_R	17318577	NM_000424.2	KRT5	3852	51200314	196	Y	GCGGTGCTGAAGCTACGACTGCCCC[CG]CTCCGGAAGGACACACTTGACTG	K5, CK5, DDD, EBS2, KRT5A	Homo sapiens keratin 5 (epidermolysis bullosa simplex, Dowling-Meara/Kobner/Weber-Cockayne types) (KRT5), mRNA.	keratin 5	cg04254916
KRT5_P308_F	12	KRT5_P308_F	17318577	NM_000424.2	KRT5	3852	51200818	-308	N	GAGTATTGACAACCATCCCAGTA[CG]GTACATGCTGAGCACCTGCCCTTCCAG	K5, CK5, DDD, EBS2, KRT5A	Homo sapiens keratin 5 (epidermolysis bullosa simplex, Dowling-Meara/Kobner/Weber-Cockayne types) (KRT5), mRNA.	keratin 5	cg03540813
LAT_E46_F	16	LAT_E46_F	62739153	NM_014387.3	LAT	27040	28903694	46	N	GGGTCCTGGATATGGAGGCCA[CG]GCTGCCAGCTGGCAGGTGGC	LAT1, pp36	Homo sapiens linker for activation of T cells (LAT), transcript variant 1, mRNA.	linker for activation of T cells isoform a	cg03108875
LCK_E28_F	1	LCK_E28_F	20428651	NM_005356.2	LCK	3932	32489548	28	Y	GTGAATGGGGCCAGAGGGCTCC[CG]GGCTGGGCAGGTAAGGAG	.	Homo sapiens lymphocyte-specific protein tyrosine kinase (LCK), mRNA.	lymphocyte-specific protein tyrosine kinase	cg05350315
LCN2_P141_R	9	LCN2_P141_R	38455401	NM_005564.2	LCN2	3934	129951398	-141	N	AATGTCCCTCACTCTCCC[CG]TCCCTCTGTCTTGCCCAATCCTGAC	NGAL	Homo sapiens lipocalin 2 (oncogene 24p3) (LCN2), mRNA.	lipocalin 2 (oncogene 24p3)	cg14615559
LCN2_P86_R	9	LCN2_P86_R	38455401	NM_005564.2	LCN2	3934	129951453	-86	N	GCAGAAATCTTGCCAAGTGTTTC[CG]CAGGAGTTGCTGGCAATTGCCTCACATTCC	NGAL	Homo sapiens lipocalin 2 (oncogene 24p3) (LCN2), mRNA.	lipocalin 2 (oncogene 24p3)	cg24638195
LEFTY2_P719_F	1	LEFTY2_P719_F	27436880	NM_003240.2	LEFTY2	7044	224196262	-719	N	CTCTCCCCAGTGAGCTGGCTGGC[CG]GTTCATGCCACCAGCACTCAGCTGG	EBAF, LEFTA, TGFB4, LEFTYA, MGC46222	Homo sapiens left-right determination factor 2 (LEFTY2), mRNA.	endometrial bleeding associated factor preproprotein	cg09540507
LIMK1_P709_R	7	LIMK1_P709_R	8051616	NM_002314.2	LIMK1	3984	73135383	-709	N	ACCACCCAATTCCTTTGGA[CG]CTTGACTCAGCCCAAACCCGTGCT	LIMK	Homo sapiens LIM domain kinase 1 (LIMK1), transcript variant 1, mRNA.	LIM domain kinase 1 isoform 1	cg07053434
LMO2_E148_F	11	LMO2_E148_F	6633806	NM_005574.2	LMO2	4005	33870264	148	N	CGGAGCCTTCACCCTTGCAG[CG]AGCTCTCTCACACCAGATGTGCTCTGCGT	TTG2, RBTN2, RHOM2, RBTNL1	Homo sapiens LIM domain only 2 (rhombotin-like 1) (LMO2), mRNA.	LIM domain only 2	cg22902574
LMO2_P794_R	11	LMO2_P794_R	6633806	NM_005574.2	LMO2	4005	33871206	-794	N	CTGTCTGCTGGGCAAGGCCCAATTC[CG]AGGTGACAGCTCACCGGGCCTC	TTG2, RBTN2, RHOM2, RBTNL1	Homo sapiens LIM domain only 2 (rhombotin-like 1) (LMO2), mRNA.	LIM domain only 2	cg02028355
LRRC32_E157_F	11	LRRC32_E157_F	5031706	NM_005512.1	LRRC32	2615	76058386	157	N	GTTTTCTCCAGCACATGCTGAGC[CG]ACTGCCCCCAATAGAACTGTCTTTTTT	GARP, D11S833E	Homo sapiens leucine rich repeat containing 32 (LRRC32), mRNA.	leucine rich repeat containing 32 precursor	cg24088597
LRRK1_P39_F	15	LRRK1_P39_F	33469142	NM_024652.2	LRRK1	79705	99380156	-39	N	TTACCTGCGTGCTCAGCTGCGGAAAG[CG]GAAAAGTGCAAGCTGATGAAGAT	FLJ23119, KIAA1790	Homo sapiens leucine-rich repeat kinase 1 (LRRK1), mRNA.	leucine-rich repeat kinase 1	cg02770711
LTA_E28_R	6	LTA_E28_R	6806892	NM_000595.2	LTA	4049	31648100	28	N	CATCTCCTTGGGCTGCCCGTGCTT[CG]TGCTTTGGACTACCGCCCAGCAGTGTC	LT, TNFB, TNFSF1	Homo sapiens lymphotoxin alpha (TNF superfamily, member 1) (LTA), mRNA.	lymphotoxin alpha precursor	cg24216966
LTA_P214_R	6	LTA_P214_R	6806892	NM_000595.2	LTA	4049	31647858	-214	N	CCTTTCCCAGAACTCAGT[CG]CCTGAACCCCCAGCCTGTGGTTCTC	LT, TNFB, TNFSF1	Homo sapiens lymphotoxin alpha (TNF superfamily, member 1) (LTA), mRNA.	lymphotoxin alpha precursor	cg20798246
LTB4R_E64_R	14	LTB4R_E64_R	31881791	NM_181657.1	LTB4R	1241	23852421	64	N	CCTGAACTCTGACTTCAGTTCTTGCTG[CG]GTTTCTGCCCATTTTTTTCATATCCT	BLT1, BLTR, P2Y7, GPR16, LTBR1, P2RY7, CMKRL1, LTB4R1	Homo sapiens leukotriene B4 receptor (LTB4R), mRNA.	leukotriene B4 receptor	cg07869853
LTB4R_P163_F	14	LTB4R_P163_F	31881791	NM_181657.1	LTB4R	1241	23852194	-163	N	GGGGAAGAAAGGCCATCAAGGTAGATG[CG]GGTGGGGAACAGCTTGAG	BLT1, BLTR, P2Y7, GPR16, LTBR1, P2RY7, CMKRL1, LTB4R1	Homo sapiens leukotriene B4 receptor (LTB4R), mRNA.	leukotriene B4 receptor	cg14137885
LY6G6E_P45_R	6	LY6G6E_P45_R	13236491	NM_024123.1	LY6G6E	79136	31789613	-1499	N	AATCTGGGAGAGGTGATCTGCACCC[CG]AGATCCCGGGATTTGTAGAGTT	G6e, C6orf22	Homo sapiens lymphocyte antigen 6 complex, locus G6E (LY6G6E), mRNA.	lymphocyte antigen 6 complex G6E	cg26399860
MAD2L1_E93_F	4	MAD2L1_E93_F	6466452	NM_002358.2	MAD2L1	4085	121207318	-213	Y	CGCAGGGTGATTCCCTGCTCC[CG]GGAGAGCTGCAGCGCCATGGCCAGGG	MAD2, HSMAD2	Homo sapiens MAD2 mitotic arrest deficient-like 1 (yeast) (MAD2L1), mRNA.	MAD2-like 1	cg08483943
MAGEL2_E166_R	15	MAGEL2_E166_R	18765721	NM_019066.2	MAGEL2	54551	21441916	166	N	GGGCTGGGCCTGCAAGACTGCAGG[CG]GTGCCTGCCAGGAAGGCTG	nM15, NDNL1	Homo sapiens MAGE-like 2 (MAGEL2), mRNA.	MAGE-like protein 2	cg03672494
MAGEL2_P170_R	15	MAGEL2_P170_R	18765721	NM_019066.2	MAGEL2	54551	21442252	-170	Y	AGATGATGGAAGGGCAGTGCACAGCCTG[CG]GGGCAGACAGTGGGGCAGACA	nM15, NDNL1	Homo sapiens MAGE-like 2 (MAGEL2), mRNA.	MAGE-like protein 2	cg25417515
MAP2K6_P297_R	17	MAP2K6_P297_R	14589899	NM_002758.2	MAP2K6	5608	64922137	-297	Y	ACTCCCAAACAGACCTTCT[CG]ACAAGCCAAAAGCTCTTTAGCTAACCTAA	MEK6, MKK6, MAPKK6, PRKMK6, SAPKK3	Homo sapiens mitogen-activated protein kinase kinase 6 (MAP2K6), transcript variant 1, mRNA.	mitogen-activated protein kinase kinase 6 isoform 1	cg23296889
MAP3K8_P1036_F	10	MAP3K8_P1036_F	22035597	NM_005204.2	MAP3K8	1326	30761836	-1036	Y	ACCTGGGCACTGGGAAGAATAGGG[CG]TGGACTTGGAGTGTGACCG	COT, EST, ESTF, TPL2, Tpl-2, c-COT, FLJ10486	Homo sapiens mitogen-activated protein kinase kinase kinase 8 (MAP3K8), mRNA.	mitogen-activated protein kinase kinase kinase 8	cg21555918
MAPK10_E26_F	4	MAPK10_E26_F	20986509	NM_138982.1	MAPK10	5602	87593281	26	N	AGCGGCAAAATCCCTCTGGGCT[CG]CTGGGTCCCCTGCCACGCCATTT	JNK3, JNK3A, PRKM10, p493F12, FLJ12099, MGC50974, p54bSAPK	Homo sapiens mitogen-activated protein kinase 10 (MAPK10), transcript variant 2, mRNA.	mitogen-activated protein kinase 10 isoform 2	cg26029835
MAPK4_E273_R	18	MAPK4_E273_R	6715608	NM_002747.2	MAPK4	5596	46444109	273	N	CCCTCCCAATGCAGGTTAAGA[CG]ACAGCCTGCGCCCCCAACTAGC	ERK3, Erk4, PRKM4, p63MAPK	Homo sapiens mitogen-activated protein kinase 4 (MAPK4), mRNA.	mitogen-activated protein kinase 4	cg21612229
MAPK9_P1175_F	5	MAPK9_P1175_F	21237744	NM_139070.1	MAPK9	5601	179641391	-1175	N	CCAAGTGACCACTGCCCCA[CG]GTCTTCTCCCCGTCCTCTGGGTGGT	JNK2, JNK2A, JNK2B, PRKM9, JNK-55, JNK2BETA, p54aSAPK, JNK2ALPHA	Homo sapiens mitogen-activated protein kinase 9 (MAPK9), transcript variant 4, mRNA.	mitogen-activated protein kinase 9 isoform 4	cg05023457
MAS1_P469_R	6	MAS1_P469_R	6006022	NM_002377.2	MAS1	4142	160247495	-469	N	CAGTGGCAGCATTGCCCAGACATG[CG]TTTTGTCATCAAGTCTTAATGCAGTCCAC	MAS	Homo sapiens MAS1 oncogene (MAS1), mRNA.	MAS1 oncogene	cg04134973
MAS1_P657_R	6	MAS1_P657_R	6006022	NM_002377.2	MAS1	4142	160247307	-657	N	CCACACATCAATGGCTTGCCTGGCTTA[CG]TAGTCTGAGCAGGTGCCCAGCTTTGTCGC	MAS	Homo sapiens MAS1 oncogene (MAS1), mRNA.	MAS1 oncogene	cg13390345
MBD2_P233_F	18	MBD2_P233_F	21464121	NM_003927.3	MBD2	8932	50005389	-233	N	GGGGTGATAGCCCCTTTTCC[CG]CCCCTCTGCACAAAGCTTGCAGGGGA	DMTase, NY-CO-41, DKFZp586O0821	Homo sapiens methyl-CpG binding domain protein 2 (MBD2), transcript variant 1, mRNA.	methyl-CpG binding domain protein 2 isoform 1	cg15090185
MC2R_E455_F	18	MC2R_E455_F	66346710	NM_000529.2	MC2R	4158	13905080	455	N	GCCGCATGCCCACGTCTTTGTGG[CG]CTAAAACCCCCGCACTCTTACAC	ACTHR, MGC125798	Homo sapiens melanocortin 2 receptor (adrenocorticotropic hormone) (MC2R), mRNA.	melanocortin 2 receptor	cg21266195
MC2R_P1025_F	18	MC2R_P1025_F	66346710	NM_000529.2	MC2R	4158	13906560	-1025	N	AACATGCCCTGCAGCTGAAACC[CG]GCGTTCCACAGGCCTCTTTCC	ACTHR, MGC125798	Homo sapiens melanocortin 2 receptor (adrenocorticotropic hormone) (MC2R), mRNA.	melanocortin 2 receptor	cg00358505
MEG3_E91_F	14	MEG3_E91_F	89037804	XR_001355.1	MEG3	55384	100362306	91	Y	GGGCGCCCACGAGAGGATCCCTCACC[CG]GTGAGTGGTTGGCCATCCT	.	PREDICTED: Homo sapiens maternally expressed 3, transcript variant 10 (MEG3), misc RNA.	.	cg27191825
MEG3_P235_F	14	MEG3_P235_F	89037804	XR_001355.1	MEG3	55384	100361980	-235	Y	CGGGCTCACGCAGGGAAAAAGCACCCG[CG]ACCACAGGGTGTTGGTCATGGC	.	PREDICTED: Homo sapiens maternally expressed 3, transcript variant 10 (MEG3), misc RNA.	.	cg24336658
MEST_P4_F	7	MEST_P4_F	29294638	NM_002402.2	MEST	4232	129913278	-4	Y	GCTGACGCCTGGCAGGGAGAAGG[CG]GCAGCACATGCTGGGCTCGGG	PEG1, MGC8703, MGC111102, DKFZp686L18234	Homo sapiens mesoderm specific transcript homolog (mouse) (MEST), transcript variant 1, mRNA.	mesoderm specific transcript isoform a	cg20632786
MEST_P62_R	7	MEST_P62_R	29294638	NM_002402.2	MEST	4232	129913220	-62	Y	GCCGGAGGCTATTGTCGAAGCCA[CG]GCCTGCCATTTCATACCCTTTGCAA	PEG1, MGC8703, MGC111102, DKFZp686L18234	Homo sapiens mesoderm specific transcript homolog (mouse) (MEST), transcript variant 1, mRNA.	mesoderm specific transcript isoform a	cg07409197
MGMT_P281_F	10	MGMT_P281_F	49574515	NM_002412.2	MGMT	4255	131155175	-281	Y	GGCTTGTACCGGCCGAAGGGCCATC[CG]GGTCAGGCGCACAGGGCAGCGG	.	Homo sapiens O-6-methylguanine-DNA methyltransferase (MGMT), mRNA.	O-6-methylguanine-DNA methyltransferase	cg17480470
MKRN3_E144_F	15	MKRN3_E144_F	74272285	NM_005664.2	MKRN3	7681	21361691	144	Y	GTGAGAAGGGACTTAGGGACTGC[CG]GAACACAGCGAAGCAGAGGCAGAAGG	D15S9, RNF63, ZFP127, ZNF127, MGC88288	Homo sapiens makorin, ring finger protein, 3 (MKRN3), mRNA.	makorin, ring finger protein, 3	cg15423863
MKRN3_P108_F	15	MKRN3_P108_F	74272285	NM_005664.2	MKRN3	7681	21361439	-108	N	AAGACCAAAAGAAACGGCGCCTTGTCAAC[CG]AACGAATTGAAAAAAGCTTCCTG	D15S9, RNF63, ZFP127, ZNF127, MGC88288	Homo sapiens makorin, ring finger protein, 3 (MKRN3), mRNA.	makorin, ring finger protein, 3	cg19407225
MMP1_P397_R	11	MMP1_P397_R	13027798	NM_002421.2	MMP1	4312	102174501	-397	N	AGGGCAGAGGGTGGAATTACTAACACTG[CG]CACCTGATGGCTGTTCGGCACC	CLG, CLGN	Homo sapiens matrix metallopeptidase 1 (interstitial collagenase) (MMP1), mRNA.	matrix metalloproteinase 1 preproprotein	cg16575408
MMP1_P460_F	11	MMP1_P460_F	13027798	NM_002421.2	MMP1	4312	102174564	-460	N	CCCCCAGCACTCACTTTA[CG]GTGGCTCTTCGGGGTTCTCTGAGGTTCCC	CLG, CLGN	Homo sapiens matrix metallopeptidase 1 (interstitial collagenase) (MMP1), mRNA.	matrix metalloproteinase 1 preproprotein	cg18733315
MMP19_E274_R	12	MMP19_E274_R	89036201	XM_938761.1	MMP19	4327	54522728	274	N	CTGAAGGTCAGGAGGGAGGCTT[CG]ATGGGGCTGTGGAGCAGTAAC	.	PREDICTED: Homo sapiens matrix metallopeptidase 19 (MMP19), mRNA.	similar to Matrix metalloproteinase-19 precursor (MMP-19) (Matrix metalloproteinase RASI) (MMP-18)	cg01843273
MMP19_P306_F	12	MMP19_P306_F	89036201	XM_938761.1	MMP19	4327	54523308	-306	N	CCTGGGCCAGCAAATCACTC[CG]CCCCTACCTTTGAGTCTCCCTAGAA	.	PREDICTED: Homo sapiens matrix metallopeptidase 19 (MMP19), mRNA.	similar to Matrix metalloproteinase-19 precursor (MMP-19) (Matrix metalloproteinase RASI) (MMP-18)	cg18787783
MMP3_P16_R	11	MMP3_P16_R	73808272	NM_002422.3	MMP3	4314	102219568	-16	N	CTCCTTGTAGGTCCAACCTCGGGAG[CG]CAGCTTTTAAAGAGTGACAGTGTTTGT	SL-1, STMY, STR1, STMY1, MGC126102, MGC126103, MGC126104	Homo sapiens matrix metallopeptidase 3 (stromelysin 1, progelatinase) (MMP3), mRNA.	matrix metalloproteinase 3 preproprotein	cg16466334
MMP3_P55_F	11	MMP3_P55_F	73808272	NM_002422.3	MMP3	4314	102219607	-55	N	AGAGTGACAGTGTTTGTTTGGATCACC[CG]CAGCTTGACTCATCCTTGCTTTCATCC	SL-1, STMY, STR1, STMY1, MGC126102, MGC126103, MGC126104	Homo sapiens matrix metallopeptidase 3 (stromelysin 1, progelatinase) (MMP3), mRNA.	matrix metalloproteinase 3 preproprotein	cg01026111
MMP7_P613_F	11	MMP7_P613_F	75709180	NM_002423.3	MMP7	4316	101907301	-613	N	TGTGTCCCCTCACCTTCCA[CG]TCCCTTAGCAGAGCAGTGATAATTCCC	MMP-7, MPSL1, PUMP-1	Homo sapiens matrix metallopeptidase 7 (matrilysin, uterine) (MMP7), mRNA.	matrix metalloproteinase 7 preproprotein	cg20645973
MMP8_E89_R	11	MMP8_E89_R	4505220	NM_002424.1	MMP8	4317	102100779	89	N	CTGCACATGGAGTAAGAGCAGAAATGGAAG[CG]TCTTCAGGGAGAACATGATCTTCT	HNC, CLG1, PMNL-CL	Homo sapiens matrix metallopeptidase 8 (neutrophil collagenase) (MMP8), mRNA.	matrix metalloproteinase 8 preproprotein	cg04241713
MMP9_E88_R	20	MMP9_E88_R	74272286	NM_004994.2	MMP9	4318	44071042	88	N	CTGCTTTGCTGCCCCCAGACAG[CG]CCAGTCCACCCTTGTGCTCTTCCC	GELB, CLG4B	Homo sapiens matrix metallopeptidase 9 (gelatinase B, 92kDa gelatinase, 92kDa type IV collagenase) (MMP9), mRNA.	matrix metalloproteinase 9 preproprotein	cg05437645
MMP9_P189_F	20	MMP9_P189_F	74272286	NM_004994.2	MMP9	4318	44070765	-189	N	TTGCCTGACTTGGCAGTGGAGACTG[CG]GGCAGTGGAGAGAGGAGG	GELB, CLG4B	Homo sapiens matrix metallopeptidase 9 (gelatinase B, 92kDa gelatinase, 92kDa type IV collagenase) (MMP9), mRNA.	matrix metalloproteinase 9 preproprotein	cg02310296
MOS_E60_R	8	MOS_E60_R	4885488	NM_005372.1	MOS	4342	57189035	60	Y	GAGGGACTGCTGCAGGGCCGCG[CG]TCCACCGATGGGGAAAACTCG	MSV, MGC119962, MGC119963	Homo sapiens v-mos Moloney murine sarcoma viral oncogene homolog (MOS), mRNA.	v-mos Moloney murine sarcoma viral oncogene homolog	cg09241196
MOS_P746_F	8	MOS_P746_F	4885488	NM_005372.1	MOS	4342	57189841	-746	N	AATCCTTCCCTTCCAAGG[CG]ATTTGGCCCAACCGGTCAGCTCA	MSV, MGC119962, MGC119963	Homo sapiens v-mos Moloney murine sarcoma viral oncogene homolog (MOS), mRNA.	v-mos Moloney murine sarcoma viral oncogene homolog	cg27002178
MPL_P62_F	1	MPL_P62_F	4885490	NM_005373.1	MPL	4352	43576000	-62	N	AGGGGCAGGGACAGGGACAGGA[CG]TGGGGCTGTATCTGACAGGA	MPLV, TPOR, C-MPL, CD110	Homo sapiens myeloproliferative leukemia virus oncogene (MPL), mRNA.	myeloproliferative leukemia virus oncogene	cg22126520
MPO_E302_R	17	MPO_E302_R	4557758	NM_000250.1	MPO	4353	53712993	302	N	GGAGCAGCACCTTCAGAGGGCTGGGG[CG]TGGCCAGAATGGCCAGGAGCCC	.	Homo sapiens myeloperoxidase (MPO), nuclear gene encoding mitochondrial protein, mRNA.	myeloperoxidase	cg09421562
MPO_P883_R	17	MPO_P883_R	4557758	NM_000250.1	MPO	4353	53714178	-883	N	GGACAGGAAATCTGGCTGGAGAC[CG]TTGGGCTTCACAGGAAGGAG	.	Homo sapiens myeloperoxidase (MPO), nuclear gene encoding mitochondrial protein, mRNA.	myeloperoxidase	cg24997501
MSH2_P1008_F	2	MSH2_P1008_F	4557760	NM_000251.1	MSH2	4436	47482759	-1008	Y	ACTGGGATTATGGCGTGTGACACCA[CG]CCTGGCGTCAAACGTTTGTCTT	FCC1, COCA1, HNPCC, HNPCC1	Homo sapiens mutS homolog 2, colon cancer, nonpolyposis type 1 (E. coli) (MSH2), mRNA.	mutS homolog 2	cg20331910
MSH3_E3_F	5	MSH3_E3_F	68303634	NM_002439.2	MSH3	4437	79986053	3	Y	TTCTGGGACACAGCGACGATGCAGTTTAG[CG]AACCAACCATGACAGCAGCGGGAGG	.	Homo sapiens mutS homolog 3 (E. coli) (MSH3), mRNA.	mutS homolog 3	cg14636131
MSH3_P13_R	5	MSH3_P13_R	68303634	NM_002439.2	MSH3	4437	79986037	-13	Y	CGATGCCCATGTTCTGGGACACAG[CG]ACGATGCAGTTTAGCGAACCAACCAT	.	Homo sapiens mutS homolog 3 (E. coli) (MSH3), mRNA.	mutS homolog 3	cg06210628
MST1R_E42_R	3	MST1R_E42_R	4505264	NM_002447.1	MST1R	4486	49916032	42	Y	AGCAGCAACAGGAAGGACTGAGGCAGCGG[CG]GGAGGAGCTCCATCGAGGC	RON, PTK8, CDw136	Homo sapiens macrophage stimulating 1 receptor (c-met-related tyrosine kinase) (MST1R), mRNA.	macrophage stimulating 1 receptor	cg03714052
MST1R_P87_R	3	MST1R_P87_R	4505264	NM_002447.1	MST1R	4486	49916161	-87	Y	GGACTGGGCCAAATTTAAGCAGCGGTCC[CG]ACAGCCCCAAGATAGCGGACCCCCGCC	RON, PTK8, CDw136	Homo sapiens macrophage stimulating 1 receptor (c-met-related tyrosine kinase) (MST1R), mRNA.	macrophage stimulating 1 receptor	cg01709977
MUSK_P308_F	9	MUSK_P308_F	5031926	NM_005592.1	MUSK	4593	112470652	-308	N	GGAGAGGTGGGGTGCTGAATT[CG]AAGGTCAGGACACCTATACCTCTGGG	MGC126323, MGC126324	Homo sapiens muscle, skeletal, receptor tyrosine kinase (MUSK), mRNA.	skeletal muscle receptor tyrosine kinase	cg22051739
MXI1_P1269_F	10	MXI1_P1269_F	57242781	NM_005962.4	MXI1	4601	111956084	-1269	Y	TGCCTTTGAGTAGGGTGGCTGCAT[CG]CACACCTCCAGGGGGCAGCATTGTCT	MXI, MAD2, MXD2, MGC43220	Homo sapiens MAX interactor 1 (MXI1), transcript variant 1, mRNA.	MAX interactor 1 isoform a	cg07262395
NAT2_P11_F	8	NAT2_P11_F	4557782	NM_000015.1	NAT2	10	18293024	-11	N	AACTAGACTCTGGTGTCAGGGTGATA[CG]GAATTCCAGTGAGATCACTTCCCT	AAC2	Homo sapiens N-acetyltransferase 2 (arylamine N-acetyltransferase) (NAT2), mRNA.	arylamide acetylase 2	cg07102632
NBL1_E205_R	1	NBL1_E205_R	33519445	NM_005380.3	NBL1	4681	19842518	205	N	AAATCCCCAAGTCCTACAAT[CG]TGTCCCAGTGGTGTCCCTGGGCCAC	NB, DAN, NO3, DAND1, MGC8972, D1S1733E	Homo sapiens neuroblastoma, suppression of tumorigenicity 1 (NBL1), transcript variant 2, mRNA.	neuroblastoma, suppression of tumorigenicity 1 precursor	cg21813747
NBL1_P24_F	1	NBL1_P24_F	33519445	NM_005380.3	NBL1	4681	19842289	-24	N	GAATTCCGGGCAGAGGGAAGGG[CG]CAGGCAACAGCTAGGAGGCGCAGATGC	NB, DAN, NO3, DAND1, MGC8972, D1S1733E	Homo sapiens neuroblastoma, suppression of tumorigenicity 1 (NBL1), transcript variant 2, mRNA.	neuroblastoma, suppression of tumorigenicity 1 precursor	cg04102045
NCL_P1102_F	2	NCL_P1102_F	55956787	NM_005381.2	NCL	4691	232038551	-1102	Y	TAAAAATCACCTCAGGCCGGG[CG]CGGTGGCTCAGATCCGCAATCCCA	C23, FLJ45706	Homo sapiens nucleolin (NCL), mRNA.	nucleolin	cg26862286
NDN_E131_R	15	NDN_E131_R	10800414	NM_002487.2	NDN	4692	21483412	131	Y	GCACCTCGGAGTTGGGGGCCT[CG]GCTGCAAAGTTAGGGTCGCTCAGA	HsT16328	Homo sapiens necdin homolog (mouse) (NDN), mRNA.	necdin	cg10021600
NDN_P1110_F	15	NDN_P1110_F	10800414	NM_002487.2	NDN	4692	21484653	-1110	N	CTGATGTGGTCCTTCAGCTCTTCC[CG]GGTTTCTTCTCATCAGCAGCTTCTTAAA	HsT16328	Homo sapiens necdin homolog (mouse) (NDN), mRNA.	necdin	cg12138102
NFKB1_P496_F	4	NFKB1_P496_F	34577121	NM_003998.2	NFKB1	4790	103641022	-496	Y	GTGAAGAGATGTGAATGTAACTGAGACA[CG]CTTAAATGGAATATACAGATGAGCTTT	KBF1, EBP-1, MGC54151, NFKB-p50, NFKB-p105, NF-kappa-B, DKFZp686C01211	Homo sapiens nuclear factor of kappa light polypeptide gene enhancer in B-cells 1 (p105) (NFKB1), mRNA.	nuclear factor kappa-B, subunit 1	cg24413435
NID1_P677_F	1	NID1_P677_F	4505394	NM_002508.1	NID1	4811	234304383	-677	N	AACTCACGGGGTGTCCTTCTCAG[CG]CATCTCATCAGGAGATCCATGATGCCA	NID, enactin, ENTACTIN	Homo sapiens nidogen 1 (NID1), mRNA.	nidogen (enactin)	cg20234959
NID1_P714_R	1	NID1_P714_R	4505394	NM_002508.1	NID1	4811	234304420	-714	N	ATCAGGAGATCCATGATGCCACTGTGTCC[CG]TTACTGCTGCAGTTAATGTTGATTGAT	NID, enactin, ENTACTIN	Homo sapiens nidogen 1 (NID1), mRNA.	nidogen (enactin)	cg16408295
NKX3-1_P871_R	8	NKX3-1_P871_R	19923351	NM_006167.2	NKX3-1	4824	23597266	-871	N	GGACTGGACGGTACCGTGACAACAGA[CG]AAAGTGGAACAGAGATGATGG	NKX3A, NKX3.1	Homo sapiens NK3 transcription factor related, locus 1 (Drosophila) (NKX3-1), mRNA.	NK3 transcription factor related, locus 1	cg01716041
NNAT_P544_R	20	NNAT_P544_R	32307135	NM_181689.1	NNAT	4826	35582477	-544	Y	CCTACAGTAGCGACCTCCAC[CG]CAGATTCTCATCTCCTCGCTACCGTAA	Peg5, MGC1439	Homo sapiens neuronatin (NNAT), transcript variant 2, mRNA.	neuronatin isoform beta	cg10288563
NOS2A_E117_R	17	NOS2A_E117_R	24041028	NM_000625.3	NOS2A	4843	23151565	117	N	GGAAGAGACCTGTGCCTTGAGAACTT[CG]GGACTGTCTAGAACTGCCCAGTCC	NOS, INOS, NOS2, HEP-NOS	Homo sapiens nitric oxide synthase 2A (inducible, hepatocytes) (NOS2A), transcript variant 1, mRNA.	nitric oxide synthase 2A isoform 1	cg26853415
NOS2A_P288_R	17	NOS2A_P288_R	24041028	NM_000625.3	NOS2A	4843	23151970	-288	N	AGGGTGGCTGCTAAGATAGAGGCACCA[CG]GAGCCAGGTTTTATTTGGCCAAGCC	NOS, INOS, NOS2, HEP-NOS	Homo sapiens nitric oxide synthase 2A (inducible, hepatocytes) (NOS2A), transcript variant 1, mRNA.	nitric oxide synthase 2A isoform 1	cg00297776
NOS3_P38_F	7	NOS3_P38_F	48762674	NM_000603.3	NOS3	4846	150319042	-38	N	TCAGAGCAGGTGACCAGTGGTGACTCAGTT[CG]GAGCAGGTGATAGAAGCTAGGAG	eNOS, ECNOS, NOS III	Homo sapiens nitric oxide synthase 3 (endothelial cell) (NOS3), mRNA.	nitric oxide synthase 3 (endothelial cell)	cg04071701
NOTCH4_E4_F	6	NOTCH4_E4_F	55770875	NM_004557.3	NOTCH4	4855	32299818	4	N	CCTCGGCCTGCTGCAAGCCTCA[CG]TCTGAGCTGTTTCCTGAGTCACACAATGTC	INT3, NOTCH3, MGC74442	Homo sapiens Notch homolog 4 (Drosophila) (NOTCH4), mRNA.	notch4 preproprotein	cg14700707
NOTCH4_P938_F	6	NOTCH4_P938_F	55770875	NM_004557.3	NOTCH4	4855	32300760	-938	N	CCTGAGAGCCTTCCCCTAC[CG]GGGAATATACTTCACCAGCACCACTTT	INT3, NOTCH3, MGC74442	Homo sapiens Notch homolog 4 (Drosophila) (NOTCH4), mRNA.	notch4 preproprotein	cg05166027
NPY_P295_F	7	NPY_P295_F	31542152	NM_000905.2	NPY	4852	24290039	-295	Y	GAAGGAAAGAAGGAAAGCAGGGAT[CG]GGCACTGCCCGAGGGCAGATACT	PYY4	Homo sapiens neuropeptide Y (NPY), mRNA.	neuropeptide Y	cg20666532
NTRK1_E74_F	1	NTRK1_E74_F	56118209	NM_001007792.1	NTRK1	4914	155052240	74	N	GAGCAGTAAGGGAGTGAGTGGGCAACT[CG]GCGCATGAAGGAGGTACTCCTC	MTC, TRK, TRK1, TRKA, p140-TrkA	Homo sapiens neurotrophic tyrosine kinase, receptor, type 1 (NTRK1), transcript variant 3, mRNA.	neurotrophic tyrosine kinase, receptor, type 1 isoform 3	cg18744444
OSM_P188_F	22	OSM_P188_F	28178862	NM_020530.3	OSM	5008	28993028	-188	Y	CGCTCCTCCTCCTGTTTTCTT[CG]AATTCGTTCTTCGAGGTCAGCCCTAC	MGC20461	Homo sapiens oncostatin M (OSM), mRNA.	oncostatin M precursor	cg04546763
OSM_P34_F	22	OSM_P34_F	28178862	NM_020530.3	OSM	5008	28992874	-34	N	CAGGCTGGCAGCCACTTTATGCC[CG]CTGGGGCGATTGGCCAACACCTCATGA	MGC20461	Homo sapiens oncostatin M (OSM), mRNA.	oncostatin M precursor	cg10467217
P2RX7_E323_R	12	P2RX7_E323_R	34335274	NM_177427.2	P2RX7	5027	120055384	323	Y	GCACATTCTGAATCTCACATGGTTTT[CG]AATCTGAGACGTGCTCTCACAGCCAGCT	P2X7, MGC20089	Homo sapiens purinergic receptor P2X, ligand-gated ion channel, 7 (P2RX7), transcript variant 2, mRNA.	purinergic receptor P2X7 isoform b	cg10190173
P2RX7_P119_R	12	P2RX7_P119_R	34335274	NM_177427.2	P2RX7	5027	120054942	-119	N	GTCATCTGCCAGCCAGGCC[CG]TAGGACTTGGCGCTTCTTGTTTATCACAGC	P2X7, MGC20089	Homo sapiens purinergic receptor P2X, ligand-gated ion channel, 7 (P2RX7), transcript variant 2, mRNA.	purinergic receptor P2X7 isoform b	cg25604246
P2RX7_P597_F	12	P2RX7_P597_F	34335274	NM_177427.2	P2RX7	5027	120054464	-597	N	TTTGGCTGATTGGTCTAGGTCATAGAT[CG]ACCTGCCGGGGTGCAGAGG	P2X7, MGC20089	Homo sapiens purinergic receptor P2X, ligand-gated ion channel, 7 (P2RX7), transcript variant 2, mRNA.	purinergic receptor P2X7 isoform b	cg08688169
PADI4_E24_F	1	PADI4_E24_F	6912575	NM_012387.1	PADI4	23569	17507303	24	N	TCCTACAGCCAGAGGGACGAGCTAGCCCGA[CG]ATGGCCCAGGGGACATTGATC	PAD, PDI4, PDI5, PADI5	Homo sapiens peptidyl arginine deiminase, type IV (PADI4), mRNA.	peptidyl arginine deiminase, type IV	cg18333690
PADI4_P1011_R	1	PADI4_P1011_R	6912575	NM_012387.1	PADI4	23569	17506268	-1011	N	CATGGGCATCCCCCTGGCAGG[CG]TGGCCCACACCTGCACTGTCTGGTCTGAC	PAD, PDI4, PDI5, PADI5	Homo sapiens peptidyl arginine deiminase, type IV (PADI4), mRNA.	peptidyl arginine deiminase, type IV	cg23228178
PADI4_P1158_R	1	PADI4_P1158_R	6912575	NM_012387.1	PADI4	23569	17506121	-1158	N	ACCCACGAAACGCTCTATGTTCA[CG]CCAGACTCCCATGCATGCACCCTT	PAD, PDI4, PDI5, PADI5	Homo sapiens peptidyl arginine deiminase, type IV (PADI4), mRNA.	peptidyl arginine deiminase, type IV	cg19159961
PARP1_P610_R	1	PARP1_P610_R	11496989	NM_001618.2	PARP1	142	224663024	-610	Y	TCCGGGAAGCGCAGGCCCCCGCCT[CG]GGAATATAGTTGATTGGCCCGA	PARP, PPOL, ADPRT, ADPRT1, PARP-1, pADPRT-1	Homo sapiens poly (ADP-ribose) polymerase family, member 1 (PARP1), mRNA.	poly (ADP-ribose) polymerase family, member 1	cg17303114
PECAM1_E32_R	17	PECAM1_E32_R	21314616	NM_000442.2	PECAM1	5175	59817691	32	Y	GCGCCTGCAGAGAGACCGGCTGTGG[CG]CTGGTCAGGTAATGGCAGCCATGG	CD31, PECAM-1	Homo sapiens platelet/endothelial cell adhesion molecule (CD31 antigen) (PECAM1), mRNA.	platelet/endothelial cell adhesion molecule (CD31 antigen)	cg12476586
PECAM1_P135_F	17	PECAM1_P135_F	21314616	NM_000442.2	PECAM1	5175	59817858	-135	Y	CAAGGCACAAGTGACATTTGCCTTGG[CG]TTCTTGACCCTCCCTCTGTCTCGC	CD31, PECAM-1	Homo sapiens platelet/endothelial cell adhesion molecule (CD31 antigen) (PECAM1), mRNA.	platelet/endothelial cell adhesion molecule (CD31 antigen)	cg05359956
PEG3_E496_F	19	PEG3_E496_F	33354284	NM_006210.1	PEG3	5178	62043380	496	Y	CATTGGTGTCGACCTTGCTGGACTTGC[CG]TGGCAGAGCCCCCGGCTGTCTGCC	PW1, ZSCAN24, KIAA0287, DKFZp781A095	Homo sapiens paternally expressed 3 (PEG3), mRNA.	paternally expressed 3	cg07299214
PENK_E26_F	8	PENK_E26_F	40254835	NM_006211.2	PENK	5179	57521117	26	Y	TTCGAGCCTGCCTGGGCGCAGAA[CG]GGGTCCCTCGGCAGGACCCTC	.	Homo sapiens proenkephalin (PENK), mRNA.	proenkephalin	cg25021837
PGR_E183_R	11	PGR_E183_R	31981491	NM_000926.2	PGR	5241	100506282	183	N	GAAGTTTGGATGTTGTGTGCCACACTT[CG]ATTTGTCTTAAGGAATGTGTTCC	PR, NR3C3	Homo sapiens progesterone receptor (PGR), mRNA.	progesterone receptor	cg24886336
PGR_P456_R	11	PGR_P456_R	31981491	NM_000926.2	PGR	5241	100506921	-456	N	ATTCTGGGAAGCAGGTATAGAATGTTCAC[CG]GGCATCAAATGGCAGGATATAATATGG	PR, NR3C3	Homo sapiens progesterone receptor (PGR), mRNA.	progesterone receptor	cg00173799
PGR_P790_F	11	PGR_P790_F	31981491	NM_000926.2	PGR	5241	100507255	-790	N	CACTAGCAGTTATTCCACATTTC[CG]CCTAAATCTCCCAGCAGCCACTAATAT	PR, NR3C3	Homo sapiens progesterone receptor (PGR), mRNA.	progesterone receptor	cg01987509
PI3_E107_F	20	PI3_E107_F	31657130	NM_002638.2	PI3	5266	43237019	107	N	CTTGATCGTGGTGGTGTTCCTCAT[CG]CTGGGACGCTGGTTCTAGAG	ESI, WAP3, SKALP, WFDC14, MGC13613	Homo sapiens peptidase inhibitor 3, skin-derived (SKALP) (PI3), mRNA.	elafin preproprotein	cg17976697
PI3_P1394_R	20	PI3_P1394_R	31657130	NM_002638.2	PI3	5266	43235518	-1394	N	AAAGGCTTCCACAGTCTGACATT[CG]TTTATGTCTCCCTCAGTTTCAGGCTTGG	ESI, WAP3, SKALP, WFDC14, MGC13613	Homo sapiens peptidase inhibitor 3, skin-derived (SKALP) (PI3), mRNA.	elafin preproprotein	cg18675416
PI3_P274_R	20	PI3_P274_R	31657130	NM_002638.2	PI3	5266	43236638	-274	N	TCTACCAGTGACTTGCTGAATAACCTT[CG]GTGATTCCTTTCTCTTCTTGGGTCTCACT	ESI, WAP3, SKALP, WFDC14, MGC13613	Homo sapiens peptidase inhibitor 3, skin-derived (SKALP) (PI3), mRNA.	elafin preproprotein	cg19931348
PIK3R1_P307_F	5	PIK3R1_P307_F	32455249	NM_181524.1	PIK3R1	5295	67557911	-307	N	CGTGTGTGGAGTGCCACGGTACAATCAGA[CG]ACAGATGGACAGTGTGACAAAAGTGT	GRB1, p85-ALPHA	Homo sapiens phosphoinositide-3-kinase, regulatory subunit 1 (p85 alpha) (PIK3R1), transcript variant 3, mRNA.	phosphoinositide-3-kinase, regulatory subunit, polypeptide 1 isoform 3	cg03473299
PLA2G2A_E268_F	1	PLA2G2A_E268_F	20149501	NM_000300.2	PLA2G2A	5320	20179228	268	N	CCAGCACCTGTGCAGGCCTCA[CG]TGTGCACCCCACAGTCCACCA	MOM1, PLA2, PLA2B, PLA2L, PLA2S, PLAS1, sPLA2	Homo sapiens phospholipase A2, group IIA (platelets, synovial fluid) (PLA2G2A), mRNA.	phospholipase A2, group IIA	cg22220722
PLA2G2A_P528_F	1	PLA2G2A_P528_F	20149501	NM_000300.2	PLA2G2A	5320	20180024	-528	N	CCATCAAACAGCTTTCCTCT[CG]AGAATACCATTTACCTCCAGTGCTCGA	MOM1, PLA2, PLA2B, PLA2L, PLA2S, PLAS1, sPLA2	Homo sapiens phospholipase A2, group IIA (platelets, synovial fluid) (PLA2G2A), mRNA.	phospholipase A2, group IIA	cg09600256
PLAGL1_E68_R	6	PLAGL1_E68_R	37622889	NM_002656.2	PLAGL1	5325	144371178	-92	Y	ATGGCAGATGCCGTGGGCTTTGC[CG]CCCGCGGCAGCCAAGAGGATGG	ZAC, LOT1, ZAC1, MGC126275, MGC126276, DKFZp781P1017	Homo sapiens pleiomorphic adenoma gene-like 1 (PLAGL1), transcript variant 1, mRNA.	pleiomorphic adenoma gene-like 1 isoform 1	cg12757684
PLAGL1_P236_R	6	PLAGL1_P236_R	37622889	NM_002656.2	PLAGL1	5325	144371482	-236	Y	AGCGGGGCCTGCTAGCCGAAGTCTC[CG]CCAGGATGGGCCGCCAGAGCCC	ZAC, LOT1, ZAC1, MGC126275, MGC126276, DKFZp781P1017	Homo sapiens pleiomorphic adenoma gene-like 1 (PLAGL1), transcript variant 1, mRNA.	pleiomorphic adenoma gene-like 1 isoform 1	cg11532302
PLAGL1_P334_F	6	PLAGL1_P334_F	37622889	NM_002656.2	PLAGL1	5325	144371580	-334	Y	AACTAACTTACCTCCTGTGCCAGCAG[CG]CCCAAGTGCAGCTGCCCAAACGTGAG	ZAC, LOT1, ZAC1, MGC126275, MGC126276, DKFZp781P1017	Homo sapiens pleiomorphic adenoma gene-like 1 (PLAGL1), transcript variant 1, mRNA.	pleiomorphic adenoma gene-like 1 isoform 1	cg23460430
PLG_E406_F	6	PLG_E406_F	4505880	NM_000301.1	PLG	5340	161043679	406	N	AAGAGCCAATGTAGCTAATTATGCAAAGGA[CG]GCTAAGCTCTTTGCCTGGTTCT	DKFZp779M0222	Homo sapiens plasminogen (PLG), mRNA.	plasminogen	cg17161407
PLG_P370_F	6	PLG_P370_F	4505880	NM_000301.1	PLG	5340	161042903	-370	N	GAAGCTTGAGGGAGGCTATGGA[CG]TGCAGCGCTTGGCAGAGGGTCT	DKFZp779M0222	Homo sapiens plasminogen (PLG), mRNA.	plasminogen	cg03709290
PLSCR3_P751_R	17	PLSCR3_P751_R	31543416	NM_020360.2	PLSCR3	57048	7239318	-751	Y	GTGGAAGCTGCGATTTGGCCCCA[CG]AGCAGCGAGGAGTCCACCGAGACATTT	.	Homo sapiens phospholipid scramblase 3 (PLSCR3), mRNA.	phospholipid scramblase 3	cg26114392
PMP22_P1254_F	17	PMP22_P1254_F	24430161	NM_000304.2	PMP22	5376	15110623	-1254	N	ATTTCCAGTGTCTTTCTCCC[CG]CTGGATGTTTCGTTGTCCAGCCAGGTTGTC	DSS, HNPP, CMT1A, CMT1E, GAS-3, Sp110, MGC20769	Homo sapiens peripheral myelin protein 22 (PMP22), transcript variant 1, mRNA.	peripheral myelin protein 22	cg06112772
PMP22_P975_F	17	PMP22_P975_F	24430161	NM_000304.2	PMP22	5376	15110344	-975	N	CCCTCCCTGTCACACACTTTA[CG]TTTGATTGGACTCTCCAGTCACAAGGGC	DSS, HNPP, CMT1A, CMT1E, GAS-3, Sp110, MGC20769	Homo sapiens peripheral myelin protein 22 (PMP22), transcript variant 1, mRNA.	peripheral myelin protein 22	cg08815822
PPARG_P693_F	3	PPARG_P693_F	62865855	NM_005037.4	PPARG	5468	12303666	-693	Y	CCCACTTTGGACAGGTCACGATGGACAG[CG]TGGCAGGAAAAGAAAAGGTCACT	NR1C3, PPARG1, PPARG2, HUMPPARG	Homo sapiens peroxisome proliferative activated receptor, gamma (PPARG), transcript variant 4, mRNA.	peroxisome proliferative activated receptor gamma isoform 1	cg27051533
PRDM2_P1340_R	1	PRDM2_P1340_R	55953109	NM_001007257.1	PRDM2	7799	13902597	-1340	N	AGAAGTGGACTTCAGGTCTGTCCA[CG]TTCCTTTCCACCTTTGGTTTTGTGACTT	RIZ, RIZ1, RIZ2, MTB-ZF, HUMHOXY1	Homo sapiens PR domain containing 2, with ZNF domain (PRDM2), transcript variant 3, mRNA.	retinoblastoma protein-binding zinc finger protein isoform c	cg19359071
PROM1_P44_R	4	PROM1_P44_R	5174386	NM_006017.1	PROM1	8842	15686708	-44	N	GGAAGCCTTGGGGAAGGCAAG[CG]TGTTCCTGGGCAGAAGAGGA	AC133, CD133, PROML1, MSTP061	Homo sapiens prominin 1 (PROM1), mRNA.	prominin 1	cg05586943
PRSS1_E45_R	7	PRSS1_E45_R	21071011	NM_002769.2	PRSS1	5644	142136949	45	N	CTGATCCTTACCTTTGTGGCAGCTGCT[CG]TGAGTATCATGCCCTGCCTCAGGCCC	TRP1, TRY1, TRY4, TRYP1, MGC120175	Homo sapiens protease, serine, 1 (trypsin 1) (PRSS1), mRNA.	protease, serine, 1 preproprotein	cg16567953
PRSS1_P1249_R	7	PRSS1_P1249_R	21071011	NM_002769.2	PRSS1	5644	142135655	-1249	N	TAGCCCCCTGGCCAGGTC[CG]ATTTCAACACCAAGTTTCTGAGCTTTT	TRP1, TRY1, TRY4, TRYP1, MGC120175	Homo sapiens protease, serine, 1 (trypsin 1) (PRSS1), mRNA.	protease, serine, 1 preproprotein	cg09471643
PSCA_E359_F	8	PSCA_E359_F	29893565	NM_005672.2	PSCA	8000	143759274	359	N	TCCTAGGGGGCAGGTAGACAGACTGA[CG]GATGGATGGGCAGAGATGC	PRO232	Homo sapiens prostate stem cell antigen (PSCA), mRNA.	prostate stem cell antigen	cg20546389
PSCA_P135_F	8	PSCA_P135_F	29893565	NM_005672.2	PSCA	8000	143758780	-135	N	AAGGGAGAGGGAGGTGCAGGT[CG]CTCAGGGAGGAGACTCGGAC	PRO232	Homo sapiens prostate stem cell antigen (PSCA), mRNA.	prostate stem cell antigen	cg15098809
PTHR1_E36_R	3	PTHR1_E36_R	39995096	NM_000316.2	PTHR1	5745	46894276	36	N	GGGACTATCCATGGCCTCCC[CG]TGGCCAACTTGAGTCTGCTCTGCAGCTTTA	PTHR, MGC138426, MGC138452	Homo sapiens parathyroid hormone receptor 1 (PTHR1), mRNA.	parathyroid hormone receptor 1 precursor	cg21954799
PTHR1_P170_R	3	PTHR1_P170_R	39995096	NM_000316.2	PTHR1	5745	46894070	-170	N	CAGCCCTGGGCATCTGAACAC[CG]GCACACTTGGATCTGCCTCTGTTGCCTCC	PTHR, MGC138426, MGC138452	Homo sapiens parathyroid hormone receptor 1 (PTHR1), mRNA.	parathyroid hormone receptor 1 precursor	cg04041000
PTK6_E50_F	20	PTK6_E50_F	27886594	NM_005975.2	PTK6	5753	61639101	50	Y	GGCCCAGGTGAGCCTGGTCC[CG]GGACACCATGGCGGGCGGGCGCAGC	BRK	Homo sapiens PTK6 protein tyrosine kinase 6 (PTK6), mRNA.	PTK6 protein tyrosine kinase 6	cg03004675
PTPRH_E173_F	19	PTPRH_E173_F	67190343	NM_002842.2	PTPRH	5794	60412481	173	N	CAGCACCTACTTCCTCAAGAT[CG]AGGTGCAGGCACCCAGCTCCTTCT	SAP-1	Homo sapiens protein tyrosine phosphatase, receptor type, H (PTPRH), mRNA.	protein tyrosine phosphatase, receptor type, H precursor	cg09948821
PTPRH_P255_F	19	PTPRH_P255_F	67190343	NM_002842.2	PTPRH	5794	60412909	-255	N	TGCACCCCAGGTACCGGGTGC[CG]CGCCCCACTGCTGCACGGATGCGGGA	SAP-1	Homo sapiens protein tyrosine phosphatase, receptor type, H (PTPRH), mRNA.	protein tyrosine phosphatase, receptor type, H precursor	cg17314748
PWCR1_E81_R	15	PWCR1_E81_R	29171309	NR_001290.1	PWCR1	63968	22847798	81	N	GAGAACTCATAACGTCATTCTCAT[CG]GAACTGAGGTCCAGCATGTTGCTTCCTCT	PET1, HBII-85	Homo sapiens Prader-Willi syndrome chromosome region 1 (PWCR1) on chromosome 15.	.	cg11319956
PWCR1_P357_F	15	PWCR1_P357_F	29171309	NR_001290.1	PWCR1	63968	22847360	-357	N	GGAGAAGTTGTCATGGGAGGCCAGC[CG]CCTGCTGGCAAGGAAGATGG	PET1, HBII-85	Homo sapiens Prader-Willi syndrome chromosome region 1 (PWCR1) on chromosome 15.	.	cg07197644
PWCR1_P811_F	15	PWCR1_P811_F	29171309	NR_001290.1	PWCR1	63968	22846906	-811	N	TTGAGCTGTCCGGTTGCCACAGGGT[CG]GACCTGGAGGCTGCAGACCATC	PET1, HBII-85	Homo sapiens Prader-Willi syndrome chromosome region 1 (PWCR1) on chromosome 15.	.	cg19695710
PXN_P308_F	12	PXN_P308_F	4506344	NM_002859.1	PXN	5829	119188200	-308	Y	TCAAAGTCACTTGCCTGACCCTG[CG]GATGACAAATCCGTCCACAGTCAGC	.	Homo sapiens paxillin (PXN), mRNA.	paxillin	cg16785344
PYCARD_P150_F	16	PYCARD_P150_F	22035619	NM_145182.1	PYCARD	29108	31121902	-150	Y	TTATTGGAGCACCTAGGCTTAGAACCT[CG]GATTTCTAGAACCCCGAAACCTC	ASC, TMS1, CARD5, MGC10332	Homo sapiens PYD and CARD domain containing (PYCARD), transcript variant 2, mRNA.	PYD and CARD domain containing isoform b	cg15468095
RAN_P581_R	12	RAN_P581_R	6042206	NM_006325.2	RAN	5901	129921940	-581	Y	GGGTGCATCCCTCTCTGGTTCCT[CG]CTCTCCAACTGGCCCTGGTCCTGGGG	TC4, Gsp1, ARA24	Homo sapiens RAN, member RAS oncogene family (RAN), mRNA.	ras-related nuclear protein	cg22909979
RARA_P1076_R	17	RARA_P1076_R	75812906	NM_000964.2	RARA	5914	35717896	-1076	N	CCTCTCCCCTCAAGTCTGT[CG]CTGACTTCCTCTGGCCCTTCCCC	RAR, NR1B1	Homo sapiens retinoic acid receptor, alpha (RARA), transcript variant 1, mRNA.	retinoic acid receptor, alpha isoform a	cg23685453
RASSF1_E116_F	3	RASSF1_E116_F	25777679	NM_170712.1	RASSF1	11186	50353255	116	Y	CGACATGGCCCGGTTGGGCC[CG]TGCTTCGCTGGCTTTGGGCGCTAGCAAGCG	123F2, RDA32, NORE2A, RASSF1A, REH3P21	Homo sapiens Ras association (RalGDS/AF-6) domain family 1 (RASSF1), transcript variant B, mRNA.	Ras association domain family 1 isoform B	cg18804483
RASSF1_P244_F	3	RASSF1_P244_F	25777679	NM_170712.1	RASSF1	11186	50353615	-244	Y	GGCCCTGGCCCTCCTGGTC[CG]GTTTGCTGAAGCAACACACTTGGCCTACC	123F2, RDA32, NORE2A, RASSF1A, REH3P21	Homo sapiens Ras association (RalGDS/AF-6) domain family 1 (RASSF1), transcript variant B, mRNA.	Ras association domain family 1 isoform B	cg04540383
RHOH_P121_F	4	RHOH_P121_F	45827772	NM_004310.2	RHOH	399	39874876	-121	Y	GTGGGGGATAAATTAAACGCAAACCCAG[CG]GTGCGGCAAAGGCCTTATTCTG	TTF, ARHH	Homo sapiens ras homolog gene family, member H (RHOH), mRNA.	ras homolog gene family, member H	cg26296101
RHOH_P953_R	4	RHOH_P953_R	45827772	NM_004310.2	RHOH	399	39874044	-953	N	GGCCTTTGCACATACTATTTGCCTCTA[CG]TGGAATGTTCTTTCCTCCTTCTCATC	TTF, ARHH	Homo sapiens ras homolog gene family, member H (RHOH), mRNA.	ras homolog gene family, member H	cg08826756
RIPK1_P744_R	6	RIPK1_P744_R	57242760	NM_003804.3	RIPK1	8737	3021313	-744	N	CCCCTGTGTGAGCTACTGCCTGCCTC[CG]GTGCTCTGTTTCTGTCCCTAGAGTTCTTTT	RIP, FLJ39204	Homo sapiens receptor (TNFRSF)-interacting serine-threonine kinase 1 (RIPK1), mRNA.	receptor (TNFRSF)-interacting serine-threonine kinase 1	cg24303123
RIPK1_P868_F	6	RIPK1_P868_F	57242760	NM_003804.3	RIPK1	8737	3021189	-868	N	TTCATCAAAGGGTTGCACATTGAGCAGTGC[CG]TGTTAAGGGGGGATTCTTCA	RIP, FLJ39204	Homo sapiens receptor (TNFRSF)-interacting serine-threonine kinase 1 (RIPK1), mRNA.	receptor (TNFRSF)-interacting serine-threonine kinase 1	cg24886867
RUNX3_E27_R	1	RUNX3_E27_R	72534651	NM_001031680.1	RUNX3	864	25164035	27	N	CGGCAGCCAGGGTGGAGGAGCTC[CG]AAGCTGACAGAGCAGAGTGGGCC	AML2, CBFA3, PEBP2aC	Homo sapiens runt-related transcription factor 3 (RUNX3), transcript variant 1, mRNA.	runt-related transcription factor 3 isoform 1	cg21368948
RUNX3_P247_F	1	RUNX3_P247_F	72534651	NM_001031680.1	RUNX3	864	25164309	-247	Y	CGGCCTTGGCTCATTGGCTGGGCCG[CG]GTCACCTGGGCCGTGATGTCACGGCC	AML2, CBFA3, PEBP2aC	Homo sapiens runt-related transcription factor 3 (RUNX3), transcript variant 1, mRNA.	runt-related transcription factor 3 isoform 1	cg10672665
RUNX3_P393_R	1	RUNX3_P393_R	72534651	NM_001031680.1	RUNX3	864	25164455	-393	Y	TTTTATTTGTGAGGCTGGCCTCAGCACG[CG]GCCCAAGAAACAGAACTGAAAGCGG	AML2, CBFA3, PEBP2aC	Homo sapiens runt-related transcription factor 3 (RUNX3), transcript variant 1, mRNA.	runt-related transcription factor 3 isoform 1	cg12607238
RYK_P493_F	3	RYK_P493_F	88971122	XM_940269.1	RYK	6259	135452769	-493	Y	AGAAATCATCCTTTATCTTACCAT[CG]GTGATCAACTTTATCGTTTCCGTATCTATT	.	PREDICTED: Homo sapiens RYK receptor-like tyrosine kinase (RYK), mRNA.	similar to RYK receptor-like tyrosine kinase isoform 2	cg04318393
S100A12_P1221_R	1	S100A12_P1221_R	5032058	NM_005621.1	S100A12	6283	151615920	-1221	N	GAGGTTTATTTGGCCAAAGTTAAGGATG[CG]TGCCCAGAGGTAGGTCTACGTCTT	p6, CGRP, MRP6, CAAF1, ENRAGE	Homo sapiens S100 calcium binding protein A12 (calgranulin C) (S100A12), mRNA.	S100 calcium-binding protein A12	cg15108991
S100A2_E36_R	1	S100A2_E36_R	45269153	NM_005978.3	S100A2	6273	151804894	36	N	CACAGTGGGAAGTGGGAGGTGT[CG]TGGGGACTGGGCATCCTG	CAN19, S100L, MGC111539	Homo sapiens S100 calcium binding protein A2 (S100A2), mRNA.	S100 calcium binding protein A2	cg09232826
S100A2_P1186_F	1	S100A2_P1186_F	45269153	NM_005978.3	S100A2	6273	151806116	-1186	N	TCTACACCTTGGCACAGCCAC[CG]AGTGTCCCTTGCTCCCCTCAGTACTT	CAN19, S100L, MGC111539	Homo sapiens S100 calcium binding protein A2 (S100A2), mRNA.	S100 calcium binding protein A2	cg21074565
S100A4_E315_F	1	S100A4_E315_F	9845515	NM_019554.1	S100A4	6275	151784591	315	N	CATACCAACACGTACTATAGCAACAG[CG]TGTGCAAGCCCACATCTCAGAAGCA	42A, 18A2, CAPL, MTS1, P9KA, PEL98	Homo sapiens S100 calcium binding protein A4 (calcium protein, calvasculin, metastasin, murine placental homolog) (S100A4), transcript variant 2, mRNA.	S100 calcium-binding protein A4	cg22502265
S100A4_P194_R	1	S100A4_P194_R	9845515	NM_019554.1	S100A4	6275	151785100	-194	N	CCCGTGGGTAACGGGTAAGCCCTAG[CG]GTTACTAGCAGGGGACTGGAT	42A, 18A2, CAPL, MTS1, P9KA, PEL98	Homo sapiens S100 calcium binding protein A4 (calcium protein, calvasculin, metastasin, murine placental homolog) (S100A4), transcript variant 2, mRNA.	S100 calcium-binding protein A4	cg13091627
S100A4_P887_R	1	S100A4_P887_R	9845515	NM_019554.1	S100A4	6275	151785793	-887	N	GGGGCTCACGGATAGATCTCAGGTT[CG]GAGAGGGTATCAGGAGGG	42A, 18A2, CAPL, MTS1, P9KA, PEL98	Homo sapiens S100 calcium binding protein A4 (calcium protein, calvasculin, metastasin, murine placental homolog) (S100A4), transcript variant 2, mRNA.	S100 calcium-binding protein A4	cg25085776
SCGB3A1_P103_R	5	SCGB3A1_P103_R	50363225	NM_052863.2	SCGB3A1	92304	179951196	-103	Y	GCGCTCCTGAGAAAGCCCTGCCCGCTC[CG]CTCACGGCCGTGCCCTGGCCAA	HIN1, HIN-1, LU105, UGRP2, PnSP-2, MGC87867	Homo sapiens secretoglobin, family 3A, member 1 (SCGB3A1), mRNA.	secretoglobin, family 3A, member 1	cg11379125
SEPT5_P441_F	22	SEPT5_P441_F	58331273	NM_001009939.1	2007-09-05	5413	18081546	-441	Y	GTCTGCTCGCAGAGCAGGTCTGCGCAGCAC[CG]AGCGGTCAGCAGGGGCAATGCT	H5, CDCREL, PNUTL1, CDCREL1, CDCREL-1, HCDCREL-1	Homo sapiens septin 5 (SEPT5), transcript variant 2, mRNA.	septin 5 isoform 2	cg11788728
SEPT5_P464_R	22	SEPT5_P464_R	58331273	NM_001009939.1	2007-09-05	5413	18081523	-464	Y	CCTACAGCCTGCCAGGTGCGTCTGCT[CG]CAGAGCAGGTCTGCGCAGCACCGAGC	H5, CDCREL, PNUTL1, CDCREL1, CDCREL-1, HCDCREL-1	Homo sapiens septin 5 (SEPT5), transcript variant 2, mRNA.	septin 5 isoform 2	cg01250674
SEPT9_P374_F	17	SEPT9_P374_F	19923366	NM_006640.2	2007-09-09	10801	72827370	-374	Y	GGGGCCAGCCCAGGACAGAGGAAGG[CG]AGGCAGGCACGCAGGAACTGG	MSF, MSF1, SINT1, PNUTL4, AF17q25, KIAA0991	Homo sapiens septin 9 (SEPT9), mRNA.	septin 9	cg11617283
SEPT9_P58_R	17	SEPT9_P58_R	19923366	NM_006640.2	2007-09-09	10801	72827686	-58	Y	CCGGTGGTCTGCCGGACTCCT[CG]GGGCCCACTTCGGGCCCTCTCT	MSF, MSF1, SINT1, PNUTL4, AF17q25, KIAA0991	Homo sapiens septin 9 (SEPT9), mRNA.	septin 9	cg05428394
SERPINA5_E69_F	14	SERPINA5_E69_F	34147643	NM_000624.3	SERPINA5	5104	94117633	69	N	CCCAGGGCTTGAGGGCATGTGAGG[CG]AGGAGAGGATGGACTCTAGAG	PCI, PAI3, PROCI, PLANH3	Homo sapiens serpin peptidase inhibitor, clade A (alpha-1 antiproteinase, antitrypsin), member 5 (SERPINA5), mRNA.	serine (or cysteine) proteinase inhibitor, clade A (alpha-1 antiproteinase, antitrypsin), member 5	cg08764227
SERPINB2_P939_F	18	SERPINB2_P939_F	4505594	NM_002575.1	SERPINB2	5055	59704983	-939	N	AGAGCACTAAGGACAAAGGGGCACTTAACA[CG]TGTAAAAGGGCAATGGCTCCTAA	PAI, PAI2, PAI-2, PLANH2, HsT1201	Homo sapiens serpin peptidase inhibitor, clade B (ovalbumin), member 2 (SERPINB2), mRNA.	serine (or cysteine) proteinase inhibitor, clade B (ovalbumin), member 2	cg15747712
SERPINB5_P19_R	18	SERPINB5_P19_R	52851464	NM_002639.2	SERPINB5	5268	59295180	-19	Y	CGCTGCTTCTGCCCAGACACGGT[CG]CCTCCACATCCAGGTCTTTGTGCTCC	PI5, maspin	Homo sapiens serpin peptidase inhibitor, clade B (ovalbumin), member 5 (SERPINB5), mRNA.	serine (or cysteine) proteinase inhibitor, clade B (ovalbumin), member 5	cg22362057
SERPINE1_P519_F	7	SERPINE1_P519_F	10835158	NM_000602.1	SERPINE1	5054	100556653	-519	N	GACAGCCCTGGGGGAAAACTTCCA[CG]TTTTGATGGAGGTTATCTTTG	PAI, PAI1, PAI-1, PLANH1	Homo sapiens serpin peptidase inhibitor, clade E (nexin, plasminogen activator inhibitor type 1), member 1 (SERPINE1), mRNA.	plasminogen activator inhibitor-1	cg19722814
SFN_E118_F	1	SFN_E118_F	45238846	NM_006142.3	SFN	2810	27062338	118	Y	GATCCAGAAGGCCAAGCTGGCAGAGCAGGC[CG]AACGCTATGAGGACATGGCAGCCTT	.	Homo sapiens stratifin (SFN), mRNA.	stratifin	cg08545357
SFTPA1_E340_R	10	SFTPA1_E340_R	38888174	NM_005411.3	SFTPA1	6435	81361004	340	N	GGGGCCAGGCTGCGGGCCC[CG]TTCATCTTTTTTCATTCTCAGGTCGC	PSAP, PSPA, SP-A, SFTP1, SP-A1, COLEC4	Homo sapiens surfactant, pulmonary-associated protein A1 (SFTPA1), mRNA.	surfactant, pulmonary-associated protein A1	cg17981088
SFTPA1_P421_F	10	SFTPA1_P421_F	38888174	NM_005411.3	SFTPA1	6435	81360243	-421	N	TGGGGCTCATGGCTGAGCCAGGT[CG]CAGGACAGACAAGTTGGCCTGGA	PSAP, PSPA, SP-A, SFTP1, SP-A1, COLEC4	Homo sapiens surfactant, pulmonary-associated protein A1 (SFTPA1), mRNA.	surfactant, pulmonary-associated protein A1	cg27452691
SFTPB_P689_R	2	SFTPB_P689_R	33943098	NM_000542.2	SFTPB	6439	85749512	-689	N	GGTAGGGGCTGGGGCATAGCTG[CG]ATGGTTCAGCAGAAAGAAACTGTCC	SP-B, PSP-B, SFTB3, SFTP3	Homo sapiens surfactant, pulmonary-associated protein B (SFTPB), transcript variant 1, mRNA.	surfactant, pulmonary-associated protein B	cg26394380
SFTPC_E13_F	8	SFTPC_E13_F	42476334	NM_003018.2	SFTPC	6440	22075126	13	N	CTCACAGGGGGCTTATCTGGGCTT[CG]GTTCTGGAGGGCCAGGAACA	SP-C, PSP-C, SFTP2	Homo sapiens surfactant, pulmonary-associated protein C (SFTPC), mRNA.	surfactant, pulmonary-associated protein C	cg11540705
SFTPD_E169_F	10	SFTPD_E169_F	61699225	NM_003019.4	SFTPD	6441	81698672	169	N	CCTGTGCTCCCCACCTCCTG[CG]CCCATGCCTCCTAGACCAGAACA	SP-D, PSP-D, SFTP4, COLEC7	Homo sapiens surfactant, pulmonary-associated protein D (SFTPD), mRNA.	pulmonary surfactant-associated protein D precursor	cg21099739
SGCE_P250_R	7	SGCE_P250_R	10835046	NM_003919.1	SGCE	8910	94123664	40	Y	GGTGTGTGTCGAAGAAACCTGACTG[CG]CCCTGAGGAGAACAGCGGAGAA	ESG, DYT11	Homo sapiens sarcoglycan, epsilon (SGCE), mRNA.	sarcoglycan, epsilon	cg26050163
SIN3B_P514_R	19	SIN3B_P514_R	52138512	NM_015260.1	SIN3B	23309	16800704	-514	Y	CCACGCAAGGCCCTATATTAGGG[CG]CTGGGGGCTCATACCTCATCGTCCC	KIAA0700	Homo sapiens SIN3 homolog B, transcription regulator (yeast) (SIN3B), mRNA.	SIN3 homolog B, transcription regulator	cg17697680
SIN3B_P607_F	19	SIN3B_P607_F	52138512	NM_015260.1	SIN3B	23309	16800611	-607	Y	CTAAACTGGTCCAGATGGGAAGTGA[CG]GGGCCAAGGATAGGGAAGT	KIAA0700	Homo sapiens SIN3 homolog B, transcription regulator (yeast) (SIN3B), mRNA.	SIN3 homolog B, transcription regulator	cg22629500
SLC14A1_E295_F	18	SLC14A1_E295_F	7706676	NM_015865.1	SLC14A1	6563	41558450	295	N	TCCTGGAAGCTCAAAGGCATGCCTTTATT[CG]TGATTTCTGAAGCAAGGTGCATGC	JK, UT1, UTE, HUT11, RACH1, UT-B1, HsT1341	Homo sapiens solute carrier family 14 (urea transporter), member 1 (Kidd blood group) (SLC14A1), mRNA.	RACH1	cg26803305
SLC14A1_P369_R	18	SLC14A1_P369_R	7706676	NM_015865.1	SLC14A1	6563	41557786	-369	N	CCAGGAGCAGTCGCTTAGCTTC[CG]AGTCCACACAGCAGCAACCTGCC	JK, UT1, UTE, HUT11, RACH1, UT-B1, HsT1341	Homo sapiens solute carrier family 14 (urea transporter), member 1 (Kidd blood group) (SLC14A1), mRNA.	RACH1	cg00377772
SLC22A18_P216_R	11	SLC22A18_P216_R	34734074	NM_002555.3	SLC22A18	5002	2877311	-216	N	GTCAGCCTGGATCCTCTCATC[CG]GCAGAACTGTCGCCTTGCTTCTCTGAAGCG	HET, ITM, BWR1A, IMPT1, TSSC5, ORCTL2, BWSCR1A, SLC22A1L, p45-BWR1A, DKFZp667A184	Homo sapiens solute carrier family 22 (organic cation transporter), member 18 (SLC22A18), transcript variant 1, mRNA.	tumor suppressing subtransferable candidate 5	cg25427871
SLC22A18_P472_R	11	SLC22A18_P472_R	34734074	NM_002555.3	SLC22A18	5002	2877055	-472	N	TCTCTAGACTCACTTTCTGCCC[CG]TCACCCCACTGTACACCCTTGGTC	HET, ITM, BWR1A, IMPT1, TSSC5, ORCTL2, BWSCR1A, SLC22A1L, p45-BWR1A, DKFZp667A184	Homo sapiens solute carrier family 22 (organic cation transporter), member 18 (SLC22A18), transcript variant 1, mRNA.	tumor suppressing subtransferable candidate 5	cg11213910
SLC22A2_E271_R	6	SLC22A2_E271_R	23510414	NM_153191.1	SLC22A2	6582	160599678	271	Y	CCAGGAAGACGATGCCCACGTAGATGGG[CG]CGAAGGTAGCCGAGAGCAGAGCCAAG	OCT2, MGC32628	Homo sapiens solute carrier family 22 (organic cation transporter), member 2 (SLC22A2), transcript variant 2, mRNA.	solute carrier family 22 member 2 isoform b	cg11769038
SLC22A2_P109_F	6	SLC22A2_P109_F	23510414	NM_153191.1	SLC22A2	6582	160600058	-109	Y	ATTATAACTGGTTCTCCACAGGCTTGT[CG]GTGCTCCACGCCAGCAGCACAAA	OCT2, MGC32628	Homo sapiens solute carrier family 22 (organic cation transporter), member 2 (SLC22A2), transcript variant 2, mRNA.	solute carrier family 22 member 2 isoform b	cg21755969
SLC22A3_P634_F	6	SLC22A3_P634_F	24497488	NM_021977.2	SLC22A3	6581	160688781	-634	Y	TGTAGCTCTCGATGGGTCGAGGG[CG]ATGGCCAGCGCTGTGCTGGG	EMT, EMTH, OCT3	Homo sapiens solute carrier family 22 (extraneuronal monoamine transporter), member 3 (SLC22A3), mRNA.	solute carrier family 22 member 3	cg13523841
SLC5A5_E60_F	19	SLC5A5_E60_F	4507034	NM_000453.1	SLC5A5	6528	17843842	60	Y	GGACAGACAGCCGGCTGCATGGGACAG[CG]GAACCCAGAGTGAGAGGGG	NIS	Homo sapiens solute carrier family 5 (sodium iodide symporter), member 5 (SLC5A5), mRNA.	solute carrier family 5 (sodium iodide symporter), member 5	cg04997686
SLC5A8_E60_R	12	SLC5A8_E60_R	33942075	NM_145913.2	SLC5A8	160728	100128060	60	Y	ACTGGAGTGGCCGAGTTCGCCAAGG[CG]CCGGGGACACCTGAGCAGATGA	AIT, MGC125354	Homo sapiens solute carrier family 5 (iodide transporter), member 8 (SLC5A8), mRNA.	solute carrier family 5 (iodide transporter), member 8	cg05722918
SLC5A8_P38_R	12	SLC5A8_P38_R	33942075	NM_145913.2	SLC5A8	160728	100128158	-38	Y	TGGGCAGGTTTTGTTCAAGTGGTACC[CG]AGGGGACGCACCATTTAAATAAGCAGG	AIT, MGC125354	Homo sapiens solute carrier family 5 (iodide transporter), member 8 (SLC5A8), mRNA.	solute carrier family 5 (iodide transporter), member 8	cg13433302
SNCG_E119_F	10	SNCG_E119_F	4507112	NM_003087.1	SNCG	6623	88708514	119	N	GGAAAAGACCAAGCAGGGGGTGA[CG]GAAGCAGCTGAGAAGACCAAGGAG	SR, BCSG1	Homo sapiens synuclein, gamma (breast cancer-specific protein 1) (SNCG), mRNA.	synuclein, gamma (breast cancer-specific protein 1)	cg26738310
SNCG_P53_F	10	SNCG_P53_F	4507112	NM_003087.1	SNCG	6623	88708342	-53	Y	CGTCAATAGGAGGCATCGGGGACAGC[CG]CTGCGGCAGCACTCGAGCCAGCTCAAG	SR, BCSG1	Homo sapiens synuclein, gamma (breast cancer-specific protein 1) (SNCG), mRNA.	synuclein, gamma (breast cancer-specific protein 1)	cg12027410
SNCG_P98_R	10	SNCG_P98_R	4507112	NM_003087.1	SNCG	6623	88708297	-98	Y	GCTGGCTGGGCTCCAGCTGGCCTC[CG]CATCAATATTTCATCGGCGTCAATAGGA	SR, BCSG1	Homo sapiens synuclein, gamma (breast cancer-specific protein 1) (SNCG), mRNA.	synuclein, gamma (breast cancer-specific protein 1)	cg03677069
SNRPN_E14_F	15	SNRPN_E14_F	29540553	NM_022806.2	SNRPN	6638	22619901	14	N	GCTGCAGACCACGCCCACCAAGGGCTGGC[CG]CAGCCACTGTAGCTGAGCTCAGAGCCT	SMN, SM-D, RT-LI, HCERN3, SNRNP-N, SNURF-SNRPN	Homo sapiens small nuclear ribonucleoprotein polypeptide N (SNRPN), transcript variant 3, mRNA.	small nuclear ribonucleoprotein polypeptide N	cg18859420
SNRPN_P230_R	15	SNRPN_P230_R	29540553	NM_022806.2	SNRPN	6638	22619657	-230	N	TCTCTTGAATCTTGACAATCCC[CG]AACACTGCTCCCCGCTTTATTTGTTTAGTC	SMN, SM-D, RT-LI, HCERN3, SNRNP-N, SNURF-SNRPN	Homo sapiens small nuclear ribonucleoprotein polypeptide N (SNRPN), transcript variant 3, mRNA.	small nuclear ribonucleoprotein polypeptide N	cg22491305
SNRPN_seq_18_S99_F	15	SNRPN_seq_18_S99_F	29540553	NM_022806.2	SNRPN	6638	22751285	57	Y	CGCATCTGTCTGAGGAGCGGTCAGTGA[CG]CGATGGAGCGGGCAAGGTCAGCTGTGCCGG	SMN, SM-D, RT-LI, HCERN3, SNRNP-N, SNURF-SNRPN	Homo sapiens small nuclear ribonucleoprotein polypeptide N (SNRPN), transcript variant 3, mRNA.	small nuclear ribonucleoprotein polypeptide N	cg10146073
SNURF_E256_R	15	SNURF_E256_R	29540557	NM_005678.3	SNURF	8926	22751484	256	Y	AGGCTTGCTGTTGTGCCGTTCTGCCC[CG]ATGGTATCCTGTCCGCTCGCATTGGGGCG	.	Homo sapiens SNRPN upstream reading frame (SNURF), transcript variant 1, mRNA.	SNRPN upstream reading frame protein	cg07995992
SNURF_P78_F	15	SNURF_P78_F	29540557	NM_005678.3	SNURF	8926	22751150	-78	Y	CCTGCACTGCGGCAAACAAGCACGCCTGCG[CG]GCCGCAGAGGCAGGCTGGCG	.	Homo sapiens SNRPN upstream reading frame (SNURF), transcript variant 1, mRNA.	SNRPN upstream reading frame protein	cg15999943
SOD3_P225_F	4	SOD3_P225_F	4507150	NM_003102.1	SOD3	6649	24404928	-225	N	CTCTGAAAACTCATTAGTTGAGGATAACTA[CG]CCTACCAACAGAATGCAGAGGTGCAAG	EC-SOD	Homo sapiens superoxide dismutase 3, extracellular (SOD3), mRNA.	superoxide dismutase 3, extracellular	cg10307548
SOD3_P460_R	4	SOD3_P460_R	4507150	NM_003102.1	SOD3	6649	24404693	-460	N	TAGCACAAGTCCTAGAATACCAGAA[CG]GAGACGTGCTTTCTTGGACCTTAAACGAAA	EC-SOD	Homo sapiens superoxide dismutase 3, extracellular (SOD3), mRNA.	superoxide dismutase 3, extracellular	cg16986592
SPDEF_P6_R	6	SPDEF_P6_R	6912579	NM_012391.1	SPDEF	25803	34632075	-6	N	TGTGCTGGGAGGAAGTCAGACAGCCG[CG]AGATGAAGAGTTGGCCAGGGC	PDEF, bA375E1.3, RP11-375E1__A.3	Homo sapiens SAM pointed domain containing ets transcription factor (SPDEF), mRNA.	SAM pointed domain containing ets transcription factor	cg10159596
SPI1_E205_F	11	SPI1_E205_F	4507174	NM_003120.1	SPI1	6688	47356469	205	Y	GGGAAACCCTTCCATTTTGCA[CG]CCTGTAACATCCAGCCGGGCTCCGA	OF, PU.1, SFPI1, SPI-A	Homo sapiens spleen focus forming virus (SFFV) proviral integration oncogene spi1 (SPI1), mRNA.	spleen focus forming virus (SFFV) proviral integration oncogene spi1	cg07675031
SPI1_P48_F	11	SPI1_P48_F	4507174	NM_003120.1	SPI1	6688	47356722	-48	N	GTCCCCTTGGGGTGACATCAC[CG]CCCCAACCCGTTTGCATAAATCTC	OF, PU.1, SFPI1, SPI-A	Homo sapiens spleen focus forming virus (SFFV) proviral integration oncogene spi1 (SPI1), mRNA.	spleen focus forming virus (SFFV) proviral integration oncogene spi1	cg03565868
SPI1_P929_F	11	SPI1_P929_F	4507174	NM_003120.1	SPI1	6688	47357603	-929	N	CATCTATATGTCCATTAATCAGCC[CG]TCCACCTGCTATCAGTCCATCAGTC	OF, PU.1, SFPI1, SPI-A	Homo sapiens spleen focus forming virus (SFFV) proviral integration oncogene spi1 (SPI1), mRNA.	spleen focus forming virus (SFFV) proviral integration oncogene spi1	cg04692506
SRC_E100_R	20	SRC_E100_R	38202216	NM_198291.1	SRC	6714	35406602	100	N	CCTCTAGCCTCAGTTTATCAC[CG]CAAGAGCTACCATTCATCTAGCACAACC	ASV, SRC1, c-SRC, p60-Src	Homo sapiens v-src sarcoma (Schmidt-Ruppin A-2) viral oncogene homolog (avian) (SRC), transcript variant 2, mRNA.	proto-oncogene tyrosine-protein kinase SRC	cg05935845
SRC_P164_F	20	SRC_P164_F	38202216	NM_198291.1	SRC	6714	35406338	-164	N	TTCTTGCAAGTAGGTAAGGGCCAGCTCCAG[CG]TGTCACTGGGTAAATGTCCCTG	ASV, SRC1, c-SRC, p60-Src	Homo sapiens v-src sarcoma (Schmidt-Ruppin A-2) viral oncogene homolog (avian) (SRC), transcript variant 2, mRNA.	proto-oncogene tyrosine-protein kinase SRC	cg13052876
SRC_P297_F	20	SRC_P297_F	38202216	NM_198291.1	SRC	6714	35406205	-297	N	GAAGAAAAAAGAGGCTTGATTGGTAG[CG]TATTCCGATGTCCAAGGGGTAAATAC	ASV, SRC1, c-SRC, p60-Src	Homo sapiens v-src sarcoma (Schmidt-Ruppin A-2) viral oncogene homolog (avian) (SRC), transcript variant 2, mRNA.	proto-oncogene tyrosine-protein kinase SRC	cg12815018
STAT5A_E42_F	17	STAT5A_E42_F	21618341	NM_003152.2	STAT5A	6776	37693133	42	N	TGCTGTGGCAAGGCCTGTAGAGAGTTT[CG]AAGTTAGGAGGACTCAAGACGGT	MGF, STAT5	Homo sapiens signal transducer and activator of transcription 5A (STAT5A), mRNA.	signal transducer and activator of transcription 5A	cg18292634
STAT5A_P704_R	17	STAT5A_P704_R	21618341	NM_003152.2	STAT5A	6776	37692387	-704	N	CAGCCACCGACAGGCTGCATGA[CG]GTGGCAAAGTCACTTCCCCTCTCTG	MGF, STAT5	Homo sapiens signal transducer and activator of transcription 5A (STAT5A), mRNA.	signal transducer and activator of transcription 5A	cg09355539
SYK_P584_F	9	SYK_P584_F	34147655	NM_003177.3	SYK	6850	92603307	-584	N	TTTATTTGGTTGTGGACGTCAGAGC[CG]TCATGGTAAGAAGGAAGCAAAGCCTT	.	Homo sapiens spleen tyrosine kinase (SYK), mRNA.	spleen tyrosine kinase	cg06713470
TDG_E129_F	12	TDG_E129_F	56549140	NM_001008411.1	TDG	6996	102883876	129	Y	GGGGTTGTCTTACCGCAGTGAGTACCA[CG]CGGTACTACAGAGACCGGCTGCCC	.	Homo sapiens thymine-DNA glycosylase (TDG), transcript variant 2, mRNA.	thymine-DNA glycosylase isoform 2	cg09857351
TEK_P526_F	9	TEK_P526_F	4557868	NM_000459.1	TEK	7010	27098915	-526	N	TTGGGGCTACATTGAGCATTGACCTCAC[CG]GTGCTCACTGAAATTAATTGCTTT	TIE2, VMCM, TIE-2, VMCM1, CD202B	Homo sapiens TEK tyrosine kinase, endothelial (venous malformations, multiple cutaneous and mucosal) (TEK), mRNA.	TEK tyrosine kinase, endothelial	cg04687350
TFF1_P180_R	21	TFF1_P180_R	48928023	NM_003225.2	TFF1	7031	42659893	-180	N	ATGGAAGGATTTGCTGATAGACAGAGA[CG]ACATGTGGTGAGGTCATCTTGG	pS2, BCEI, HPS2, HP1.A, pNR-2, D21S21	Homo sapiens trefoil factor 1 (breast cancer, estrogen-inducible sequence expressed in) (TFF1), mRNA.	trefoil factor 1 precursor	cg27405706
TFF2_P178_F	21	TFF2_P178_F	48928025	NM_005423.3	TFF2	7032	42644354	-178	N	GCCAGGGTGACTCTCTCCCTGCT[CG]GTGATACCTCTTCCTGCCCTGGACAGA	SP, SML1	Homo sapiens trefoil factor 2 (spasmolytic protein 1) (TFF2), mRNA.	trefoil factor 2 precursor	cg10018784
TFF2_P557_R	21	TFF2_P557_R	48928025	NM_005423.3	TFF2	7032	42644733	-557	N	TGGAGATGAGGCTGACAGGGTCAG[CG]GAGTAGCCTGTGACAGGCAGGTTT	SP, SML1	Homo sapiens trefoil factor 2 (spasmolytic protein 1) (TFF2), mRNA.	trefoil factor 2 precursor	cg11158374
TGFB1_P833_R	19	TGFB1_P833_R	63025221	NM_000660.3	TGFB1	7040	46552489	-833	Y	CGGTCGAAGTTGCGGAGCAGCAGGC[CG]ATCTCCAGGTGCACGGTGCCACCAGC	CED, DPD1, TGFB	Homo sapiens transforming growth factor, beta 1 (Camurati-Engelmann disease) (TGFB1), mRNA.	transforming growth factor, beta 1	cg05445479
TGFB3_E58_R	14	TGFB3_E58_R	4507464	NM_003239.1	TGFB3	7043	75517184	58	N	CAGGAAGCGCTGGCAACCCTGAGGA[CG]AAGAAGCGGACTGTGTGCCTT	FLJ16571, TGF-beta3	Homo sapiens transforming growth factor, beta 3 (TGFB3), mRNA.	transforming growth factor, beta 3	cg17928876
THBS2_P605_R	6	THBS2_P605_R	40317627	NM_003247.2	THBS2	7058	169396667	-605	N	AACCTGACGTGCAGGCACAGAGCAAGGACT[CG]AGAGAACGAGAAGCAGTGGCAGCAGCT	TSP2	Homo sapiens thrombospondin 2 (THBS2), mRNA.	thrombospondin 2 precursor	cg24654845
THPO_E483_F	3	THPO_E483_F	40805872	NM_199228.1	THPO	7066	185578143	483	N	TCCCATTACCCTCTCCTTG[CG]CCCTGGCTTGCCTGGCCCAGCTTCC	ML, TPO, MGDF, MKCSF, MPLLG	Homo sapiens thrombopoietin (myeloproliferative leukemia virus oncogene ligand, megakaryocyte growth and development factor) (THPO), transcript variant 2, mRNA.	thrombopoietin isoform 2 precursor	cg08997821
THPO_P585_R	3	THPO_P585_R	40805872	NM_199228.1	THPO	7066	185579211	-585	N	TGTCAGGTGCGGGGCACATGTATGTG[CG]CACACGTGCACTGGGTTAAGCCTGAG	ML, TPO, MGDF, MKCSF, MPLLG	Homo sapiens thrombopoietin (myeloproliferative leukemia virus oncogene ligand, megakaryocyte growth and development factor) (THPO), transcript variant 2, mRNA.	thrombopoietin isoform 2 precursor	cg20482454
TIE1_E66_R	1	TIE1_E66_R	31543809	NM_005424.2	TIE1	7075	43539317	66	N	CCAGCTCGTCCTGGCTGGCCTGGGT[CG]GCCTCTGGAGTATGGTCTGGCGGGTGCCCC	TIE, JTK14	Homo sapiens tyrosine kinase with immunoglobulin-like and EGF-like domains 1 (TIE1), mRNA.	tyrosine kinase with immunoglobulin-like and EGF-like domains 1	cg19492156
TIMP3_P1114_R	22	TIMP3_P1114_R	75905820	NM_000362.4	TIMP3	7078	31525688	-1114	N	GAATCTCTCAAATTCCACCA[CG]TATGCCCTCATTCAACCTGGATCCT	SFD, K222, K222TA2, HSMRK222	Homo sapiens TIMP metallopeptidase inhibitor 3 (Sorsby fundus dystrophy, pseudoinflammatory) (TIMP3), mRNA.	tissue inhibitor of metalloproteinase 3 precursor	cg23817297
TIMP3_P690_R	22	TIMP3_P690_R	75905820	NM_000362.4	TIMP3	7078	31526112	-690	N	AATACCATCTCTCACGAATTCTT[CG]GCCTCTGCTGTCCCAATGTCACTTGTCTGA	SFD, K222, K222TA2, HSMRK222	Homo sapiens TIMP metallopeptidase inhibitor 3 (Sorsby fundus dystrophy, pseudoinflammatory) (TIMP3), mRNA.	tissue inhibitor of metalloproteinase 3 precursor	cg25245338
TM7SF3_P1068_R	12	TM7SF3_P1068_R	7706574	NM_016551.1	TM7SF3	51768	27059473	-1068	N	GGAAGAGGGACTGGGCTCAACTC[CG]AATACAGCGTGGGCAAGAGGGA	.	Homo sapiens transmembrane 7 superfamily member 3 (TM7SF3), mRNA.	transmembrane 7 superfamily member 3	cg03385215
TMPRSS4_E83_F	11	TMPRSS4_E83_F	34304348	NM_019894.2	TMPRSS4	56649	117453059	83	N	TTGCTCAGCGGACAAGGATGCTGGG[CG]TGAGGGACCAAGGCCTGCCC	MT-SP2, TMPRSS3	Homo sapiens transmembrane protease, serine 4 (TMPRSS4), transcript variant 1, mRNA.	transmembrane protease, serine 4 isoform 1	cg13233515
TMPRSS4_P552_F	11	TMPRSS4_P552_F	34304348	NM_019894.2	TMPRSS4	56649	117452424	-552	N	GAAAGAAGGAAATGACTCCGTGGA[CG]AGGAGACGTGGGCTCTAGCCAG	MT-SP2, TMPRSS3	Homo sapiens transmembrane protease, serine 4 (TMPRSS4), transcript variant 1, mRNA.	transmembrane protease, serine 4 isoform 1	cg26118131
TNF_P1084_F	6	TNF_P1084_F	25952110	NM_000594.2	TNF	7124	31650245	-1084	N	ATGTGATGGACTCACCAGGTGAGGC[CG]CCAGACTGCTGCAGGGGAAGCAA	DIF, TNFA, TNFSF2, TNF-alpha	Homo sapiens tumor necrosis factor (TNF superfamily, member 2) (TNF), mRNA.	tumor necrosis factor alpha	cg07452656
TNFRSF10C_P612_R	8	TNFRSF10C_P612_R	22547120	NM_003841.2	TNFRSF10C	8794	23015767	-612	N	CTCCTCAGCCTCTGCATGTGCC[CG]TCATGGCCCCTGTGTCCTTCATTCTGTC	LIT, DCR1, TRID, CD263, TRAILR3	Homo sapiens tumor necrosis factor receptor superfamily, member 10c, decoy without an intracellular domain (TNFRSF10C), mRNA.	tumor necrosis factor receptor superfamily, member 10c precursor	cg06346860
TNFRSF1A_P678_F	12	TNFRSF1A_P678_F	23312372	NM_001065.2	TNFRSF1A	7132	6322200	-678	N	TCCTGGCTCTGCCACCAATCATG[CG]ACATCAGGCAACTCCTCTCCTAAGC	FPF, p55, p60, TBP1, TNF-R, TNFAR, TNFR1, p55-R, CD120a, TNFR55, TNFR60, TNF-R-I, TNF-R55, MGC19588	Homo sapiens tumor necrosis factor receptor superfamily, member 1A (TNFRSF1A), mRNA.	tumor necrosis factor receptor 1 precursor	cg18805708
TNFSF10_P2_R	3	TNFSF10_P2_R	23510439	NM_003810.2	TNFSF10	8743	173723965	-2	N	TCTTTTATAGTCAGTGAGGAAATGAAAG[CG]AATGAGTTGTTTTTCTGGGT	TL2, APO2L, CD253, TRAIL, Apo-2L	Homo sapiens tumor necrosis factor (ligand) superfamily, member 10 (TNFSF10), mRNA.	tumor necrosis factor (ligand) superfamily, member 10	cg27433414
TNFSF8_E258_R	9	TNFSF8_E258_R	24119162	NM_001244.2	TNFSF8	944	116732333	258	N	CCCCAGGTGGCTGGCCACGGAGCC[CG]CCGGCACATGCATGGCTGTGTCTC	CD153, CD30L, CD30LG	Homo sapiens tumor necrosis factor (ligand) superfamily, member 8 (TNFSF8), mRNA.	tumor necrosis factor (ligand) superfamily, member 8	cg09980061
TNFSF8_P184_F	9	TNFSF8_P184_F	24119162	NM_001244.2	TNFSF8	944	116732775	-184	Y	CACACACAAAGCAACTTCTGTTT[CG]TTTAGACTCTGCCACAAAACGCCTTC	CD153, CD30L, CD30LG	Homo sapiens tumor necrosis factor (ligand) superfamily, member 8 (TNFSF8), mRNA.	tumor necrosis factor (ligand) superfamily, member 8	cg19343707
TRIM29_E189_F	11	TRIM29_E189_F	17402908	NM_012101.2	TRIM29	23650	119513884	189	Y	CAGGCTGCCACTGGGGCCCGA[CG]GGCTCCGGGCATCCCTGGCTTCTGGG	ATDC	Homo sapiens tripartite motif-containing 29 (TRIM29), transcript variant 1, mRNA.	tripartite motif protein TRIM29 isoform alpha	cg26414304
TRIM29_P135_F	11	TRIM29_P135_F	17402908	NM_012101.2	TRIM29	23650	119514208	-135	N	GAGCAGATAATTGCACAGGAACCA[CG]CCCTGCACATTCATCCCTAACCTGA	ATDC	Homo sapiens tripartite motif-containing 29 (TRIM29), transcript variant 1, mRNA.	tripartite motif protein TRIM29 isoform alpha	cg24593464
TRIM29_P261_F	11	TRIM29_P261_F	17402908	NM_012101.2	TRIM29	23650	119514334	-261	N	GCACTTGCTTCTCATCCGGGGAG[CG]GGGAGTCTCCGTCTTCACAAGTGGGCA	ATDC	Homo sapiens tripartite motif-containing 29 (TRIM29), transcript variant 1, mRNA.	tripartite motif protein TRIM29 isoform alpha	cg13907859
TRIP6_P1090_F	7	TRIP6_P1090_F	23308730	NM_003302.1	TRIP6	7205	100301891	-1090	Y	AAGGGGACTTTGTGAACAGTGGG[CG]GGGAGACGCAGAGGCAGAGG	OIP1, ZRP-1, MGC3837, MGC4423, MGC10556, MGC10558, MGC29959	Homo sapiens thyroid hormone receptor interactor 6 (TRIP6), mRNA.	thyroid hormone receptor interactor 6	cg09357642
TRIP6_P1274_R	7	TRIP6_P1274_R	23308730	NM_003302.1	TRIP6	7205	100301707	-1274	Y	CTTGGGCATGGTGCCCGCTTGGCATAG[CG]CCCGGCTCCGGATCTTCCTGTGCCT	OIP1, ZRP-1, MGC3837, MGC4423, MGC10556, MGC10558, MGC29959	Homo sapiens thyroid hormone receptor interactor 6 (TRIP6), mRNA.	thyroid hormone receptor interactor 6	cg06647679
TRPM5_E87_F	11	TRPM5_E87_F	24475627	NM_014555.2	TRPM5	29850	2400764	87	N	AGACCCTCCAAAGTTGACCT[CG]CCCCTGTGCAAGCCCAGCTCCC	MTR1, LTRPC5	Homo sapiens transient receptor potential cation channel, subfamily M, member 5 (TRPM5), mRNA.	transient receptor potential cation channel, subfamily M, member 5	cg01581060
TRPM5_P721_F	11	TRPM5_P721_F	24475627	NM_014555.2	TRPM5	29850	2401572	-721	N	GGCTCATGTCTCCCAGCTGCC[CG]GTGAGGTCGGGCATCTCAGCCCCT	MTR1, LTRPC5	Homo sapiens transient receptor potential cation channel, subfamily M, member 5 (TRPM5), mRNA.	transient receptor potential cation channel, subfamily M, member 5	cg03982381
TRPM5_P979_F	11	TRPM5_P979_F	24475627	NM_014555.2	TRPM5	29850	2401830	-979	N	TCTGTCTGCCCTCCTGGAACCA[CG]CGTCGGGTCACAGGCCGCTGGGCAGA	MTR1, LTRPC5	Homo sapiens transient receptor potential cation channel, subfamily M, member 5 (TRPM5), mRNA.	transient receptor potential cation channel, subfamily M, member 5	cg19265431
TSC2_E140_F	16	TSC2_E140_F	10938006	NM_000548.2	TSC2	7249	2038740	140	N	AGAGGGTAAACAGACGGAGTTTATCATCAC[CG]CGGAAATACTGAGAGTGAGTGA	LAM, TSC4, uberin, TUBERIN	Homo sapiens tuberous sclerosis 2 (TSC2), transcript variant 1, mRNA.	tuberous sclerosis 2 isoform 1	cg01052512
TSP50_E21_R	3	TSP50_E21_R	31543829	NM_013270.2	TSP50	29122	46734347	21	Y	GGGTGGCAGCCGACTGCGTCTCTC[CG]GAAGGCGCTCCCAGTGCCGCCC	.	Homo sapiens testes-specific protease 50 (TSP50), mRNA.	testes-specific protease 50	cg07522405
TSP50_P137_F	3	TSP50_P137_F	31543829	NM_013270.2	TSP50	29122	46734505	-137	Y	GCTCGTGGTGTCTGACCCGCAAGGG[CG]CCCCTAGTGACAGCCCTCCCTTATA	.	Homo sapiens testes-specific protease 50 (TSP50), mRNA.	testes-specific protease 50	cg13403573
UGT1A1_E11_F	2	UGT1A1_E11_F	45827762	NM_000463.2	UGT1A1	54658	234333669	11	N	GGCGAACCTCTGGCAGGAGCAAAGG[CG]CCATGGCTGTGGAGTCCCAGG	GNT1, UGT1, UDPGT, UGT1A, UGT1*1, HUG-BR1	Homo sapiens UDP glucuronosyltransferase 1 family, polypeptide A1 (UGT1A1), mRNA.	UDP glycosyltransferase 1 family, polypeptide A1 precursor	cg03607648
UGT1A1_P315_R	2	UGT1A1_P315_R	45827762	NM_000463.2	UGT1A1	54658	234333343	-315	N	AGAAGCCTAACTTGTTCACTACATAGT[CG]TCCTTCTTCCTCTCTGGTAACACTTGTTGG	GNT1, UGT1, UDPGT, UGT1A, UGT1*1, HUG-BR1	Homo sapiens UDP glucuronosyltransferase 1 family, polypeptide A1 (UGT1A1), mRNA.	UDP glycosyltransferase 1 family, polypeptide A1 precursor	cg11661768
UGT1A1_P564_R	2	UGT1A1_P564_R	45827762	NM_000463.2	UGT1A1	54658	234333094	-564	N	TCTGGCTCACCTCATGGCGCGTGCT[CG]TGTGGTGGGCTCTGCTGCAGCCTCAAGACC	GNT1, UGT1, UDPGT, UGT1A, UGT1*1, HUG-BR1	Homo sapiens UDP glucuronosyltransferase 1 family, polypeptide A1 (UGT1A1), mRNA.	UDP glycosyltransferase 1 family, polypeptide A1 precursor	cg07823755
UGT1A7_P751_R	2	UGT1A7_P751_R	41282212	NM_019077.2	UGT1A7	54577	234254572	-751	N	CGCTAAGACCCTTGCTCTCTTTC[CG]TCGAACATGAGATGCCAATTTCTTTCTGGG	UDPGT, UGT1G, UGT1*7	Homo sapiens UDP glucuronosyltransferase 1 family, polypeptide A7 (UGT1A7), mRNA.	UDP glycosyltransferase 1 family, polypeptide A7 precursor	cg16671505
USP29_E274_F	19	USP29_E274_F	56790915	NM_020903.2	USP29	57663	62323595	274	N	GATGACTTGAGCCTTGGGGAT[CG]AGGGTGTAGTGAGGTATGATC	HOM-TES-84/86	Homo sapiens ubiquitin specific peptidase 29 (USP29), mRNA.	ubiquitin specific protease 29	cg07368873
USP29_P205_R	19	USP29_P205_R	56790915	NM_020903.2	USP29	57663	62323116	-205	Y	CCCGTACCTAGACCCGTAGGT[CG]GGAGGCCTGCGCCCGGCACTGCGCA	HOM-TES-84/86	Homo sapiens ubiquitin specific peptidase 29 (USP29), mRNA.	ubiquitin specific protease 29	cg25357752
USP29_P282_R	19	USP29_P282_R	56790915	NM_020903.2	USP29	57663	62323039	-282	Y	TTTCTCTGAACCCTAACTCCTGC[CG]TTACGCCCCACCAGCTCTAGGCC	HOM-TES-84/86	Homo sapiens ubiquitin specific peptidase 29 (USP29), mRNA.	ubiquitin specific protease 29	cg16675193
VAMP8_P241_F	2	VAMP8_P241_F	14043025	NM_003761.2	VAMP8	8673	85657987	-241	N	ATCAGGAGGTCCAGCCTCTGGAAACCT[CG]GAGGGCTGCTTGATCTTT	EDB, VAMP5	Homo sapiens vesicle-associated membrane protein 8 (endobrevin) (VAMP8), mRNA.	vesicle-associated membrane protein 8	cg05486094
VAV1_E9_F	19	VAV1_E9_F	7108366	NM_005428.2	VAV1	7409	6723731	9	Y	AAAGAAGAGGAAGTGGTAGCACTAGCTGT[CG]CTCCACAGGCGAGCAGGGCAGGCG	VAV	Homo sapiens vav 1 oncogene (VAV1), mRNA.	vav 1 oncogene	cg02621492
VAV1_P317_F	19	VAV1_P317_F	7108366	NM_005428.2	VAV1	7409	6723405	-317	N	TGGAGTCAGAAGACCAGCTGAGTGATGA[CG]GGGCTGGACCAGACAGAGGA	VAV	Homo sapiens vav 1 oncogene (VAV1), mRNA.	vav 1 oncogene	cg15322770
WEE1_P924_R	11	WEE1_P924_R	19718775	NM_003390.2	WEE1	7465	9549992	-924	N	AAACAACAAAACCACATCAA[CG]AACATCCACTGATGTCCTGAATTCACAG	WEE1hu, DKFZp686I18166	Homo sapiens WEE1 homolog (S. pombe) (WEE1), mRNA.	wee1 tyrosine kinase	cg15071685
WNT10B_P823_R	12	WNT10B_P823_R	16936521	NM_003394.2	WNT10B	7480	47652633	-823	Y	CTTGGGGTGCACAGGCAAAGGCAAAC[CG]CCTTAGGGAGACCCAGTGGCAGCG	WNT-12	Homo sapiens wingless-type MMTV integration site family, member 10B (WNT10B), mRNA.	wingless-type MMTV integration site family, member 10B precursor	cg23890019
WNT10B_P993_F	12	WNT10B_P993_F	16936521	NM_003394.2	WNT10B	7480	47652803	-993	Y	CAAGGCACGGCTGGCCCCA[CG]CGCCCCAGGCACATTGACTCAGAC	WNT-12	Homo sapiens wingless-type MMTV integration site family, member 10B (WNT10B), mRNA.	wingless-type MMTV integration site family, member 10B precursor	cg24626581
WNT8B_E487_F	10	WNT8B_E487_F	17505196	NM_003393.2	WNT8B	7479	102213275	487	N	GGGGTAAATGGACAGCAGCCCTTTTCA[CG]AAATCCTGATGTCAGCATTGTAGAGAG	.	Homo sapiens wingless-type MMTV integration site family, member 8B (WNT8B), mRNA.	wingless-type MMTV integration site family, member 8B precursor	cg16763828
WNT8B_P216_R	10	WNT8B_P216_R	17505196	NM_003393.2	WNT8B	7479	102212572	-216	N	GATTTGCTATGTCTCTTCCCCC[CG]CTTCTTTCTTTGTCCTCTTTCTCCTGGTC	.	Homo sapiens wingless-type MMTV integration site family, member 8B (WNT8B), mRNA.	wingless-type MMTV integration site family, member 8B precursor	cg05452625
WRN_P969_F	8	WRN_P969_F	19924171	NM_000553.2	WRN	7486	31009351	-969	Y	TTTCAGGACACTGTGAGGATGCTCTT[CG]GACCCCACCGAGACTGGTGG	RECQ3, RECQL2, RECQL3	Homo sapiens Werner syndrome (WRN), mRNA.	Werner syndrome protein	cg19052693
XRCC1_P681_R	19	XRCC1_P681_R	5454171	NM_006297.1	XRCC1	7515	48772236	-681	Y	GGCTAGGACAGCAAATCTGAGTGAATTTT[CG]TAGTTTCGTAGGGAACCTGGATT	RCC	Homo sapiens X-ray repair complementing defective repair in Chinese hamster cells 1 (XRCC1), mRNA.	X-ray repair cross complementing protein 1	cg12562082
XRCC2_P1077_F	7	XRCC2_P1077_F	4885656	NM_005431.1	XRCC2	7516	152005260	-1077	N	CCTTGGCCTCTTCTCTACGTAGGGCTG[CG]GGCCCGTATCTGAAACATTAACAACCA	DKFZp781P0919	Homo sapiens X-ray repair complementing defective repair in Chinese hamster cells 2 (XRCC2), mRNA.	X-ray repair cross complementing protein 2	cg01999235
ZAP70_P220_R	2	ZAP70_P220_R	46488942	NM_001079.3	ZAP70	7535	97696243	-220	N	GGTATGCAGGCTTCCTCCCTTCTGA[CG]GTTCCTGCTGCTGGAGTCGTCCTTCCTGA	SRK, STD, TZK, ZAP-70	Homo sapiens zeta-chain (TCR) associated protein kinase 70kDa (ZAP70), transcript variant 1, mRNA.	zeta-chain associated protein kinase 70kDa isoform 1	cg09006159
ZIM2_E110_F	19	ZIM2_E110_F	33354272	NM_015363.3	ZIM2	23619	62043777	110	Y	CACTCACCTCACCTCAGTGCTG[CG]CAGCCTCGGGCACGAACAGCCGC	ZNF656	Homo sapiens zinc finger, imprinted 2 (ZIM2), mRNA.	zinc finger, imprinted 2	cg07746548
ZIM2_P22_F	19	ZIM2_P22_F	33354272	NM_015363.3	ZIM2	23619	62043909	-22	Y	GCAGCTGCCCAGACTTCTGCAC[CG]AGGTGCAGCTCGACGCCTCCTTGTCA	ZNF656	Homo sapiens zinc finger, imprinted 2 (ZIM2), mRNA.	zinc finger, imprinted 2	cg01034638
ZIM3_E203_F	19	ZIM3_E203_F	16418390	NM_052882.1	ZIM3	114026	62348179	203	N	AAAACTTAATCGGCCCTCTACC[CG]CTGTATTCCGCATCATAATCCAGTCAA	ZNF657	Homo sapiens zinc finger, imprinted 3 (ZIM3), mRNA.	zinc finger, imprinted 3	cg22057816
ZIM3_P451_R	19	ZIM3_P451_R	16418390	NM_052882.1	ZIM3	114026	62348833	-451	Y	AGGTGGAACAATGCCTTAAAGTGCTCTC[CG]CCCGACAGAAAGAATTCAGGCTCCAA	ZNF657	Homo sapiens zinc finger, imprinted 3 (ZIM3), mRNA.	zinc finger, imprinted 3	cg16859188
ZIM3_P718_R	19	ZIM3_P718_R	16418390	NM_052882.1	ZIM3	114026	62349100	-718	N	CCTCCCAGGAGAAGAGGTATCCAAAGAT[CG]TATTAGCAAATGACCCTTGGCGGTG	ZNF657	Homo sapiens zinc finger, imprinted 3 (ZIM3), mRNA.	zinc finger, imprinted 3	cg15131643
ZNF264_P397_F	19	ZNF264_P397_F	55769562	NM_003417.2	ZNF264	9422	62394284	-397	Y	GGGATGTGAAAGGGGGTCAGT[CG]CCAGGCGAGCTGAGGACCCAGTTC	.	Homo sapiens zinc finger protein 264 (ZNF264), mRNA.	zinc finger protein 264	cg04803824
ZNFN1A1_E102_F	7	ZNFN1A1_E102_F	31657112	NM_006060.2	ZNFN1A1	10320	50411827	102	Y	GGAGGATTTACGAATGCTTGATGCCT[CG]GGAGAGAAAATGAATGGCT	IK1, LYF1, hIk-1, IKAROS, PRO0758, Hs.54452	Homo sapiens zinc finger protein, subfamily 1A, 1 (Ikaros) (ZNFN1A1), mRNA.	zinc finger protein, subfamily 1A, 1 (Ikaros)	cg16550878
ZNFN1A1_P179_F	7	ZNFN1A1_P179_F	31657112	NM_006060.2	ZNFN1A1	10320	50411546	-179	N	AACCCCAGGTGCATCCCGAGGCCTGCCAC[CG]AAGCCCACTCAAGGCTGAATGCACGG	IK1, LYF1, hIk-1, IKAROS, PRO0758, Hs.54452	Homo sapiens zinc finger protein, subfamily 1A, 1 (Ikaros) (ZNFN1A1), mRNA.	zinc finger protein, subfamily 1A, 1 (Ikaros)	cg18789786
ZP3_E90_F	7	ZP3_E90_F	89026125	XM_939654.1	ZP3	7784	75864894	90	Y	CGCAGTGCACGTTGTCCAGCAGGATGTGTC[CG]GTGCCATAGCCGAAGAAGGCGTT	.	PREDICTED: Homo sapiens zona pellucida glycoprotein 3 (sperm receptor) (ZP3), mRNA.	similar to Zona pellucida sperm-binding protein 3 precursor (Zona pellucida glycoprotein ZP3) (Zona pellucida protein C) (Sperm receptor) (ZP3A/ZP3B)	cg21988999
ZP3_P220_F	7	ZP3_P220_F	89026125	XM_939654.1	ZP3	7784	75864584	-220	N	GAGTGTACCACAAGGAGTTCTGGGATATT[CG]GAGGCACTTCTAGAACAGGACTGA	.	PREDICTED: Homo sapiens zona pellucida glycoprotein 3 (sperm receptor) (ZP3), mRNA.	similar to Zona pellucida sperm-binding protein 3 precursor (Zona pellucida glycoprotein ZP3) (Zona pellucida protein C) (Sperm receptor) (ZP3A/ZP3B)	cg14667235

## Sheet: Sheet2
Hypermethylated in hESCs > 0.7 in > 2/8 samples
Hypermethylated in hCCLs > 0.7 in > 6/21 samples
TargetID	CHROMOSOME	PROBE_ID	GID	ACCESSION	SYMBOL	GENE_ID	CPG_COORDINATE	DIST_TO_TSS	CPG_ISLAND	INPUT_SEQUENCE	SYNONYM	ANNOTATION	PRODUCT	CG_NO
AATK_E63_R	17	AATK_E63_R	89041906	XM_927215.1	AATK	9625	76709831	63	N	GGGCAGAAGCCAGCTTGATGGCAGACACCT[CG]CCACCAGTAGCAGGCGTGGGAGAGTC	.	PREDICTED: Homo sapiens apoptosis-associated tyrosine kinase (AATK), mRNA.	apoptosis-associated tyrosine kinase	cg05292376
AATK_P519_R	17	AATK_P519_R	89041906	XM_927215.1	AATK	9625	76710413	-519	Y	GGGGACGTGCCCAGTGGGTCCT[CG]AAGAAGGCAGGACAGAAGGCGG	.	PREDICTED: Homo sapiens apoptosis-associated tyrosine kinase (AATK), mRNA.	apoptosis-associated tyrosine kinase	cg17279079
AATK_P709_R	17	AATK_P709_R	89041906	XM_927215.1	AATK	9625	76710603	-709	Y	ACGGGTGGCCCGTGGCCCAGCAG[CG]GCTCCATGGCCAGCGAGGCGG	.	PREDICTED: Homo sapiens apoptosis-associated tyrosine kinase (AATK), mRNA.	apoptosis-associated tyrosine kinase	cg02979355
ABCB4_E429_F	7	ABCB4_E429_F	9961251	NM_018850.1	ABCB4	5244	86947255	429	N	TTCCTTGGACTTCTCAGTCTATTCT[CG]CCACTTCTGTCATGTCAGTCAGTCACAC	MDR3, PGY3, ABC21, MDR2/3, PFIC-3	Homo sapiens ATP-binding cassette, sub-family B (MDR/TAP), member 4 (ABCB4), transcript variant C, mRNA.	ATP-binding cassette, subfamily B, member 4 isoform C	cg05279864
ABCB4_P51_F	7	ABCB4_P51_F	9961251	NM_018850.1	ABCB4	5244	86947735	-51	N	TCTGTCCTTTCCTCCTCTTC[CG]CCTTTGTCCATTGTCAAAAGCATGGCCTGG	MDR3, PGY3, ABC21, MDR2/3, PFIC-3	Homo sapiens ATP-binding cassette, sub-family B (MDR/TAP), member 4 (ABCB4), transcript variant C, mRNA.	ATP-binding cassette, subfamily B, member 4 isoform C	cg18655915
ABCB4_P892_F	7	ABCB4_P892_F	9961251	NM_018850.1	ABCB4	5244	86948576	-892	N	GAATTAGGCTTCCAGCTCTGGCCA[CG]TGACTTCAGCTTCTCATTCTGTATTCCTAT	MDR3, PGY3, ABC21, MDR2/3, PFIC-3	Homo sapiens ATP-binding cassette, sub-family B (MDR/TAP), member 4 (ABCB4), transcript variant C, mRNA.	ATP-binding cassette, subfamily B, member 4 isoform C	cg02810586
ABCC2_E16_R	10	ABCC2_E16_R	4557480	NM_000392.1	ABCC2	1244	101532577	16	N	AATAGAAGAGTCTTCGTTCCAGA[CG]CAGTCCAGGAATCATGCTGGAGAAGTTCT	DJS, MRP2, cMRP, ABC30, CMOAT, KIAA1010	Homo sapiens ATP-binding cassette, sub-family C (CFTR/MRP), member 2 (ABCC2), mRNA.	ATP-binding cassette, sub-family C (CFTR/MRP), member 2	cg14947634
ABCC2_P88_F	10	ABCC2_P88_F	4557480	NM_000392.1	ABCC2	1244	101532473	-88	N	GTTGGGATGAAAGGTCATCCTTTA[CG]GAGAACATCAGAATGGTAGATAATTCC	DJS, MRP2, cMRP, ABC30, CMOAT, KIAA1010	Homo sapiens ATP-binding cassette, sub-family C (CFTR/MRP), member 2 (ABCC2), mRNA.	ATP-binding cassette, sub-family C (CFTR/MRP), member 2	cg08067239
ACTG2_E98_R	2	ACTG2_E98_R	63054873	NM_001615.3	ACTG2	72	73973699	98	N	CCTCTCATACCCTCGGTAAGTACTGTA[CG]GCTTTTGCCACCTCTTCCTTTCC	ACT, ACTE, ACTA3, ACTL3, ACTSG	Homo sapiens actin, gamma 2, smooth muscle, enteric (ACTG2), mRNA.	actin, gamma 2 propeptide	cg04793455
ACTG2_P346_F	2	ACTG2_P346_F	63054873	NM_001615.3	ACTG2	72	73973255	-346	N	GGGCGTCCCAGGCAGACCCAGGGGC[CG]CATGCAGCAGGGCCTGAGGAGG	ACT, ACTE, ACTA3, ACTL3, ACTSG	Homo sapiens actin, gamma 2, smooth muscle, enteric (ACTG2), mRNA.	actin, gamma 2 propeptide	cg15966469
ACTG2_P455_R	2	ACTG2_P455_R	63054873	NM_001615.3	ACTG2	72	73973146	-455	N	GCACGCAGGATTTCTTTCCTGGGTA[CG]GAAGGCATTTCTCTTCAGCTTTCATTGG	ACT, ACTE, ACTA3, ACTL3, ACTSG	Homo sapiens actin, gamma 2, smooth muscle, enteric (ACTG2), mRNA.	actin, gamma 2 propeptide	cg05473646
ACVR1_E328_R	2	ACVR1_E328_R	10862690	NM_001105.2	ACVR1	90	158402708	328	N	GCACGAAGCGTTGCCAGTCTGGGAC[CG]GCTTCCAGTGAGGACAGCATTGTTT	ALK2, SKR1, ACTRI, ACVRLK2	Homo sapiens activin A receptor, type I (ACVR1), mRNA.	activin A type I receptor precursor	cg09919801
AFF3_P122_F	2	AFF3_P122_F	68348715	NM_001025108.1	AFF3	3899	100125591	-122	N	GTGACTAAACCAGATACCCAAC[CG]GCCAACTCTCACTTGTGGCAGGGCCT	LAF4, MLLT2-like	Homo sapiens AF4/FMR2 family, member 3 (AFF3), transcript variant 2, mRNA.	AF4/FMR2 family, member 3 isoform 2	cg23497683
AFF3_P808_F	2	AFF3_P808_F	68348715	NM_001025108.1	AFF3	3899	100126277	-808	N	CCATACTCTCCTGGTTTTTGTCAGG[CG]GTCTCTCACACTGGCAGGCTTCCATT	LAF4, MLLT2-like	Homo sapiens AF4/FMR2 family, member 3 (AFF3), transcript variant 2, mRNA.	AF4/FMR2 family, member 3 isoform 2	cg17356467
AFP_P824_F	4	AFP_P824_F	4501988	NM_001134.1	AFP	174	74519973	-824	N	CCCCCAGTGATTCTAATGTGTAGCCAAGAT[CG]GGAACCCTTGTAGACAGGGAT	FETA, HPAFP	Homo sapiens alpha-fetoprotein (AFP), mRNA.	alpha-fetoprotein precursor	cg10778295
AGXT_E115_R	2	AGXT_E115_R	4557288	NM_000030.1	AGXT	189	241456950	115	N	GGTTCCCGAGCGGCAGGTTGGGTG[CG]GACCATGGCCTCTCACAAGCTGCTGGTGAC	AGT, SPT, AGT1, SPAT, TLH6, AGXT1	Homo sapiens alanine-glyoxylate aminotransferase (oxalosis I; hyperoxaluria I; glycolicaciduria; serine-pyruvate aminotransferase) (AGXT), mRNA.	alanine-glyoxylate aminotransferase	cg15446157
AGXT_P180_F	2	AGXT_P180_F	4557288	NM_000030.1	AGXT	189	241456655	-180	N	GAGCTAAGCAGAATAAGAGGGGCTGGA[CG]TGCAGGACTCAGAGTGGGAGCG	AGT, SPT, AGT1, SPAT, TLH6, AGXT1	Homo sapiens alanine-glyoxylate aminotransferase (oxalosis I; hyperoxaluria I; glycolicaciduria; serine-pyruvate aminotransferase) (AGXT), mRNA.	alanine-glyoxylate aminotransferase	cg20657132
AIM2_E208_F	1	AIM2_E208_F	4757733	NM_004833.1	AIM2	9447	157313063	208	N	GGTGCTTACCTCCTGATCCCTGGGG[CG]ATCAGCAAACCGGGTCTGCCACC	PYHIN4	Homo sapiens absent in melanoma 2 (AIM2), mRNA.	absent in melanoma 2	cg05998059
AIM2_P624_F	1	AIM2_P624_F	4757733	NM_004833.1	AIM2	9447	157313895	-624	N	GTCAGCAGTCAGCCAAGTTTT[CG]ACCATCTTGGCTTTAACCAGTTGCGGCC	PYHIN4	Homo sapiens absent in melanoma 2 (AIM2), mRNA.	absent in melanoma 2	cg17311798
ALPL_P433_F	1	ALPL_P433_F	13787192	NM_000478.2	ALPL	249	21708023	-433	Y	GAGAGACAGGGACACGTGGGCAGAGA[CG]GATAAAGACAGAGACCCAGAGAAAGCC	HOPS, TNAP, TNSALP, AP-TNAP	Homo sapiens alkaline phosphatase, liver/bone/kidney (ALPL), mRNA.	tissue non-specific alkaline phosphatase precursor	cg23352747
AOC3_P890_R	17	AOC3_P890_R	6806883	NM_003734.2	AOC3	8639	38255837	-890	N	AATCCTGTGGCCTGCCTCCC[CG]ACCTGGCAGCCTGTGTCCCGGACTTAC	HPAO, VAP1, VAP-1	Homo sapiens amine oxidase, copper containing 3 (vascular adhesion protein 1) (AOC3), mRNA.	amine oxidase, copper containing 3 precursor	cg14591538
APBA2_P227_F	15	APBA2_P227_F	22035549	NM_005503.2	APBA2	321	27000918	-227	N	TGAAGACTTGGGGGAGAATCA[CG]GTCAACTTGTGACGCTTGGTT	X11L, MINT2, LIN-10, HsT16821, MGC99508, D15S1518E, MGC:14091	Homo sapiens amyloid beta (A4) precursor protein-binding, family A, member 2 (X11-like) (APBA2), mRNA.	amyloid beta A4 precursor protein-binding, family A, member 2	cg20840847
APBA2_P305_R	15	APBA2_P305_R	22035549	NM_005503.2	APBA2	321	27000840	-305	N	AGCATGCAGCTCTGCTACCTGTGGCC[CG]AAATCATTAGTTGTCCATACTCACTGACCT	X11L, MINT2, LIN-10, HsT16821, MGC99508, D15S1518E, MGC:14091	Homo sapiens amyloid beta (A4) precursor protein-binding, family A, member 2 (X11-like) (APBA2), mRNA.	amyloid beta A4 precursor protein-binding, family A, member 2	cg17121025
APOA1_P261_F	11	APOA1_P261_F	4557320	NM_000039.1	APOA1	335	116213809	-261	N	GCTTGCAGGTCTCCCGGGTGGGGT[CG]GGGTTCCCTGCACTCATCCCCT	MGC117399	Homo sapiens apolipoprotein A-I (APOA1), mRNA.	apolipoprotein A-I preproprotein	cg17542807
APOC2_P377_F	19	APOC2_P377_F	32130517	NM_000483.3	APOC2	344	50140706	-377	N	GGGAAGGAAGAGTAGGGAGGT[CG]GGAAGGGTATCAAGGAATAACACC	MGC75082	Homo sapiens apolipoprotein C-II (APOC2), mRNA.	apolipoprotein C-II precursor	cg27593634
ARHGAP9_P260_F	12	ARHGAP9_P260_F	14210509	NM_032496.1	ARHGAP9	64333	56169124	-260	N	TAAGGTCCCTGTCTTGCAGCTGGATAG[CG]GCAACTACCTCTTCTCCACTAGTGCAATC	10C, RGL1, MGC1295	Homo sapiens Rho GTPase activating protein 9 (ARHGAP9), mRNA.	Rho GTPase activating protein 9	cg11953654
ARHGAP9_P518_R	12	ARHGAP9_P518_R	14210509	NM_032496.1	ARHGAP9	64333	56169382	-518	N	TAACCAGTGGCTGGAATGGGAAG[CG]ACAGAGCTGCAGGTAGGACTAAGGTAT	10C, RGL1, MGC1295	Homo sapiens Rho GTPase activating protein 9 (ARHGAP9), mRNA.	Rho GTPase activating protein 9	cg11714628
ASB4_E89_F	7	ASB4_E89_F	7706378	NM_016116.1	ASB4	51666	94953309	89	N	TCCTTGAGGCGCTAAAGTCCAATGACTT[CG]GAAAATTGAAGGCTATTTTGAT	ASB-4	Homo sapiens ankyrin repeat and SOCS box-containing 4 (ASB4), transcript variant 1, mRNA.	ankyrin repeat and SOCS box-containing protein 4 isoform a	cg14154704
ASB4_P391_F	7	ASB4_P391_F	7706378	NM_016116.1	ASB4	51666	94952829	-391	N	TTTTGGATATTGGCTTGTCAGAGCAAGA[CG]CTGGATCTCCAGCCAGGCACCAGATGT	ASB-4	Homo sapiens ankyrin repeat and SOCS box-containing 4 (ASB4), transcript variant 1, mRNA.	ankyrin repeat and SOCS box-containing protein 4 isoform a	cg06784129
ASB4_P52_R	7	ASB4_P52_R	7706378	NM_016116.1	ASB4	51666	94953168	-52	N	ACTCTCCAGCATGCGCCTGTTTGCT[CG]GTGCTGTTCTCTCGATAAATCACAACAAAG	ASB-4	Homo sapiens ankyrin repeat and SOCS box-containing 4 (ASB4), transcript variant 1, mRNA.	ankyrin repeat and SOCS box-containing protein 4 isoform a	cg19100779
ASCL2_E76_R	11	ASCL2_E76_R	42716308	NM_005170.2	ASCL2	430	2248682	76	Y	GGTGCTTAGTGCGCCCCCAAAGCAAGGTA[CG]CAGGTCCTGGGTTGAGCCTTC	ASH2, HASH2, MASH2	Homo sapiens achaete-scute complex-like 2 (Drosophila) (ASCL2), mRNA.	achaete-scute complex homolog-like 2	cg22073478
ASCL2_P360_F	11	ASCL2_P360_F	42716308	NM_005170.2	ASCL2	430	2249118	-360	Y	CCTAGCGCAGCTATGTCCCGAG[CG]CGCCCCCACCTGTGCGTTAATCTACTGG	ASH2, HASH2, MASH2	Homo sapiens achaete-scute complex-like 2 (Drosophila) (ASCL2), mRNA.	achaete-scute complex homolog-like 2	cg15376678
ASCL2_P609_R	11	ASCL2_P609_R	42716308	NM_005170.2	ASCL2	430	2249367	-609	Y	GGGCCTGGAGGTCTGCACCCGAC[CG]CCTTGTGCCAGGACGGTCAGGT	ASH2, HASH2, MASH2	Homo sapiens achaete-scute complex-like 2 (Drosophila) (ASCL2), mRNA.	achaete-scute complex homolog-like 2	cg00868120
AXIN1_P995_R	16	AXIN1_P995_R	31083149	NM_003502.2	AXIN1	8312	343460	-995	Y	GGGGACCGCCACGGCCTGCCCGC[CG]CCGTGAGGGAAGCAGGCTCCCA	AXIN, MGC52315	Homo sapiens axin 1 (AXIN1), transcript variant 1, mRNA.	axin 1 isoform a	cg24498552
B3GALT5_E246_R	21	B3GALT5_E246_R	15451880	NM_033170.1	B3GALT5	10317	39951370	246	N	CACACTCCTGGCATCCCAG[CG]TCTCCAGCTTGCATGGCCTGTCACGGTATT	B3T5, GLCT5, B3GalTx, B3GalT-V, beta3Gal-T5	Homo sapiens UDP-Gal:betaGlcNAc beta 1,3-galactosyltransferase, polypeptide 5 (B3GALT5), transcript variant 2, mRNA.	UDP-Gal:betaGlcNAc beta 1,3-galactosyltransferase 5	cg11479877
B3GALT5_P330_F	21	B3GALT5_P330_F	15451880	NM_033170.1	B3GALT5	10317	39950794	-330	N	GGGGGCAGTGACCTAGGCAGAGGG[CG]GGAGCCAGCAGATGGGATACACTCAG	B3T5, GLCT5, B3GalTx, B3GalT-V, beta3Gal-T5	Homo sapiens UDP-Gal:betaGlcNAc beta 1,3-galactosyltransferase, polypeptide 5 (B3GALT5), transcript variant 2, mRNA.	UDP-Gal:betaGlcNAc beta 1,3-galactosyltransferase 5	cg06700769
BCL2A1_P1127_R	15	BCL2A1_P1127_R	14574570	NM_004049.2	BCL2A1	597	78051825	-1127	Y	TGGGTGGCAGAGAACAGGGCCTCT[CG]AGGTGACTCTGGCAGTACCGCCC	GRS, BFL1, HBPA1, BCL2L5	Homo sapiens BCL2-related protein A1 (BCL2A1), mRNA.	BCL2-related protein A1	cg27177709
BCR_P346_F	22	BCR_P346_F	11038640	NM_021574.1	BCR	613	21852206	-346	Y	CTCTGACACGACGACTGGGCAGTGC[CG]GTGACGCTTATGGCACTGCGG	ALL, CML, PHL, BCR1, D22S11, D22S662	Homo sapiens breakpoint cluster region (BCR), transcript variant 2, mRNA.	breakpoint cluster region isoform 2	cg01574123
BCR_P422_F	22	BCR_P422_F	11038640	NM_021574.1	BCR	613	21852130	-422	Y	TGCGTCTCCATGGAAGGTGCCCTC[CG]CATCGTTGGGCCAGATCTGCCTG	ALL, CML, PHL, BCR1, D22S11, D22S662	Homo sapiens breakpoint cluster region (BCR), transcript variant 2, mRNA.	breakpoint cluster region isoform 2	cg08146988
BLK_P668_R	8	BLK_P668_R	33469981	NM_001715.2	BLK	640	11388262	-668	N	AAACCCCAGAACTCTGCGTTGCTG[CG]TCTATTGACATGAACACCTGTCAAACCTGC	MGC10442	Homo sapiens B lymphoid tyrosine kinase (BLK), mRNA.	B lymphoid tyrosine kinase	cg15742700
C4B_E171_F	6	C4B_E171_F	67782350	NM_000592.4	C4B	721	32057984	171	N	GGCAGGGCTGGCATCGGGACC[CG]ATTCAGGAGTGAGGGAGAGCAG	CH, C4F, CO4, C4B1, C4B3, CPAMD3	Homo sapiens complement component 4B (Childo blood group) (C4B), mRNA.	complement component 4B preproprotein	cg01672355
C4B_P191_F	6	C4B_P191_F	67782350	NM_000592.4	C4B	721	32057622	-191	N	CTCAGGCACTGGAATGAGAGGAGTTAA[CG]GGGAAGGACAGGGTTATTT	CH, C4F, CO4, C4B1, C4B3, CPAMD3	Homo sapiens complement component 4B (Childo blood group) (C4B), mRNA.	complement component 4B preproprotein	cg14877208
CALCA_E174_R	11	CALCA_E174_R	76880483	NM_001033952.1	CALCA	796	14950234	174	Y	TCCAACCTAGGGCACGAGCCTGGTATAAAT[CG]CGGACTAACAGAGACTATCTGATGAA	CT, KC, CGRP, CALC1, CGRP1, CGRP-I, MGC126648	Homo sapiens calcitonin/calcitonin-related polypeptide, alpha (CALCA), transcript variant 2, mRNA.	calcitonin isoform CALCA preproprotein	cg09068492
CARD15_P665_F	16	CARD15_P665_F	11545911	NM_022162.1	CARD15	64127	49287886	-665	N	ATTTCGCCTGAAGAGGGGAAGCC[CG]ACCAGGTAATAAAGGAGTAAGAGGAA	CD, ACUG, BLAU, IBD1, NOD2, NOD2B, PSORAS1	Homo sapiens caspase recruitment domain family, member 15 (CARD15), mRNA.	NOD2 protein	cg16771652
CCKAR_E79_F	4	CCKAR_E79_F	63054823	NM_000730.2	CCKAR	886	26101061	79	N	CCGGCTCATTCCTCTAATGAC[CG]AAGCGTCTCGCAGATGCAACCTGCCG	CCK-A, CCKRA, CCK1-R	Homo sapiens cholecystokinin A receptor (CCKAR), mRNA.	cholecystokinin A receptor	cg08845028
CCKAR_P270_F	4	CCKAR_P270_F	63054823	NM_000730.2	CCKAR	886	26101410	-270	N	CCAGTACTCCTCTATATAGGAACC[CG]TCACCATCCCAGACATATGCAGAA	CCK-A, CCKRA, CCK1-R	Homo sapiens cholecystokinin A receptor (CCKAR), mRNA.	cholecystokinin A receptor	cg12336680
CCL3_E53_R	17	CCL3_E53_R	4506842	NM_002983.1	CCL3	6348	31441547	53	N	AGCAGGTGACGGAATGTGGGCT[CG]AGTGTCAGCAGAGCCAAGAAAGGACTG	MIP1A, SCYA3, G0S19-1, LD78ALPHA, MIP-1-alpha	Homo sapiens chemokine (C-C motif) ligand 3 (CCL3), mRNA.	chemokine (C-C motif) ligand 3	cg21335375
CCL3_P543_R	17	CCL3_P543_R	4506842	NM_002983.1	CCL3	6348	31442143	-543	N	ATGTAGTGACTAGGGCGCTGTGTTAAA[CG]CTAGTTGTGGATCATAAAAATACTTT	MIP1A, SCYA3, G0S19-1, LD78ALPHA, MIP-1-alpha	Homo sapiens chemokine (C-C motif) ligand 3 (CCL3), mRNA.	chemokine (C-C motif) ligand 3	cg05481196
CD1A_P414_R	1	CD1A_P414_R	27764864	NM_001763.1	CD1A	909	156490137	-414	N	AACATTGAAGTCAAAATTCTGGGCTGG[CG]TACATTAGTTAGGAGCCCCCATTTTAG	CD1	Homo sapiens CD1a antigen (CD1A), mRNA.	CD1A antigen precursor	cg19355763
CD1A_P6_F	1	CD1A_P6_F	27764864	NM_001763.1	CD1A	909	156490545	-6	N	TGGAGAAAAGGTGTTAGTTTGTACTGT[CG]CACAGGGCAGTCGTAGGAGACTCTG	CD1	Homo sapiens CD1a antigen (CD1A), mRNA.	CD1A antigen precursor	cg03528325
CD2_P68_F	1	CD2_P68_F	31542293	NM_001767.2	CD2	914	117098557	-68	N	TGTAAAGAGAGGCACGTGGTTAAGCTCT[CG]GGGTGTGGACTCCACCAGTC	T11, SRBC	Homo sapiens CD2 antigen (p50), sheep red blood cell receptor (CD2), mRNA.	CD2 antigen (p50), sheep red blood cell receptor	cg20405187
CD34_P339_R	1	CD34_P339_R	68342037	NM_001025109.1	CD34	947	206151645	-339	N	ATCCTGTGCTGTGTGTGAGTGAAG[CG]TCAGGAGTGAGCAGGTATACGTGACT	.	Homo sapiens CD34 antigen (CD34), transcript variant 1, mRNA.	CD34 antigen isoform a	cg03583857
CD34_P780_R	1	CD34_P780_R	68342037	NM_001025109.1	CD34	947	206152086	-780	N	GGCAGCCTAGTCTTGGGGACGTAGAGA[CG]GGAGAAAGGAGAAGCCAGCCT	.	Homo sapiens CD34 antigen (CD34), transcript variant 1, mRNA.	CD34 antigen isoform a	cg14637677
CD40_P372_R	20	CD40_P372_R	23312370	NM_152854.1	CD40	958	44179941	-372	Y	GGAACTTCCTCAGGCCTCTC[CG]CAGTGGAGCCTCTTTCGGTTCTGCCAGG	p50, Bp50, CDW40, MGC9013, TNFRSF5	Homo sapiens CD40 antigen (TNF receptor superfamily member 5) (CD40), transcript variant 2, mRNA.	CD40 antigen isoform 2 precursor	cg26940394
CD86_P3_F	3	CD86_P3_F	29029570	NM_006889.2	CD86	942	123256908	-3	N	AAGTTAGCTGGGTAGGTATACAGTCATTGC[CG]AGGAAGGCTTGCACAGGGTG	B70, B7-2, LAB72, CD28LG2, MGC34413	Homo sapiens CD86 antigen (CD28 antigen ligand 2, B7-2 antigen) (CD86), transcript variant 2, mRNA.	CD86 antigen isoform 2 precursor	cg01878435
CDH17_E31_F	8	CDH17_E31_F	16507959	NM_004063.2	CDH17	1015	95289955	31	N	CCATTCAGTGGTCGAGACTCTTGCTA[CG]ACTGGAGTATCTCCCCCGGGAACAC	HPT1, CDH16, HPT-1, MGC138218	Homo sapiens cadherin 17, LI cadherin (liver-intestine) (CDH17), mRNA.	cadherin 17 precursor	cg14353573
CDH17_P376_F	8	CDH17_P376_F	16507959	NM_004063.2	CDH17	1015	95290362	-376	N	ATTCCATCTCAAACACAAAAGA[CG]GAGCAGGGGCGCCATGTCTGAGCAATGACA	HPT1, CDH16, HPT-1, MGC138218	Homo sapiens cadherin 17, LI cadherin (liver-intestine) (CDH17), mRNA.	cadherin 17 precursor	cg00368292
CDH17_P532_F	8	CDH17_P532_F	16507959	NM_004063.2	CDH17	1015	95290518	-532	N	CCAAAGTCTGCAAGAAACAAC[CG]ATAGCAAATTTCCCCCAAACAC	HPT1, CDH16, HPT-1, MGC138218	Homo sapiens cadherin 17, LI cadherin (liver-intestine) (CDH17), mRNA.	cadherin 17 precursor	cg01803859
CEACAM1_E57_R	19	CEACAM1_E57_R	68161539	NM_001712.3	CEACAM1	634	47724422	57	N	GAGGAGAGCTTGGGCTCCAGGAA[CG]CTTCGAGCACGGCTGCTCTGTC	BGP, BGP1, BGPI	Homo sapiens carcinoembryonic antigen-related cell adhesion molecule 1 (biliary glycoprotein) (CEACAM1), transcript variant 1, mRNA.	carcinoembryonic antigen-related cell adhesion molecule 1 isoform 1 precursor	cg18176768
CEACAM1_P44_R	19	CEACAM1_P44_R	68161539	NM_001712.3	CEACAM1	634	47724523	-44	N	TTGTCTGATCATGTGTGCTGGGG[CG]GGGTTTGTCCAGGAAGCTC	BGP, BGP1, BGPI	Homo sapiens carcinoembryonic antigen-related cell adhesion molecule 1 (biliary glycoprotein) (CEACAM1), transcript variant 1, mRNA.	carcinoembryonic antigen-related cell adhesion molecule 1 isoform 1 precursor	cg11811510
CHD2_P451_F	15	CHD2_P451_F	4557448	NM_001271.1	CHD2	1106	91243972	-451	N	TGCTCCAGTGCAACTTGAACACTAGGGAGG[CG]CTCTTGAGTTGTAAAAGTTACCCCTT	DKFZp781D1727	Homo sapiens chromodomain helicase DNA binding protein 2 (CHD2), mRNA.	chromodomain helicase DNA binding protein 2	cg04650055
CHD2_P667_F	15	CHD2_P667_F	4557448	NM_001271.1	CHD2	1106	91243756	-667	N	CTTGGGTTACTGATTTAAAGGTGAT[CG]TGTTTGGACCATACTCTTGAATTTT	DKFZp781D1727	Homo sapiens chromodomain helicase DNA binding protein 2 (CHD2), mRNA.	chromodomain helicase DNA binding protein 2	cg17404310
CHI3L2_E10_F	1	CHI3L2_E10_F	68533259	NM_001025199.1	CHI3L2	1117	111571814	10	N	TGCTTCTTTCGTGTAGGACAGGCTGT[CG]AAACCTCAGTGGATAAAAGACCTAGAG	YKL39, YKL-39	Homo sapiens chitinase 3-like 2 (CHI3L2), transcript variant 3, mRNA.	chitinase 3-like 2 isoform c	cg10045881
CHI3L2_P226_F	1	CHI3L2_P226_F	68533259	NM_001025199.1	CHI3L2	1117	111571578	-226	N	TGATGAGGAAGGAGATTCAGGGC[CG]AGGGTGATACCAGGAGGCAGA	YKL39, YKL-39	Homo sapiens chitinase 3-like 2 (CHI3L2), transcript variant 3, mRNA.	chitinase 3-like 2 isoform c	cg10675506
CPA4_P1265_R	7	CPA4_P1265_R	61743915	NM_016352.2	CPA4	51200	129718965	-1265	N	CACTGATCCTCTCTGTTTTCTTTGC[CG]TATTCAGTGTTAAGCACAGTAAGTCTTTCC	CPA3	Homo sapiens carboxypeptidase A4 (CPA4), mRNA.	carboxypeptidase A4 preproprotein	cg00845900
CPA4_P961_R	7	CPA4_P961_R	61743915	NM_016352.2	CPA4	51200	129719269	-961	N	TCTTCCATTTATTCAGCTGTGACTTGG[CG]GAAAGGACACCAGACCCACAGT	CPA3	Homo sapiens carboxypeptidase A4 (CPA4), mRNA.	carboxypeptidase A4 preproprotein	cg26442210
CREBBP_P712_R	16	CREBBP_P712_R	4758055	NM_004380.1	CREBBP	1387	3871424	-712	Y	AGTGAGGGGGCCTCACGCCTGTT[CG]CATCCCAAGGCGGCAGGGCAGACACC	CBP, RTS, RSTS	Homo sapiens CREB binding protein (Rubinstein-Taybi syndrome) (CREBBP), mRNA.	CREB binding protein	cg18797283
CSF1R_E26_F	5	CSF1R_E26_F	27262658	NM_005211.2	CSF1R	1436	149473102	26	N	TTCTCCTCACTTCGTGCTCTCA[CG]CTTTTGGACACTCTGTCTGCCCTTCTCC	FMS, CSFR, FIM2, C-FMS, CD115	Homo sapiens colony stimulating factor 1 receptor, formerly McDonough feline sarcoma viral (v-fms) oncogene homolog (CSF1R), mRNA.	colony stimulating factor 1 receptor precursor	cg15226392
CSF2_E248_R	5	CSF2_E248_R	27437029	NM_000758.2	CSF2	1437	131437632	248	N	CAGCTGGCCCCTGACTGGCCA[CG]CCTGTCAGCTTGATAACATGACATTTTCCT	GMCSF, MGC131935	Homo sapiens colony stimulating factor 2 (granulocyte-macrophage) (CSF2), mRNA.	colony stimulating factor 2 precursor	cg08625965
CSF2_P605_F	5	CSF2_P605_F	27437029	NM_000758.2	CSF2	1437	131436779	-605	N	GAAGCTTGCTGAGAGTGGCTGCAGTCT[CG]CTGCTGGATGTGCACATGGTG	GMCSF, MGC131935	Homo sapiens colony stimulating factor 2 (granulocyte-macrophage) (CSF2), mRNA.	colony stimulating factor 2 precursor	cg21708430
CSF3_E242_R	17	CSF3_E242_R	27437050	NM_172220.1	CSF3	1440	35425456	242	N	GGAACAGCATGTCTCCTGAGCC[CG]CTCTGTCCCCAGCCCTGCAGCTGCT	GCSF, G-CSF, MGC45931	Homo sapiens colony stimulating factor 3 (granulocyte) (CSF3), transcript variant 3, mRNA.	colony stimulating factor 3 isoform c	cg05410460
CSF3R_P472_F	1	CSF3R_P472_F	27437044	NM_172313.1	CSF3R	1441	36721568	-472	N	CTCACTGCTCCCCTCTTCATTA[CG]TATTCTGTGCATTGCCCATAGACCAGGCA	CD114, GCSFR	Homo sapiens colony stimulating factor 3 receptor (granulocyte) (CSF3R), transcript variant 4, mRNA.	colony stimulating factor 3 receptor isoform d precursor	cg07285167
CSF3R_P8_F	1	CSF3R_P8_F	27437044	NM_172313.1	CSF3R	1441	36721104	-8	N	GCTTCTCTCCCCGAGCTCTGT[CG]TTAATGGCTCAGCCTCTGACAGGCCCG	CD114, GCSFR	Homo sapiens colony stimulating factor 3 receptor (granulocyte) (CSF3R), transcript variant 4, mRNA.	colony stimulating factor 3 receptor isoform d precursor	cg00474419
CTLA4_E176_R	2	CTLA4_E176_R	21361211	NM_005214.2	CTLA4	1493	204440932	176	N	AAGCCATGGCTTGCCTTGGATTTCAG[CG]GCACAAGGCTCAGCTGAACCTGGCTACC	CD152, CTLA-4	Homo sapiens cytotoxic T-lymphocyte-associated protein 4 (CTLA4), mRNA.	cytotoxic T-lymphocyte-associated protein 4	cg05074138
CYP2E1_E53_R	10	CYP2E1_E53_R	75709190	NM_000773.3	CYP2E1	1571	135190910	53	N	CATGTCTGCCCTCGGAGTCAC[CG]TGGCCCTGCTGGTGTGGGCGGCCTTCCTC	CPE1, CYP2E, P450-J, P450C2E	Homo sapiens cytochrome P450, family 2, subfamily E, polypeptide 1 (CYP2E1), mRNA.	cytochrome P450, family 2, subfamily E, polypeptide 1	cg23093817
CYP2E1_P416_F	10	CYP2E1_P416_F	75709190	NM_000773.3	CYP2E1	1571	135190441	-416	N	GCTGTTGCACCAGGAGGGCCGGTAC[CG]TGTCTAGAGGTGGTCGGCATG	CPE1, CYP2E, P450-J, P450C2E	Homo sapiens cytochrome P450, family 2, subfamily E, polypeptide 1 (CYP2E1), mRNA.	cytochrome P450, family 2, subfamily E, polypeptide 1	cg17336072
DCN_P1320_R	12	DCN_P1320_R	47419923	NM_133505.2	DCN	1634	90102257	-1320	N	GTAAAGACAATCAAATGATTGGCTATGGAC[CG]TACCCGGACTGGTGTTTTGCC	PG40, PGII, PGS2, DSPG2, SLRR1B	Homo sapiens decorin (DCN), transcript variant C, mRNA.	decorin isoform c precursor	cg15569988
DDR2_E331_F	1	DDR2_E331_F	62420885	NM_001014796.1	DDR2	4921	160869183	331	N	GCGTTTTAAGTCAGACAAGGAAGGGAA[CG]TAATGAGGCACCACAGACTCGAGAAAT	TKT, NTRKR3, TYRO10	Homo sapiens discoidin domain receptor family, member 2 (DDR2), transcript variant 1, mRNA.	discoidin domain receptor family, member 2 precursor	cg22740835
DDR2_P743_R	1	DDR2_P743_R	62420885	NM_001014796.1	DDR2	4921	160868109	-743	N	TCCTCCCCTGTTGCCTACC[CG]CCCCTTTCACATGATCTCTGACTATAGCTG	TKT, NTRKR3, TYRO10	Homo sapiens discoidin domain receptor family, member 2 (DDR2), transcript variant 1, mRNA.	discoidin domain receptor family, member 2 precursor	cg23028772
DES_E228_R	2	DES_E228_R	55749931	NM_001927.3	DES	1674	219991571	228	Y	GGCTCTAAGGGCTCCTCCAGCT[CG]GTGACGTCCCGCGTGTACCAGGTGTC	CSM1, CSM2, CMD1I, FLJ12025, FLJ39719, FLJ41013, FLJ41793	Homo sapiens desmin (DES), mRNA.	desmin	cg21174728
DES_P1006_R	2	DES_P1006_R	55749931	NM_001927.3	DES	1674	219990337	-1006	N	TCACCCTAGCCTTCCTTATCTGA[CG]CCCACCCATGCCTCCTCAGGTA	CSM1, CSM2, CMD1I, FLJ12025, FLJ39719, FLJ41013, FLJ41793	Homo sapiens desmin (DES), mRNA.	desmin	cg25310553
DIRAS3_E55_R	1	DIRAS3_E55_R	58530880	NM_004675.2	DIRAS3	9077	68288993	55	Y	GGGAGTGTGGGTAACAGGCATAGATTC[CG]CTTGCGCAATACGTGGTAAGAAACCAG	ARHI, NOEY2	Homo sapiens DIRAS family, GTP-binding RAS-like 3 (DIRAS3), mRNA.	DIRAS family, GTP-binding RAS-like 3	cg15101152
DIRAS3_P745_F	1	DIRAS3_P745_F	58530880	NM_004675.2	DIRAS3	9077	68289793	-745	Y	AGGGTCTGGCTCCAGTAGCCC[CG]GGTGCCTCTCACTCCTTGGGCGCAATGCT	ARHI, NOEY2	Homo sapiens DIRAS family, GTP-binding RAS-like 3 (DIRAS3), mRNA.	DIRAS family, GTP-binding RAS-like 3	cg16148134
DLC1_E276_F	8	DLC1_E276_F	33188432	NM_182643.1	DLC1	10395	13416490	276	N	AGTCCATAGCGTCTTACCTAGACAA[CG]AGGAGCTGAAACGCCAAGGCATGACACTGC	HP, ARHGAP7, STARD12, FLJ21120, p122-RhoGAP	Homo sapiens deleted in liver cancer 1 (DLC1), transcript variant 1, mRNA.	deleted in liver cancer 1 isoform 1	cg24545888
DLC1_P88_R	8	DLC1_P88_R	33188432	NM_182643.1	DLC1	10395	13416854	-88	N	GGGAGGAGGGGAGAGCCCAGC[CG]CCTGGGCGTTTTAGGAGTTC	HP, ARHGAP7, STARD12, FLJ21120, p122-RhoGAP	Homo sapiens deleted in liver cancer 1 (DLC1), transcript variant 1, mRNA.	deleted in liver cancer 1 isoform 1	cg08768218
DMP1_E194_F	4	DMP1_E194_F	4758171	NM_004407.1	DMP1	1758	88790677	194	N	ATACCATGTAGAGAGAGATGGGAGAGCTG[CG]CTTTGGGTAAAAACAGTTCCTATTT	.	Homo sapiens dentin matrix acidic phosphoprotein (DMP1), mRNA.	dentin matrix acidic phosphoprotein	cg18397653
DMP1_P134_F	4	DMP1_P134_F	4758171	NM_004407.1	DMP1	1758	88790349	-134	N	CTGGAGGAAGTGTGGGTGTAC[CG]GGGTCCCGGTGACACCTTG	.	Homo sapiens dentin matrix acidic phosphoprotein (DMP1), mRNA.	dentin matrix acidic phosphoprotein	cg16043345
DNAJC15_P65_F	13	DNAJC15_P65_F	66472919	NM_013238.2	DNAJC15	29103	42495297	-65	Y	GTGGTAGAACTGTGGCATTAAACAGAAGTG[CG]AACAGAAGTTGAGAGTGGGAAG	MCJ, HSD18, DNAJD1	Homo sapiens DnaJ (Hsp40) homolog, subfamily C, member 15 (DNAJC15), mRNA.	DNAJ domain-containing	cg05035143
DSC2_P407_R	18	DSC2_P407_R	40806177	NM_024422.2	DSC2	1824	26936782	-407	N	GGAATCAAGGCGACTGCAAAATAATAAAAT[CG]AGGGTGAGTTACTATAAGAAATGCATC	DG2, DSC3, CDHF2, DGII/III, DKFZp686I11137	Homo sapiens desmocollin 2 (DSC2), transcript variant Dsc2a, mRNA.	desmocollin 2 isoform Dsc2a preproprotein	cg20887958
DSG1_E292_F	18	DSG1_E292_F	4503400	NM_001942.1	DSG1	1828	27152342	292	N	GAGTGGATTCTGGTAAAAGTCCTTCATAAT[CG]TGCCCATTGTAAACAAGTGAAAACTTT	DG1, DSG, CDHF4	Homo sapiens desmoglein 1 (DSG1), mRNA.	desmoglein 1 preproprotein	cg20099449
DSG1_P159_R	18	DSG1_P159_R	4503400	NM_001942.1	DSG1	1828	27151891	-159	N	CCCATCACCTGTATAACCCT[CG]GTATTTCTGTTCACTTTAAGAGCCTGCCAC	DG1, DSG, CDHF4	Homo sapiens desmoglein 1 (DSG1), mRNA.	desmoglein 1 preproprotein	cg13834042
EDNRB_P148_R	13	EDNRB_P148_R	4557546	NM_000115.1	EDNRB	1910	77447813	-148	N	ATACCGAATTAAAGAAAGAAGAGGTTTATT[CG]GCCAGAAGCATCGGCAAGACTCCTG	ETB, ETRB, HSCR, ABCDS, HSCR2	Homo sapiens endothelin receptor type B (EDNRB), transcript variant 1, mRNA.	endothelin receptor type B isoform 1	cg20257673
EDNRB_P709_R	13	EDNRB_P709_R	4557546	NM_000115.1	EDNRB	1910	77448374	-709	N	GCAGACAGTGAACTGCTAAGATGGAATGTT[CG]TGCCTTATCCGAGAAATGTCCAAGTC	ETB, ETRB, HSCR, ABCDS, HSCR2	Homo sapiens endothelin receptor type B (EDNRB), transcript variant 1, mRNA.	endothelin receptor type B isoform 1	cg10792120
EGF_E339_F	4	EGF_E339_F	6031163	NM_001963.2	EGF	1950	111053838	339	N	AAAGATGCCCCAGGGCTGAGGCCTC[CG]CTCAGGCAGCCGCATCTGGGGTC	URG	Homo sapiens epidermal growth factor (beta-urogastrone) (EGF), mRNA.	epidermal growth factor (beta-urogastrone)	cg02437921
EGF_P242_R	4	EGF_P242_R	6031163	NM_001963.2	EGF	1950	111053257	-242	N	CATAGCCAATATTTAGCAGTTCC[CG]CCATTCACCATGAGCACCTCCAC	URG	Homo sapiens epidermal growth factor (beta-urogastrone) (EGF), mRNA.	epidermal growth factor (beta-urogastrone)	cg13379236
EGF_P413_F	4	EGF_P413_F	6031163	NM_001963.2	EGF	1950	111053086	-413	N	CCTGGAATGTGCACTGGTATTGACATTT[CG]TTCAAATAATGGGCTGAAGGTG	URG	Homo sapiens epidermal growth factor (beta-urogastrone) (EGF), mRNA.	epidermal growth factor (beta-urogastrone)	cg12981092
EMR3_E61_F	19	EMR3_E61_F	23397638	NM_152939.1	EMR3	84658	14646749	61	N	AGCAAACTGCTTCCCCTCTTT[CG]CCATCAGACTCATGGTTCTGCTTTTCGTTT	.	Homo sapiens egf-like module containing, mucin-like, hormone receptor-like 3 (EMR3), transcript variant 2, mRNA.	egf-like module-containing mucin-like receptor 3 isoform b	cg15552238
EMR3_P1297_R	19	EMR3_P1297_R	23397638	NM_152939.1	EMR3	84658	14648107	-1297	Y	TGATTTACACAGGAACCGAGAGATTGGT[CG]GACTGGGTGTGCTGTTTG	.	Homo sapiens egf-like module containing, mucin-like, hormone receptor-like 3 (EMR3), transcript variant 2, mRNA.	egf-like module-containing mucin-like receptor 3 isoform b	cg09872254
EPHA8_P456_R	1	EPHA8_P456_R	55774976	NM_020526.3	EPHA8	2046	22762135	-456	Y	TCACCTAAAAGTGCCTCTGAGTTTGC[CG]CTGAGCCCATCTCTGAGCCTCTGCCC	EEK, HEK3, KIAA1459	Homo sapiens EPH receptor A8 (EPHA8), transcript variant 1, mRNA.	EPH receptor A8 isoform 1 precursor	cg00665502
EPHX1_P1358_R	1	EPHX1_P1358_R	4557560	NM_000120.2	EPHX1	2052	224078241	-1358	N	CAGAGTGGTGCCCTCTTGACTGAGCCT[CG]AGCCTTTGCTTTCCCCTTACTCCA	MEH, EPHX, EPOX	Homo sapiens epoxide hydrolase 1, microsomal (xenobiotic) (EPHX1), mRNA.	epoxide hydrolase 1, microsomal (xenobiotic)	cg12786690
EPHX1_P22_F	1	EPHX1_P22_F	4557560	NM_000120.2	EPHX1	2052	224079577	-22	N	GCTGTGCAGAGTCCAGGGGAGATAACCA[CG]CTGTGCACACATGAGATTGGCTGACT	MEH, EPHX, EPOX	Homo sapiens epoxide hydrolase 1, microsomal (xenobiotic) (EPHX1), mRNA.	epoxide hydrolase 1, microsomal (xenobiotic)	cg23096144
ERCC3_P1210_R	2	ERCC3_P1210_R	4557562	NM_000122.1	ERCC3	2071	127769432	-1210	N	GGGCATTAAAGGTGATTCTGGTGA[CG]GCTCAGATGGAAAGGAGAAATA	XPB, BTF2, GTF2H, RAD25, TFIIH	Homo sapiens excision repair cross-complementing rodent repair deficiency, complementation group 3 (xeroderma pigmentosum group B complementing) (ERCC3), mRNA.	excision repair cross-complementing rodent repair deficiency, complementation group 3	cg13587811
ERN1_P809_R	17	ERN1_P809_R	50346000	NM_001433.2	ERN1	2081	59562017	-809	Y	GGATGTGAAGTTTGAGATGGTCTG[CG]TCACAACTCGTTGGAGGGAGTG	IRE1, IRE1P, FLJ30999	Homo sapiens endoplasmic reticulum to nucleus signalling 1 (ERN1), transcript variant 1, mRNA.	endoplasmic reticulum to nucleus signalling 1 isoform 1	cg13884260
EVI2A_E420_F	17	EVI2A_E420_F	51511748	NM_001003927.1	EVI2A	2123	26672423	420	N	AGGAAACCAAACTTAGATCCTT[CG]TAATCCTAATTTAAAACTCCATGGCGATGG	EVDA, EVI2	Homo sapiens ecotropic viral integration site 2A (EVI2A), transcript variant 1, mRNA.	ecotropic viral integration site 2A isoform 1	cg14414427
EVI2A_P94_R	17	EVI2A_P94_R	51511748	NM_001003927.1	EVI2A	2123	26672937	-94	N	CATGACAGGAGGCTTTGTAGAACCAATCCC[CG]CCTCCAGAGCAGGGAGGGTTTT	EVDA, EVI2	Homo sapiens ecotropic viral integration site 2A (EVI2A), transcript variant 1, mRNA.	ecotropic viral integration site 2A isoform 1	cg23352695
F2R_P839_F	5	F2R_P839_F	6031164	NM_001992.2	F2R	2149	76046703	-839	Y	CCAGGTAATCCGGAGGCTGGGG[CG]AAAGGGTGGCCTGAGCCAGG	TR, HTR, CF2R, PAR1	Homo sapiens coagulation factor II (thrombin) receptor (F2R), mRNA.	coagulation factor II receptor precursor	cg03231644
FANCA_P1006_R	16	FANCA_P1006_R	66879665	NM_001018112.1	FANCA	2175	88411572	-1006	Y	CCTCTGGCAGTGGCCTTGGAACCAC[CG]AAGGGATTCAGCCGAAGGGC	FA, FA1, FAA, FAH, FA-H, FACA, FANCH, MGC75158	Homo sapiens Fanconi anemia, complementation group A (FANCA), transcript variant 2, mRNA.	Fanconi anemia, complementation group A isoform b	cg23604467
FER_P581_F	5	FER_P581_F	4885230	NM_005246.1	FER	2241	108110841	-581	N	CTTTATGACGGAAGGTAGTTTTGCAACA[CG]GAGCAAGTTGCTCACCGAAGTTACGCT	TYK3	Homo sapiens fer (fps/fes related) tyrosine kinase (phosphoprotein NCP94) (FER), mRNA.	fer (fps/fes related) tyrosine kinase (phosphoprotein NCP94)	cg20922596
FGF1_E5_F	5	FGF1_E5_F	15055540	NM_033136.1	FGF1	2246	142045807	5	N	CTTGGTGTCTTCTTCTCAGAGTAGCC[CG]GCTCTCTGAACCTCCAGGCTACTGCAGCT	AFGF, ECGF, FGFA, ECGFA, ECGFB, HBGF1, GLIO703, ECGF-beta, FGF-alpha	Homo sapiens fibroblast growth factor 1 (acidic) (FGF1), transcript variant 2, mRNA.	fibroblast growth factor 1 (acidic) isoform 2 precursor	cg02259548
FGF1_P357_R	5	FGF1_P357_R	15055540	NM_033136.1	FGF1	2246	142046169	-357	N	AGCCAGGAGGGAGGTAGAGACAGAAGA[CG]GTGGCAGCAGCTACCCTGGGTG	AFGF, ECGF, FGFA, ECGFA, ECGFB, HBGF1, GLIO703, ECGF-beta, FGF-alpha	Homo sapiens fibroblast growth factor 1 (acidic) (FGF1), transcript variant 2, mRNA.	fibroblast growth factor 1 (acidic) isoform 2 precursor	cg05353098
FGF6_E294_F	12	FGF6_E294_F	10337586	NM_020996.1	FGF6	2251	4424747	294	Y	CGTTGCAGTAGAGCCTCCGCTGC[CG]CTTGATCCCCACCAAATAGCCA	HST2, HBGF-6	Homo sapiens fibroblast growth factor 6 (FGF6), mRNA.	fibroblast growth factor 6 precursor	cg10815012
FGF6_P139_R	12	FGF6_P139_R	10337586	NM_020996.1	FGF6	2251	4425180	-139	Y	GAGAGCAGAGGGACCCAGGCTGAGCCG[CG]GCCGGTAGAGACCATGGCTCG	HST2, HBGF-6	Homo sapiens fibroblast growth factor 6 (FGF6), mRNA.	fibroblast growth factor 6 precursor	cg01392242
FGF7_P44_F	15	FGF7_P44_F	15147344	NM_002009.2	FGF7	2252	47502707	-44	N	GCTTCCAATGAGGTCAGCAAAGGTATTTAT[CG]AAAAGCCCTGAATAAAAGGCTCACAC	KGF, HBGF-7	Homo sapiens fibroblast growth factor 7 (keratinocyte growth factor) (FGF7), mRNA.	fibroblast growth factor 7 precursor	cg26070824
FGF7_P610_F	15	FGF7_P610_F	15147344	NM_002009.2	FGF7	2252	47502141	-610	N	TGAGACTCTGGAACAGCAGGTAACTTGCC[CG]AAGTCATACTGGTCATTAGTGGTCCAA	KGF, HBGF-7	Homo sapiens fibroblast growth factor 7 (keratinocyte growth factor) (FGF7), mRNA.	fibroblast growth factor 7 precursor	cg18689733
FGFR4_P610_F	5	FGFR4_P610_F	47524174	NM_213647.1	FGFR4	2264	176445917	-610	N	GAGTAGCAGGGTGGGAGCCAGGAGG[CG]TGGGTCATGGCAATCTATGTATAAAG	TKF, JTK2, CD334, MGC20292	Homo sapiens fibroblast growth factor receptor 4 (FGFR4), transcript variant 3, mRNA.	fibroblast growth factor receptor 4 isoform 1 precursor	cg13847825
FGR_P39_F	1	FGR_P39_F	4885234	NM_005248.1	FGR	2268	27823199	-39	N	GGCGGAACTGGGCCACCTACTGTAC[CG]TTCAGTCTGCCTCACAGTATGTCCCC	SRC2, c-fgr, p55c-fgr	Homo sapiens Gardner-Rasheed feline sarcoma viral (v-fgr) oncogene homolog (FGR), mRNA.	Gardner-Rasheed feline sarcoma viral (v-fgr) oncogene homolog	cg13164743
FOLR1_E368_R	11	FOLR1_E368_R	12056965	NM_000802.2	FOLR1	2348	71578618	368	N	CCAGAGTGTGGCCTGCTCAAGGTTAAA[CG]ACAAGTTAGTGTTCATCCCCCTGAAC	FBP, FOLR, MOv18, FR-alpha	Homo sapiens folate receptor 1 (adult) (FOLR1), transcript variant 2, mRNA.	folate receptor 1 precursor	cg15274870
FRK_P36_F	6	FRK_P36_F	31657133	NM_002031.2	FRK	2444	116488650	-36	N	CCTGTTTCAAGTCTGTTCCTGTCTTT[CG]ACCAGTCCGGATCTGGACGGCTCTCT	GTK, RAK, PTK5	Homo sapiens fyn-related kinase (FRK), mRNA.	fyn-related kinase	cg18764771
FZD9_E458_F	7	FZD9_E458_F	62865872	NM_003508.2	FZD9	8326	72486503	458	Y	GCGGCTGCCGAGCTAGCGGAGTTCG[CG]CCGCTGGTGCAGTACGGCTGCC	FZD3	Homo sapiens frizzled homolog 9 (Drosophila) (FZD9), mRNA.	frizzled 9	cg25707686
GABRG3_E123_R	15	GABRG3_E123_R	15193297	NM_033223.1	GABRG3	2567	25343888	123	N	CCGTACAACTCCCCTGGGAGA[CG]ACAGCTGGAGGCCCCTGGCTTGTTGACTGC	.	Homo sapiens gamma-aminobutyric acid (GABA) A receptor, gamma 3 (GABRG3), mRNA.	gamma-aminobutyric acid (GABA) A receptor, gamma 3	cg16701428
GFAP_P1214_F	17	GFAP_P1214_F	24430142	NM_002055.2	GFAP	2670	40349608	-1214	N	CCTGGAGACTTCAGGTCCATCTA[CG]CCCTCCACTCTGGTCCCACAGG	FLJ45472	Homo sapiens glial fibrillary acidic protein (GFAP), mRNA.	glial fibrillary acidic protein	cg15193977
GFAP_P56_R	17	GFAP_P56_R	24430142	NM_002055.2	GFAP	2670	40348450	-56	N	GAGTGGGCTAGACTGGCGATGCC[CG]GGTGCCCCTGGCAACACCCCCT	FLJ45472	Homo sapiens glial fibrillary acidic protein (GFAP), mRNA.	glial fibrillary acidic protein	cg03383006
GLI2_E90_F	2	GLI2_E90_F	13518230	NM_030379.1	GLI2	2736	121266419	90	N	AAGAAAGTGATGATGCGATGTCTAAAA[CG]TTCAAGGCACCGCATCTGTGATCAAGA	THP2	Homo sapiens GLI-Kruppel family member GLI2 (GLI2), transcript variant 1, mRNA.	GLI-Kruppel family member GLI2 isoform alpha	cg16619328
GLI2_P295_F	2	GLI2_P295_F	13518230	NM_030379.1	GLI2	2736	121266034	-295	Y	GGGTCCTGGGCACGCATGCCGCA[CG]ACTGAGATCACAGCAGAGGTGAGAAC	THP2	Homo sapiens GLI-Kruppel family member GLI2 (GLI2), transcript variant 1, mRNA.	GLI-Kruppel family member GLI2 isoform alpha	cg24008711
GLI3_E148_R	7	GLI3_E148_R	13518031	NM_000168.2	GLI3	2737	42241564	148	N	CAGACGGCCAGGGTGCAGGCCCCCCACC[CG]CCATGCCCAATGCGCTCAAGCTGAAAC	PHS, ACLS, GCPS, PAPA, PAPB, PAP-A, PAPA1, PPDIV	Homo sapiens GLI-Kruppel family member GLI3 (Greig cephalopolysyndactyly syndrome) (GLI3), mRNA.	GLI-Kruppel family member GLI3	cg12211443
GML_E144_F	8	GML_E144_F	4504032	NM_002066.1	GML	2765	143913363	144	Y	AGGGGCCCAGCTGAGGCAGCCTCCT[CG]TCAGCTGCTTGGGCCGCCAGGA	LY6DL	Homo sapiens GPI anchored molecule like protein (GML), mRNA.	GPI anchored molecule like protein	cg21475536
GML_P281_R	8	GML_P281_R	4504032	NM_002066.1	GML	2765	143912938	-281	N	CCTGGGCGGTGCCAACAGGCTGC[CG]AGGGTGGCTGCTGTCCCGTTTCTCCAGC	LY6DL	Homo sapiens GPI anchored molecule like protein (GML), mRNA.	GPI anchored molecule like protein	cg20178722
GNAS_E58_F	20	GNAS_E58_F	7706588	NM_016592.1	GNAS	2778	56848248	58	Y	GAGGACCGGCGGAGGCACCTCTCT[CG]AGTCTTAGGCTGCGGAATCTAAGA	XL, AHO, GSA, GSP, POH, XL2, GPSA, NESP, GNAS1, PHP1A, PHP1B, GNASXL, NESP55, C20orf45, MGC33735, XLalphas, dJ309F20.1.1, dJ806M20.3.3	Homo sapiens GNAS complex locus (GNAS), transcript variant 4, mRNA.	guanine nucleotide binding protein, alpha stimulating activity polypeptide 1 isoform d	cg02859712
GNG7_E310_R	19	GNG7_E310_R	32698768	NM_052847.1	GNG7	2788	2603280	310	Y	AGGCCAGACGCTGAGAGAGAAAAACACTG[CG]TAATCCCACGTATTGTGGAGTCCAAAA	FLJ00058	Homo sapiens guanine nucleotide binding protein (G protein), gamma 7 (GNG7), mRNA.	guanine nucleotide binding protein (G protein), gamma 7	cg13502721
GNG7_P903_F	19	GNG7_P903_F	32698768	NM_052847.1	GNG7	2788	2604493	-903	N	GGGGGCCCCCCTGGTTTATAC[CG]TCTTCCCCATCAGGAGTTTATCC	FLJ00058	Homo sapiens guanine nucleotide binding protein (G protein), gamma 7 (GNG7), mRNA.	guanine nucleotide binding protein (G protein), gamma 7	cg18559504
GPATC3_P410_R	1	GPATC3_P410_R	11545792	NM_022078.1	GPATC3	63906	27099954	-410	N	GGTAGAAAAATGGGCCGAAGATACTT[CG]CAAAAGAGGAAACACGCAGGTCCAATT	FLJ12455	Homo sapiens G patch domain containing 3 (GPATC3), mRNA.	G patch domain containing 3	cg18665535
GPR116_E328_R	6	GPR116_E328_R	44771172	NM_015234.3	GPR116	221395	46990497	328	N	AATGCCCAGGGGTGCATTCCAATTGCAGA[CG]GAGGGAAGCCCTGTGGAA	KPG_001, KIAA0758, DKFZp564O1923	Homo sapiens G protein-coupled receptor 116 (GPR116), mRNA.	G-protein coupled receptor 116	cg07914934
GPR116_P850_F	6	GPR116_P850_F	44771172	NM_015234.3	GPR116	221395	46991675	-850	N	TTTCCTGGTTCTCAAGGCTCC[CG]AGCTTATGCCTTTTCTCCTTCTATGCTCCC	KPG_001, KIAA0758, DKFZp564O1923	Homo sapiens G protein-coupled receptor 116 (GPR116), mRNA.	G-protein coupled receptor 116	cg18891510
GSTM1_P266_F	1	GSTM1_P266_F	23065546	NM_146421.1	GSTM1	2944	110031699	-266	Y	TGGCTGGTGTCTCAAGCGCACAGCCAAGT[CG]CTGTGGACCTAGCAAGGGCTG	MU, H-B, GST1, GTH4, GTM1, MU-1, GSTM1-1, MGC26563, GSTM1a-1a, GSTM1b-1b	Homo sapiens glutathione S-transferase M1 (GSTM1), transcript variant 2, mRNA.	glutathione S-transferase M1 isoform 2	cg19763514
GSTM1_P363_F	1	GSTM1_P363_F	23065546	NM_146421.1	GSTM1	2944	110031602	-363	Y	CCCAGAGCCCTTGGGAACTCGGCAG[CG]GAGAGAAGGCTGAGGGACAC	MU, H-B, GST1, GTH4, GTM1, MU-1, GSTM1-1, MGC26563, GSTM1a-1a, GSTM1b-1b	Homo sapiens glutathione S-transferase M1 (GSTM1), transcript variant 2, mRNA.	glutathione S-transferase M1 isoform 2	cg17452244
GUCY2D_E419_R	17	GUCY2D_E419_R	4504216	NM_000180.1	GUCY2D	3000	7847132	419	Y	CGGGTGGGCTTCCGGACCC[CG]GGCTCTGCGGTCCCGCGTGGTGGGCTCC	LCA, CYGD, LCA1, CORD6, GUC2D, retGC, GUC1A4, RETGC-1, ROS-GC1	Homo sapiens guanylate cyclase 2D, membrane (retina-specific) (GUCY2D), mRNA.	guanylate cyclase 2D, membrane (retina-specific)	cg13065528
H19_P1411_R	11	H19_P1411_R	57862814	NR_002196.1	H19	283120	1977052	-1411	Y	TGTGGGAGGGGCTAGCACAGGATC[CG]GTCGTGCTGCCAGCAATGCGCAGG	ASM, BWS, ASM1, MGC4485, PRO2605, D11S813E	Homo sapiens H19, imprinted maternally expressed untranslated mRNA (H19) on chromosome 11.	.	cg25583987
HBII-13_P991_R	15	HBII-13_P991_R	30089682	NR_001294.1	HBII-13	347686	22780349	-991	N	TTTGCTGAGCCGATTCAACTTAAAAAG[CG]AGGTCCATACTAAGTGCCCAAGAATCA	.	Homo sapiens HBII-13 snoRNA (HBII-13) on chromosome 15.	.	cg26410550
HBII-52_P563_F	15	HBII-52_P563_F	29171307	NR_001291.1	HBII-52	338433	22966406	-563	Y	GCCCAGGGGCAGGCTATGTGACTGCC[CG]GTCTGCAGCTGTAAGTGGTTTCT	RNHBII52	Homo sapiens HBII-52 snoRNA (HBII-52) on chromosome 15.	.	cg21361081
HBII-52_P659_F	15	HBII-52_P659_F	29171307	NR_001291.1	HBII-52	338433	22966310	-659	Y	GTTGGGGATCCGCCGCAGAAATCA[CG]TGGCGCCCAGGCCAAGGCTGCAA	RNHBII52	Homo sapiens HBII-52 snoRNA (HBII-52) on chromosome 15.	.	cg18037269
HDAC7A_P344_F	12	HDAC7A_P344_F	13259521	NM_015401.1	HDAC7A	51564	46479534	-344	N	AGCCTCACAGGCCCTCTGGGT[CG]CCACCCTCCCATGCTCTATCCC	HDAC7, DKFZP586J0917	Homo sapiens histone deacetylase 7A (HDAC7A), transcript variant 1, mRNA.	histone deacetylase 7A isoform a	cg25755806
HGF_E102_R	7	HGF_E102_R	58533164	NM_001010933.1	HGF	3082	81237286	102	N	ATGCCTGGGTGAAAGAATCCTGTT[CG]GAGTCAGTGCCTAAAAGAGCCAGTCG	SF, HGFB, HPTA, F-TCF	Homo sapiens hepatocyte growth factor (hepapoietin A; scatter factor) (HGF), transcript variant 4, mRNA.	hepatocyte growth factor isoform 4 precursor	cg08988647
HGF_P1293_R	7	HGF_P1293_R	58533164	NM_001010933.1	HGF	3082	81238681	-1293	N	AGGCCAAATGTGGGAATGACTAGAG[CG]GTGGGTAGCTGTACAGAAGTGAT	SF, HGFB, HPTA, F-TCF	Homo sapiens hepatocyte growth factor (hepapoietin A; scatter factor) (HGF), transcript variant 4, mRNA.	hepatocyte growth factor isoform 4 precursor	cg14690980
HIC-1_seq_48_S103_R	17	HIC-1_seq_48_S103_R	61676185	NM_006497.2	HIC1	3090	1907679	.	Y	TAGTCTCCTCTATCGCTGGATGAAGCA[CG]AGCCGGGCCTGGGTAGCTATGGCGACGAGC	hic-1, ZBTB29	Homo sapiens hypermethylated in cancer 1 (HIC1), mRNA.	hypermethylated in cancer 1	cg20066299
HLA-DOA_P594_F	6	HLA-DOA_P594_F	62912477	NM_002119.3	HLA-DOA	3111	33085961	-594	N	CTGTTGGTCCCTCCAGGACC[CG]GGCACCTCCTCCAGGCTGACACA	HLADZ, HLA-DNA, HLA-DZA	Homo sapiens major histocompatibility complex, class II, DO alpha (HLA-DOA), mRNA.	major histocompatibility complex, class II, DO alpha precursor	cg17313945
HLA-DOB_E432_R	6	HLA-DOB_E432_R	18641377	NM_002120.2	HLA-DOB	3112	32892330	432	N	AGGCTCGAACCCAAGCCAAGGCCTTCAACA[CG]CCCAGGCACTGACTGAGGTTGAT	DOB	Homo sapiens major histocompatibility complex, class II, DO beta (HLA-DOB), mRNA.	major histocompatibility complex, class II, DO beta precursor	cg23791206
HLA-DOB_P1114_R	6	HLA-DOB_P1114_R	18641377	NM_002120.2	HLA-DOB	3112	32893876	-1114	N	AAAAAGTTGACCTCATCGAAGTAAAGAGTA[CG]TTAGGAGTTACCAGAGGCTGGG	DOB	Homo sapiens major histocompatibility complex, class II, DO beta (HLA-DOB), mRNA.	major histocompatibility complex, class II, DO beta precursor	cg09734481
HLA-DOB_P357_R	6	HLA-DOB_P357_R	18641377	NM_002120.2	HLA-DOB	3112	32893119	-357	N	CCTTCTTATTGGGTGTTGACATTGC[CG]ACAGGCAGTGTGTAAATTAAGAAGGAA	DOB	Homo sapiens major histocompatibility complex, class II, DO beta (HLA-DOB), mRNA.	major histocompatibility complex, class II, DO beta precursor	cg17103109
HLA-DPA1_E35_R	6	HLA-DPA1_E35_R	24797073	NM_033554.2	HLA-DPA1	3113	33149321	35	N	CTCTGATATGGAACATTCTGTCTTCAGGG[CG]CATGTTGTGGGGTCTATAATTGA	HLADP, HLASB, HLA-DP1A	Homo sapiens major histocompatibility complex, class II, DP alpha 1 (HLA-DPA1), mRNA.	major histocompatibility complex, class II, DP alpha 1 precursor	cg09321817
HLA-DPB1_P540_F	6	HLA-DPB1_P540_F	24797075	NM_002121.4	HLA-DPB1	3115	33151198	-540	N	GTGGAAGAACCTGGTAACTCCTGCACAT[CG]CAGGACTCACAGACCTCTGGGAGA	DPB1, HLA-DP1B, MHC DPB1	Homo sapiens major histocompatibility complex, class II, DP beta 1 (HLA-DPB1), mRNA.	major histocompatibility complex, class II, DP beta 1 precursor	cg21151963
HLA-DQA2_P282_R	6	HLA-DQA2_P282_R	56710315	NM_020056.2	HLA-DQA2	3118	32816859	-282	N	TATTATTGATGACCTTACCTATCCAAG[CG]GCTGCTCAGAAATTCCCGCCCC	HLA-DXA, DQ alpha	Homo sapiens major histocompatibility complex, class II, DQ alpha 2 (HLA-DQA2), mRNA.	major histocompatibility complex, class II, DQ alpha 2	cg09782137
HOXA5_P479_F	7	HOXA5_P479_F	24497516	NM_019102.2	HOXA5	3202	27150291	-479	Y	TACAACAACTTTATTTCCCC[CG]TTTTGCAGCCCCTCTTATTTTTGTGTCGA	HOX1, HOX1C, HOX1.3, MGC9376	Homo sapiens homeobox A5 (HOXA5), mRNA.	homeobox A5	cg27409178
HPN_P374_R	19	HPN_P374_R	33695154	NM_182983.1	HPN	3249	40222876	-374	N	CTCCTTGCTGATTTGCACACATTGGC[CG]CTTCAGACACGCACTTCTGGGGCCA	TMPRSS1	Homo sapiens hepsin (transmembrane protease, serine 1) (HPN), transcript variant 1, mRNA.	hepsin (transmembrane protease, serine 1)	cg03537100
HPN_P823_F	19	HPN_P823_F	33695154	NM_182983.1	HPN	3249	40222427	-823	N	CCTCTGAAAGCAAAGAGAACTGCACGGG[CG]TCCAGGTGGCCGAATAGCCCTG	TMPRSS1	Homo sapiens hepsin (transmembrane protease, serine 1) (HPN), transcript variant 1, mRNA.	hepsin (transmembrane protease, serine 1)	cg00566101
HRASLS_P353_R	3	HRASLS_P353_R	38455407	NM_020386.2	HRASLS	57110	194441259	-353	Y	TTAGGGCCAGTCCTTCCTC[CG]CCACTTTGCTGACTCAAAGACCCAGA	A-C1, HSD28, HRASLS1, H-REV107	Homo sapiens HRAS-like suppressor (HRASLS), mRNA.	HRAS-like suppressor	cg14777903
HSPA2_P162_R	14	HSPA2_P162_R	13676856	NM_021979.2	HSPA2	3306	64072214	-162	N	GGCTGGCCTGTCGGCCTCTGATGCACT[CG]AACTTCCAGCCCTTGGAGCAGACA	.	Homo sapiens heat shock 70kDa protein 2 (HSPA2), mRNA.	heat shock 70kDa protein 2	cg05316932
HTR2A_E10_R	13	HTR2A_E10_R	60302916	NM_000621.2	HTR2A	3356	46368166	10	N	TGAGGCTGGTGTACATGCTGTTCTCC[CG]GGGCTGGATTTTTGTCTT	HTR2, 5-HT2A	Homo sapiens 5-hydroxytryptamine (serotonin) receptor 2A (HTR2A), mRNA.	5-hydroxytryptamine (serotonin) receptor 2A	cg05011937
HTR2A_P853_F	13	HTR2A_P853_F	60302916	NM_000621.2	HTR2A	3356	46369029	-853	N	CCTGTTGGCTTCCTCTGGCACGGCT[CG]GCTGGGTTCCTCCCTCCCTGTGCGG	HTR2, 5-HT2A	Homo sapiens 5-hydroxytryptamine (serotonin) receptor 2A (HTR2A), mRNA.	5-hydroxytryptamine (serotonin) receptor 2A	cg15268261
IFNG_P459_R	12	IFNG_P459_R	56786137	NM_000619.2	IFNG	3458	66840247	-459	N	TGCAAATGACCAGAAAGCAAGGAAAGAATG[CG]GTTAAAAGAACAATTTGGTGAGG	IFG, IFI	Homo sapiens interferon, gamma (IFNG), mRNA.	interferon, gamma	cg03628117
IFNGR2_P377_R	21	IFNGR2_P377_R	47419933	NM_005534.2	IFNGR2	3460	33696695	-377	Y	CTATGTTGCAAAACCCATTTTTGCTAA[CG]TGTCCAGTGGGCTCCCGGGACGAC	AF-1, IFGR2, IFNGT1	Homo sapiens interferon gamma receptor 2 (interferon gamma transducer 1) (IFNGR2), mRNA.	interferon-gamma receptor beta chain precursor	cg21449657
IGFBP1_E48_R	7	IGFBP1_E48_R	61744448	NM_001013029.1	IGFBP1	3484	45894532	48	Y	ATTTTGAACACTCAGCTCCTAGCGTG[CG]GCGCTGCCAATCATTAACCTCCTGGTGC	AFBP, IBP1, PP12, IGF-BP25, hIGFBP-1	Homo sapiens insulin-like growth factor binding protein 1 (IGFBP1), transcript variant 2, mRNA.	insulin-like growth factor binding protein 1 isoform b precursor	cg20666158
IGFBP1_P12_R	7	IGFBP1_P12_R	61744448	NM_001013029.1	IGFBP1	3484	45894472	-12	Y	CCTCCCACCAGCGGTTTG[CG]TAGGGCCTTGGGTGCACTAGCAAAACAAAC	AFBP, IBP1, PP12, IGF-BP25, hIGFBP-1	Homo sapiens insulin-like growth factor binding protein 1 (IGFBP1), transcript variant 2, mRNA.	insulin-like growth factor binding protein 1 isoform b precursor	cg00110785
IL10_P348_F	1	IL10_P348_F	24430216	NM_000572.2	IL10	3586	205012810	-348	N	ATTCGCGTGTTCCTAGGTCACAGTGA[CG]TGGACAAATTGCCCATTCCAGAATAC	CSIF, TGIF, IL-10, IL10A, MGC126450, MGC126451	Homo sapiens interleukin 10 (IL10), mRNA.	interleukin 10 precursor	cg14180511
IL10_P85_F	1	IL10_P85_F	24430216	NM_000572.2	IL10	3586	205012547	-85	N	AGCCACAATCAAGGTTTCC[CG]GCACAGGATTTTTTCTGCTTAGAGCTCCT	CSIF, TGIF, IL-10, IL10A, MGC126450, MGC126451	Homo sapiens interleukin 10 (IL10), mRNA.	interleukin 10 precursor	cg10978799
IL12B_E25_F	5	IL12B_E25_F	24497437	NM_002187.2	IL12B	3593	158690034	25	N	GAAGTGCTTACCTTGCTCTGGGCAGGA[CG]GAGAGTCCAATGGCCCTGAAACAGAT	CLMF, NKSF, CLMF2, NKSF2, IL-12B	Homo sapiens interleukin 12B (natural killer cell stimulatory factor 2, cytotoxic lymphocyte maturation factor 2, p40) (IL12B), mRNA.	interleukin 12B precursor	cg18307303
IL12B_P392_R	5	IL12B_P392_R	24497437	NM_002187.2	IL12B	3593	158690451	-392	N	GTCAGACGGGAGGCTGAGTTCATGT[CG]GGATGGAACAACTGTATGCCCAA	CLMF, NKSF, CLMF2, NKSF2, IL-12B	Homo sapiens interleukin 12B (natural killer cell stimulatory factor 2, cytotoxic lymphocyte maturation factor 2, p40) (IL12B), mRNA.	interleukin 12B precursor	cg22428246
IL13_E75_R	5	IL13_E75_R	26787977	NM_002188.2	IL13	3596	132021839	75	N	GGCCTCATGGCGCTTTTGTTGACCA[CG]GTCATTGCTCTCACTTGCCTTGGCGGCTTT	ALRH, P600, IL-13, MGC116786, MGC116788, MGC116789	Homo sapiens interleukin 13 (IL13), mRNA.	interleukin 13 precursor	cg20391122
IL16_P226_F	15	IL16_P226_F	27262654	NM_004513.3	IL16	3603	79262029	-226	N	TCAAGGAGGGCAGGAGTTGGAAG[CG]ACCGTTGTGAAACGTTAAAGATTT	LCF, IL-16, prIL-16, FLJ44234, HsT19289	Homo sapiens interleukin 16 (lymphocyte chemoattractant factor) (IL16), transcript variant 1, mRNA.	interleukin 16 isoform 1 precursor	cg12993983
IL18BP_E285_F	11	IL18BP_E285_F	27502394	NM_005699.2	IL18BP	10068	71387872	285	N	TGGGAAAGGCCAGGATGTGGA[CG]GACTGGTATGGCATTGAGCCTG	IL18BPa	Homo sapiens interleukin 18 binding protein (IL18BP), transcript variant C, mRNA.	interleukin 18 binding protein isoform C precursor	cg24976110
IL18BP_P51_R	11	IL18BP_P51_R	27502394	NM_005699.2	IL18BP	10068	71387536	-51	N	CTTCCCTCCTGTTAGGGTTGGCTCT[CG]AGCTTGTGTGCCAGTTCCTGGGTTGGCCGT	IL18BPa	Homo sapiens interleukin 18 binding protein (IL18BP), transcript variant C, mRNA.	interleukin 18 binding protein isoform C precursor	cg08430407
IL1A_E113_R	2	IL1A_E113_R	27894329	NM_000575.3	IL1A	3552	113259329	113	N	TTCTGTAGAAGAAGGTGTGTGCAAGCCC[CG]GGAGGTATGCGTAAGGCCTCAG	IL1, IL-1A, IL1F1, IL1-ALPHA	Homo sapiens interleukin 1, alpha (IL1A), mRNA.	interleukin 1, alpha proprotein	cg03970341
IL1B_P582_R	2	IL1B_P582_R	27894305	NM_000576.2	IL1B	3553	113311409	-582	N	TTCTTGGCTGGGGCAGAGAACATA[CG]GTATGCAGGGTTCAGGCTCCTG	IL-1, IL1F2, IL1-BETA	Homo sapiens interleukin 1, beta (IL1B), mRNA.	interleukin 1, beta proprotein	cg12992979
IL1RN_E42_F	2	IL1RN_E42_F	27894320	NM_173843.1	IL1RN	3557	113591983	42	N	GAGGGACTGTGGCCCAGGTACTGCC[CG]GGTGCTACTTTATGGGCAGCAGCT	IRAP, IL1F3, IL1RA, IL-1ra3, ICIL-1RA, MGC10430	Homo sapiens interleukin 1 receptor antagonist (IL1RN), transcript variant 4, mRNA.	interleukin 1 receptor antagonist isoform 4	cg17669033
IL1RN_P93_R	2	IL1RN_P93_R	27894320	NM_173843.1	IL1RN	3557	113591848	-93	N	CATCAAGTCAGCCATCAGC[CG]GCCCATCTCCTCATGCTGGCCAAC	IRAP, IL1F3, IL1RA, IL-1ra3, ICIL-1RA, MGC10430	Homo sapiens interleukin 1 receptor antagonist (IL1RN), transcript variant 4, mRNA.	interleukin 1 receptor antagonist isoform 4	cg14497465
IL2_P607_R	4	IL2_P607_R	28178860	NM_000586.2	IL2	3558	123597937	-607	N	CACCTGGGACACTATGAATGTAACAATAAT[CG]TTATGAAATATGATCTTGTTTTTAGTC	IL-2, TCGF, lymphokine	Homo sapiens interleukin 2 (IL2), mRNA.	interleukin 2 precursor	cg24372185
IL3_P556_F	5	IL3_P556_F	28416914	NM_000588.3	IL3	3562	131423690	-556	N	CCAGAAACAAAGTGTCAAGGAGAAGCTGCC[CG]AAGCCCATGGGACAAACCACTGG	IL-3, MCGF, MGC79398, MGC79399, MULTI-CSF	Homo sapiens interleukin 3 (colony-stimulating factor, multiple) (IL3), mRNA.	interleukin 3 precursor	cg17175013
IL4_P262_R	5	IL4_P262_R	27477090	NM_000589.2	IL4	3565	132037010	-262	N	CCCAAACTAGGCCTCACCTGATA[CG]ACCTGTCCTTCTCAAAACACCTAAA	BSF1, IL-4, MGC79402	Homo sapiens interleukin 4 (IL4), transcript variant 1, mRNA.	interleukin 4 isoform 1 precursor	cg23943829
INS_P248_F	11	INS_P248_F	4557670	NM_000207.1	INS	3630	2139248	-248	N	CATTAGAGTCTTAACCAGGGGCC[CG]GTGGCCAGACCTGTCCCTGCTCACA	.	Homo sapiens insulin (INS), mRNA.	proinsulin precursor	cg24338752
INS_P804_R	11	INS_P804_R	4557670	NM_000207.1	INS	3630	2139804	-804	N	CCCCAGTCCCGGATGGCCCAAGATGC[CG]CCATGGATGGGCCAAGGTG	.	Homo sapiens insulin (INS), mRNA.	proinsulin precursor	cg13349859
IPF1_P750_F	13	IPF1_P750_F	4557672	NM_000209.1	IPF1	3651	27391427	-750	Y	CCTCGCTGTATTGGGAAGCTACGTTC[CG]GGCTGGCCAAATGGGCCC	IUF1, PDX1, IDX-1, MODY4, PDX-1, STF-1	Homo sapiens insulin promoter factor 1, homeodomain transcription factor (IPF1), mRNA.	insulin promoter factor 1, homeodomain transcription factor	cg14584091
IRAK3_E130_F	12	IRAK3_E130_F	6005791	NM_007199.1	IRAK3	11213	64869414	130	Y	GCACACGCTGCTGTTCGACCTGCCGCCCG[CG]CTGCTCGGAGAGCTCTGCGCT	IRAK-M	Homo sapiens interleukin-1 receptor-associated kinase 3 (IRAK3), mRNA.	interleukin-1 receptor-associated kinase 3	cg06323619
IRAK3_P13_F	12	IRAK3_P13_F	6005791	NM_007199.1	IRAK3	11213	64869271	-13	Y	TGCCGTCGTGGAAGCAGGATTTCCG[CG]GTTGTGTAACGGCCTGTCGCAG	IRAK-M	Homo sapiens interleukin-1 receptor-associated kinase 3 (IRAK3), mRNA.	interleukin-1 receptor-associated kinase 3	cg22778955
IRAK3_P185_F	12	IRAK3_P185_F	6005791	NM_007199.1	IRAK3	11213	64869099	-185	Y	CCCCACCGCAGAGGTGTGAAGGGG[CG]CAAAGCCAGCGAAGGGAGAACCCG	IRAK-M	Homo sapiens interleukin-1 receptor-associated kinase 3 (IRAK3), mRNA.	interleukin-1 receptor-associated kinase 3	cg24003063
ITGA6_P718_R	2	ITGA6_P718_R	4557674	NM_000210.1	ITGA6	3655	172999898	-718	Y	TTAAACAACCCATCCTTGACTTG[CG]TGACTTCTTCCACAAGCTCTCCTGGT	CD49f	Homo sapiens integrin, alpha 6 (ITGA6), mRNA.	integrin alpha chain, alpha 6	cg03085296
ITK_E166_R	5	ITK_E166_R	21614549	NM_005546.3	ITK	3702	156540651	166	N	TCTCCCTCGAACTTTAAAGTC[CG]CTTCTTTGTGTTAACCAAAGCCAGCCT	EMT, LYK, PSCTK2, MGC126257, MGC126258	Homo sapiens IL2-inducible T-cell kinase (ITK), mRNA.	IL2-inducible T-cell kinase	cg09489988
JAK3_P1075_R	19	JAK3_P1075_R	47157314	NM_000215.2	JAK3	3718	17820875	-1075	N	GGACAGGCACAGACTGGAACTTGGACC[CG]AGGCAGGACAGGGAGCTGGC	JAKL, LJAK, JAK-3, L-JAK, JAK3_HUMAN	Homo sapiens Janus kinase 3 (a protein tyrosine kinase, leukocyte) (JAK3), mRNA.	Janus kinase 3	cg05244380
JAK3_P156_R	19	JAK3_P156_R	47157314	NM_000215.2	JAK3	3718	17819956	-156	N	GCAGAAAGTTCCGGAAGCCTCTGCATCAGC[CG]CCCCGTTCAGACAGGCTGCTGGA	JAKL, LJAK, JAK-3, L-JAK, JAK3_HUMAN	Homo sapiens Janus kinase 3 (a protein tyrosine kinase, leukocyte) (JAK3), mRNA.	Janus kinase 3	cg02285920
KLK11_P1290_F	19	KLK11_P1290_F	21618356	NM_144947.1	KLK11	11012	56224392	-1290	N	GGTCAGTTGTTCCTCATGATCATC[CG]GATCCAGTCCACATACTTGCAAATATAG	TLSP, PRSS20, MGC33060	Homo sapiens kallikrein 11 (KLK11), transcript variant 2, mRNA.	kallikrein 11 isoform 2 precursor	cg09333109
KRT13_P341_R	17	KRT13_P341_R	24234693	NM_002274.2	KRT13	3860	36915732	-341	N	GCGGAGGCCTGCCAGGAGCTTCTG[CG]AGGAAAGTGGTGGGTGCA	K13, CK13, MGC3781	Homo sapiens keratin 13 (KRT13), transcript variant 2, mRNA.	keratin 13 isoform b	cg16023337
KRT13_P676_F	17	KRT13_P676_F	24234693	NM_002274.2	KRT13	3860	36916067	-676	N	GAAGTGGCCCTGTCCATTATCATAG[CG]AATATTCTCCGAGCCCTCACCATA	K13, CK13, MGC3781	Homo sapiens keratin 13 (KRT13), transcript variant 2, mRNA.	keratin 13 isoform b	cg24851986
KRT5_E196_R	12	KRT5_E196_R	17318577	NM_000424.2	KRT5	3852	51200314	196	Y	GCGGTGCTGAAGCTACGACTGCCCC[CG]CTCCGGAAGGACACACTTGACTG	K5, CK5, DDD, EBS2, KRT5A	Homo sapiens keratin 5 (epidermolysis bullosa simplex, Dowling-Meara/Kobner/Weber-Cockayne types) (KRT5), mRNA.	keratin 5	cg04254916
KRT5_P308_F	12	KRT5_P308_F	17318577	NM_000424.2	KRT5	3852	51200818	-308	N	GAGTATTGACAACCATCCCAGTA[CG]GTACATGCTGAGCACCTGCCCTTCCAG	K5, CK5, DDD, EBS2, KRT5A	Homo sapiens keratin 5 (epidermolysis bullosa simplex, Dowling-Meara/Kobner/Weber-Cockayne types) (KRT5), mRNA.	keratin 5	cg03540813
LAT_E46_F	16	LAT_E46_F	62739153	NM_014387.3	LAT	27040	28903694	46	N	GGGTCCTGGATATGGAGGCCA[CG]GCTGCCAGCTGGCAGGTGGC	LAT1, pp36	Homo sapiens linker for activation of T cells (LAT), transcript variant 1, mRNA.	linker for activation of T cells isoform a	cg03108875
LCK_E28_F	1	LCK_E28_F	20428651	NM_005356.2	LCK	3932	32489548	28	Y	GTGAATGGGGCCAGAGGGCTCC[CG]GGCTGGGCAGGTAAGGAG	.	Homo sapiens lymphocyte-specific protein tyrosine kinase (LCK), mRNA.	lymphocyte-specific protein tyrosine kinase	cg05350315
LCN2_P141_R	9	LCN2_P141_R	38455401	NM_005564.2	LCN2	3934	129951398	-141	N	AATGTCCCTCACTCTCCC[CG]TCCCTCTGTCTTGCCCAATCCTGAC	NGAL	Homo sapiens lipocalin 2 (oncogene 24p3) (LCN2), mRNA.	lipocalin 2 (oncogene 24p3)	cg14615559
LCN2_P86_R	9	LCN2_P86_R	38455401	NM_005564.2	LCN2	3934	129951453	-86	N	GCAGAAATCTTGCCAAGTGTTTC[CG]CAGGAGTTGCTGGCAATTGCCTCACATTCC	NGAL	Homo sapiens lipocalin 2 (oncogene 24p3) (LCN2), mRNA.	lipocalin 2 (oncogene 24p3)	cg24638195
LEFTY2_P719_F	1	LEFTY2_P719_F	27436880	NM_003240.2	LEFTY2	7044	224196262	-719	N	CTCTCCCCAGTGAGCTGGCTGGC[CG]GTTCATGCCACCAGCACTCAGCTGG	EBAF, LEFTA, TGFB4, LEFTYA, MGC46222	Homo sapiens left-right determination factor 2 (LEFTY2), mRNA.	endometrial bleeding associated factor preproprotein	cg09540507
LIMK1_P709_R	7	LIMK1_P709_R	8051616	NM_002314.2	LIMK1	3984	73135383	-709	N	ACCACCCAATTCCTTTGGA[CG]CTTGACTCAGCCCAAACCCGTGCT	LIMK	Homo sapiens LIM domain kinase 1 (LIMK1), transcript variant 1, mRNA.	LIM domain kinase 1 isoform 1	cg07053434
LMO2_E148_F	11	LMO2_E148_F	6633806	NM_005574.2	LMO2	4005	33870264	148	N	CGGAGCCTTCACCCTTGCAG[CG]AGCTCTCTCACACCAGATGTGCTCTGCGT	TTG2, RBTN2, RHOM2, RBTNL1	Homo sapiens LIM domain only 2 (rhombotin-like 1) (LMO2), mRNA.	LIM domain only 2	cg22902574
LMO2_P794_R	11	LMO2_P794_R	6633806	NM_005574.2	LMO2	4005	33871206	-794	N	CTGTCTGCTGGGCAAGGCCCAATTC[CG]AGGTGACAGCTCACCGGGCCTC	TTG2, RBTN2, RHOM2, RBTNL1	Homo sapiens LIM domain only 2 (rhombotin-like 1) (LMO2), mRNA.	LIM domain only 2	cg02028355
LRRC32_E157_F	11	LRRC32_E157_F	5031706	NM_005512.1	LRRC32	2615	76058386	157	N	GTTTTCTCCAGCACATGCTGAGC[CG]ACTGCCCCCAATAGAACTGTCTTTTTT	GARP, D11S833E	Homo sapiens leucine rich repeat containing 32 (LRRC32), mRNA.	leucine rich repeat containing 32 precursor	cg24088597
LRRK1_P39_F	15	LRRK1_P39_F	33469142	NM_024652.2	LRRK1	79705	99380156	-39	N	TTACCTGCGTGCTCAGCTGCGGAAAG[CG]GAAAAGTGCAAGCTGATGAAGAT	FLJ23119, KIAA1790	Homo sapiens leucine-rich repeat kinase 1 (LRRK1), mRNA.	leucine-rich repeat kinase 1	cg02770711
LTA_E28_R	6	LTA_E28_R	6806892	NM_000595.2	LTA	4049	31648100	28	N	CATCTCCTTGGGCTGCCCGTGCTT[CG]TGCTTTGGACTACCGCCCAGCAGTGTC	LT, TNFB, TNFSF1	Homo sapiens lymphotoxin alpha (TNF superfamily, member 1) (LTA), mRNA.	lymphotoxin alpha precursor	cg24216966
LTA_P214_R	6	LTA_P214_R	6806892	NM_000595.2	LTA	4049	31647858	-214	N	CCTTTCCCAGAACTCAGT[CG]CCTGAACCCCCAGCCTGTGGTTCTC	LT, TNFB, TNFSF1	Homo sapiens lymphotoxin alpha (TNF superfamily, member 1) (LTA), mRNA.	lymphotoxin alpha precursor	cg20798246
LTB4R_E64_R	14	LTB4R_E64_R	31881791	NM_181657.1	LTB4R	1241	23852421	64	N	CCTGAACTCTGACTTCAGTTCTTGCTG[CG]GTTTCTGCCCATTTTTTTCATATCCT	BLT1, BLTR, P2Y7, GPR16, LTBR1, P2RY7, CMKRL1, LTB4R1	Homo sapiens leukotriene B4 receptor (LTB4R), mRNA.	leukotriene B4 receptor	cg07869853
LTB4R_P163_F	14	LTB4R_P163_F	31881791	NM_181657.1	LTB4R	1241	23852194	-163	N	GGGGAAGAAAGGCCATCAAGGTAGATG[CG]GGTGGGGAACAGCTTGAG	BLT1, BLTR, P2Y7, GPR16, LTBR1, P2RY7, CMKRL1, LTB4R1	Homo sapiens leukotriene B4 receptor (LTB4R), mRNA.	leukotriene B4 receptor	cg14137885
LY6G6E_P45_R	6	LY6G6E_P45_R	13236491	NM_024123.1	LY6G6E	79136	31789613	-1499	N	AATCTGGGAGAGGTGATCTGCACCC[CG]AGATCCCGGGATTTGTAGAGTT	G6e, C6orf22	Homo sapiens lymphocyte antigen 6 complex, locus G6E (LY6G6E), mRNA.	lymphocyte antigen 6 complex G6E	cg26399860
MAGEL2_E166_R	15	MAGEL2_E166_R	18765721	NM_019066.2	MAGEL2	54551	21441916	166	N	GGGCTGGGCCTGCAAGACTGCAGG[CG]GTGCCTGCCAGGAAGGCTG	nM15, NDNL1	Homo sapiens MAGE-like 2 (MAGEL2), mRNA.	MAGE-like protein 2	cg03672494
MAGEL2_P170_R	15	MAGEL2_P170_R	18765721	NM_019066.2	MAGEL2	54551	21442252	-170	Y	AGATGATGGAAGGGCAGTGCACAGCCTG[CG]GGGCAGACAGTGGGGCAGACA	nM15, NDNL1	Homo sapiens MAGE-like 2 (MAGEL2), mRNA.	MAGE-like protein 2	cg25417515
MAP3K8_P1036_F	10	MAP3K8_P1036_F	22035597	NM_005204.2	MAP3K8	1326	30761836	-1036	Y	ACCTGGGCACTGGGAAGAATAGGG[CG]TGGACTTGGAGTGTGACCG	COT, EST, ESTF, TPL2, Tpl-2, c-COT, FLJ10486	Homo sapiens mitogen-activated protein kinase kinase kinase 8 (MAP3K8), mRNA.	mitogen-activated protein kinase kinase kinase 8	cg21555918
MAPK10_E26_F	4	MAPK10_E26_F	20986509	NM_138982.1	MAPK10	5602	87593281	26	N	AGCGGCAAAATCCCTCTGGGCT[CG]CTGGGTCCCCTGCCACGCCATTT	JNK3, JNK3A, PRKM10, p493F12, FLJ12099, MGC50974, p54bSAPK	Homo sapiens mitogen-activated protein kinase 10 (MAPK10), transcript variant 2, mRNA.	mitogen-activated protein kinase 10 isoform 2	cg26029835
MAPK9_P1175_F	5	MAPK9_P1175_F	21237744	NM_139070.1	MAPK9	5601	179641391	-1175	N	CCAAGTGACCACTGCCCCA[CG]GTCTTCTCCCCGTCCTCTGGGTGGT	JNK2, JNK2A, JNK2B, PRKM9, JNK-55, JNK2BETA, p54aSAPK, JNK2ALPHA	Homo sapiens mitogen-activated protein kinase 9 (MAPK9), transcript variant 4, mRNA.	mitogen-activated protein kinase 9 isoform 4	cg05023457
MAS1_P469_R	6	MAS1_P469_R	6006022	NM_002377.2	MAS1	4142	160247495	-469	N	CAGTGGCAGCATTGCCCAGACATG[CG]TTTTGTCATCAAGTCTTAATGCAGTCCAC	MAS	Homo sapiens MAS1 oncogene (MAS1), mRNA.	MAS1 oncogene	cg04134973
MAS1_P657_R	6	MAS1_P657_R	6006022	NM_002377.2	MAS1	4142	160247307	-657	N	CCACACATCAATGGCTTGCCTGGCTTA[CG]TAGTCTGAGCAGGTGCCCAGCTTTGTCGC	MAS	Homo sapiens MAS1 oncogene (MAS1), mRNA.	MAS1 oncogene	cg13390345
MBD2_P233_F	18	MBD2_P233_F	21464121	NM_003927.3	MBD2	8932	50005389	-233	N	GGGGTGATAGCCCCTTTTCC[CG]CCCCTCTGCACAAAGCTTGCAGGGGA	DMTase, NY-CO-41, DKFZp586O0821	Homo sapiens methyl-CpG binding domain protein 2 (MBD2), transcript variant 1, mRNA.	methyl-CpG binding domain protein 2 isoform 1	cg15090185
MC2R_E455_F	18	MC2R_E455_F	66346710	NM_000529.2	MC2R	4158	13905080	455	N	GCCGCATGCCCACGTCTTTGTGG[CG]CTAAAACCCCCGCACTCTTACAC	ACTHR, MGC125798	Homo sapiens melanocortin 2 receptor (adrenocorticotropic hormone) (MC2R), mRNA.	melanocortin 2 receptor	cg21266195
MEG3_E91_F	14	MEG3_E91_F	89037804	XR_001355.1	MEG3	55384	100362306	91	Y	GGGCGCCCACGAGAGGATCCCTCACC[CG]GTGAGTGGTTGGCCATCCT	.	PREDICTED: Homo sapiens maternally expressed 3, transcript variant 10 (MEG3), misc RNA.	.	cg27191825
MEG3_P235_F	14	MEG3_P235_F	89037804	XR_001355.1	MEG3	55384	100361980	-235	Y	CGGGCTCACGCAGGGAAAAAGCACCCG[CG]ACCACAGGGTGTTGGTCATGGC	.	PREDICTED: Homo sapiens maternally expressed 3, transcript variant 10 (MEG3), misc RNA.	.	cg24336658
MGMT_P281_F	10	MGMT_P281_F	49574515	NM_002412.2	MGMT	4255	131155175	-281	Y	GGCTTGTACCGGCCGAAGGGCCATC[CG]GGTCAGGCGCACAGGGCAGCGG	.	Homo sapiens O-6-methylguanine-DNA methyltransferase (MGMT), mRNA.	O-6-methylguanine-DNA methyltransferase	cg17480470
MKRN3_E144_F	15	MKRN3_E144_F	74272285	NM_005664.2	MKRN3	7681	21361691	144	Y	GTGAGAAGGGACTTAGGGACTGC[CG]GAACACAGCGAAGCAGAGGCAGAAGG	D15S9, RNF63, ZFP127, ZNF127, MGC88288	Homo sapiens makorin, ring finger protein, 3 (MKRN3), mRNA.	makorin, ring finger protein, 3	cg15423863
MKRN3_P108_F	15	MKRN3_P108_F	74272285	NM_005664.2	MKRN3	7681	21361439	-108	N	AAGACCAAAAGAAACGGCGCCTTGTCAAC[CG]AACGAATTGAAAAAAGCTTCCTG	D15S9, RNF63, ZFP127, ZNF127, MGC88288	Homo sapiens makorin, ring finger protein, 3 (MKRN3), mRNA.	makorin, ring finger protein, 3	cg19407225
MMP1_P397_R	11	MMP1_P397_R	13027798	NM_002421.2	MMP1	4312	102174501	-397	N	AGGGCAGAGGGTGGAATTACTAACACTG[CG]CACCTGATGGCTGTTCGGCACC	CLG, CLGN	Homo sapiens matrix metallopeptidase 1 (interstitial collagenase) (MMP1), mRNA.	matrix metalloproteinase 1 preproprotein	cg16575408
MMP1_P460_F	11	MMP1_P460_F	13027798	NM_002421.2	MMP1	4312	102174564	-460	N	CCCCCAGCACTCACTTTA[CG]GTGGCTCTTCGGGGTTCTCTGAGGTTCCC	CLG, CLGN	Homo sapiens matrix metallopeptidase 1 (interstitial collagenase) (MMP1), mRNA.	matrix metalloproteinase 1 preproprotein	cg18733315
MMP19_E274_R	12	MMP19_E274_R	89036201	XM_938761.1	MMP19	4327	54522728	274	N	CTGAAGGTCAGGAGGGAGGCTT[CG]ATGGGGCTGTGGAGCAGTAAC	.	PREDICTED: Homo sapiens matrix metallopeptidase 19 (MMP19), mRNA.	similar to Matrix metalloproteinase-19 precursor (MMP-19) (Matrix metalloproteinase RASI) (MMP-18)	cg01843273
MMP19_P306_F	12	MMP19_P306_F	89036201	XM_938761.1	MMP19	4327	54523308	-306	N	CCTGGGCCAGCAAATCACTC[CG]CCCCTACCTTTGAGTCTCCCTAGAA	.	PREDICTED: Homo sapiens matrix metallopeptidase 19 (MMP19), mRNA.	similar to Matrix metalloproteinase-19 precursor (MMP-19) (Matrix metalloproteinase RASI) (MMP-18)	cg18787783
MMP3_P16_R	11	MMP3_P16_R	73808272	NM_002422.3	MMP3	4314	102219568	-16	N	CTCCTTGTAGGTCCAACCTCGGGAG[CG]CAGCTTTTAAAGAGTGACAGTGTTTGT	SL-1, STMY, STR1, STMY1, MGC126102, MGC126103, MGC126104	Homo sapiens matrix metallopeptidase 3 (stromelysin 1, progelatinase) (MMP3), mRNA.	matrix metalloproteinase 3 preproprotein	cg16466334
MMP3_P55_F	11	MMP3_P55_F	73808272	NM_002422.3	MMP3	4314	102219607	-55	N	AGAGTGACAGTGTTTGTTTGGATCACC[CG]CAGCTTGACTCATCCTTGCTTTCATCC	SL-1, STMY, STR1, STMY1, MGC126102, MGC126103, MGC126104	Homo sapiens matrix metallopeptidase 3 (stromelysin 1, progelatinase) (MMP3), mRNA.	matrix metalloproteinase 3 preproprotein	cg01026111
MMP7_P613_F	11	MMP7_P613_F	75709180	NM_002423.3	MMP7	4316	101907301	-613	N	TGTGTCCCCTCACCTTCCA[CG]TCCCTTAGCAGAGCAGTGATAATTCCC	MMP-7, MPSL1, PUMP-1	Homo sapiens matrix metallopeptidase 7 (matrilysin, uterine) (MMP7), mRNA.	matrix metalloproteinase 7 preproprotein	cg20645973
MMP8_E89_R	11	MMP8_E89_R	4505220	NM_002424.1	MMP8	4317	102100779	89	N	CTGCACATGGAGTAAGAGCAGAAATGGAAG[CG]TCTTCAGGGAGAACATGATCTTCT	HNC, CLG1, PMNL-CL	Homo sapiens matrix metallopeptidase 8 (neutrophil collagenase) (MMP8), mRNA.	matrix metalloproteinase 8 preproprotein	cg04241713
MMP9_E88_R	20	MMP9_E88_R	74272286	NM_004994.2	MMP9	4318	44071042	88	N	CTGCTTTGCTGCCCCCAGACAG[CG]CCAGTCCACCCTTGTGCTCTTCCC	GELB, CLG4B	Homo sapiens matrix metallopeptidase 9 (gelatinase B, 92kDa gelatinase, 92kDa type IV collagenase) (MMP9), mRNA.	matrix metalloproteinase 9 preproprotein	cg05437645
MMP9_P189_F	20	MMP9_P189_F	74272286	NM_004994.2	MMP9	4318	44070765	-189	N	TTGCCTGACTTGGCAGTGGAGACTG[CG]GGCAGTGGAGAGAGGAGG	GELB, CLG4B	Homo sapiens matrix metallopeptidase 9 (gelatinase B, 92kDa gelatinase, 92kDa type IV collagenase) (MMP9), mRNA.	matrix metalloproteinase 9 preproprotein	cg02310296
MOS_E60_R	8	MOS_E60_R	4885488	NM_005372.1	MOS	4342	57189035	60	Y	GAGGGACTGCTGCAGGGCCGCG[CG]TCCACCGATGGGGAAAACTCG	MSV, MGC119962, MGC119963	Homo sapiens v-mos Moloney murine sarcoma viral oncogene homolog (MOS), mRNA.	v-mos Moloney murine sarcoma viral oncogene homolog	cg09241196
MOS_P746_F	8	MOS_P746_F	4885488	NM_005372.1	MOS	4342	57189841	-746	N	AATCCTTCCCTTCCAAGG[CG]ATTTGGCCCAACCGGTCAGCTCA	MSV, MGC119962, MGC119963	Homo sapiens v-mos Moloney murine sarcoma viral oncogene homolog (MOS), mRNA.	v-mos Moloney murine sarcoma viral oncogene homolog	cg27002178
MPL_P62_F	1	MPL_P62_F	4885490	NM_005373.1	MPL	4352	43576000	-62	N	AGGGGCAGGGACAGGGACAGGA[CG]TGGGGCTGTATCTGACAGGA	MPLV, TPOR, C-MPL, CD110	Homo sapiens myeloproliferative leukemia virus oncogene (MPL), mRNA.	myeloproliferative leukemia virus oncogene	cg22126520
MPO_E302_R	17	MPO_E302_R	4557758	NM_000250.1	MPO	4353	53712993	302	N	GGAGCAGCACCTTCAGAGGGCTGGGG[CG]TGGCCAGAATGGCCAGGAGCCC	.	Homo sapiens myeloperoxidase (MPO), nuclear gene encoding mitochondrial protein, mRNA.	myeloperoxidase	cg09421562
MSH2_P1008_F	2	MSH2_P1008_F	4557760	NM_000251.1	MSH2	4436	47482759	-1008	Y	ACTGGGATTATGGCGTGTGACACCA[CG]CCTGGCGTCAAACGTTTGTCTT	FCC1, COCA1, HNPCC, HNPCC1	Homo sapiens mutS homolog 2, colon cancer, nonpolyposis type 1 (E. coli) (MSH2), mRNA.	mutS homolog 2	cg20331910
MSH3_E3_F	5	MSH3_E3_F	68303634	NM_002439.2	MSH3	4437	79986053	3	Y	TTCTGGGACACAGCGACGATGCAGTTTAG[CG]AACCAACCATGACAGCAGCGGGAGG	.	Homo sapiens mutS homolog 3 (E. coli) (MSH3), mRNA.	mutS homolog 3	cg14636131
MST1R_E42_R	3	MST1R_E42_R	4505264	NM_002447.1	MST1R	4486	49916032	42	Y	AGCAGCAACAGGAAGGACTGAGGCAGCGG[CG]GGAGGAGCTCCATCGAGGC	RON, PTK8, CDw136	Homo sapiens macrophage stimulating 1 receptor (c-met-related tyrosine kinase) (MST1R), mRNA.	macrophage stimulating 1 receptor	cg03714052
MST1R_P87_R	3	MST1R_P87_R	4505264	NM_002447.1	MST1R	4486	49916161	-87	Y	GGACTGGGCCAAATTTAAGCAGCGGTCC[CG]ACAGCCCCAAGATAGCGGACCCCCGCC	RON, PTK8, CDw136	Homo sapiens macrophage stimulating 1 receptor (c-met-related tyrosine kinase) (MST1R), mRNA.	macrophage stimulating 1 receptor	cg01709977
MUSK_P308_F	9	MUSK_P308_F	5031926	NM_005592.1	MUSK	4593	112470652	-308	N	GGAGAGGTGGGGTGCTGAATT[CG]AAGGTCAGGACACCTATACCTCTGGG	MGC126323, MGC126324	Homo sapiens muscle, skeletal, receptor tyrosine kinase (MUSK), mRNA.	skeletal muscle receptor tyrosine kinase	cg22051739
MXI1_P1269_F	10	MXI1_P1269_F	57242781	NM_005962.4	MXI1	4601	111956084	-1269	Y	TGCCTTTGAGTAGGGTGGCTGCAT[CG]CACACCTCCAGGGGGCAGCATTGTCT	MXI, MAD2, MXD2, MGC43220	Homo sapiens MAX interactor 1 (MXI1), transcript variant 1, mRNA.	MAX interactor 1 isoform a	cg07262395
NAT2_P11_F	8	NAT2_P11_F	4557782	NM_000015.1	NAT2	10	18293024	-11	N	AACTAGACTCTGGTGTCAGGGTGATA[CG]GAATTCCAGTGAGATCACTTCCCT	AAC2	Homo sapiens N-acetyltransferase 2 (arylamine N-acetyltransferase) (NAT2), mRNA.	arylamide acetylase 2	cg07102632
NBL1_E205_R	1	NBL1_E205_R	33519445	NM_005380.3	NBL1	4681	19842518	205	N	AAATCCCCAAGTCCTACAAT[CG]TGTCCCAGTGGTGTCCCTGGGCCAC	NB, DAN, NO3, DAND1, MGC8972, D1S1733E	Homo sapiens neuroblastoma, suppression of tumorigenicity 1 (NBL1), transcript variant 2, mRNA.	neuroblastoma, suppression of tumorigenicity 1 precursor	cg21813747
NCL_P1102_F	2	NCL_P1102_F	55956787	NM_005381.2	NCL	4691	232038551	-1102	Y	TAAAAATCACCTCAGGCCGGG[CG]CGGTGGCTCAGATCCGCAATCCCA	C23, FLJ45706	Homo sapiens nucleolin (NCL), mRNA.	nucleolin	cg26862286
NDN_E131_R	15	NDN_E131_R	10800414	NM_002487.2	NDN	4692	21483412	131	Y	GCACCTCGGAGTTGGGGGCCT[CG]GCTGCAAAGTTAGGGTCGCTCAGA	HsT16328	Homo sapiens necdin homolog (mouse) (NDN), mRNA.	necdin	cg10021600
NID1_P677_F	1	NID1_P677_F	4505394	NM_002508.1	NID1	4811	234304383	-677	N	AACTCACGGGGTGTCCTTCTCAG[CG]CATCTCATCAGGAGATCCATGATGCCA	NID, enactin, ENTACTIN	Homo sapiens nidogen 1 (NID1), mRNA.	nidogen (enactin)	cg20234959
NID1_P714_R	1	NID1_P714_R	4505394	NM_002508.1	NID1	4811	234304420	-714	N	ATCAGGAGATCCATGATGCCACTGTGTCC[CG]TTACTGCTGCAGTTAATGTTGATTGAT	NID, enactin, ENTACTIN	Homo sapiens nidogen 1 (NID1), mRNA.	nidogen (enactin)	cg16408295
NKX3-1_P871_R	8	NKX3-1_P871_R	19923351	NM_006167.2	NKX3-1	4824	23597266	-871	N	GGACTGGACGGTACCGTGACAACAGA[CG]AAAGTGGAACAGAGATGATGG	NKX3A, NKX3.1	Homo sapiens NK3 transcription factor related, locus 1 (Drosophila) (NKX3-1), mRNA.	NK3 transcription factor related, locus 1	cg01716041
NNAT_P544_R	20	NNAT_P544_R	32307135	NM_181689.1	NNAT	4826	35582477	-544	Y	CCTACAGTAGCGACCTCCAC[CG]CAGATTCTCATCTCCTCGCTACCGTAA	Peg5, MGC1439	Homo sapiens neuronatin (NNAT), transcript variant 2, mRNA.	neuronatin isoform beta	cg10288563
NOTCH4_E4_F	6	NOTCH4_E4_F	55770875	NM_004557.3	NOTCH4	4855	32299818	4	N	CCTCGGCCTGCTGCAAGCCTCA[CG]TCTGAGCTGTTTCCTGAGTCACACAATGTC	INT3, NOTCH3, MGC74442	Homo sapiens Notch homolog 4 (Drosophila) (NOTCH4), mRNA.	notch4 preproprotein	cg14700707
NPY_P295_F	7	NPY_P295_F	31542152	NM_000905.2	NPY	4852	24290039	-295	Y	GAAGGAAAGAAGGAAAGCAGGGAT[CG]GGCACTGCCCGAGGGCAGATACT	PYY4	Homo sapiens neuropeptide Y (NPY), mRNA.	neuropeptide Y	cg20666532
NTRK1_E74_F	1	NTRK1_E74_F	56118209	NM_001007792.1	NTRK1	4914	155052240	74	N	GAGCAGTAAGGGAGTGAGTGGGCAACT[CG]GCGCATGAAGGAGGTACTCCTC	MTC, TRK, TRK1, TRKA, p140-TrkA	Homo sapiens neurotrophic tyrosine kinase, receptor, type 1 (NTRK1), transcript variant 3, mRNA.	neurotrophic tyrosine kinase, receptor, type 1 isoform 3	cg18744444
OSM_P188_F	22	OSM_P188_F	28178862	NM_020530.3	OSM	5008	28993028	-188	Y	CGCTCCTCCTCCTGTTTTCTT[CG]AATTCGTTCTTCGAGGTCAGCCCTAC	MGC20461	Homo sapiens oncostatin M (OSM), mRNA.	oncostatin M precursor	cg04546763
OSM_P34_F	22	OSM_P34_F	28178862	NM_020530.3	OSM	5008	28992874	-34	N	CAGGCTGGCAGCCACTTTATGCC[CG]CTGGGGCGATTGGCCAACACCTCATGA	MGC20461	Homo sapiens oncostatin M (OSM), mRNA.	oncostatin M precursor	cg10467217
P2RX7_E323_R	12	P2RX7_E323_R	34335274	NM_177427.2	P2RX7	5027	120055384	323	Y	GCACATTCTGAATCTCACATGGTTTT[CG]AATCTGAGACGTGCTCTCACAGCCAGCT	P2X7, MGC20089	Homo sapiens purinergic receptor P2X, ligand-gated ion channel, 7 (P2RX7), transcript variant 2, mRNA.	purinergic receptor P2X7 isoform b	cg10190173
P2RX7_P119_R	12	P2RX7_P119_R	34335274	NM_177427.2	P2RX7	5027	120054942	-119	N	GTCATCTGCCAGCCAGGCC[CG]TAGGACTTGGCGCTTCTTGTTTATCACAGC	P2X7, MGC20089	Homo sapiens purinergic receptor P2X, ligand-gated ion channel, 7 (P2RX7), transcript variant 2, mRNA.	purinergic receptor P2X7 isoform b	cg25604246
P2RX7_P597_F	12	P2RX7_P597_F	34335274	NM_177427.2	P2RX7	5027	120054464	-597	N	TTTGGCTGATTGGTCTAGGTCATAGAT[CG]ACCTGCCGGGGTGCAGAGG	P2X7, MGC20089	Homo sapiens purinergic receptor P2X, ligand-gated ion channel, 7 (P2RX7), transcript variant 2, mRNA.	purinergic receptor P2X7 isoform b	cg08688169
PADI4_E24_F	1	PADI4_E24_F	6912575	NM_012387.1	PADI4	23569	17507303	24	N	TCCTACAGCCAGAGGGACGAGCTAGCCCGA[CG]ATGGCCCAGGGGACATTGATC	PAD, PDI4, PDI5, PADI5	Homo sapiens peptidyl arginine deiminase, type IV (PADI4), mRNA.	peptidyl arginine deiminase, type IV	cg18333690
PADI4_P1158_R	1	PADI4_P1158_R	6912575	NM_012387.1	PADI4	23569	17506121	-1158	N	ACCCACGAAACGCTCTATGTTCA[CG]CCAGACTCCCATGCATGCACCCTT	PAD, PDI4, PDI5, PADI5	Homo sapiens peptidyl arginine deiminase, type IV (PADI4), mRNA.	peptidyl arginine deiminase, type IV	cg19159961
PARP1_P610_R	1	PARP1_P610_R	11496989	NM_001618.2	PARP1	142	224663024	-610	Y	TCCGGGAAGCGCAGGCCCCCGCCT[CG]GGAATATAGTTGATTGGCCCGA	PARP, PPOL, ADPRT, ADPRT1, PARP-1, pADPRT-1	Homo sapiens poly (ADP-ribose) polymerase family, member 1 (PARP1), mRNA.	poly (ADP-ribose) polymerase family, member 1	cg17303114
PECAM1_E32_R	17	PECAM1_E32_R	21314616	NM_000442.2	PECAM1	5175	59817691	32	Y	GCGCCTGCAGAGAGACCGGCTGTGG[CG]CTGGTCAGGTAATGGCAGCCATGG	CD31, PECAM-1	Homo sapiens platelet/endothelial cell adhesion molecule (CD31 antigen) (PECAM1), mRNA.	platelet/endothelial cell adhesion molecule (CD31 antigen)	cg12476586
PECAM1_P135_F	17	PECAM1_P135_F	21314616	NM_000442.2	PECAM1	5175	59817858	-135	Y	CAAGGCACAAGTGACATTTGCCTTGG[CG]TTCTTGACCCTCCCTCTGTCTCGC	CD31, PECAM-1	Homo sapiens platelet/endothelial cell adhesion molecule (CD31 antigen) (PECAM1), mRNA.	platelet/endothelial cell adhesion molecule (CD31 antigen)	cg05359956
PEG3_E496_F	19	PEG3_E496_F	33354284	NM_006210.1	PEG3	5178	62043380	496	Y	CATTGGTGTCGACCTTGCTGGACTTGC[CG]TGGCAGAGCCCCCGGCTGTCTGCC	PW1, ZSCAN24, KIAA0287, DKFZp781A095	Homo sapiens paternally expressed 3 (PEG3), mRNA.	paternally expressed 3	cg07299214
PENK_E26_F	8	PENK_E26_F	40254835	NM_006211.2	PENK	5179	57521117	26	Y	TTCGAGCCTGCCTGGGCGCAGAA[CG]GGGTCCCTCGGCAGGACCCTC	.	Homo sapiens proenkephalin (PENK), mRNA.	proenkephalin	cg25021837
PIK3R1_P307_F	5	PIK3R1_P307_F	32455249	NM_181524.1	PIK3R1	5295	67557911	-307	N	CGTGTGTGGAGTGCCACGGTACAATCAGA[CG]ACAGATGGACAGTGTGACAAAAGTGT	GRB1, p85-ALPHA	Homo sapiens phosphoinositide-3-kinase, regulatory subunit 1 (p85 alpha) (PIK3R1), transcript variant 3, mRNA.	phosphoinositide-3-kinase, regulatory subunit, polypeptide 1 isoform 3	cg03473299
PLA2G2A_E268_F	1	PLA2G2A_E268_F	20149501	NM_000300.2	PLA2G2A	5320	20179228	268	N	CCAGCACCTGTGCAGGCCTCA[CG]TGTGCACCCCACAGTCCACCA	MOM1, PLA2, PLA2B, PLA2L, PLA2S, PLAS1, sPLA2	Homo sapiens phospholipase A2, group IIA (platelets, synovial fluid) (PLA2G2A), mRNA.	phospholipase A2, group IIA	cg22220722
PLAGL1_E68_R	6	PLAGL1_E68_R	37622889	NM_002656.2	PLAGL1	5325	144371178	-92	Y	ATGGCAGATGCCGTGGGCTTTGC[CG]CCCGCGGCAGCCAAGAGGATGG	ZAC, LOT1, ZAC1, MGC126275, MGC126276, DKFZp781P1017	Homo sapiens pleiomorphic adenoma gene-like 1 (PLAGL1), transcript variant 1, mRNA.	pleiomorphic adenoma gene-like 1 isoform 1	cg12757684
PLAGL1_P236_R	6	PLAGL1_P236_R	37622889	NM_002656.2	PLAGL1	5325	144371482	-236	Y	AGCGGGGCCTGCTAGCCGAAGTCTC[CG]CCAGGATGGGCCGCCAGAGCCC	ZAC, LOT1, ZAC1, MGC126275, MGC126276, DKFZp781P1017	Homo sapiens pleiomorphic adenoma gene-like 1 (PLAGL1), transcript variant 1, mRNA.	pleiomorphic adenoma gene-like 1 isoform 1	cg11532302
PLAGL1_P334_F	6	PLAGL1_P334_F	37622889	NM_002656.2	PLAGL1	5325	144371580	-334	Y	AACTAACTTACCTCCTGTGCCAGCAG[CG]CCCAAGTGCAGCTGCCCAAACGTGAG	ZAC, LOT1, ZAC1, MGC126275, MGC126276, DKFZp781P1017	Homo sapiens pleiomorphic adenoma gene-like 1 (PLAGL1), transcript variant 1, mRNA.	pleiomorphic adenoma gene-like 1 isoform 1	cg23460430
PLG_E406_F	6	PLG_E406_F	4505880	NM_000301.1	PLG	5340	161043679	406	N	AAGAGCCAATGTAGCTAATTATGCAAAGGA[CG]GCTAAGCTCTTTGCCTGGTTCT	DKFZp779M0222	Homo sapiens plasminogen (PLG), mRNA.	plasminogen	cg17161407
PLG_P370_F	6	PLG_P370_F	4505880	NM_000301.1	PLG	5340	161042903	-370	N	GAAGCTTGAGGGAGGCTATGGA[CG]TGCAGCGCTTGGCAGAGGGTCT	DKFZp779M0222	Homo sapiens plasminogen (PLG), mRNA.	plasminogen	cg03709290
PLSCR3_P751_R	17	PLSCR3_P751_R	31543416	NM_020360.2	PLSCR3	57048	7239318	-751	Y	GTGGAAGCTGCGATTTGGCCCCA[CG]AGCAGCGAGGAGTCCACCGAGACATTT	.	Homo sapiens phospholipid scramblase 3 (PLSCR3), mRNA.	phospholipid scramblase 3	cg26114392
PMP22_P1254_F	17	PMP22_P1254_F	24430161	NM_000304.2	PMP22	5376	15110623	-1254	N	ATTTCCAGTGTCTTTCTCCC[CG]CTGGATGTTTCGTTGTCCAGCCAGGTTGTC	DSS, HNPP, CMT1A, CMT1E, GAS-3, Sp110, MGC20769	Homo sapiens peripheral myelin protein 22 (PMP22), transcript variant 1, mRNA.	peripheral myelin protein 22	cg06112772
PMP22_P975_F	17	PMP22_P975_F	24430161	NM_000304.2	PMP22	5376	15110344	-975	N	CCCTCCCTGTCACACACTTTA[CG]TTTGATTGGACTCTCCAGTCACAAGGGC	DSS, HNPP, CMT1A, CMT1E, GAS-3, Sp110, MGC20769	Homo sapiens peripheral myelin protein 22 (PMP22), transcript variant 1, mRNA.	peripheral myelin protein 22	cg08815822
PPARG_P693_F	3	PPARG_P693_F	62865855	NM_005037.4	PPARG	5468	12303666	-693	Y	CCCACTTTGGACAGGTCACGATGGACAG[CG]TGGCAGGAAAAGAAAAGGTCACT	NR1C3, PPARG1, PPARG2, HUMPPARG	Homo sapiens peroxisome proliferative activated receptor, gamma (PPARG), transcript variant 4, mRNA.	peroxisome proliferative activated receptor gamma isoform 1	cg27051533
PRDM2_P1340_R	1	PRDM2_P1340_R	55953109	NM_001007257.1	PRDM2	7799	13902597	-1340	N	AGAAGTGGACTTCAGGTCTGTCCA[CG]TTCCTTTCCACCTTTGGTTTTGTGACTT	RIZ, RIZ1, RIZ2, MTB-ZF, HUMHOXY1	Homo sapiens PR domain containing 2, with ZNF domain (PRDM2), transcript variant 3, mRNA.	retinoblastoma protein-binding zinc finger protein isoform c	cg19359071
PSCA_E359_F	8	PSCA_E359_F	29893565	NM_005672.2	PSCA	8000	143759274	359	N	TCCTAGGGGGCAGGTAGACAGACTGA[CG]GATGGATGGGCAGAGATGC	PRO232	Homo sapiens prostate stem cell antigen (PSCA), mRNA.	prostate stem cell antigen	cg20546389
PSCA_P135_F	8	PSCA_P135_F	29893565	NM_005672.2	PSCA	8000	143758780	-135	N	AAGGGAGAGGGAGGTGCAGGT[CG]CTCAGGGAGGAGACTCGGAC	PRO232	Homo sapiens prostate stem cell antigen (PSCA), mRNA.	prostate stem cell antigen	cg15098809
PTHR1_E36_R	3	PTHR1_E36_R	39995096	NM_000316.2	PTHR1	5745	46894276	36	N	GGGACTATCCATGGCCTCCC[CG]TGGCCAACTTGAGTCTGCTCTGCAGCTTTA	PTHR, MGC138426, MGC138452	Homo sapiens parathyroid hormone receptor 1 (PTHR1), mRNA.	parathyroid hormone receptor 1 precursor	cg21954799
PTHR1_P170_R	3	PTHR1_P170_R	39995096	NM_000316.2	PTHR1	5745	46894070	-170	N	CAGCCCTGGGCATCTGAACAC[CG]GCACACTTGGATCTGCCTCTGTTGCCTCC	PTHR, MGC138426, MGC138452	Homo sapiens parathyroid hormone receptor 1 (PTHR1), mRNA.	parathyroid hormone receptor 1 precursor	cg04041000
PTPRH_P255_F	19	PTPRH_P255_F	67190343	NM_002842.2	PTPRH	5794	60412909	-255	N	TGCACCCCAGGTACCGGGTGC[CG]CGCCCCACTGCTGCACGGATGCGGGA	SAP-1	Homo sapiens protein tyrosine phosphatase, receptor type, H (PTPRH), mRNA.	protein tyrosine phosphatase, receptor type, H precursor	cg17314748
PWCR1_E81_R	15	PWCR1_E81_R	29171309	NR_001290.1	PWCR1	63968	22847798	81	N	GAGAACTCATAACGTCATTCTCAT[CG]GAACTGAGGTCCAGCATGTTGCTTCCTCT	PET1, HBII-85	Homo sapiens Prader-Willi syndrome chromosome region 1 (PWCR1) on chromosome 15.	.	cg11319956
PWCR1_P811_F	15	PWCR1_P811_F	29171309	NR_001290.1	PWCR1	63968	22846906	-811	N	TTGAGCTGTCCGGTTGCCACAGGGT[CG]GACCTGGAGGCTGCAGACCATC	PET1, HBII-85	Homo sapiens Prader-Willi syndrome chromosome region 1 (PWCR1) on chromosome 15.	.	cg19695710
PYCARD_P150_F	16	PYCARD_P150_F	22035619	NM_145182.1	PYCARD	29108	31121902	-150	Y	TTATTGGAGCACCTAGGCTTAGAACCT[CG]GATTTCTAGAACCCCGAAACCTC	ASC, TMS1, CARD5, MGC10332	Homo sapiens PYD and CARD domain containing (PYCARD), transcript variant 2, mRNA.	PYD and CARD domain containing isoform b	cg15468095
RARA_P1076_R	17	RARA_P1076_R	75812906	NM_000964.2	RARA	5914	35717896	-1076	N	CCTCTCCCCTCAAGTCTGT[CG]CTGACTTCCTCTGGCCCTTCCCC	RAR, NR1B1	Homo sapiens retinoic acid receptor, alpha (RARA), transcript variant 1, mRNA.	retinoic acid receptor, alpha isoform a	cg23685453
RASSF1_E116_F	3	RASSF1_E116_F	25777679	NM_170712.1	RASSF1	11186	50353255	116	Y	CGACATGGCCCGGTTGGGCC[CG]TGCTTCGCTGGCTTTGGGCGCTAGCAAGCG	123F2, RDA32, NORE2A, RASSF1A, REH3P21	Homo sapiens Ras association (RalGDS/AF-6) domain family 1 (RASSF1), transcript variant B, mRNA.	Ras association domain family 1 isoform B	cg18804483
RASSF1_P244_F	3	RASSF1_P244_F	25777679	NM_170712.1	RASSF1	11186	50353615	-244	Y	GGCCCTGGCCCTCCTGGTC[CG]GTTTGCTGAAGCAACACACTTGGCCTACC	123F2, RDA32, NORE2A, RASSF1A, REH3P21	Homo sapiens Ras association (RalGDS/AF-6) domain family 1 (RASSF1), transcript variant B, mRNA.	Ras association domain family 1 isoform B	cg04540383
RHOH_P121_F	4	RHOH_P121_F	45827772	NM_004310.2	RHOH	399	39874876	-121	Y	GTGGGGGATAAATTAAACGCAAACCCAG[CG]GTGCGGCAAAGGCCTTATTCTG	TTF, ARHH	Homo sapiens ras homolog gene family, member H (RHOH), mRNA.	ras homolog gene family, member H	cg26296101
RHOH_P953_R	4	RHOH_P953_R	45827772	NM_004310.2	RHOH	399	39874044	-953	N	GGCCTTTGCACATACTATTTGCCTCTA[CG]TGGAATGTTCTTTCCTCCTTCTCATC	TTF, ARHH	Homo sapiens ras homolog gene family, member H (RHOH), mRNA.	ras homolog gene family, member H	cg08826756
RIPK1_P744_R	6	RIPK1_P744_R	57242760	NM_003804.3	RIPK1	8737	3021313	-744	N	CCCCTGTGTGAGCTACTGCCTGCCTC[CG]GTGCTCTGTTTCTGTCCCTAGAGTTCTTTT	RIP, FLJ39204	Homo sapiens receptor (TNFRSF)-interacting serine-threonine kinase 1 (RIPK1), mRNA.	receptor (TNFRSF)-interacting serine-threonine kinase 1	cg24303123
RIPK1_P868_F	6	RIPK1_P868_F	57242760	NM_003804.3	RIPK1	8737	3021189	-868	N	TTCATCAAAGGGTTGCACATTGAGCAGTGC[CG]TGTTAAGGGGGGATTCTTCA	RIP, FLJ39204	Homo sapiens receptor (TNFRSF)-interacting serine-threonine kinase 1 (RIPK1), mRNA.	receptor (TNFRSF)-interacting serine-threonine kinase 1	cg24886867
RUNX3_E27_R	1	RUNX3_E27_R	72534651	NM_001031680.1	RUNX3	864	25164035	27	N	CGGCAGCCAGGGTGGAGGAGCTC[CG]AAGCTGACAGAGCAGAGTGGGCC	AML2, CBFA3, PEBP2aC	Homo sapiens runt-related transcription factor 3 (RUNX3), transcript variant 1, mRNA.	runt-related transcription factor 3 isoform 1	cg21368948
RUNX3_P247_F	1	RUNX3_P247_F	72534651	NM_001031680.1	RUNX3	864	25164309	-247	Y	CGGCCTTGGCTCATTGGCTGGGCCG[CG]GTCACCTGGGCCGTGATGTCACGGCC	AML2, CBFA3, PEBP2aC	Homo sapiens runt-related transcription factor 3 (RUNX3), transcript variant 1, mRNA.	runt-related transcription factor 3 isoform 1	cg10672665
RUNX3_P393_R	1	RUNX3_P393_R	72534651	NM_001031680.1	RUNX3	864	25164455	-393	Y	TTTTATTTGTGAGGCTGGCCTCAGCACG[CG]GCCCAAGAAACAGAACTGAAAGCGG	AML2, CBFA3, PEBP2aC	Homo sapiens runt-related transcription factor 3 (RUNX3), transcript variant 1, mRNA.	runt-related transcription factor 3 isoform 1	cg12607238
S100A12_P1221_R	1	S100A12_P1221_R	5032058	NM_005621.1	S100A12	6283	151615920	-1221	N	GAGGTTTATTTGGCCAAAGTTAAGGATG[CG]TGCCCAGAGGTAGGTCTACGTCTT	p6, CGRP, MRP6, CAAF1, ENRAGE	Homo sapiens S100 calcium binding protein A12 (calgranulin C) (S100A12), mRNA.	S100 calcium-binding protein A12	cg15108991
S100A4_E315_F	1	S100A4_E315_F	9845515	NM_019554.1	S100A4	6275	151784591	315	N	CATACCAACACGTACTATAGCAACAG[CG]TGTGCAAGCCCACATCTCAGAAGCA	42A, 18A2, CAPL, MTS1, P9KA, PEL98	Homo sapiens S100 calcium binding protein A4 (calcium protein, calvasculin, metastasin, murine placental homolog) (S100A4), transcript variant 2, mRNA.	S100 calcium-binding protein A4	cg22502265
S100A4_P194_R	1	S100A4_P194_R	9845515	NM_019554.1	S100A4	6275	151785100	-194	N	CCCGTGGGTAACGGGTAAGCCCTAG[CG]GTTACTAGCAGGGGACTGGAT	42A, 18A2, CAPL, MTS1, P9KA, PEL98	Homo sapiens S100 calcium binding protein A4 (calcium protein, calvasculin, metastasin, murine placental homolog) (S100A4), transcript variant 2, mRNA.	S100 calcium-binding protein A4	cg13091627
S100A4_P887_R	1	S100A4_P887_R	9845515	NM_019554.1	S100A4	6275	151785793	-887	N	GGGGCTCACGGATAGATCTCAGGTT[CG]GAGAGGGTATCAGGAGGG	42A, 18A2, CAPL, MTS1, P9KA, PEL98	Homo sapiens S100 calcium binding protein A4 (calcium protein, calvasculin, metastasin, murine placental homolog) (S100A4), transcript variant 2, mRNA.	S100 calcium-binding protein A4	cg25085776
SCGB3A1_P103_R	5	SCGB3A1_P103_R	50363225	NM_052863.2	SCGB3A1	92304	179951196	-103	Y	GCGCTCCTGAGAAAGCCCTGCCCGCTC[CG]CTCACGGCCGTGCCCTGGCCAA	HIN1, HIN-1, LU105, UGRP2, PnSP-2, MGC87867	Homo sapiens secretoglobin, family 3A, member 1 (SCGB3A1), mRNA.	secretoglobin, family 3A, member 1	cg11379125
SEPT5_P441_F	22	SEPT5_P441_F	58331273	NM_001009939.1	2007-09-05	5413	18081546	-441	Y	GTCTGCTCGCAGAGCAGGTCTGCGCAGCAC[CG]AGCGGTCAGCAGGGGCAATGCT	H5, CDCREL, PNUTL1, CDCREL1, CDCREL-1, HCDCREL-1	Homo sapiens septin 5 (SEPT5), transcript variant 2, mRNA.	septin 5 isoform 2	cg11788728
SEPT5_P464_R	22	SEPT5_P464_R	58331273	NM_001009939.1	2007-09-05	5413	18081523	-464	Y	CCTACAGCCTGCCAGGTGCGTCTGCT[CG]CAGAGCAGGTCTGCGCAGCACCGAGC	H5, CDCREL, PNUTL1, CDCREL1, CDCREL-1, HCDCREL-1	Homo sapiens septin 5 (SEPT5), transcript variant 2, mRNA.	septin 5 isoform 2	cg01250674
SEPT9_P58_R	17	SEPT9_P58_R	19923366	NM_006640.2	2007-09-09	10801	72827686	-58	Y	CCGGTGGTCTGCCGGACTCCT[CG]GGGCCCACTTCGGGCCCTCTCT	MSF, MSF1, SINT1, PNUTL4, AF17q25, KIAA0991	Homo sapiens septin 9 (SEPT9), mRNA.	septin 9	cg05428394
SERPINA5_E69_F	14	SERPINA5_E69_F	34147643	NM_000624.3	SERPINA5	5104	94117633	69	N	CCCAGGGCTTGAGGGCATGTGAGG[CG]AGGAGAGGATGGACTCTAGAG	PCI, PAI3, PROCI, PLANH3	Homo sapiens serpin peptidase inhibitor, clade A (alpha-1 antiproteinase, antitrypsin), member 5 (SERPINA5), mRNA.	serine (or cysteine) proteinase inhibitor, clade A (alpha-1 antiproteinase, antitrypsin), member 5	cg08764227
SERPINB2_P939_F	18	SERPINB2_P939_F	4505594	NM_002575.1	SERPINB2	5055	59704983	-939	N	AGAGCACTAAGGACAAAGGGGCACTTAACA[CG]TGTAAAAGGGCAATGGCTCCTAA	PAI, PAI2, PAI-2, PLANH2, HsT1201	Homo sapiens serpin peptidase inhibitor, clade B (ovalbumin), member 2 (SERPINB2), mRNA.	serine (or cysteine) proteinase inhibitor, clade B (ovalbumin), member 2	cg15747712
SERPINB5_P19_R	18	SERPINB5_P19_R	52851464	NM_002639.2	SERPINB5	5268	59295180	-19	Y	CGCTGCTTCTGCCCAGACACGGT[CG]CCTCCACATCCAGGTCTTTGTGCTCC	PI5, maspin	Homo sapiens serpin peptidase inhibitor, clade B (ovalbumin), member 5 (SERPINB5), mRNA.	serine (or cysteine) proteinase inhibitor, clade B (ovalbumin), member 5	cg22362057
SFN_E118_F	1	SFN_E118_F	45238846	NM_006142.3	SFN	2810	27062338	118	Y	GATCCAGAAGGCCAAGCTGGCAGAGCAGGC[CG]AACGCTATGAGGACATGGCAGCCTT	.	Homo sapiens stratifin (SFN), mRNA.	stratifin	cg08545357
SFTPA1_E340_R	10	SFTPA1_E340_R	38888174	NM_005411.3	SFTPA1	6435	81361004	340	N	GGGGCCAGGCTGCGGGCCC[CG]TTCATCTTTTTTCATTCTCAGGTCGC	PSAP, PSPA, SP-A, SFTP1, SP-A1, COLEC4	Homo sapiens surfactant, pulmonary-associated protein A1 (SFTPA1), mRNA.	surfactant, pulmonary-associated protein A1	cg17981088
SFTPA1_P421_F	10	SFTPA1_P421_F	38888174	NM_005411.3	SFTPA1	6435	81360243	-421	N	TGGGGCTCATGGCTGAGCCAGGT[CG]CAGGACAGACAAGTTGGCCTGGA	PSAP, PSPA, SP-A, SFTP1, SP-A1, COLEC4	Homo sapiens surfactant, pulmonary-associated protein A1 (SFTPA1), mRNA.	surfactant, pulmonary-associated protein A1	cg27452691
SFTPD_E169_F	10	SFTPD_E169_F	61699225	NM_003019.4	SFTPD	6441	81698672	169	N	CCTGTGCTCCCCACCTCCTG[CG]CCCATGCCTCCTAGACCAGAACA	SP-D, PSP-D, SFTP4, COLEC7	Homo sapiens surfactant, pulmonary-associated protein D (SFTPD), mRNA.	pulmonary surfactant-associated protein D precursor	cg21099739
SGCE_P250_R	7	SGCE_P250_R	10835046	NM_003919.1	SGCE	8910	94123664	40	Y	GGTGTGTGTCGAAGAAACCTGACTG[CG]CCCTGAGGAGAACAGCGGAGAA	ESG, DYT11	Homo sapiens sarcoglycan, epsilon (SGCE), mRNA.	sarcoglycan, epsilon	cg26050163
SIN3B_P514_R	19	SIN3B_P514_R	52138512	NM_015260.1	SIN3B	23309	16800704	-514	Y	CCACGCAAGGCCCTATATTAGGG[CG]CTGGGGGCTCATACCTCATCGTCCC	KIAA0700	Homo sapiens SIN3 homolog B, transcription regulator (yeast) (SIN3B), mRNA.	SIN3 homolog B, transcription regulator	cg17697680
SIN3B_P607_F	19	SIN3B_P607_F	52138512	NM_015260.1	SIN3B	23309	16800611	-607	Y	CTAAACTGGTCCAGATGGGAAGTGA[CG]GGGCCAAGGATAGGGAAGT	KIAA0700	Homo sapiens SIN3 homolog B, transcription regulator (yeast) (SIN3B), mRNA.	SIN3 homolog B, transcription regulator	cg22629500
SLC14A1_E295_F	18	SLC14A1_E295_F	7706676	NM_015865.1	SLC14A1	6563	41558450	295	N	TCCTGGAAGCTCAAAGGCATGCCTTTATT[CG]TGATTTCTGAAGCAAGGTGCATGC	JK, UT1, UTE, HUT11, RACH1, UT-B1, HsT1341	Homo sapiens solute carrier family 14 (urea transporter), member 1 (Kidd blood group) (SLC14A1), mRNA.	RACH1	cg26803305
SLC14A1_P369_R	18	SLC14A1_P369_R	7706676	NM_015865.1	SLC14A1	6563	41557786	-369	N	CCAGGAGCAGTCGCTTAGCTTC[CG]AGTCCACACAGCAGCAACCTGCC	JK, UT1, UTE, HUT11, RACH1, UT-B1, HsT1341	Homo sapiens solute carrier family 14 (urea transporter), member 1 (Kidd blood group) (SLC14A1), mRNA.	RACH1	cg00377772
SLC22A18_P216_R	11	SLC22A18_P216_R	34734074	NM_002555.3	SLC22A18	5002	2877311	-216	N	GTCAGCCTGGATCCTCTCATC[CG]GCAGAACTGTCGCCTTGCTTCTCTGAAGCG	HET, ITM, BWR1A, IMPT1, TSSC5, ORCTL2, BWSCR1A, SLC22A1L, p45-BWR1A, DKFZp667A184	Homo sapiens solute carrier family 22 (organic cation transporter), member 18 (SLC22A18), transcript variant 1, mRNA.	tumor suppressing subtransferable candidate 5	cg25427871
SLC22A18_P472_R	11	SLC22A18_P472_R	34734074	NM_002555.3	SLC22A18	5002	2877055	-472	N	TCTCTAGACTCACTTTCTGCCC[CG]TCACCCCACTGTACACCCTTGGTC	HET, ITM, BWR1A, IMPT1, TSSC5, ORCTL2, BWSCR1A, SLC22A1L, p45-BWR1A, DKFZp667A184	Homo sapiens solute carrier family 22 (organic cation transporter), member 18 (SLC22A18), transcript variant 1, mRNA.	tumor suppressing subtransferable candidate 5	cg11213910
SLC22A2_E271_R	6	SLC22A2_E271_R	23510414	NM_153191.1	SLC22A2	6582	160599678	271	Y	CCAGGAAGACGATGCCCACGTAGATGGG[CG]CGAAGGTAGCCGAGAGCAGAGCCAAG	OCT2, MGC32628	Homo sapiens solute carrier family 22 (organic cation transporter), member 2 (SLC22A2), transcript variant 2, mRNA.	solute carrier family 22 member 2 isoform b	cg11769038
SLC22A2_P109_F	6	SLC22A2_P109_F	23510414	NM_153191.1	SLC22A2	6582	160600058	-109	Y	ATTATAACTGGTTCTCCACAGGCTTGT[CG]GTGCTCCACGCCAGCAGCACAAA	OCT2, MGC32628	Homo sapiens solute carrier family 22 (organic cation transporter), member 2 (SLC22A2), transcript variant 2, mRNA.	solute carrier family 22 member 2 isoform b	cg21755969
SLC22A3_P634_F	6	SLC22A3_P634_F	24497488	NM_021977.2	SLC22A3	6581	160688781	-634	Y	TGTAGCTCTCGATGGGTCGAGGG[CG]ATGGCCAGCGCTGTGCTGGG	EMT, EMTH, OCT3	Homo sapiens solute carrier family 22 (extraneuronal monoamine transporter), member 3 (SLC22A3), mRNA.	solute carrier family 22 member 3	cg13523841
SLC5A5_E60_F	19	SLC5A5_E60_F	4507034	NM_000453.1	SLC5A5	6528	17843842	60	Y	GGACAGACAGCCGGCTGCATGGGACAG[CG]GAACCCAGAGTGAGAGGGG	NIS	Homo sapiens solute carrier family 5 (sodium iodide symporter), member 5 (SLC5A5), mRNA.	solute carrier family 5 (sodium iodide symporter), member 5	cg04997686
SLC5A8_E60_R	12	SLC5A8_E60_R	33942075	NM_145913.2	SLC5A8	160728	100128060	60	Y	ACTGGAGTGGCCGAGTTCGCCAAGG[CG]CCGGGGACACCTGAGCAGATGA	AIT, MGC125354	Homo sapiens solute carrier family 5 (iodide transporter), member 8 (SLC5A8), mRNA.	solute carrier family 5 (iodide transporter), member 8	cg05722918
SLC5A8_P38_R	12	SLC5A8_P38_R	33942075	NM_145913.2	SLC5A8	160728	100128158	-38	Y	TGGGCAGGTTTTGTTCAAGTGGTACC[CG]AGGGGACGCACCATTTAAATAAGCAGG	AIT, MGC125354	Homo sapiens solute carrier family 5 (iodide transporter), member 8 (SLC5A8), mRNA.	solute carrier family 5 (iodide transporter), member 8	cg13433302
SNCG_E119_F	10	SNCG_E119_F	4507112	NM_003087.1	SNCG	6623	88708514	119	N	GGAAAAGACCAAGCAGGGGGTGA[CG]GAAGCAGCTGAGAAGACCAAGGAG	SR, BCSG1	Homo sapiens synuclein, gamma (breast cancer-specific protein 1) (SNCG), mRNA.	synuclein, gamma (breast cancer-specific protein 1)	cg26738310
SNCG_P53_F	10	SNCG_P53_F	4507112	NM_003087.1	SNCG	6623	88708342	-53	Y	CGTCAATAGGAGGCATCGGGGACAGC[CG]CTGCGGCAGCACTCGAGCCAGCTCAAG	SR, BCSG1	Homo sapiens synuclein, gamma (breast cancer-specific protein 1) (SNCG), mRNA.	synuclein, gamma (breast cancer-specific protein 1)	cg12027410
SNCG_P98_R	10	SNCG_P98_R	4507112	NM_003087.1	SNCG	6623	88708297	-98	Y	GCTGGCTGGGCTCCAGCTGGCCTC[CG]CATCAATATTTCATCGGCGTCAATAGGA	SR, BCSG1	Homo sapiens synuclein, gamma (breast cancer-specific protein 1) (SNCG), mRNA.	synuclein, gamma (breast cancer-specific protein 1)	cg03677069
SNRPN_E14_F	15	SNRPN_E14_F	29540553	NM_022806.2	SNRPN	6638	22619901	14	N	GCTGCAGACCACGCCCACCAAGGGCTGGC[CG]CAGCCACTGTAGCTGAGCTCAGAGCCT	SMN, SM-D, RT-LI, HCERN3, SNRNP-N, SNURF-SNRPN	Homo sapiens small nuclear ribonucleoprotein polypeptide N (SNRPN), transcript variant 3, mRNA.	small nuclear ribonucleoprotein polypeptide N	cg18859420
SNRPN_P230_R	15	SNRPN_P230_R	29540553	NM_022806.2	SNRPN	6638	22619657	-230	N	TCTCTTGAATCTTGACAATCCC[CG]AACACTGCTCCCCGCTTTATTTGTTTAGTC	SMN, SM-D, RT-LI, HCERN3, SNRNP-N, SNURF-SNRPN	Homo sapiens small nuclear ribonucleoprotein polypeptide N (SNRPN), transcript variant 3, mRNA.	small nuclear ribonucleoprotein polypeptide N	cg22491305
SNRPN_seq_18_S99_F	15	SNRPN_seq_18_S99_F	29540553	NM_022806.2	SNRPN	6638	22751285	57	Y	CGCATCTGTCTGAGGAGCGGTCAGTGA[CG]CGATGGAGCGGGCAAGGTCAGCTGTGCCGG	SMN, SM-D, RT-LI, HCERN3, SNRNP-N, SNURF-SNRPN	Homo sapiens small nuclear ribonucleoprotein polypeptide N (SNRPN), transcript variant 3, mRNA.	small nuclear ribonucleoprotein polypeptide N	cg10146073
SNURF_E256_R	15	SNURF_E256_R	29540557	NM_005678.3	SNURF	8926	22751484	256	Y	AGGCTTGCTGTTGTGCCGTTCTGCCC[CG]ATGGTATCCTGTCCGCTCGCATTGGGGCG	.	Homo sapiens SNRPN upstream reading frame (SNURF), transcript variant 1, mRNA.	SNRPN upstream reading frame protein	cg07995992
SNURF_P78_F	15	SNURF_P78_F	29540557	NM_005678.3	SNURF	8926	22751150	-78	Y	CCTGCACTGCGGCAAACAAGCACGCCTGCG[CG]GCCGCAGAGGCAGGCTGGCG	.	Homo sapiens SNRPN upstream reading frame (SNURF), transcript variant 1, mRNA.	SNRPN upstream reading frame protein	cg15999943
SOD3_P225_F	4	SOD3_P225_F	4507150	NM_003102.1	SOD3	6649	24404928	-225	N	CTCTGAAAACTCATTAGTTGAGGATAACTA[CG]CCTACCAACAGAATGCAGAGGTGCAAG	EC-SOD	Homo sapiens superoxide dismutase 3, extracellular (SOD3), mRNA.	superoxide dismutase 3, extracellular	cg10307548
SOD3_P460_R	4	SOD3_P460_R	4507150	NM_003102.1	SOD3	6649	24404693	-460	N	TAGCACAAGTCCTAGAATACCAGAA[CG]GAGACGTGCTTTCTTGGACCTTAAACGAAA	EC-SOD	Homo sapiens superoxide dismutase 3, extracellular (SOD3), mRNA.	superoxide dismutase 3, extracellular	cg16986592
SPI1_P48_F	11	SPI1_P48_F	4507174	NM_003120.1	SPI1	6688	47356722	-48	N	GTCCCCTTGGGGTGACATCAC[CG]CCCCAACCCGTTTGCATAAATCTC	OF, PU.1, SFPI1, SPI-A	Homo sapiens spleen focus forming virus (SFFV) proviral integration oncogene spi1 (SPI1), mRNA.	spleen focus forming virus (SFFV) proviral integration oncogene spi1	cg03565868
SPI1_P929_F	11	SPI1_P929_F	4507174	NM_003120.1	SPI1	6688	47357603	-929	N	CATCTATATGTCCATTAATCAGCC[CG]TCCACCTGCTATCAGTCCATCAGTC	OF, PU.1, SFPI1, SPI-A	Homo sapiens spleen focus forming virus (SFFV) proviral integration oncogene spi1 (SPI1), mRNA.	spleen focus forming virus (SFFV) proviral integration oncogene spi1	cg04692506
SRC_E100_R	20	SRC_E100_R	38202216	NM_198291.1	SRC	6714	35406602	100	N	CCTCTAGCCTCAGTTTATCAC[CG]CAAGAGCTACCATTCATCTAGCACAACC	ASV, SRC1, c-SRC, p60-Src	Homo sapiens v-src sarcoma (Schmidt-Ruppin A-2) viral oncogene homolog (avian) (SRC), transcript variant 2, mRNA.	proto-oncogene tyrosine-protein kinase SRC	cg05935845
SRC_P164_F	20	SRC_P164_F	38202216	NM_198291.1	SRC	6714	35406338	-164	N	TTCTTGCAAGTAGGTAAGGGCCAGCTCCAG[CG]TGTCACTGGGTAAATGTCCCTG	ASV, SRC1, c-SRC, p60-Src	Homo sapiens v-src sarcoma (Schmidt-Ruppin A-2) viral oncogene homolog (avian) (SRC), transcript variant 2, mRNA.	proto-oncogene tyrosine-protein kinase SRC	cg13052876
SRC_P297_F	20	SRC_P297_F	38202216	NM_198291.1	SRC	6714	35406205	-297	N	GAAGAAAAAAGAGGCTTGATTGGTAG[CG]TATTCCGATGTCCAAGGGGTAAATAC	ASV, SRC1, c-SRC, p60-Src	Homo sapiens v-src sarcoma (Schmidt-Ruppin A-2) viral oncogene homolog (avian) (SRC), transcript variant 2, mRNA.	proto-oncogene tyrosine-protein kinase SRC	cg12815018
STAT5A_E42_F	17	STAT5A_E42_F	21618341	NM_003152.2	STAT5A	6776	37693133	42	N	TGCTGTGGCAAGGCCTGTAGAGAGTTT[CG]AAGTTAGGAGGACTCAAGACGGT	MGF, STAT5	Homo sapiens signal transducer and activator of transcription 5A (STAT5A), mRNA.	signal transducer and activator of transcription 5A	cg18292634
STAT5A_P704_R	17	STAT5A_P704_R	21618341	NM_003152.2	STAT5A	6776	37692387	-704	N	CAGCCACCGACAGGCTGCATGA[CG]GTGGCAAAGTCACTTCCCCTCTCTG	MGF, STAT5	Homo sapiens signal transducer and activator of transcription 5A (STAT5A), mRNA.	signal transducer and activator of transcription 5A	cg09355539
SYK_P584_F	9	SYK_P584_F	34147655	NM_003177.3	SYK	6850	92603307	-584	N	TTTATTTGGTTGTGGACGTCAGAGC[CG]TCATGGTAAGAAGGAAGCAAAGCCTT	.	Homo sapiens spleen tyrosine kinase (SYK), mRNA.	spleen tyrosine kinase	cg06713470
TFF1_P180_R	21	TFF1_P180_R	48928023	NM_003225.2	TFF1	7031	42659893	-180	N	ATGGAAGGATTTGCTGATAGACAGAGA[CG]ACATGTGGTGAGGTCATCTTGG	pS2, BCEI, HPS2, HP1.A, pNR-2, D21S21	Homo sapiens trefoil factor 1 (breast cancer, estrogen-inducible sequence expressed in) (TFF1), mRNA.	trefoil factor 1 precursor	cg27405706
TFF2_P178_F	21	TFF2_P178_F	48928025	NM_005423.3	TFF2	7032	42644354	-178	N	GCCAGGGTGACTCTCTCCCTGCT[CG]GTGATACCTCTTCCTGCCCTGGACAGA	SP, SML1	Homo sapiens trefoil factor 2 (spasmolytic protein 1) (TFF2), mRNA.	trefoil factor 2 precursor	cg10018784
TFF2_P557_R	21	TFF2_P557_R	48928025	NM_005423.3	TFF2	7032	42644733	-557	N	TGGAGATGAGGCTGACAGGGTCAG[CG]GAGTAGCCTGTGACAGGCAGGTTT	SP, SML1	Homo sapiens trefoil factor 2 (spasmolytic protein 1) (TFF2), mRNA.	trefoil factor 2 precursor	cg11158374
TGFB1_P833_R	19	TGFB1_P833_R	63025221	NM_000660.3	TGFB1	7040	46552489	-833	Y	CGGTCGAAGTTGCGGAGCAGCAGGC[CG]ATCTCCAGGTGCACGGTGCCACCAGC	CED, DPD1, TGFB	Homo sapiens transforming growth factor, beta 1 (Camurati-Engelmann disease) (TGFB1), mRNA.	transforming growth factor, beta 1	cg05445479
TGFB3_E58_R	14	TGFB3_E58_R	4507464	NM_003239.1	TGFB3	7043	75517184	58	N	CAGGAAGCGCTGGCAACCCTGAGGA[CG]AAGAAGCGGACTGTGTGCCTT	FLJ16571, TGF-beta3	Homo sapiens transforming growth factor, beta 3 (TGFB3), mRNA.	transforming growth factor, beta 3	cg17928876
THPO_E483_F	3	THPO_E483_F	40805872	NM_199228.1	THPO	7066	185578143	483	N	TCCCATTACCCTCTCCTTG[CG]CCCTGGCTTGCCTGGCCCAGCTTCC	ML, TPO, MGDF, MKCSF, MPLLG	Homo sapiens thrombopoietin (myeloproliferative leukemia virus oncogene ligand, megakaryocyte growth and development factor) (THPO), transcript variant 2, mRNA.	thrombopoietin isoform 2 precursor	cg08997821
THPO_P585_R	3	THPO_P585_R	40805872	NM_199228.1	THPO	7066	185579211	-585	N	TGTCAGGTGCGGGGCACATGTATGTG[CG]CACACGTGCACTGGGTTAAGCCTGAG	ML, TPO, MGDF, MKCSF, MPLLG	Homo sapiens thrombopoietin (myeloproliferative leukemia virus oncogene ligand, megakaryocyte growth and development factor) (THPO), transcript variant 2, mRNA.	thrombopoietin isoform 2 precursor	cg20482454
TIE1_E66_R	1	TIE1_E66_R	31543809	NM_005424.2	TIE1	7075	43539317	66	N	CCAGCTCGTCCTGGCTGGCCTGGGT[CG]GCCTCTGGAGTATGGTCTGGCGGGTGCCCC	TIE, JTK14	Homo sapiens tyrosine kinase with immunoglobulin-like and EGF-like domains 1 (TIE1), mRNA.	tyrosine kinase with immunoglobulin-like and EGF-like domains 1	cg19492156
TIMP3_P1114_R	22	TIMP3_P1114_R	75905820	NM_000362.4	TIMP3	7078	31525688	-1114	N	GAATCTCTCAAATTCCACCA[CG]TATGCCCTCATTCAACCTGGATCCT	SFD, K222, K222TA2, HSMRK222	Homo sapiens TIMP metallopeptidase inhibitor 3 (Sorsby fundus dystrophy, pseudoinflammatory) (TIMP3), mRNA.	tissue inhibitor of metalloproteinase 3 precursor	cg23817297
TIMP3_P690_R	22	TIMP3_P690_R	75905820	NM_000362.4	TIMP3	7078	31526112	-690	N	AATACCATCTCTCACGAATTCTT[CG]GCCTCTGCTGTCCCAATGTCACTTGTCTGA	SFD, K222, K222TA2, HSMRK222	Homo sapiens TIMP metallopeptidase inhibitor 3 (Sorsby fundus dystrophy, pseudoinflammatory) (TIMP3), mRNA.	tissue inhibitor of metalloproteinase 3 precursor	cg25245338
TM7SF3_P1068_R	12	TM7SF3_P1068_R	7706574	NM_016551.1	TM7SF3	51768	27059473	-1068	N	GGAAGAGGGACTGGGCTCAACTC[CG]AATACAGCGTGGGCAAGAGGGA	.	Homo sapiens transmembrane 7 superfamily member 3 (TM7SF3), mRNA.	transmembrane 7 superfamily member 3	cg03385215
TMPRSS4_E83_F	11	TMPRSS4_E83_F	34304348	NM_019894.2	TMPRSS4	56649	117453059	83	N	TTGCTCAGCGGACAAGGATGCTGGG[CG]TGAGGGACCAAGGCCTGCCC	MT-SP2, TMPRSS3	Homo sapiens transmembrane protease, serine 4 (TMPRSS4), transcript variant 1, mRNA.	transmembrane protease, serine 4 isoform 1	cg13233515
TMPRSS4_P552_F	11	TMPRSS4_P552_F	34304348	NM_019894.2	TMPRSS4	56649	117452424	-552	N	GAAAGAAGGAAATGACTCCGTGGA[CG]AGGAGACGTGGGCTCTAGCCAG	MT-SP2, TMPRSS3	Homo sapiens transmembrane protease, serine 4 (TMPRSS4), transcript variant 1, mRNA.	transmembrane protease, serine 4 isoform 1	cg26118131
TNF_P1084_F	6	TNF_P1084_F	25952110	NM_000594.2	TNF	7124	31650245	-1084	N	ATGTGATGGACTCACCAGGTGAGGC[CG]CCAGACTGCTGCAGGGGAAGCAA	DIF, TNFA, TNFSF2, TNF-alpha	Homo sapiens tumor necrosis factor (TNF superfamily, member 2) (TNF), mRNA.	tumor necrosis factor alpha	cg07452656
TNFRSF10C_P612_R	8	TNFRSF10C_P612_R	22547120	NM_003841.2	TNFRSF10C	8794	23015767	-612	N	CTCCTCAGCCTCTGCATGTGCC[CG]TCATGGCCCCTGTGTCCTTCATTCTGTC	LIT, DCR1, TRID, CD263, TRAILR3	Homo sapiens tumor necrosis factor receptor superfamily, member 10c, decoy without an intracellular domain (TNFRSF10C), mRNA.	tumor necrosis factor receptor superfamily, member 10c precursor	cg06346860
TNFRSF1A_P678_F	12	TNFRSF1A_P678_F	23312372	NM_001065.2	TNFRSF1A	7132	6322200	-678	N	TCCTGGCTCTGCCACCAATCATG[CG]ACATCAGGCAACTCCTCTCCTAAGC	FPF, p55, p60, TBP1, TNF-R, TNFAR, TNFR1, p55-R, CD120a, TNFR55, TNFR60, TNF-R-I, TNF-R55, MGC19588	Homo sapiens tumor necrosis factor receptor superfamily, member 1A (TNFRSF1A), mRNA.	tumor necrosis factor receptor 1 precursor	cg18805708
TNFSF8_E258_R	9	TNFSF8_E258_R	24119162	NM_001244.2	TNFSF8	944	116732333	258	N	CCCCAGGTGGCTGGCCACGGAGCC[CG]CCGGCACATGCATGGCTGTGTCTC	CD153, CD30L, CD30LG	Homo sapiens tumor necrosis factor (ligand) superfamily, member 8 (TNFSF8), mRNA.	tumor necrosis factor (ligand) superfamily, member 8	cg09980061
TNFSF8_P184_F	9	TNFSF8_P184_F	24119162	NM_001244.2	TNFSF8	944	116732775	-184	Y	CACACACAAAGCAACTTCTGTTT[CG]TTTAGACTCTGCCACAAAACGCCTTC	CD153, CD30L, CD30LG	Homo sapiens tumor necrosis factor (ligand) superfamily, member 8 (TNFSF8), mRNA.	tumor necrosis factor (ligand) superfamily, member 8	cg19343707
TRIM29_E189_F	11	TRIM29_E189_F	17402908	NM_012101.2	TRIM29	23650	119513884	189	Y	CAGGCTGCCACTGGGGCCCGA[CG]GGCTCCGGGCATCCCTGGCTTCTGGG	ATDC	Homo sapiens tripartite motif-containing 29 (TRIM29), transcript variant 1, mRNA.	tripartite motif protein TRIM29 isoform alpha	cg26414304
TRIM29_P261_F	11	TRIM29_P261_F	17402908	NM_012101.2	TRIM29	23650	119514334	-261	N	GCACTTGCTTCTCATCCGGGGAG[CG]GGGAGTCTCCGTCTTCACAAGTGGGCA	ATDC	Homo sapiens tripartite motif-containing 29 (TRIM29), transcript variant 1, mRNA.	tripartite motif protein TRIM29 isoform alpha	cg13907859
TRIP6_P1090_F	7	TRIP6_P1090_F	23308730	NM_003302.1	TRIP6	7205	100301891	-1090	Y	AAGGGGACTTTGTGAACAGTGGG[CG]GGGAGACGCAGAGGCAGAGG	OIP1, ZRP-1, MGC3837, MGC4423, MGC10556, MGC10558, MGC29959	Homo sapiens thyroid hormone receptor interactor 6 (TRIP6), mRNA.	thyroid hormone receptor interactor 6	cg09357642
TRIP6_P1274_R	7	TRIP6_P1274_R	23308730	NM_003302.1	TRIP6	7205	100301707	-1274	Y	CTTGGGCATGGTGCCCGCTTGGCATAG[CG]CCCGGCTCCGGATCTTCCTGTGCCT	OIP1, ZRP-1, MGC3837, MGC4423, MGC10556, MGC10558, MGC29959	Homo sapiens thyroid hormone receptor interactor 6 (TRIP6), mRNA.	thyroid hormone receptor interactor 6	cg06647679
TRPM5_E87_F	11	TRPM5_E87_F	24475627	NM_014555.2	TRPM5	29850	2400764	87	N	AGACCCTCCAAAGTTGACCT[CG]CCCCTGTGCAAGCCCAGCTCCC	MTR1, LTRPC5	Homo sapiens transient receptor potential cation channel, subfamily M, member 5 (TRPM5), mRNA.	transient receptor potential cation channel, subfamily M, member 5	cg01581060
TRPM5_P721_F	11	TRPM5_P721_F	24475627	NM_014555.2	TRPM5	29850	2401572	-721	N	GGCTCATGTCTCCCAGCTGCC[CG]GTGAGGTCGGGCATCTCAGCCCCT	MTR1, LTRPC5	Homo sapiens transient receptor potential cation channel, subfamily M, member 5 (TRPM5), mRNA.	transient receptor potential cation channel, subfamily M, member 5	cg03982381
TRPM5_P979_F	11	TRPM5_P979_F	24475627	NM_014555.2	TRPM5	29850	2401830	-979	N	TCTGTCTGCCCTCCTGGAACCA[CG]CGTCGGGTCACAGGCCGCTGGGCAGA	MTR1, LTRPC5	Homo sapiens transient receptor potential cation channel, subfamily M, member 5 (TRPM5), mRNA.	transient receptor potential cation channel, subfamily M, member 5	cg19265431
TSC2_E140_F	16	TSC2_E140_F	10938006	NM_000548.2	TSC2	7249	2038740	140	N	AGAGGGTAAACAGACGGAGTTTATCATCAC[CG]CGGAAATACTGAGAGTGAGTGA	LAM, TSC4, uberin, TUBERIN	Homo sapiens tuberous sclerosis 2 (TSC2), transcript variant 1, mRNA.	tuberous sclerosis 2 isoform 1	cg01052512
TSP50_E21_R	3	TSP50_E21_R	31543829	NM_013270.2	TSP50	29122	46734347	21	Y	GGGTGGCAGCCGACTGCGTCTCTC[CG]GAAGGCGCTCCCAGTGCCGCCC	.	Homo sapiens testes-specific protease 50 (TSP50), mRNA.	testes-specific protease 50	cg07522405
TSP50_P137_F	3	TSP50_P137_F	31543829	NM_013270.2	TSP50	29122	46734505	-137	Y	GCTCGTGGTGTCTGACCCGCAAGGG[CG]CCCCTAGTGACAGCCCTCCCTTATA	.	Homo sapiens testes-specific protease 50 (TSP50), mRNA.	testes-specific protease 50	cg13403573
UGT1A1_E11_F	2	UGT1A1_E11_F	45827762	NM_000463.2	UGT1A1	54658	234333669	11	N	GGCGAACCTCTGGCAGGAGCAAAGG[CG]CCATGGCTGTGGAGTCCCAGG	GNT1, UGT1, UDPGT, UGT1A, UGT1*1, HUG-BR1	Homo sapiens UDP glucuronosyltransferase 1 family, polypeptide A1 (UGT1A1), mRNA.	UDP glycosyltransferase 1 family, polypeptide A1 precursor	cg03607648
UGT1A1_P315_R	2	UGT1A1_P315_R	45827762	NM_000463.2	UGT1A1	54658	234333343	-315	N	AGAAGCCTAACTTGTTCACTACATAGT[CG]TCCTTCTTCCTCTCTGGTAACACTTGTTGG	GNT1, UGT1, UDPGT, UGT1A, UGT1*1, HUG-BR1	Homo sapiens UDP glucuronosyltransferase 1 family, polypeptide A1 (UGT1A1), mRNA.	UDP glycosyltransferase 1 family, polypeptide A1 precursor	cg11661768
UGT1A1_P564_R	2	UGT1A1_P564_R	45827762	NM_000463.2	UGT1A1	54658	234333094	-564	N	TCTGGCTCACCTCATGGCGCGTGCT[CG]TGTGGTGGGCTCTGCTGCAGCCTCAAGACC	GNT1, UGT1, UDPGT, UGT1A, UGT1*1, HUG-BR1	Homo sapiens UDP glucuronosyltransferase 1 family, polypeptide A1 (UGT1A1), mRNA.	UDP glycosyltransferase 1 family, polypeptide A1 precursor	cg07823755
UGT1A7_P751_R	2	UGT1A7_P751_R	41282212	NM_019077.2	UGT1A7	54577	234254572	-751	N	CGCTAAGACCCTTGCTCTCTTTC[CG]TCGAACATGAGATGCCAATTTCTTTCTGGG	UDPGT, UGT1G, UGT1*7	Homo sapiens UDP glucuronosyltransferase 1 family, polypeptide A7 (UGT1A7), mRNA.	UDP glycosyltransferase 1 family, polypeptide A7 precursor	cg16671505
USP29_E274_F	19	USP29_E274_F	56790915	NM_020903.2	USP29	57663	62323595	274	N	GATGACTTGAGCCTTGGGGAT[CG]AGGGTGTAGTGAGGTATGATC	HOM-TES-84/86	Homo sapiens ubiquitin specific peptidase 29 (USP29), mRNA.	ubiquitin specific protease 29	cg07368873
USP29_P205_R	19	USP29_P205_R	56790915	NM_020903.2	USP29	57663	62323116	-205	Y	CCCGTACCTAGACCCGTAGGT[CG]GGAGGCCTGCGCCCGGCACTGCGCA	HOM-TES-84/86	Homo sapiens ubiquitin specific peptidase 29 (USP29), mRNA.	ubiquitin specific protease 29	cg25357752
USP29_P282_R	19	USP29_P282_R	56790915	NM_020903.2	USP29	57663	62323039	-282	Y	TTTCTCTGAACCCTAACTCCTGC[CG]TTACGCCCCACCAGCTCTAGGCC	HOM-TES-84/86	Homo sapiens ubiquitin specific peptidase 29 (USP29), mRNA.	ubiquitin specific protease 29	cg16675193
VAV1_E9_F	19	VAV1_E9_F	7108366	NM_005428.2	VAV1	7409	6723731	9	Y	AAAGAAGAGGAAGTGGTAGCACTAGCTGT[CG]CTCCACAGGCGAGCAGGGCAGGCG	VAV	Homo sapiens vav 1 oncogene (VAV1), mRNA.	vav 1 oncogene	cg02621492
VAV1_P317_F	19	VAV1_P317_F	7108366	NM_005428.2	VAV1	7409	6723405	-317	N	TGGAGTCAGAAGACCAGCTGAGTGATGA[CG]GGGCTGGACCAGACAGAGGA	VAV	Homo sapiens vav 1 oncogene (VAV1), mRNA.	vav 1 oncogene	cg15322770
WEE1_P924_R	11	WEE1_P924_R	19718775	NM_003390.2	WEE1	7465	9549992	-924	N	AAACAACAAAACCACATCAA[CG]AACATCCACTGATGTCCTGAATTCACAG	WEE1hu, DKFZp686I18166	Homo sapiens WEE1 homolog (S. pombe) (WEE1), mRNA.	wee1 tyrosine kinase	cg15071685
WNT10B_P823_R	12	WNT10B_P823_R	16936521	NM_003394.2	WNT10B	7480	47652633	-823	Y	CTTGGGGTGCACAGGCAAAGGCAAAC[CG]CCTTAGGGAGACCCAGTGGCAGCG	WNT-12	Homo sapiens wingless-type MMTV integration site family, member 10B (WNT10B), mRNA.	wingless-type MMTV integration site family, member 10B precursor	cg23890019
WNT10B_P993_F	12	WNT10B_P993_F	16936521	NM_003394.2	WNT10B	7480	47652803	-993	Y	CAAGGCACGGCTGGCCCCA[CG]CGCCCCAGGCACATTGACTCAGAC	WNT-12	Homo sapiens wingless-type MMTV integration site family, member 10B (WNT10B), mRNA.	wingless-type MMTV integration site family, member 10B precursor	cg24626581
WNT8B_P216_R	10	WNT8B_P216_R	17505196	NM_003393.2	WNT8B	7479	102212572	-216	N	GATTTGCTATGTCTCTTCCCCC[CG]CTTCTTTCTTTGTCCTCTTTCTCCTGGTC	.	Homo sapiens wingless-type MMTV integration site family, member 8B (WNT8B), mRNA.	wingless-type MMTV integration site family, member 8B precursor	cg05452625
WRN_P969_F	8	WRN_P969_F	19924171	NM_000553.2	WRN	7486	31009351	-969	Y	TTTCAGGACACTGTGAGGATGCTCTT[CG]GACCCCACCGAGACTGGTGG	RECQ3, RECQL2, RECQL3	Homo sapiens Werner syndrome (WRN), mRNA.	Werner syndrome protein	cg19052693
XRCC1_P681_R	19	XRCC1_P681_R	5454171	NM_006297.1	XRCC1	7515	48772236	-681	Y	GGCTAGGACAGCAAATCTGAGTGAATTTT[CG]TAGTTTCGTAGGGAACCTGGATT	RCC	Homo sapiens X-ray repair complementing defective repair in Chinese hamster cells 1 (XRCC1), mRNA.	X-ray repair cross complementing protein 1	cg12562082
XRCC2_P1077_F	7	XRCC2_P1077_F	4885656	NM_005431.1	XRCC2	7516	152005260	-1077	N	CCTTGGCCTCTTCTCTACGTAGGGCTG[CG]GGCCCGTATCTGAAACATTAACAACCA	DKFZp781P0919	Homo sapiens X-ray repair complementing defective repair in Chinese hamster cells 2 (XRCC2), mRNA.	X-ray repair cross complementing protein 2	cg01999235
ZAP70_P220_R	2	ZAP70_P220_R	46488942	NM_001079.3	ZAP70	7535	97696243	-220	N	GGTATGCAGGCTTCCTCCCTTCTGA[CG]GTTCCTGCTGCTGGAGTCGTCCTTCCTGA	SRK, STD, TZK, ZAP-70	Homo sapiens zeta-chain (TCR) associated protein kinase 70kDa (ZAP70), transcript variant 1, mRNA.	zeta-chain associated protein kinase 70kDa isoform 1	cg09006159
ZIM2_E110_F	19	ZIM2_E110_F	33354272	NM_015363.3	ZIM2	23619	62043777	110	Y	CACTCACCTCACCTCAGTGCTG[CG]CAGCCTCGGGCACGAACAGCCGC	ZNF656	Homo sapiens zinc finger, imprinted 2 (ZIM2), mRNA.	zinc finger, imprinted 2	cg07746548
ZIM2_P22_F	19	ZIM2_P22_F	33354272	NM_015363.3	ZIM2	23619	62043909	-22	Y	GCAGCTGCCCAGACTTCTGCAC[CG]AGGTGCAGCTCGACGCCTCCTTGTCA	ZNF656	Homo sapiens zinc finger, imprinted 2 (ZIM2), mRNA.	zinc finger, imprinted 2	cg01034638
ZIM3_E203_F	19	ZIM3_E203_F	16418390	NM_052882.1	ZIM3	114026	62348179	203	N	AAAACTTAATCGGCCCTCTACC[CG]CTGTATTCCGCATCATAATCCAGTCAA	ZNF657	Homo sapiens zinc finger, imprinted 3 (ZIM3), mRNA.	zinc finger, imprinted 3	cg22057816
ZIM3_P451_R	19	ZIM3_P451_R	16418390	NM_052882.1	ZIM3	114026	62348833	-451	Y	AGGTGGAACAATGCCTTAAAGTGCTCTC[CG]CCCGACAGAAAGAATTCAGGCTCCAA	ZNF657	Homo sapiens zinc finger, imprinted 3 (ZIM3), mRNA.	zinc finger, imprinted 3	cg16859188
ZIM3_P718_R	19	ZIM3_P718_R	16418390	NM_052882.1	ZIM3	114026	62349100	-718	N	CCTCCCAGGAGAAGAGGTATCCAAAGAT[CG]TATTAGCAAATGACCCTTGGCGGTG	ZNF657	Homo sapiens zinc finger, imprinted 3 (ZIM3), mRNA.	zinc finger, imprinted 3	cg15131643
ZNF264_P397_F	19	ZNF264_P397_F	55769562	NM_003417.2	ZNF264	9422	62394284	-397	Y	GGGATGTGAAAGGGGGTCAGT[CG]CCAGGCGAGCTGAGGACCCAGTTC	.	Homo sapiens zinc finger protein 264 (ZNF264), mRNA.	zinc finger protein 264	cg04803824
ZNFN1A1_E102_F	7	ZNFN1A1_E102_F	31657112	NM_006060.2	ZNFN1A1	10320	50411827	102	Y	GGAGGATTTACGAATGCTTGATGCCT[CG]GGAGAGAAAATGAATGGCT	IK1, LYF1, hIk-1, IKAROS, PRO0758, Hs.54452	Homo sapiens zinc finger protein, subfamily 1A, 1 (Ikaros) (ZNFN1A1), mRNA.	zinc finger protein, subfamily 1A, 1 (Ikaros)	cg16550878
ZNFN1A1_P179_F	7	ZNFN1A1_P179_F	31657112	NM_006060.2	ZNFN1A1	10320	50411546	-179	N	AACCCCAGGTGCATCCCGAGGCCTGCCAC[CG]AAGCCCACTCAAGGCTGAATGCACGG	IK1, LYF1, hIk-1, IKAROS, PRO0758, Hs.54452	Homo sapiens zinc finger protein, subfamily 1A, 1 (Ikaros) (ZNFN1A1), mRNA.	zinc finger protein, subfamily 1A, 1 (Ikaros)	cg18789786

## Sheet: G1
Hypermethylated in hESCs > 0.7 in > 2/8 samples
Hypermethylated in hCCLs > 0.7 in > 6/21 samples
Hypermethylated in all NTTs > 0.7 in 6/6 samples
TargetID	CHROMOSOME	PROBE_ID	GID	ACCESSION	SYMBOL	GENE_ID	CPG_COORDINATE	DIST_TO_TSS	CPG_ISLAND	INPUT_SEQUENCE	SYNONYM	ANNOTATION	PRODUCT	CG_NO
ABCB4_E429_F	7	ABCB4_E429_F	9961251	NM_018850.1	ABCB4	5244	86947255	429	N	TTCCTTGGACTTCTCAGTCTATTCT[CG]CCACTTCTGTCATGTCAGTCAGTCACAC	MDR3, PGY3, ABC21, MDR2/3, PFIC-3	Homo sapiens ATP-binding cassette, sub-family B (MDR/TAP), member 4 (ABCB4), transcript variant C, mRNA.	ATP-binding cassette, subfamily B, member 4 isoform C	cg05279864
ABCB4_P51_F	7	ABCB4_P51_F	9961251	NM_018850.1	ABCB4	5244	86947735	-51	N	TCTGTCCTTTCCTCCTCTTC[CG]CCTTTGTCCATTGTCAAAAGCATGGCCTGG	MDR3, PGY3, ABC21, MDR2/3, PFIC-3	Homo sapiens ATP-binding cassette, sub-family B (MDR/TAP), member 4 (ABCB4), transcript variant C, mRNA.	ATP-binding cassette, subfamily B, member 4 isoform C	cg18655915
ABCB4_P892_F	7	ABCB4_P892_F	9961251	NM_018850.1	ABCB4	5244	86948576	-892	N	GAATTAGGCTTCCAGCTCTGGCCA[CG]TGACTTCAGCTTCTCATTCTGTATTCCTAT	MDR3, PGY3, ABC21, MDR2/3, PFIC-3	Homo sapiens ATP-binding cassette, sub-family B (MDR/TAP), member 4 (ABCB4), transcript variant C, mRNA.	ATP-binding cassette, subfamily B, member 4 isoform C	cg02810586
ABCC2_E16_R	10	ABCC2_E16_R	4557480	NM_000392.1	ABCC2	1244	101532577	16	N	AATAGAAGAGTCTTCGTTCCAGA[CG]CAGTCCAGGAATCATGCTGGAGAAGTTCT	DJS, MRP2, cMRP, ABC30, CMOAT, KIAA1010	Homo sapiens ATP-binding cassette, sub-family C (CFTR/MRP), member 2 (ABCC2), mRNA.	ATP-binding cassette, sub-family C (CFTR/MRP), member 2	cg14947634
ABCC2_P88_F	10	ABCC2_P88_F	4557480	NM_000392.1	ABCC2	1244	101532473	-88	N	GTTGGGATGAAAGGTCATCCTTTA[CG]GAGAACATCAGAATGGTAGATAATTCC	DJS, MRP2, cMRP, ABC30, CMOAT, KIAA1010	Homo sapiens ATP-binding cassette, sub-family C (CFTR/MRP), member 2 (ABCC2), mRNA.	ATP-binding cassette, sub-family C (CFTR/MRP), member 2	cg08067239
ACTG2_E98_R	2	ACTG2_E98_R	63054873	NM_001615.3	ACTG2	72	73973699	98	N	CCTCTCATACCCTCGGTAAGTACTGTA[CG]GCTTTTGCCACCTCTTCCTTTCC	ACT, ACTE, ACTA3, ACTL3, ACTSG	Homo sapiens actin, gamma 2, smooth muscle, enteric (ACTG2), mRNA.	actin, gamma 2 propeptide	cg04793455
ACTG2_P346_F	2	ACTG2_P346_F	63054873	NM_001615.3	ACTG2	72	73973255	-346	N	GGGCGTCCCAGGCAGACCCAGGGGC[CG]CATGCAGCAGGGCCTGAGGAGG	ACT, ACTE, ACTA3, ACTL3, ACTSG	Homo sapiens actin, gamma 2, smooth muscle, enteric (ACTG2), mRNA.	actin, gamma 2 propeptide	cg15966469
ACTG2_P455_R	2	ACTG2_P455_R	63054873	NM_001615.3	ACTG2	72	73973146	-455	N	GCACGCAGGATTTCTTTCCTGGGTA[CG]GAAGGCATTTCTCTTCAGCTTTCATTGG	ACT, ACTE, ACTA3, ACTL3, ACTSG	Homo sapiens actin, gamma 2, smooth muscle, enteric (ACTG2), mRNA.	actin, gamma 2 propeptide	cg05473646
AFF3_P808_F	2	AFF3_P808_F	68348715	NM_001025108.1	AFF3	3899	100126277	-808	N	CCATACTCTCCTGGTTTTTGTCAGG[CG]GTCTCTCACACTGGCAGGCTTCCATT	LAF4, MLLT2-like	Homo sapiens AF4/FMR2 family, member 3 (AFF3), transcript variant 2, mRNA.	AF4/FMR2 family, member 3 isoform 2	cg17356467
AFP_P824_F	4	AFP_P824_F	4501988	NM_001134.1	AFP	174	74519973	-824	N	CCCCCAGTGATTCTAATGTGTAGCCAAGAT[CG]GGAACCCTTGTAGACAGGGAT	FETA, HPAFP	Homo sapiens alpha-fetoprotein (AFP), mRNA.	alpha-fetoprotein precursor	cg10778295
AGXT_E115_R	2	AGXT_E115_R	4557288	NM_000030.1	AGXT	189	241456950	115	N	GGTTCCCGAGCGGCAGGTTGGGTG[CG]GACCATGGCCTCTCACAAGCTGCTGGTGAC	AGT, SPT, AGT1, SPAT, TLH6, AGXT1	Homo sapiens alanine-glyoxylate aminotransferase (oxalosis I; hyperoxaluria I; glycolicaciduria; serine-pyruvate aminotransferase) (AGXT), mRNA.	alanine-glyoxylate aminotransferase	cg15446157
AGXT_P180_F	2	AGXT_P180_F	4557288	NM_000030.1	AGXT	189	241456655	-180	N	GAGCTAAGCAGAATAAGAGGGGCTGGA[CG]TGCAGGACTCAGAGTGGGAGCG	AGT, SPT, AGT1, SPAT, TLH6, AGXT1	Homo sapiens alanine-glyoxylate aminotransferase (oxalosis I; hyperoxaluria I; glycolicaciduria; serine-pyruvate aminotransferase) (AGXT), mRNA.	alanine-glyoxylate aminotransferase	cg20657132
AIM2_E208_F	1	AIM2_E208_F	4757733	NM_004833.1	AIM2	9447	157313063	208	N	GGTGCTTACCTCCTGATCCCTGGGG[CG]ATCAGCAAACCGGGTCTGCCACC	PYHIN4	Homo sapiens absent in melanoma 2 (AIM2), mRNA.	absent in melanoma 2	cg05998059
APBA2_P227_F	15	APBA2_P227_F	22035549	NM_005503.2	APBA2	321	27000918	-227	N	TGAAGACTTGGGGGAGAATCA[CG]GTCAACTTGTGACGCTTGGTT	X11L, MINT2, LIN-10, HsT16821, MGC99508, D15S1518E, MGC:14091	Homo sapiens amyloid beta (A4) precursor protein-binding, family A, member 2 (X11-like) (APBA2), mRNA.	amyloid beta A4 precursor protein-binding, family A, member 2	cg20840847
APBA2_P305_R	15	APBA2_P305_R	22035549	NM_005503.2	APBA2	321	27000840	-305	N	AGCATGCAGCTCTGCTACCTGTGGCC[CG]AAATCATTAGTTGTCCATACTCACTGACCT	X11L, MINT2, LIN-10, HsT16821, MGC99508, D15S1518E, MGC:14091	Homo sapiens amyloid beta (A4) precursor protein-binding, family A, member 2 (X11-like) (APBA2), mRNA.	amyloid beta A4 precursor protein-binding, family A, member 2	cg17121025
ARHGAP9_P260_F	12	ARHGAP9_P260_F	14210509	NM_032496.1	ARHGAP9	64333	56169124	-260	N	TAAGGTCCCTGTCTTGCAGCTGGATAG[CG]GCAACTACCTCTTCTCCACTAGTGCAATC	10C, RGL1, MGC1295	Homo sapiens Rho GTPase activating protein 9 (ARHGAP9), mRNA.	Rho GTPase activating protein 9	cg11953654
ARHGAP9_P518_R	12	ARHGAP9_P518_R	14210509	NM_032496.1	ARHGAP9	64333	56169382	-518	N	TAACCAGTGGCTGGAATGGGAAG[CG]ACAGAGCTGCAGGTAGGACTAAGGTAT	10C, RGL1, MGC1295	Homo sapiens Rho GTPase activating protein 9 (ARHGAP9), mRNA.	Rho GTPase activating protein 9	cg11714628
B3GALT5_P330_F	21	B3GALT5_P330_F	15451880	NM_033170.1	B3GALT5	10317	39950794	-330	N	GGGGGCAGTGACCTAGGCAGAGGG[CG]GGAGCCAGCAGATGGGATACACTCAG	B3T5, GLCT5, B3GalTx, B3GalT-V, beta3Gal-T5	Homo sapiens UDP-Gal:betaGlcNAc beta 1,3-galactosyltransferase, polypeptide 5 (B3GALT5), transcript variant 2, mRNA.	UDP-Gal:betaGlcNAc beta 1,3-galactosyltransferase 5	cg06700769
BCL2A1_P1127_R	15	BCL2A1_P1127_R	14574570	NM_004049.2	BCL2A1	597	78051825	-1127	Y	TGGGTGGCAGAGAACAGGGCCTCT[CG]AGGTGACTCTGGCAGTACCGCCC	GRS, BFL1, HBPA1, BCL2L5	Homo sapiens BCL2-related protein A1 (BCL2A1), mRNA.	BCL2-related protein A1	cg27177709
BLK_P668_R	8	BLK_P668_R	33469981	NM_001715.2	BLK	640	11388262	-668	N	AAACCCCAGAACTCTGCGTTGCTG[CG]TCTATTGACATGAACACCTGTCAAACCTGC	MGC10442	Homo sapiens B lymphoid tyrosine kinase (BLK), mRNA.	B lymphoid tyrosine kinase	cg15742700
C4B_P191_F	6	C4B_P191_F	67782350	NM_000592.4	C4B	721	32057622	-191	N	CTCAGGCACTGGAATGAGAGGAGTTAA[CG]GGGAAGGACAGGGTTATTT	CH, C4F, CO4, C4B1, C4B3, CPAMD3	Homo sapiens complement component 4B (Childo blood group) (C4B), mRNA.	complement component 4B preproprotein	cg14877208
CCL3_P543_R	17	CCL3_P543_R	4506842	NM_002983.1	CCL3	6348	31442143	-543	N	ATGTAGTGACTAGGGCGCTGTGTTAAA[CG]CTAGTTGTGGATCATAAAAATACTTT	MIP1A, SCYA3, G0S19-1, LD78ALPHA, MIP-1-alpha	Homo sapiens chemokine (C-C motif) ligand 3 (CCL3), mRNA.	chemokine (C-C motif) ligand 3	cg05481196
CD1A_P414_R	1	CD1A_P414_R	27764864	NM_001763.1	CD1A	909	156490137	-414	N	AACATTGAAGTCAAAATTCTGGGCTGG[CG]TACATTAGTTAGGAGCCCCCATTTTAG	CD1	Homo sapiens CD1a antigen (CD1A), mRNA.	CD1A antigen precursor	cg19355763
CD1A_P6_F	1	CD1A_P6_F	27764864	NM_001763.1	CD1A	909	156490545	-6	N	TGGAGAAAAGGTGTTAGTTTGTACTGT[CG]CACAGGGCAGTCGTAGGAGACTCTG	CD1	Homo sapiens CD1a antigen (CD1A), mRNA.	CD1A antigen precursor	cg03528325
CDH17_E31_F	8	CDH17_E31_F	16507959	NM_004063.2	CDH17	1015	95289955	31	N	CCATTCAGTGGTCGAGACTCTTGCTA[CG]ACTGGAGTATCTCCCCCGGGAACAC	HPT1, CDH16, HPT-1, MGC138218	Homo sapiens cadherin 17, LI cadherin (liver-intestine) (CDH17), mRNA.	cadherin 17 precursor	cg14353573
CDH17_P376_F	8	CDH17_P376_F	16507959	NM_004063.2	CDH17	1015	95290362	-376	N	ATTCCATCTCAAACACAAAAGA[CG]GAGCAGGGGCGCCATGTCTGAGCAATGACA	HPT1, CDH16, HPT-1, MGC138218	Homo sapiens cadherin 17, LI cadherin (liver-intestine) (CDH17), mRNA.	cadherin 17 precursor	cg00368292
CDH17_P532_F	8	CDH17_P532_F	16507959	NM_004063.2	CDH17	1015	95290518	-532	N	CCAAAGTCTGCAAGAAACAAC[CG]ATAGCAAATTTCCCCCAAACAC	HPT1, CDH16, HPT-1, MGC138218	Homo sapiens cadherin 17, LI cadherin (liver-intestine) (CDH17), mRNA.	cadherin 17 precursor	cg01803859
CHD2_P451_F	15	CHD2_P451_F	4557448	NM_001271.1	CHD2	1106	91243972	-451	N	TGCTCCAGTGCAACTTGAACACTAGGGAGG[CG]CTCTTGAGTTGTAAAAGTTACCCCTT	DKFZp781D1727	Homo sapiens chromodomain helicase DNA binding protein 2 (CHD2), mRNA.	chromodomain helicase DNA binding protein 2	cg04650055
CPA4_P1265_R	7	CPA4_P1265_R	61743915	NM_016352.2	CPA4	51200	129718965	-1265	N	CACTGATCCTCTCTGTTTTCTTTGC[CG]TATTCAGTGTTAAGCACAGTAAGTCTTTCC	CPA3	Homo sapiens carboxypeptidase A4 (CPA4), mRNA.	carboxypeptidase A4 preproprotein	cg00845900
CPA4_P961_R	7	CPA4_P961_R	61743915	NM_016352.2	CPA4	51200	129719269	-961	N	TCTTCCATTTATTCAGCTGTGACTTGG[CG]GAAAGGACACCAGACCCACAGT	CPA3	Homo sapiens carboxypeptidase A4 (CPA4), mRNA.	carboxypeptidase A4 preproprotein	cg26442210
CREBBP_P712_R	16	CREBBP_P712_R	4758055	NM_004380.1	CREBBP	1387	3871424	-712	Y	AGTGAGGGGGCCTCACGCCTGTT[CG]CATCCCAAGGCGGCAGGGCAGACACC	CBP, RTS, RSTS	Homo sapiens CREB binding protein (Rubinstein-Taybi syndrome) (CREBBP), mRNA.	CREB binding protein	cg18797283
CSF2_E248_R	5	CSF2_E248_R	27437029	NM_000758.2	CSF2	1437	131437632	248	N	CAGCTGGCCCCTGACTGGCCA[CG]CCTGTCAGCTTGATAACATGACATTTTCCT	GMCSF, MGC131935	Homo sapiens colony stimulating factor 2 (granulocyte-macrophage) (CSF2), mRNA.	colony stimulating factor 2 precursor	cg08625965
CSF2_P605_F	5	CSF2_P605_F	27437029	NM_000758.2	CSF2	1437	131436779	-605	N	GAAGCTTGCTGAGAGTGGCTGCAGTCT[CG]CTGCTGGATGTGCACATGGTG	GMCSF, MGC131935	Homo sapiens colony stimulating factor 2 (granulocyte-macrophage) (CSF2), mRNA.	colony stimulating factor 2 precursor	cg21708430
CYP2E1_E53_R	10	CYP2E1_E53_R	75709190	NM_000773.3	CYP2E1	1571	135190910	53	N	CATGTCTGCCCTCGGAGTCAC[CG]TGGCCCTGCTGGTGTGGGCGGCCTTCCTC	CPE1, CYP2E, P450-J, P450C2E	Homo sapiens cytochrome P450, family 2, subfamily E, polypeptide 1 (CYP2E1), mRNA.	cytochrome P450, family 2, subfamily E, polypeptide 1	cg23093817
CYP2E1_P416_F	10	CYP2E1_P416_F	75709190	NM_000773.3	CYP2E1	1571	135190441	-416	N	GCTGTTGCACCAGGAGGGCCGGTAC[CG]TGTCTAGAGGTGGTCGGCATG	CPE1, CYP2E, P450-J, P450C2E	Homo sapiens cytochrome P450, family 2, subfamily E, polypeptide 1 (CYP2E1), mRNA.	cytochrome P450, family 2, subfamily E, polypeptide 1	cg17336072
DCN_P1320_R	12	DCN_P1320_R	47419923	NM_133505.2	DCN	1634	90102257	-1320	N	GTAAAGACAATCAAATGATTGGCTATGGAC[CG]TACCCGGACTGGTGTTTTGCC	PG40, PGII, PGS2, DSPG2, SLRR1B	Homo sapiens decorin (DCN), transcript variant C, mRNA.	decorin isoform c precursor	cg15569988
DIRAS3_E55_R	1	DIRAS3_E55_R	58530880	NM_004675.2	DIRAS3	9077	68288993	55	Y	GGGAGTGTGGGTAACAGGCATAGATTC[CG]CTTGCGCAATACGTGGTAAGAAACCAG	ARHI, NOEY2	Homo sapiens DIRAS family, GTP-binding RAS-like 3 (DIRAS3), mRNA.	DIRAS family, GTP-binding RAS-like 3	cg15101152
DMP1_E194_F	4	DMP1_E194_F	4758171	NM_004407.1	DMP1	1758	88790677	194	N	ATACCATGTAGAGAGAGATGGGAGAGCTG[CG]CTTTGGGTAAAAACAGTTCCTATTT	.	Homo sapiens dentin matrix acidic phosphoprotein (DMP1), mRNA.	dentin matrix acidic phosphoprotein	cg18397653
DSC2_P407_R	18	DSC2_P407_R	40806177	NM_024422.2	DSC2	1824	26936782	-407	N	GGAATCAAGGCGACTGCAAAATAATAAAAT[CG]AGGGTGAGTTACTATAAGAAATGCATC	DG2, DSC3, CDHF2, DGII/III, DKFZp686I11137	Homo sapiens desmocollin 2 (DSC2), transcript variant Dsc2a, mRNA.	desmocollin 2 isoform Dsc2a preproprotein	cg20887958
DSG1_E292_F	18	DSG1_E292_F	4503400	NM_001942.1	DSG1	1828	27152342	292	N	GAGTGGATTCTGGTAAAAGTCCTTCATAAT[CG]TGCCCATTGTAAACAAGTGAAAACTTT	DG1, DSG, CDHF4	Homo sapiens desmoglein 1 (DSG1), mRNA.	desmoglein 1 preproprotein	cg20099449
EDNRB_P148_R	13	EDNRB_P148_R	4557546	NM_000115.1	EDNRB	1910	77447813	-148	N	ATACCGAATTAAAGAAAGAAGAGGTTTATT[CG]GCCAGAAGCATCGGCAAGACTCCTG	ETB, ETRB, HSCR, ABCDS, HSCR2	Homo sapiens endothelin receptor type B (EDNRB), transcript variant 1, mRNA.	endothelin receptor type B isoform 1	cg20257673
EDNRB_P709_R	13	EDNRB_P709_R	4557546	NM_000115.1	EDNRB	1910	77448374	-709	N	GCAGACAGTGAACTGCTAAGATGGAATGTT[CG]TGCCTTATCCGAGAAATGTCCAAGTC	ETB, ETRB, HSCR, ABCDS, HSCR2	Homo sapiens endothelin receptor type B (EDNRB), transcript variant 1, mRNA.	endothelin receptor type B isoform 1	cg10792120
EGF_P413_F	4	EGF_P413_F	6031163	NM_001963.2	EGF	1950	111053086	-413	N	CCTGGAATGTGCACTGGTATTGACATTT[CG]TTCAAATAATGGGCTGAAGGTG	URG	Homo sapiens epidermal growth factor (beta-urogastrone) (EGF), mRNA.	epidermal growth factor (beta-urogastrone)	cg12981092
EPHX1_P22_F	1	EPHX1_P22_F	4557560	NM_000120.2	EPHX1	2052	224079577	-22	N	GCTGTGCAGAGTCCAGGGGAGATAACCA[CG]CTGTGCACACATGAGATTGGCTGACT	MEH, EPHX, EPOX	Homo sapiens epoxide hydrolase 1, microsomal (xenobiotic) (EPHX1), mRNA.	epoxide hydrolase 1, microsomal (xenobiotic)	cg23096144
FANCA_P1006_R	16	FANCA_P1006_R	66879665	NM_001018112.1	FANCA	2175	88411572	-1006	Y	CCTCTGGCAGTGGCCTTGGAACCAC[CG]AAGGGATTCAGCCGAAGGGC	FA, FA1, FAA, FAH, FA-H, FACA, FANCH, MGC75158	Homo sapiens Fanconi anemia, complementation group A (FANCA), transcript variant 2, mRNA.	Fanconi anemia, complementation group A isoform b	cg23604467
FER_P581_F	5	FER_P581_F	4885230	NM_005246.1	FER	2241	108110841	-581	N	CTTTATGACGGAAGGTAGTTTTGCAACA[CG]GAGCAAGTTGCTCACCGAAGTTACGCT	TYK3	Homo sapiens fer (fps/fes related) tyrosine kinase (phosphoprotein NCP94) (FER), mRNA.	fer (fps/fes related) tyrosine kinase (phosphoprotein NCP94)	cg20922596
FGF7_P610_F	15	FGF7_P610_F	15147344	NM_002009.2	FGF7	2252	47502141	-610	N	TGAGACTCTGGAACAGCAGGTAACTTGCC[CG]AAGTCATACTGGTCATTAGTGGTCCAA	KGF, HBGF-7	Homo sapiens fibroblast growth factor 7 (keratinocyte growth factor) (FGF7), mRNA.	fibroblast growth factor 7 precursor	cg18689733
FGFR4_P610_F	5	FGFR4_P610_F	47524174	NM_213647.1	FGFR4	2264	176445917	-610	N	GAGTAGCAGGGTGGGAGCCAGGAGG[CG]TGGGTCATGGCAATCTATGTATAAAG	TKF, JTK2, CD334, MGC20292	Homo sapiens fibroblast growth factor receptor 4 (FGFR4), transcript variant 3, mRNA.	fibroblast growth factor receptor 4 isoform 1 precursor	cg13847825
FGR_P39_F	1	FGR_P39_F	4885234	NM_005248.1	FGR	2268	27823199	-39	N	GGCGGAACTGGGCCACCTACTGTAC[CG]TTCAGTCTGCCTCACAGTATGTCCCC	SRC2, c-fgr, p55c-fgr	Homo sapiens Gardner-Rasheed feline sarcoma viral (v-fgr) oncogene homolog (FGR), mRNA.	Gardner-Rasheed feline sarcoma viral (v-fgr) oncogene homolog	cg13164743
FOLR1_E368_R	11	FOLR1_E368_R	12056965	NM_000802.2	FOLR1	2348	71578618	368	N	CCAGAGTGTGGCCTGCTCAAGGTTAAA[CG]ACAAGTTAGTGTTCATCCCCCTGAAC	FBP, FOLR, MOv18, FR-alpha	Homo sapiens folate receptor 1 (adult) (FOLR1), transcript variant 2, mRNA.	folate receptor 1 precursor	cg15274870
GABRG3_E123_R	15	GABRG3_E123_R	15193297	NM_033223.1	GABRG3	2567	25343888	123	N	CCGTACAACTCCCCTGGGAGA[CG]ACAGCTGGAGGCCCCTGGCTTGTTGACTGC	.	Homo sapiens gamma-aminobutyric acid (GABA) A receptor, gamma 3 (GABRG3), mRNA.	gamma-aminobutyric acid (GABA) A receptor, gamma 3	cg16701428
GFAP_P1214_F	17	GFAP_P1214_F	24430142	NM_002055.2	GFAP	2670	40349608	-1214	N	CCTGGAGACTTCAGGTCCATCTA[CG]CCCTCCACTCTGGTCCCACAGG	FLJ45472	Homo sapiens glial fibrillary acidic protein (GFAP), mRNA.	glial fibrillary acidic protein	cg15193977
GLI2_E90_F	2	GLI2_E90_F	13518230	NM_030379.1	GLI2	2736	121266419	90	N	AAGAAAGTGATGATGCGATGTCTAAAA[CG]TTCAAGGCACCGCATCTGTGATCAAGA	THP2	Homo sapiens GLI-Kruppel family member GLI2 (GLI2), transcript variant 1, mRNA.	GLI-Kruppel family member GLI2 isoform alpha	cg16619328
GLI2_P295_F	2	GLI2_P295_F	13518230	NM_030379.1	GLI2	2736	121266034	-295	Y	GGGTCCTGGGCACGCATGCCGCA[CG]ACTGAGATCACAGCAGAGGTGAGAAC	THP2	Homo sapiens GLI-Kruppel family member GLI2 (GLI2), transcript variant 1, mRNA.	GLI-Kruppel family member GLI2 isoform alpha	cg24008711
GLI3_E148_R	7	GLI3_E148_R	13518031	NM_000168.2	GLI3	2737	42241564	148	N	CAGACGGCCAGGGTGCAGGCCCCCCACC[CG]CCATGCCCAATGCGCTCAAGCTGAAAC	PHS, ACLS, GCPS, PAPA, PAPB, PAP-A, PAPA1, PPDIV	Homo sapiens GLI-Kruppel family member GLI3 (Greig cephalopolysyndactyly syndrome) (GLI3), mRNA.	GLI-Kruppel family member GLI3	cg12211443
GML_E144_F	8	GML_E144_F	4504032	NM_002066.1	GML	2765	143913363	144	Y	AGGGGCCCAGCTGAGGCAGCCTCCT[CG]TCAGCTGCTTGGGCCGCCAGGA	LY6DL	Homo sapiens GPI anchored molecule like protein (GML), mRNA.	GPI anchored molecule like protein	cg21475536
GML_P281_R	8	GML_P281_R	4504032	NM_002066.1	GML	2765	143912938	-281	N	CCTGGGCGGTGCCAACAGGCTGC[CG]AGGGTGGCTGCTGTCCCGTTTCTCCAGC	LY6DL	Homo sapiens GPI anchored molecule like protein (GML), mRNA.	GPI anchored molecule like protein	cg20178722
GNAS_E58_F	20	GNAS_E58_F	7706588	NM_016592.1	GNAS	2778	56848248	58	Y	GAGGACCGGCGGAGGCACCTCTCT[CG]AGTCTTAGGCTGCGGAATCTAAGA	XL, AHO, GSA, GSP, POH, XL2, GPSA, NESP, GNAS1, PHP1A, PHP1B, GNASXL, NESP55, C20orf45, MGC33735, XLalphas, dJ309F20.1.1, dJ806M20.3.3	Homo sapiens GNAS complex locus (GNAS), transcript variant 4, mRNA.	guanine nucleotide binding protein, alpha stimulating activity polypeptide 1 isoform d	cg02859712
GNG7_E310_R	19	GNG7_E310_R	32698768	NM_052847.1	GNG7	2788	2603280	310	Y	AGGCCAGACGCTGAGAGAGAAAAACACTG[CG]TAATCCCACGTATTGTGGAGTCCAAAA	FLJ00058	Homo sapiens guanine nucleotide binding protein (G protein), gamma 7 (GNG7), mRNA.	guanine nucleotide binding protein (G protein), gamma 7	cg13502721
GNG7_P903_F	19	GNG7_P903_F	32698768	NM_052847.1	GNG7	2788	2604493	-903	N	GGGGGCCCCCCTGGTTTATAC[CG]TCTTCCCCATCAGGAGTTTATCC	FLJ00058	Homo sapiens guanine nucleotide binding protein (G protein), gamma 7 (GNG7), mRNA.	guanine nucleotide binding protein (G protein), gamma 7	cg18559504
GPR116_E328_R	6	GPR116_E328_R	44771172	NM_015234.3	GPR116	221395	46990497	328	N	AATGCCCAGGGGTGCATTCCAATTGCAGA[CG]GAGGGAAGCCCTGTGGAA	KPG_001, KIAA0758, DKFZp564O1923	Homo sapiens G protein-coupled receptor 116 (GPR116), mRNA.	G-protein coupled receptor 116	cg07914934
GPR116_P850_F	6	GPR116_P850_F	44771172	NM_015234.3	GPR116	221395	46991675	-850	N	TTTCCTGGTTCTCAAGGCTCC[CG]AGCTTATGCCTTTTCTCCTTCTATGCTCCC	KPG_001, KIAA0758, DKFZp564O1923	Homo sapiens G protein-coupled receptor 116 (GPR116), mRNA.	G-protein coupled receptor 116	cg18891510
HBII-13_P991_R	15	HBII-13_P991_R	30089682	NR_001294.1	HBII-13	347686	22780349	-991	N	TTTGCTGAGCCGATTCAACTTAAAAAG[CG]AGGTCCATACTAAGTGCCCAAGAATCA	.	Homo sapiens HBII-13 snoRNA (HBII-13) on chromosome 15.	.	cg26410550
HBII-52_P563_F	15	HBII-52_P563_F	29171307	NR_001291.1	HBII-52	338433	22966406	-563	Y	GCCCAGGGGCAGGCTATGTGACTGCC[CG]GTCTGCAGCTGTAAGTGGTTTCT	RNHBII52	Homo sapiens HBII-52 snoRNA (HBII-52) on chromosome 15.	.	cg21361081
HBII-52_P659_F	15	HBII-52_P659_F	29171307	NR_001291.1	HBII-52	338433	22966310	-659	Y	GTTGGGGATCCGCCGCAGAAATCA[CG]TGGCGCCCAGGCCAAGGCTGCAA	RNHBII52	Homo sapiens HBII-52 snoRNA (HBII-52) on chromosome 15.	.	cg18037269
HGF_P1293_R	7	HGF_P1293_R	58533164	NM_001010933.1	HGF	3082	81238681	-1293	N	AGGCCAAATGTGGGAATGACTAGAG[CG]GTGGGTAGCTGTACAGAAGTGAT	SF, HGFB, HPTA, F-TCF	Homo sapiens hepatocyte growth factor (hepapoietin A; scatter factor) (HGF), transcript variant 4, mRNA.	hepatocyte growth factor isoform 4 precursor	cg14690980
HLA-DOB_E432_R	6	HLA-DOB_E432_R	18641377	NM_002120.2	HLA-DOB	3112	32892330	432	N	AGGCTCGAACCCAAGCCAAGGCCTTCAACA[CG]CCCAGGCACTGACTGAGGTTGAT	DOB	Homo sapiens major histocompatibility complex, class II, DO beta (HLA-DOB), mRNA.	major histocompatibility complex, class II, DO beta precursor	cg23791206
HLA-DOB_P1114_R	6	HLA-DOB_P1114_R	18641377	NM_002120.2	HLA-DOB	3112	32893876	-1114	N	AAAAAGTTGACCTCATCGAAGTAAAGAGTA[CG]TTAGGAGTTACCAGAGGCTGGG	DOB	Homo sapiens major histocompatibility complex, class II, DO beta (HLA-DOB), mRNA.	major histocompatibility complex, class II, DO beta precursor	cg09734481
HLA-DOB_P357_R	6	HLA-DOB_P357_R	18641377	NM_002120.2	HLA-DOB	3112	32893119	-357	N	CCTTCTTATTGGGTGTTGACATTGC[CG]ACAGGCAGTGTGTAAATTAAGAAGGAA	DOB	Homo sapiens major histocompatibility complex, class II, DO beta (HLA-DOB), mRNA.	major histocompatibility complex, class II, DO beta precursor	cg17103109
HLA-DPB1_P540_F	6	HLA-DPB1_P540_F	24797075	NM_002121.4	HLA-DPB1	3115	33151198	-540	N	GTGGAAGAACCTGGTAACTCCTGCACAT[CG]CAGGACTCACAGACCTCTGGGAGA	DPB1, HLA-DP1B, MHC DPB1	Homo sapiens major histocompatibility complex, class II, DP beta 1 (HLA-DPB1), mRNA.	major histocompatibility complex, class II, DP beta 1 precursor	cg21151963
HSPA2_P162_R	14	HSPA2_P162_R	13676856	NM_021979.2	HSPA2	3306	64072214	-162	N	GGCTGGCCTGTCGGCCTCTGATGCACT[CG]AACTTCCAGCCCTTGGAGCAGACA	.	Homo sapiens heat shock 70kDa protein 2 (HSPA2), mRNA.	heat shock 70kDa protein 2	cg05316932
IL12B_E25_F	5	IL12B_E25_F	24497437	NM_002187.2	IL12B	3593	158690034	25	N	GAAGTGCTTACCTTGCTCTGGGCAGGA[CG]GAGAGTCCAATGGCCCTGAAACAGAT	CLMF, NKSF, CLMF2, NKSF2, IL-12B	Homo sapiens interleukin 12B (natural killer cell stimulatory factor 2, cytotoxic lymphocyte maturation factor 2, p40) (IL12B), mRNA.	interleukin 12B precursor	cg18307303
IL13_E75_R	5	IL13_E75_R	26787977	NM_002188.2	IL13	3596	132021839	75	N	GGCCTCATGGCGCTTTTGTTGACCA[CG]GTCATTGCTCTCACTTGCCTTGGCGGCTTT	ALRH, P600, IL-13, MGC116786, MGC116788, MGC116789	Homo sapiens interleukin 13 (IL13), mRNA.	interleukin 13 precursor	cg20391122
IL1A_E113_R	2	IL1A_E113_R	27894329	NM_000575.3	IL1A	3552	113259329	113	N	TTCTGTAGAAGAAGGTGTGTGCAAGCCC[CG]GGAGGTATGCGTAAGGCCTCAG	IL1, IL-1A, IL1F1, IL1-ALPHA	Homo sapiens interleukin 1, alpha (IL1A), mRNA.	interleukin 1, alpha proprotein	cg03970341
IL1B_P582_R	2	IL1B_P582_R	27894305	NM_000576.2	IL1B	3553	113311409	-582	N	TTCTTGGCTGGGGCAGAGAACATA[CG]GTATGCAGGGTTCAGGCTCCTG	IL-1, IL1F2, IL1-BETA	Homo sapiens interleukin 1, beta (IL1B), mRNA.	interleukin 1, beta proprotein	cg12992979
IL1RN_E42_F	2	IL1RN_E42_F	27894320	NM_173843.1	IL1RN	3557	113591983	42	N	GAGGGACTGTGGCCCAGGTACTGCC[CG]GGTGCTACTTTATGGGCAGCAGCT	IRAP, IL1F3, IL1RA, IL-1ra3, ICIL-1RA, MGC10430	Homo sapiens interleukin 1 receptor antagonist (IL1RN), transcript variant 4, mRNA.	interleukin 1 receptor antagonist isoform 4	cg17669033
IL2_P607_R	4	IL2_P607_R	28178860	NM_000586.2	IL2	3558	123597937	-607	N	CACCTGGGACACTATGAATGTAACAATAAT[CG]TTATGAAATATGATCTTGTTTTTAGTC	IL-2, TCGF, lymphokine	Homo sapiens interleukin 2 (IL2), mRNA.	interleukin 2 precursor	cg24372185
IL3_P556_F	5	IL3_P556_F	28416914	NM_000588.3	IL3	3562	131423690	-556	N	CCAGAAACAAAGTGTCAAGGAGAAGCTGCC[CG]AAGCCCATGGGACAAACCACTGG	IL-3, MCGF, MGC79398, MGC79399, MULTI-CSF	Homo sapiens interleukin 3 (colony-stimulating factor, multiple) (IL3), mRNA.	interleukin 3 precursor	cg17175013
IL4_P262_R	5	IL4_P262_R	27477090	NM_000589.2	IL4	3565	132037010	-262	N	CCCAAACTAGGCCTCACCTGATA[CG]ACCTGTCCTTCTCAAAACACCTAAA	BSF1, IL-4, MGC79402	Homo sapiens interleukin 4 (IL4), transcript variant 1, mRNA.	interleukin 4 isoform 1 precursor	cg23943829
INS_P804_R	11	INS_P804_R	4557670	NM_000207.1	INS	3630	2139804	-804	N	CCCCAGTCCCGGATGGCCCAAGATGC[CG]CCATGGATGGGCCAAGGTG	.	Homo sapiens insulin (INS), mRNA.	proinsulin precursor	cg13349859
ITGA6_P718_R	2	ITGA6_P718_R	4557674	NM_000210.1	ITGA6	3655	172999898	-718	Y	TTAAACAACCCATCCTTGACTTG[CG]TGACTTCTTCCACAAGCTCTCCTGGT	CD49f	Homo sapiens integrin, alpha 6 (ITGA6), mRNA.	integrin alpha chain, alpha 6	cg03085296
KLK11_P1290_F	19	KLK11_P1290_F	21618356	NM_144947.1	KLK11	11012	56224392	-1290	N	GGTCAGTTGTTCCTCATGATCATC[CG]GATCCAGTCCACATACTTGCAAATATAG	TLSP, PRSS20, MGC33060	Homo sapiens kallikrein 11 (KLK11), transcript variant 2, mRNA.	kallikrein 11 isoform 2 precursor	cg09333109
KRT13_P341_R	17	KRT13_P341_R	24234693	NM_002274.2	KRT13	3860	36915732	-341	N	GCGGAGGCCTGCCAGGAGCTTCTG[CG]AGGAAAGTGGTGGGTGCA	K13, CK13, MGC3781	Homo sapiens keratin 13 (KRT13), transcript variant 2, mRNA.	keratin 13 isoform b	cg16023337
KRT5_E196_R	12	KRT5_E196_R	17318577	NM_000424.2	KRT5	3852	51200314	196	Y	GCGGTGCTGAAGCTACGACTGCCCC[CG]CTCCGGAAGGACACACTTGACTG	K5, CK5, DDD, EBS2, KRT5A	Homo sapiens keratin 5 (epidermolysis bullosa simplex, Dowling-Meara/Kobner/Weber-Cockayne types) (KRT5), mRNA.	keratin 5	cg04254916
LRRC32_E157_F	11	LRRC32_E157_F	5031706	NM_005512.1	LRRC32	2615	76058386	157	N	GTTTTCTCCAGCACATGCTGAGC[CG]ACTGCCCCCAATAGAACTGTCTTTTTT	GARP, D11S833E	Homo sapiens leucine rich repeat containing 32 (LRRC32), mRNA.	leucine rich repeat containing 32 precursor	cg24088597
LRRK1_P39_F	15	LRRK1_P39_F	33469142	NM_024652.2	LRRK1	79705	99380156	-39	N	TTACCTGCGTGCTCAGCTGCGGAAAG[CG]GAAAAGTGCAAGCTGATGAAGAT	FLJ23119, KIAA1790	Homo sapiens leucine-rich repeat kinase 1 (LRRK1), mRNA.	leucine-rich repeat kinase 1	cg02770711
MAGEL2_E166_R	15	MAGEL2_E166_R	18765721	NM_019066.2	MAGEL2	54551	21441916	166	N	GGGCTGGGCCTGCAAGACTGCAGG[CG]GTGCCTGCCAGGAAGGCTG	nM15, NDNL1	Homo sapiens MAGE-like 2 (MAGEL2), mRNA.	MAGE-like protein 2	cg03672494
MAGEL2_P170_R	15	MAGEL2_P170_R	18765721	NM_019066.2	MAGEL2	54551	21442252	-170	Y	AGATGATGGAAGGGCAGTGCACAGCCTG[CG]GGGCAGACAGTGGGGCAGACA	nM15, NDNL1	Homo sapiens MAGE-like 2 (MAGEL2), mRNA.	MAGE-like protein 2	cg25417515
MAPK9_P1175_F	5	MAPK9_P1175_F	21237744	NM_139070.1	MAPK9	5601	179641391	-1175	N	CCAAGTGACCACTGCCCCA[CG]GTCTTCTCCCCGTCCTCTGGGTGGT	JNK2, JNK2A, JNK2B, PRKM9, JNK-55, JNK2BETA, p54aSAPK, JNK2ALPHA	Homo sapiens mitogen-activated protein kinase 9 (MAPK9), transcript variant 4, mRNA.	mitogen-activated protein kinase 9 isoform 4	cg05023457
MAS1_P469_R	6	MAS1_P469_R	6006022	NM_002377.2	MAS1	4142	160247495	-469	N	CAGTGGCAGCATTGCCCAGACATG[CG]TTTTGTCATCAAGTCTTAATGCAGTCCAC	MAS	Homo sapiens MAS1 oncogene (MAS1), mRNA.	MAS1 oncogene	cg04134973
MAS1_P657_R	6	MAS1_P657_R	6006022	NM_002377.2	MAS1	4142	160247307	-657	N	CCACACATCAATGGCTTGCCTGGCTTA[CG]TAGTCTGAGCAGGTGCCCAGCTTTGTCGC	MAS	Homo sapiens MAS1 oncogene (MAS1), mRNA.	MAS1 oncogene	cg13390345
MC2R_E455_F	18	MC2R_E455_F	66346710	NM_000529.2	MC2R	4158	13905080	455	N	GCCGCATGCCCACGTCTTTGTGG[CG]CTAAAACCCCCGCACTCTTACAC	ACTHR, MGC125798	Homo sapiens melanocortin 2 receptor (adrenocorticotropic hormone) (MC2R), mRNA.	melanocortin 2 receptor	cg21266195
MEG3_P235_F	14	MEG3_P235_F	89037804	XR_001355.1	MEG3	55384	100361980	-235	Y	CGGGCTCACGCAGGGAAAAAGCACCCG[CG]ACCACAGGGTGTTGGTCATGGC	.	PREDICTED: Homo sapiens maternally expressed 3, transcript variant 10 (MEG3), misc RNA.	.	cg24336658
MKRN3_E144_F	15	MKRN3_E144_F	74272285	NM_005664.2	MKRN3	7681	21361691	144	Y	GTGAGAAGGGACTTAGGGACTGC[CG]GAACACAGCGAAGCAGAGGCAGAAGG	D15S9, RNF63, ZFP127, ZNF127, MGC88288	Homo sapiens makorin, ring finger protein, 3 (MKRN3), mRNA.	makorin, ring finger protein, 3	cg15423863
MMP1_P397_R	11	MMP1_P397_R	13027798	NM_002421.2	MMP1	4312	102174501	-397	N	AGGGCAGAGGGTGGAATTACTAACACTG[CG]CACCTGATGGCTGTTCGGCACC	CLG, CLGN	Homo sapiens matrix metallopeptidase 1 (interstitial collagenase) (MMP1), mRNA.	matrix metalloproteinase 1 preproprotein	cg16575408
MMP1_P460_F	11	MMP1_P460_F	13027798	NM_002421.2	MMP1	4312	102174564	-460	N	CCCCCAGCACTCACTTTA[CG]GTGGCTCTTCGGGGTTCTCTGAGGTTCCC	CLG, CLGN	Homo sapiens matrix metallopeptidase 1 (interstitial collagenase) (MMP1), mRNA.	matrix metalloproteinase 1 preproprotein	cg18733315
MMP19_E274_R	12	MMP19_E274_R	89036201	XM_938761.1	MMP19	4327	54522728	274	N	CTGAAGGTCAGGAGGGAGGCTT[CG]ATGGGGCTGTGGAGCAGTAAC	.	PREDICTED: Homo sapiens matrix metallopeptidase 19 (MMP19), mRNA.	similar to Matrix metalloproteinase-19 precursor (MMP-19) (Matrix metalloproteinase RASI) (MMP-18)	cg01843273
MMP9_E88_R	20	MMP9_E88_R	74272286	NM_004994.2	MMP9	4318	44071042	88	N	CTGCTTTGCTGCCCCCAGACAG[CG]CCAGTCCACCCTTGTGCTCTTCCC	GELB, CLG4B	Homo sapiens matrix metallopeptidase 9 (gelatinase B, 92kDa gelatinase, 92kDa type IV collagenase) (MMP9), mRNA.	matrix metalloproteinase 9 preproprotein	cg05437645
MSH2_P1008_F	2	MSH2_P1008_F	4557760	NM_000251.1	MSH2	4436	47482759	-1008	Y	ACTGGGATTATGGCGTGTGACACCA[CG]CCTGGCGTCAAACGTTTGTCTT	FCC1, COCA1, HNPCC, HNPCC1	Homo sapiens mutS homolog 2, colon cancer, nonpolyposis type 1 (E. coli) (MSH2), mRNA.	mutS homolog 2	cg20331910
MSH3_E3_F	5	MSH3_E3_F	68303634	NM_002439.2	MSH3	4437	79986053	3	Y	TTCTGGGACACAGCGACGATGCAGTTTAG[CG]AACCAACCATGACAGCAGCGGGAGG	.	Homo sapiens mutS homolog 3 (E. coli) (MSH3), mRNA.	mutS homolog 3	cg14636131
NCL_P1102_F	2	NCL_P1102_F	55956787	NM_005381.2	NCL	4691	232038551	-1102	Y	TAAAAATCACCTCAGGCCGGG[CG]CGGTGGCTCAGATCCGCAATCCCA	C23, FLJ45706	Homo sapiens nucleolin (NCL), mRNA.	nucleolin	cg26862286
NID1_P714_R	1	NID1_P714_R	4505394	NM_002508.1	NID1	4811	234304420	-714	N	ATCAGGAGATCCATGATGCCACTGTGTCC[CG]TTACTGCTGCAGTTAATGTTGATTGAT	NID, enactin, ENTACTIN	Homo sapiens nidogen 1 (NID1), mRNA.	nidogen (enactin)	cg16408295
NKX3-1_P871_R	8	NKX3-1_P871_R	19923351	NM_006167.2	NKX3-1	4824	23597266	-871	N	GGACTGGACGGTACCGTGACAACAGA[CG]AAAGTGGAACAGAGATGATGG	NKX3A, NKX3.1	Homo sapiens NK3 transcription factor related, locus 1 (Drosophila) (NKX3-1), mRNA.	NK3 transcription factor related, locus 1	cg01716041
NNAT_P544_R	20	NNAT_P544_R	32307135	NM_181689.1	NNAT	4826	35582477	-544	Y	CCTACAGTAGCGACCTCCAC[CG]CAGATTCTCATCTCCTCGCTACCGTAA	Peg5, MGC1439	Homo sapiens neuronatin (NNAT), transcript variant 2, mRNA.	neuronatin isoform beta	cg10288563
PLA2G2A_E268_F	1	PLA2G2A_E268_F	20149501	NM_000300.2	PLA2G2A	5320	20179228	268	N	CCAGCACCTGTGCAGGCCTCA[CG]TGTGCACCCCACAGTCCACCA	MOM1, PLA2, PLA2B, PLA2L, PLA2S, PLAS1, sPLA2	Homo sapiens phospholipase A2, group IIA (platelets, synovial fluid) (PLA2G2A), mRNA.	phospholipase A2, group IIA	cg22220722
PLAGL1_E68_R	6	PLAGL1_E68_R	37622889	NM_002656.2	PLAGL1	5325	144371178	-92	Y	ATGGCAGATGCCGTGGGCTTTGC[CG]CCCGCGGCAGCCAAGAGGATGG	ZAC, LOT1, ZAC1, MGC126275, MGC126276, DKFZp781P1017	Homo sapiens pleiomorphic adenoma gene-like 1 (PLAGL1), transcript variant 1, mRNA.	pleiomorphic adenoma gene-like 1 isoform 1	cg12757684
PLAGL1_P334_F	6	PLAGL1_P334_F	37622889	NM_002656.2	PLAGL1	5325	144371580	-334	Y	AACTAACTTACCTCCTGTGCCAGCAG[CG]CCCAAGTGCAGCTGCCCAAACGTGAG	ZAC, LOT1, ZAC1, MGC126275, MGC126276, DKFZp781P1017	Homo sapiens pleiomorphic adenoma gene-like 1 (PLAGL1), transcript variant 1, mRNA.	pleiomorphic adenoma gene-like 1 isoform 1	cg23460430
PLG_P370_F	6	PLG_P370_F	4505880	NM_000301.1	PLG	5340	161042903	-370	N	GAAGCTTGAGGGAGGCTATGGA[CG]TGCAGCGCTTGGCAGAGGGTCT	DKFZp779M0222	Homo sapiens plasminogen (PLG), mRNA.	plasminogen	cg03709290
PMP22_P1254_F	17	PMP22_P1254_F	24430161	NM_000304.2	PMP22	5376	15110623	-1254	N	ATTTCCAGTGTCTTTCTCCC[CG]CTGGATGTTTCGTTGTCCAGCCAGGTTGTC	DSS, HNPP, CMT1A, CMT1E, GAS-3, Sp110, MGC20769	Homo sapiens peripheral myelin protein 22 (PMP22), transcript variant 1, mRNA.	peripheral myelin protein 22	cg06112772
PRDM2_P1340_R	1	PRDM2_P1340_R	55953109	NM_001007257.1	PRDM2	7799	13902597	-1340	N	AGAAGTGGACTTCAGGTCTGTCCA[CG]TTCCTTTCCACCTTTGGTTTTGTGACTT	RIZ, RIZ1, RIZ2, MTB-ZF, HUMHOXY1	Homo sapiens PR domain containing 2, with ZNF domain (PRDM2), transcript variant 3, mRNA.	retinoblastoma protein-binding zinc finger protein isoform c	cg19359071
PSCA_P135_F	8	PSCA_P135_F	29893565	NM_005672.2	PSCA	8000	143758780	-135	N	AAGGGAGAGGGAGGTGCAGGT[CG]CTCAGGGAGGAGACTCGGAC	PRO232	Homo sapiens prostate stem cell antigen (PSCA), mRNA.	prostate stem cell antigen	cg15098809
PTHR1_E36_R	3	PTHR1_E36_R	39995096	NM_000316.2	PTHR1	5745	46894276	36	N	GGGACTATCCATGGCCTCCC[CG]TGGCCAACTTGAGTCTGCTCTGCAGCTTTA	PTHR, MGC138426, MGC138452	Homo sapiens parathyroid hormone receptor 1 (PTHR1), mRNA.	parathyroid hormone receptor 1 precursor	cg21954799
PTHR1_P170_R	3	PTHR1_P170_R	39995096	NM_000316.2	PTHR1	5745	46894070	-170	N	CAGCCCTGGGCATCTGAACAC[CG]GCACACTTGGATCTGCCTCTGTTGCCTCC	PTHR, MGC138426, MGC138452	Homo sapiens parathyroid hormone receptor 1 (PTHR1), mRNA.	parathyroid hormone receptor 1 precursor	cg04041000
PTPRH_P255_F	19	PTPRH_P255_F	67190343	NM_002842.2	PTPRH	5794	60412909	-255	N	TGCACCCCAGGTACCGGGTGC[CG]CGCCCCACTGCTGCACGGATGCGGGA	SAP-1	Homo sapiens protein tyrosine phosphatase, receptor type, H (PTPRH), mRNA.	protein tyrosine phosphatase, receptor type, H precursor	cg17314748
PWCR1_E81_R	15	PWCR1_E81_R	29171309	NR_001290.1	PWCR1	63968	22847798	81	N	GAGAACTCATAACGTCATTCTCAT[CG]GAACTGAGGTCCAGCATGTTGCTTCCTCT	PET1, HBII-85	Homo sapiens Prader-Willi syndrome chromosome region 1 (PWCR1) on chromosome 15.	.	cg11319956
PWCR1_P811_F	15	PWCR1_P811_F	29171309	NR_001290.1	PWCR1	63968	22846906	-811	N	TTGAGCTGTCCGGTTGCCACAGGGT[CG]GACCTGGAGGCTGCAGACCATC	PET1, HBII-85	Homo sapiens Prader-Willi syndrome chromosome region 1 (PWCR1) on chromosome 15.	.	cg19695710
RHOH_P953_R	4	RHOH_P953_R	45827772	NM_004310.2	RHOH	399	39874044	-953	N	GGCCTTTGCACATACTATTTGCCTCTA[CG]TGGAATGTTCTTTCCTCCTTCTCATC	TTF, ARHH	Homo sapiens ras homolog gene family, member H (RHOH), mRNA.	ras homolog gene family, member H	cg08826756
RIPK1_P868_F	6	RIPK1_P868_F	57242760	NM_003804.3	RIPK1	8737	3021189	-868	N	TTCATCAAAGGGTTGCACATTGAGCAGTGC[CG]TGTTAAGGGGGGATTCTTCA	RIP, FLJ39204	Homo sapiens receptor (TNFRSF)-interacting serine-threonine kinase 1 (RIPK1), mRNA.	receptor (TNFRSF)-interacting serine-threonine kinase 1	cg24886867
S100A12_P1221_R	1	S100A12_P1221_R	5032058	NM_005621.1	S100A12	6283	151615920	-1221	N	GAGGTTTATTTGGCCAAAGTTAAGGATG[CG]TGCCCAGAGGTAGGTCTACGTCTT	p6, CGRP, MRP6, CAAF1, ENRAGE	Homo sapiens S100 calcium binding protein A12 (calgranulin C) (S100A12), mRNA.	S100 calcium-binding protein A12	cg15108991
S100A4_P887_R	1	S100A4_P887_R	9845515	NM_019554.1	S100A4	6275	151785793	-887	N	GGGGCTCACGGATAGATCTCAGGTT[CG]GAGAGGGTATCAGGAGGG	42A, 18A2, CAPL, MTS1, P9KA, PEL98	Homo sapiens S100 calcium binding protein A4 (calcium protein, calvasculin, metastasin, murine placental homolog) (S100A4), transcript variant 2, mRNA.	S100 calcium-binding protein A4	cg25085776
SERPINA5_E69_F	14	SERPINA5_E69_F	34147643	NM_000624.3	SERPINA5	5104	94117633	69	N	CCCAGGGCTTGAGGGCATGTGAGG[CG]AGGAGAGGATGGACTCTAGAG	PCI, PAI3, PROCI, PLANH3	Homo sapiens serpin peptidase inhibitor, clade A (alpha-1 antiproteinase, antitrypsin), member 5 (SERPINA5), mRNA.	serine (or cysteine) proteinase inhibitor, clade A (alpha-1 antiproteinase, antitrypsin), member 5	cg08764227
SERPINB2_P939_F	18	SERPINB2_P939_F	4505594	NM_002575.1	SERPINB2	5055	59704983	-939	N	AGAGCACTAAGGACAAAGGGGCACTTAACA[CG]TGTAAAAGGGCAATGGCTCCTAA	PAI, PAI2, PAI-2, PLANH2, HsT1201	Homo sapiens serpin peptidase inhibitor, clade B (ovalbumin), member 2 (SERPINB2), mRNA.	serine (or cysteine) proteinase inhibitor, clade B (ovalbumin), member 2	cg15747712
SERPINB5_P19_R	18	SERPINB5_P19_R	52851464	NM_002639.2	SERPINB5	5268	59295180	-19	Y	CGCTGCTTCTGCCCAGACACGGT[CG]CCTCCACATCCAGGTCTTTGTGCTCC	PI5, maspin	Homo sapiens serpin peptidase inhibitor, clade B (ovalbumin), member 5 (SERPINB5), mRNA.	serine (or cysteine) proteinase inhibitor, clade B (ovalbumin), member 5	cg22362057
SFN_E118_F	1	SFN_E118_F	45238846	NM_006142.3	SFN	2810	27062338	118	Y	GATCCAGAAGGCCAAGCTGGCAGAGCAGGC[CG]AACGCTATGAGGACATGGCAGCCTT	.	Homo sapiens stratifin (SFN), mRNA.	stratifin	cg08545357
SFTPA1_P421_F	10	SFTPA1_P421_F	38888174	NM_005411.3	SFTPA1	6435	81360243	-421	N	TGGGGCTCATGGCTGAGCCAGGT[CG]CAGGACAGACAAGTTGGCCTGGA	PSAP, PSPA, SP-A, SFTP1, SP-A1, COLEC4	Homo sapiens surfactant, pulmonary-associated protein A1 (SFTPA1), mRNA.	surfactant, pulmonary-associated protein A1	cg27452691
SFTPD_E169_F	10	SFTPD_E169_F	61699225	NM_003019.4	SFTPD	6441	81698672	169	N	CCTGTGCTCCCCACCTCCTG[CG]CCCATGCCTCCTAGACCAGAACA	SP-D, PSP-D, SFTP4, COLEC7	Homo sapiens surfactant, pulmonary-associated protein D (SFTPD), mRNA.	pulmonary surfactant-associated protein D precursor	cg21099739
SIN3B_P514_R	19	SIN3B_P514_R	52138512	NM_015260.1	SIN3B	23309	16800704	-514	Y	CCACGCAAGGCCCTATATTAGGG[CG]CTGGGGGCTCATACCTCATCGTCCC	KIAA0700	Homo sapiens SIN3 homolog B, transcription regulator (yeast) (SIN3B), mRNA.	SIN3 homolog B, transcription regulator	cg17697680
SIN3B_P607_F	19	SIN3B_P607_F	52138512	NM_015260.1	SIN3B	23309	16800611	-607	Y	CTAAACTGGTCCAGATGGGAAGTGA[CG]GGGCCAAGGATAGGGAAGT	KIAA0700	Homo sapiens SIN3 homolog B, transcription regulator (yeast) (SIN3B), mRNA.	SIN3 homolog B, transcription regulator	cg22629500
SLC22A18_P472_R	11	SLC22A18_P472_R	34734074	NM_002555.3	SLC22A18	5002	2877055	-472	N	TCTCTAGACTCACTTTCTGCCC[CG]TCACCCCACTGTACACCCTTGGTC	HET, ITM, BWR1A, IMPT1, TSSC5, ORCTL2, BWSCR1A, SLC22A1L, p45-BWR1A, DKFZp667A184	Homo sapiens solute carrier family 22 (organic cation transporter), member 18 (SLC22A18), transcript variant 1, mRNA.	tumor suppressing subtransferable candidate 5	cg11213910
SLC22A2_E271_R	6	SLC22A2_E271_R	23510414	NM_153191.1	SLC22A2	6582	160599678	271	Y	CCAGGAAGACGATGCCCACGTAGATGGG[CG]CGAAGGTAGCCGAGAGCAGAGCCAAG	OCT2, MGC32628	Homo sapiens solute carrier family 22 (organic cation transporter), member 2 (SLC22A2), transcript variant 2, mRNA.	solute carrier family 22 member 2 isoform b	cg11769038
SLC22A2_P109_F	6	SLC22A2_P109_F	23510414	NM_153191.1	SLC22A2	6582	160600058	-109	Y	ATTATAACTGGTTCTCCACAGGCTTGT[CG]GTGCTCCACGCCAGCAGCACAAA	OCT2, MGC32628	Homo sapiens solute carrier family 22 (organic cation transporter), member 2 (SLC22A2), transcript variant 2, mRNA.	solute carrier family 22 member 2 isoform b	cg21755969
SNRPN_P230_R	15	SNRPN_P230_R	29540553	NM_022806.2	SNRPN	6638	22619657	-230	N	TCTCTTGAATCTTGACAATCCC[CG]AACACTGCTCCCCGCTTTATTTGTTTAGTC	SMN, SM-D, RT-LI, HCERN3, SNRNP-N, SNURF-SNRPN	Homo sapiens small nuclear ribonucleoprotein polypeptide N (SNRPN), transcript variant 3, mRNA.	small nuclear ribonucleoprotein polypeptide N	cg22491305
SPI1_P929_F	11	SPI1_P929_F	4507174	NM_003120.1	SPI1	6688	47357603	-929	N	CATCTATATGTCCATTAATCAGCC[CG]TCCACCTGCTATCAGTCCATCAGTC	OF, PU.1, SFPI1, SPI-A	Homo sapiens spleen focus forming virus (SFFV) proviral integration oncogene spi1 (SPI1), mRNA.	spleen focus forming virus (SFFV) proviral integration oncogene spi1	cg04692506
SRC_E100_R	20	SRC_E100_R	38202216	NM_198291.1	SRC	6714	35406602	100	N	CCTCTAGCCTCAGTTTATCAC[CG]CAAGAGCTACCATTCATCTAGCACAACC	ASV, SRC1, c-SRC, p60-Src	Homo sapiens v-src sarcoma (Schmidt-Ruppin A-2) viral oncogene homolog (avian) (SRC), transcript variant 2, mRNA.	proto-oncogene tyrosine-protein kinase SRC	cg05935845
SRC_P164_F	20	SRC_P164_F	38202216	NM_198291.1	SRC	6714	35406338	-164	N	TTCTTGCAAGTAGGTAAGGGCCAGCTCCAG[CG]TGTCACTGGGTAAATGTCCCTG	ASV, SRC1, c-SRC, p60-Src	Homo sapiens v-src sarcoma (Schmidt-Ruppin A-2) viral oncogene homolog (avian) (SRC), transcript variant 2, mRNA.	proto-oncogene tyrosine-protein kinase SRC	cg13052876
SRC_P297_F	20	SRC_P297_F	38202216	NM_198291.1	SRC	6714	35406205	-297	N	GAAGAAAAAAGAGGCTTGATTGGTAG[CG]TATTCCGATGTCCAAGGGGTAAATAC	ASV, SRC1, c-SRC, p60-Src	Homo sapiens v-src sarcoma (Schmidt-Ruppin A-2) viral oncogene homolog (avian) (SRC), transcript variant 2, mRNA.	proto-oncogene tyrosine-protein kinase SRC	cg12815018
TFF2_P557_R	21	TFF2_P557_R	48928025	NM_005423.3	TFF2	7032	42644733	-557	N	TGGAGATGAGGCTGACAGGGTCAG[CG]GAGTAGCCTGTGACAGGCAGGTTT	SP, SML1	Homo sapiens trefoil factor 2 (spasmolytic protein 1) (TFF2), mRNA.	trefoil factor 2 precursor	cg11158374
TGFB1_P833_R	19	TGFB1_P833_R	63025221	NM_000660.3	TGFB1	7040	46552489	-833	Y	CGGTCGAAGTTGCGGAGCAGCAGGC[CG]ATCTCCAGGTGCACGGTGCCACCAGC	CED, DPD1, TGFB	Homo sapiens transforming growth factor, beta 1 (Camurati-Engelmann disease) (TGFB1), mRNA.	transforming growth factor, beta 1	cg05445479
THPO_P585_R	3	THPO_P585_R	40805872	NM_199228.1	THPO	7066	185579211	-585	N	TGTCAGGTGCGGGGCACATGTATGTG[CG]CACACGTGCACTGGGTTAAGCCTGAG	ML, TPO, MGDF, MKCSF, MPLLG	Homo sapiens thrombopoietin (myeloproliferative leukemia virus oncogene ligand, megakaryocyte growth and development factor) (THPO), transcript variant 2, mRNA.	thrombopoietin isoform 2 precursor	cg20482454
TIMP3_P1114_R	22	TIMP3_P1114_R	75905820	NM_000362.4	TIMP3	7078	31525688	-1114	N	GAATCTCTCAAATTCCACCA[CG]TATGCCCTCATTCAACCTGGATCCT	SFD, K222, K222TA2, HSMRK222	Homo sapiens TIMP metallopeptidase inhibitor 3 (Sorsby fundus dystrophy, pseudoinflammatory) (TIMP3), mRNA.	tissue inhibitor of metalloproteinase 3 precursor	cg23817297
TIMP3_P690_R	22	TIMP3_P690_R	75905820	NM_000362.4	TIMP3	7078	31526112	-690	N	AATACCATCTCTCACGAATTCTT[CG]GCCTCTGCTGTCCCAATGTCACTTGTCTGA	SFD, K222, K222TA2, HSMRK222	Homo sapiens TIMP metallopeptidase inhibitor 3 (Sorsby fundus dystrophy, pseudoinflammatory) (TIMP3), mRNA.	tissue inhibitor of metalloproteinase 3 precursor	cg25245338
TMPRSS4_E83_F	11	TMPRSS4_E83_F	34304348	NM_019894.2	TMPRSS4	56649	117453059	83	N	TTGCTCAGCGGACAAGGATGCTGGG[CG]TGAGGGACCAAGGCCTGCCC	MT-SP2, TMPRSS3	Homo sapiens transmembrane protease, serine 4 (TMPRSS4), transcript variant 1, mRNA.	transmembrane protease, serine 4 isoform 1	cg13233515
TNF_P1084_F	6	TNF_P1084_F	25952110	NM_000594.2	TNF	7124	31650245	-1084	N	ATGTGATGGACTCACCAGGTGAGGC[CG]CCAGACTGCTGCAGGGGAAGCAA	DIF, TNFA, TNFSF2, TNF-alpha	Homo sapiens tumor necrosis factor (TNF superfamily, member 2) (TNF), mRNA.	tumor necrosis factor alpha	cg07452656
TNFRSF10C_P612_R	8	TNFRSF10C_P612_R	22547120	NM_003841.2	TNFRSF10C	8794	23015767	-612	N	CTCCTCAGCCTCTGCATGTGCC[CG]TCATGGCCCCTGTGTCCTTCATTCTGTC	LIT, DCR1, TRID, CD263, TRAILR3	Homo sapiens tumor necrosis factor receptor superfamily, member 10c, decoy without an intracellular domain (TNFRSF10C), mRNA.	tumor necrosis factor receptor superfamily, member 10c precursor	cg06346860
TRIM29_P261_F	11	TRIM29_P261_F	17402908	NM_012101.2	TRIM29	23650	119514334	-261	N	GCACTTGCTTCTCATCCGGGGAG[CG]GGGAGTCTCCGTCTTCACAAGTGGGCA	ATDC	Homo sapiens tripartite motif-containing 29 (TRIM29), transcript variant 1, mRNA.	tripartite motif protein TRIM29 isoform alpha	cg13907859
TRPM5_E87_F	11	TRPM5_E87_F	24475627	NM_014555.2	TRPM5	29850	2400764	87	N	AGACCCTCCAAAGTTGACCT[CG]CCCCTGTGCAAGCCCAGCTCCC	MTR1, LTRPC5	Homo sapiens transient receptor potential cation channel, subfamily M, member 5 (TRPM5), mRNA.	transient receptor potential cation channel, subfamily M, member 5	cg01581060
TRPM5_P979_F	11	TRPM5_P979_F	24475627	NM_014555.2	TRPM5	29850	2401830	-979	N	TCTGTCTGCCCTCCTGGAACCA[CG]CGTCGGGTCACAGGCCGCTGGGCAGA	MTR1, LTRPC5	Homo sapiens transient receptor potential cation channel, subfamily M, member 5 (TRPM5), mRNA.	transient receptor potential cation channel, subfamily M, member 5	cg19265431
UGT1A1_E11_F	2	UGT1A1_E11_F	45827762	NM_000463.2	UGT1A1	54658	234333669	11	N	GGCGAACCTCTGGCAGGAGCAAAGG[CG]CCATGGCTGTGGAGTCCCAGG	GNT1, UGT1, UDPGT, UGT1A, UGT1*1, HUG-BR1	Homo sapiens UDP glucuronosyltransferase 1 family, polypeptide A1 (UGT1A1), mRNA.	UDP glycosyltransferase 1 family, polypeptide A1 precursor	cg03607648
UGT1A7_P751_R	2	UGT1A7_P751_R	41282212	NM_019077.2	UGT1A7	54577	234254572	-751	N	CGCTAAGACCCTTGCTCTCTTTC[CG]TCGAACATGAGATGCCAATTTCTTTCTGGG	UDPGT, UGT1G, UGT1*7	Homo sapiens UDP glucuronosyltransferase 1 family, polypeptide A7 (UGT1A7), mRNA.	UDP glycosyltransferase 1 family, polypeptide A7 precursor	cg16671505
USP29_E274_F	19	USP29_E274_F	56790915	NM_020903.2	USP29	57663	62323595	274	N	GATGACTTGAGCCTTGGGGAT[CG]AGGGTGTAGTGAGGTATGATC	HOM-TES-84/86	Homo sapiens ubiquitin specific peptidase 29 (USP29), mRNA.	ubiquitin specific protease 29	cg07368873
USP29_P205_R	19	USP29_P205_R	56790915	NM_020903.2	USP29	57663	62323116	-205	Y	CCCGTACCTAGACCCGTAGGT[CG]GGAGGCCTGCGCCCGGCACTGCGCA	HOM-TES-84/86	Homo sapiens ubiquitin specific peptidase 29 (USP29), mRNA.	ubiquitin specific protease 29	cg25357752
USP29_P282_R	19	USP29_P282_R	56790915	NM_020903.2	USP29	57663	62323039	-282	Y	TTTCTCTGAACCCTAACTCCTGC[CG]TTACGCCCCACCAGCTCTAGGCC	HOM-TES-84/86	Homo sapiens ubiquitin specific peptidase 29 (USP29), mRNA.	ubiquitin specific protease 29	cg16675193
WNT8B_P216_R	10	WNT8B_P216_R	17505196	NM_003393.2	WNT8B	7479	102212572	-216	N	GATTTGCTATGTCTCTTCCCCC[CG]CTTCTTTCTTTGTCCTCTTTCTCCTGGTC	.	Homo sapiens wingless-type MMTV integration site family, member 8B (WNT8B), mRNA.	wingless-type MMTV integration site family, member 8B precursor	cg05452625
XRCC1_P681_R	19	XRCC1_P681_R	5454171	NM_006297.1	XRCC1	7515	48772236	-681	Y	GGCTAGGACAGCAAATCTGAGTGAATTTT[CG]TAGTTTCGTAGGGAACCTGGATT	RCC	Homo sapiens X-ray repair complementing defective repair in Chinese hamster cells 1 (XRCC1), mRNA.	X-ray repair cross complementing protein 1	cg12562082
XRCC2_P1077_F	7	XRCC2_P1077_F	4885656	NM_005431.1	XRCC2	7516	152005260	-1077	N	CCTTGGCCTCTTCTCTACGTAGGGCTG[CG]GGCCCGTATCTGAAACATTAACAACCA	DKFZp781P0919	Homo sapiens X-ray repair complementing defective repair in Chinese hamster cells 2 (XRCC2), mRNA.	X-ray repair cross complementing protein 2	cg01999235
ZIM3_E203_F	19	ZIM3_E203_F	16418390	NM_052882.1	ZIM3	114026	62348179	203	N	AAAACTTAATCGGCCCTCTACC[CG]CTGTATTCCGCATCATAATCCAGTCAA	ZNF657	Homo sapiens zinc finger, imprinted 3 (ZIM3), mRNA.	zinc finger, imprinted 3	cg22057816
ZIM3_P451_R	19	ZIM3_P451_R	16418390	NM_052882.1	ZIM3	114026	62348833	-451	Y	AGGTGGAACAATGCCTTAAAGTGCTCTC[CG]CCCGACAGAAAGAATTCAGGCTCCAA	ZNF657	Homo sapiens zinc finger, imprinted 3 (ZIM3), mRNA.	zinc finger, imprinted 3	cg16859188
ZIM3_P718_R	19	ZIM3_P718_R	16418390	NM_052882.1	ZIM3	114026	62349100	-718	N	CCTCCCAGGAGAAGAGGTATCCAAAGAT[CG]TATTAGCAAATGACCCTTGGCGGTG	ZNF657	Homo sapiens zinc finger, imprinted 3 (ZIM3), mRNA.	zinc finger, imprinted 3	cg15131643
ZNFN1A1_P179_F	7	ZNFN1A1_P179_F	31657112	NM_006060.2	ZNFN1A1	10320	50411546	-179	N	AACCCCAGGTGCATCCCGAGGCCTGCCAC[CG]AAGCCCACTCAAGGCTGAATGCACGG	IK1, LYF1, hIk-1, IKAROS, PRO0758, Hs.54452	Homo sapiens zinc finger protein, subfamily 1A, 1 (Ikaros) (ZNFN1A1), mRNA.	zinc finger protein, subfamily 1A, 1 (Ikaros)	cg18789786

## Sheet: G2
Hypermethylated in hESCs > 0.7 in > 2/8 samples
Hypermethylated in hCCLs > 0.7 in > 6/21 samples
Unmethylated in all NTTs < 0.3 in 6/6 samples
TargetID	CHROMOSOME	PROBE_ID	GID	ACCESSION	SYMBOL	GENE_ID	CPG_COORDINATE	DIST_TO_TSS	CPG_ISLAND	INPUT_SEQUENCE	SYNONYM	ANNOTATION	PRODUCT	CG_NO
ASCL2_E76_R	11	ASCL2_E76_R	42716308	NM_005170.2	ASCL2	430	2248682	76	Y	GGTGCTTAGTGCGCCCCCAAAGCAAGGTA[CG]CAGGTCCTGGGTTGAGCCTTC	ASH2, HASH2, MASH2	Homo sapiens achaete-scute complex-like 2 (Drosophila) (ASCL2), mRNA.	achaete-scute complex homolog-like 2	cg22073478
ASCL2_P360_F	11	ASCL2_P360_F	42716308	NM_005170.2	ASCL2	430	2249118	-360	Y	CCTAGCGCAGCTATGTCCCGAG[CG]CGCCCCCACCTGTGCGTTAATCTACTGG	ASH2, HASH2, MASH2	Homo sapiens achaete-scute complex-like 2 (Drosophila) (ASCL2), mRNA.	achaete-scute complex homolog-like 2	cg15376678
ASCL2_P609_R	11	ASCL2_P609_R	42716308	NM_005170.2	ASCL2	430	2249367	-609	Y	GGGCCTGGAGGTCTGCACCCGAC[CG]CCTTGTGCCAGGACGGTCAGGT	ASH2, HASH2, MASH2	Homo sapiens achaete-scute complex-like 2 (Drosophila) (ASCL2), mRNA.	achaete-scute complex homolog-like 2	cg00868120
DES_E228_R	2	DES_E228_R	55749931	NM_001927.3	DES	1674	219991571	228	Y	GGCTCTAAGGGCTCCTCCAGCT[CG]GTGACGTCCCGCGTGTACCAGGTGTC	CSM1, CSM2, CMD1I, FLJ12025, FLJ39719, FLJ41013, FLJ41793	Homo sapiens desmin (DES), mRNA.	desmin	cg21174728
GUCY2D_E419_R	17	GUCY2D_E419_R	4504216	NM_000180.1	GUCY2D	3000	7847132	419	Y	CGGGTGGGCTTCCGGACCC[CG]GGCTCTGCGGTCCCGCGTGGTGGGCTCC	LCA, CYGD, LCA1, CORD6, GUC2D, retGC, GUC1A4, RETGC-1, ROS-GC1	Homo sapiens guanylate cyclase 2D, membrane (retina-specific) (GUCY2D), mRNA.	guanylate cyclase 2D, membrane (retina-specific)	cg13065528
HTR2A_P853_F	13	HTR2A_P853_F	60302916	NM_000621.2	HTR2A	3356	46369029	-853	N	CCTGTTGGCTTCCTCTGGCACGGCT[CG]GCTGGGTTCCTCCCTCCCTGTGCGG	HTR2, 5-HT2A	Homo sapiens 5-hydroxytryptamine (serotonin) receptor 2A (HTR2A), mRNA.	5-hydroxytryptamine (serotonin) receptor 2A	cg15268261
IRAK3_E130_F	12	IRAK3_E130_F	6005791	NM_007199.1	IRAK3	11213	64869414	130	Y	GCACACGCTGCTGTTCGACCTGCCGCCCG[CG]CTGCTCGGAGAGCTCTGCGCT	IRAK-M	Homo sapiens interleukin-1 receptor-associated kinase 3 (IRAK3), mRNA.	interleukin-1 receptor-associated kinase 3	cg06323619
IRAK3_P13_F	12	IRAK3_P13_F	6005791	NM_007199.1	IRAK3	11213	64869271	-13	Y	TGCCGTCGTGGAAGCAGGATTTCCG[CG]GTTGTGTAACGGCCTGTCGCAG	IRAK-M	Homo sapiens interleukin-1 receptor-associated kinase 3 (IRAK3), mRNA.	interleukin-1 receptor-associated kinase 3	cg22778955
IRAK3_P185_F	12	IRAK3_P185_F	6005791	NM_007199.1	IRAK3	11213	64869099	-185	Y	CCCCACCGCAGAGGTGTGAAGGGG[CG]CAAAGCCAGCGAAGGGAGAACCCG	IRAK-M	Homo sapiens interleukin-1 receptor-associated kinase 3 (IRAK3), mRNA.	interleukin-1 receptor-associated kinase 3	cg24003063
MGMT_P281_F	10	MGMT_P281_F	49574515	NM_002412.2	MGMT	4255	131155175	-281	Y	GGCTTGTACCGGCCGAAGGGCCATC[CG]GGTCAGGCGCACAGGGCAGCGG	.	Homo sapiens O-6-methylguanine-DNA methyltransferase (MGMT), mRNA.	O-6-methylguanine-DNA methyltransferase	cg17480470
MOS_E60_R	8	MOS_E60_R	4885488	NM_005372.1	MOS	4342	57189035	60	Y	GAGGGACTGCTGCAGGGCCGCG[CG]TCCACCGATGGGGAAAACTCG	MSV, MGC119962, MGC119963	Homo sapiens v-mos Moloney murine sarcoma viral oncogene homolog (MOS), mRNA.	v-mos Moloney murine sarcoma viral oncogene homolog	cg09241196
NPY_P295_F	7	NPY_P295_F	31542152	NM_000905.2	NPY	4852	24290039	-295	Y	GAAGGAAAGAAGGAAAGCAGGGAT[CG]GGCACTGCCCGAGGGCAGATACT	PYY4	Homo sapiens neuropeptide Y (NPY), mRNA.	neuropeptide Y	cg20666532
P2RX7_E323_R	12	P2RX7_E323_R	34335274	NM_177427.2	P2RX7	5027	120055384	323	Y	GCACATTCTGAATCTCACATGGTTTT[CG]AATCTGAGACGTGCTCTCACAGCCAGCT	P2X7, MGC20089	Homo sapiens purinergic receptor P2X, ligand-gated ion channel, 7 (P2RX7), transcript variant 2, mRNA.	purinergic receptor P2X7 isoform b	cg10190173
P2RX7_P119_R	12	P2RX7_P119_R	34335274	NM_177427.2	P2RX7	5027	120054942	-119	N	GTCATCTGCCAGCCAGGCC[CG]TAGGACTTGGCGCTTCTTGTTTATCACAGC	P2X7, MGC20089	Homo sapiens purinergic receptor P2X, ligand-gated ion channel, 7 (P2RX7), transcript variant 2, mRNA.	purinergic receptor P2X7 isoform b	cg25604246
PENK_E26_F	8	PENK_E26_F	40254835	NM_006211.2	PENK	5179	57521117	26	Y	TTCGAGCCTGCCTGGGCGCAGAA[CG]GGGTCCCTCGGCAGGACCCTC	.	Homo sapiens proenkephalin (PENK), mRNA.	proenkephalin	cg25021837
RASSF1_E116_F	3	RASSF1_E116_F	25777679	NM_170712.1	RASSF1	11186	50353255	116	Y	CGACATGGCCCGGTTGGGCC[CG]TGCTTCGCTGGCTTTGGGCGCTAGCAAGCG	123F2, RDA32, NORE2A, RASSF1A, REH3P21	Homo sapiens Ras association (RalGDS/AF-6) domain family 1 (RASSF1), transcript variant B, mRNA.	Ras association domain family 1 isoform B	cg18804483
SCGB3A1_P103_R	5	SCGB3A1_P103_R	50363225	NM_052863.2	SCGB3A1	92304	179951196	-103	Y	GCGCTCCTGAGAAAGCCCTGCCCGCTC[CG]CTCACGGCCGTGCCCTGGCCAA	HIN1, HIN-1, LU105, UGRP2, PnSP-2, MGC87867	Homo sapiens secretoglobin, family 3A, member 1 (SCGB3A1), mRNA.	secretoglobin, family 3A, member 1	cg11379125
SLC5A8_E60_R	12	SLC5A8_E60_R	33942075	NM_145913.2	SLC5A8	160728	100128060	60	Y	ACTGGAGTGGCCGAGTTCGCCAAGG[CG]CCGGGGACACCTGAGCAGATGA	AIT, MGC125354	Homo sapiens solute carrier family 5 (iodide transporter), member 8 (SLC5A8), mRNA.	solute carrier family 5 (iodide transporter), member 8	cg05722918
SLC5A8_P38_R	12	SLC5A8_P38_R	33942075	NM_145913.2	SLC5A8	160728	100128158	-38	Y	TGGGCAGGTTTTGTTCAAGTGGTACC[CG]AGGGGACGCACCATTTAAATAAGCAGG	AIT, MGC125354	Homo sapiens solute carrier family 5 (iodide transporter), member 8 (SLC5A8), mRNA.	solute carrier family 5 (iodide transporter), member 8	cg13433302
WNT10B_P993_F	12	WNT10B_P993_F	16936521	NM_003394.2	WNT10B	7480	47652803	-993	Y	CAAGGCACGGCTGGCCCCA[CG]CGCCCCAGGCACATTGACTCAGAC	WNT-12	Homo sapiens wingless-type MMTV integration site family, member 10B (WNT10B), mRNA.	wingless-type MMTV integration site family, member 10B precursor	cg24626581

## Sheet: G3
Hypermethylated in hESCs > 0.7 in > 2/8 samples
Hypermethylated in hCCLs > 0.7 in > 6/21 samples
Sometimes unmethylated ( ≤ 0.3 signal in ≥ 1/6 and ≤ 5/6 samples)
TargetID	CHROMOSOME	PROBE_ID	GID	ACCESSION	SYMBOL	GENE_ID	CPG_COORDINATE	DIST_TO_TSS	CPG_ISLAND	INPUT_SEQUENCE	SYNONYM	ANNOTATION	PRODUCT	CG_NO
ACVR1_E328_R	2	ACVR1_E328_R	10862690	NM_001105.2	ACVR1	90	158402708	328	N	GCACGAAGCGTTGCCAGTCTGGGAC[CG]GCTTCCAGTGAGGACAGCATTGTTT	ALK2, SKR1, ACTRI, ACVRLK2	Homo sapiens activin A receptor, type I (ACVR1), mRNA.	activin A type I receptor precursor	cg09919801
AFF3_P122_F	2	AFF3_P122_F	68348715	NM_001025108.1	AFF3	3899	100125591	-122	N	GTGACTAAACCAGATACCCAAC[CG]GCCAACTCTCACTTGTGGCAGGGCCT	LAF4, MLLT2-like	Homo sapiens AF4/FMR2 family, member 3 (AFF3), transcript variant 2, mRNA.	AF4/FMR2 family, member 3 isoform 2	cg23497683
AIM2_P624_F	1	AIM2_P624_F	4757733	NM_004833.1	AIM2	9447	157313895	-624	N	GTCAGCAGTCAGCCAAGTTTT[CG]ACCATCTTGGCTTTAACCAGTTGCGGCC	PYHIN4	Homo sapiens absent in melanoma 2 (AIM2), mRNA.	absent in melanoma 2	cg17311798
ALPL_P433_F	1	ALPL_P433_F	13787192	NM_000478.2	ALPL	249	21708023	-433	Y	GAGAGACAGGGACACGTGGGCAGAGA[CG]GATAAAGACAGAGACCCAGAGAAAGCC	HOPS, TNAP, TNSALP, AP-TNAP	Homo sapiens alkaline phosphatase, liver/bone/kidney (ALPL), mRNA.	tissue non-specific alkaline phosphatase precursor	cg23352747
AOC3_P890_R	17	AOC3_P890_R	6806883	NM_003734.2	AOC3	8639	38255837	-890	N	AATCCTGTGGCCTGCCTCCC[CG]ACCTGGCAGCCTGTGTCCCGGACTTAC	HPAO, VAP1, VAP-1	Homo sapiens amine oxidase, copper containing 3 (vascular adhesion protein 1) (AOC3), mRNA.	amine oxidase, copper containing 3 precursor	cg14591538
ASB4_P52_R	7	ASB4_P52_R	7706378	NM_016116.1	ASB4	51666	94953168	-52	N	ACTCTCCAGCATGCGCCTGTTTGCT[CG]GTGCTGTTCTCTCGATAAATCACAACAAAG	ASB-4	Homo sapiens ankyrin repeat and SOCS box-containing 4 (ASB4), transcript variant 1, mRNA.	ankyrin repeat and SOCS box-containing protein 4 isoform a	cg19100779
B3GALT5_E246_R	21	B3GALT5_E246_R	15451880	NM_033170.1	B3GALT5	10317	39951370	246	N	CACACTCCTGGCATCCCAG[CG]TCTCCAGCTTGCATGGCCTGTCACGGTATT	B3T5, GLCT5, B3GalTx, B3GalT-V, beta3Gal-T5	Homo sapiens UDP-Gal:betaGlcNAc beta 1,3-galactosyltransferase, polypeptide 5 (B3GALT5), transcript variant 2, mRNA.	UDP-Gal:betaGlcNAc beta 1,3-galactosyltransferase 5	cg11479877
BCR_P346_F	22	BCR_P346_F	11038640	NM_021574.1	BCR	613	21852206	-346	Y	CTCTGACACGACGACTGGGCAGTGC[CG]GTGACGCTTATGGCACTGCGG	ALL, CML, PHL, BCR1, D22S11, D22S662	Homo sapiens breakpoint cluster region (BCR), transcript variant 2, mRNA.	breakpoint cluster region isoform 2	cg01574123
CALCA_E174_R	11	CALCA_E174_R	76880483	NM_001033952.1	CALCA	796	14950234	174	Y	TCCAACCTAGGGCACGAGCCTGGTATAAAT[CG]CGGACTAACAGAGACTATCTGATGAA	CT, KC, CGRP, CALC1, CGRP1, CGRP-I, MGC126648	Homo sapiens calcitonin/calcitonin-related polypeptide, alpha (CALCA), transcript variant 2, mRNA.	calcitonin isoform CALCA preproprotein	cg09068492
CARD15_P665_F	16	CARD15_P665_F	11545911	NM_022162.1	CARD15	64127	49287886	-665	N	ATTTCGCCTGAAGAGGGGAAGCC[CG]ACCAGGTAATAAAGGAGTAAGAGGAA	CD, ACUG, BLAU, IBD1, NOD2, NOD2B, PSORAS1	Homo sapiens caspase recruitment domain family, member 15 (CARD15), mRNA.	NOD2 protein	cg16771652
CCL3_E53_R	17	CCL3_E53_R	4506842	NM_002983.1	CCL3	6348	31441547	53	N	AGCAGGTGACGGAATGTGGGCT[CG]AGTGTCAGCAGAGCCAAGAAAGGACTG	MIP1A, SCYA3, G0S19-1, LD78ALPHA, MIP-1-alpha	Homo sapiens chemokine (C-C motif) ligand 3 (CCL3), mRNA.	chemokine (C-C motif) ligand 3	cg21335375
CD2_P68_F	1	CD2_P68_F	31542293	NM_001767.2	CD2	914	117098557	-68	N	TGTAAAGAGAGGCACGTGGTTAAGCTCT[CG]GGGTGTGGACTCCACCAGTC	T11, SRBC	Homo sapiens CD2 antigen (p50), sheep red blood cell receptor (CD2), mRNA.	CD2 antigen (p50), sheep red blood cell receptor	cg20405187
CD34_P339_R	1	CD34_P339_R	68342037	NM_001025109.1	CD34	947	206151645	-339	N	ATCCTGTGCTGTGTGTGAGTGAAG[CG]TCAGGAGTGAGCAGGTATACGTGACT	.	Homo sapiens CD34 antigen (CD34), transcript variant 1, mRNA.	CD34 antigen isoform a	cg03583857
CD34_P780_R	1	CD34_P780_R	68342037	NM_001025109.1	CD34	947	206152086	-780	N	GGCAGCCTAGTCTTGGGGACGTAGAGA[CG]GGAGAAAGGAGAAGCCAGCCT	.	Homo sapiens CD34 antigen (CD34), transcript variant 1, mRNA.	CD34 antigen isoform a	cg14637677
CD40_P372_R	20	CD40_P372_R	23312370	NM_152854.1	CD40	958	44179941	-372	Y	GGAACTTCCTCAGGCCTCTC[CG]CAGTGGAGCCTCTTTCGGTTCTGCCAGG	p50, Bp50, CDW40, MGC9013, TNFRSF5	Homo sapiens CD40 antigen (TNF receptor superfamily member 5) (CD40), transcript variant 2, mRNA.	CD40 antigen isoform 2 precursor	cg26940394
CD86_P3_F	3	CD86_P3_F	29029570	NM_006889.2	CD86	942	123256908	-3	N	AAGTTAGCTGGGTAGGTATACAGTCATTGC[CG]AGGAAGGCTTGCACAGGGTG	B70, B7-2, LAB72, CD28LG2, MGC34413	Homo sapiens CD86 antigen (CD28 antigen ligand 2, B7-2 antigen) (CD86), transcript variant 2, mRNA.	CD86 antigen isoform 2 precursor	cg01878435
CEACAM1_E57_R	19	CEACAM1_E57_R	68161539	NM_001712.3	CEACAM1	634	47724422	57	N	GAGGAGAGCTTGGGCTCCAGGAA[CG]CTTCGAGCACGGCTGCTCTGTC	BGP, BGP1, BGPI	Homo sapiens carcinoembryonic antigen-related cell adhesion molecule 1 (biliary glycoprotein) (CEACAM1), transcript variant 1, mRNA.	carcinoembryonic antigen-related cell adhesion molecule 1 isoform 1 precursor	cg18176768
CEACAM1_P44_R	19	CEACAM1_P44_R	68161539	NM_001712.3	CEACAM1	634	47724523	-44	N	TTGTCTGATCATGTGTGCTGGGG[CG]GGGTTTGTCCAGGAAGCTC	BGP, BGP1, BGPI	Homo sapiens carcinoembryonic antigen-related cell adhesion molecule 1 (biliary glycoprotein) (CEACAM1), transcript variant 1, mRNA.	carcinoembryonic antigen-related cell adhesion molecule 1 isoform 1 precursor	cg11811510
CSF1R_E26_F	5	CSF1R_E26_F	27262658	NM_005211.2	CSF1R	1436	149473102	26	N	TTCTCCTCACTTCGTGCTCTCA[CG]CTTTTGGACACTCTGTCTGCCCTTCTCC	FMS, CSFR, FIM2, C-FMS, CD115	Homo sapiens colony stimulating factor 1 receptor, formerly McDonough feline sarcoma viral (v-fms) oncogene homolog (CSF1R), mRNA.	colony stimulating factor 1 receptor precursor	cg15226392
CSF3_E242_R	17	CSF3_E242_R	27437050	NM_172220.1	CSF3	1440	35425456	242	N	GGAACAGCATGTCTCCTGAGCC[CG]CTCTGTCCCCAGCCCTGCAGCTGCT	GCSF, G-CSF, MGC45931	Homo sapiens colony stimulating factor 3 (granulocyte) (CSF3), transcript variant 3, mRNA.	colony stimulating factor 3 isoform c	cg05410460
CSF3R_P472_F	1	CSF3R_P472_F	27437044	NM_172313.1	CSF3R	1441	36721568	-472	N	CTCACTGCTCCCCTCTTCATTA[CG]TATTCTGTGCATTGCCCATAGACCAGGCA	CD114, GCSFR	Homo sapiens colony stimulating factor 3 receptor (granulocyte) (CSF3R), transcript variant 4, mRNA.	colony stimulating factor 3 receptor isoform d precursor	cg07285167
CSF3R_P8_F	1	CSF3R_P8_F	27437044	NM_172313.1	CSF3R	1441	36721104	-8	N	GCTTCTCTCCCCGAGCTCTGT[CG]TTAATGGCTCAGCCTCTGACAGGCCCG	CD114, GCSFR	Homo sapiens colony stimulating factor 3 receptor (granulocyte) (CSF3R), transcript variant 4, mRNA.	colony stimulating factor 3 receptor isoform d precursor	cg00474419
DLC1_E276_F	8	DLC1_E276_F	33188432	NM_182643.1	DLC1	10395	13416490	276	N	AGTCCATAGCGTCTTACCTAGACAA[CG]AGGAGCTGAAACGCCAAGGCATGACACTGC	HP, ARHGAP7, STARD12, FLJ21120, p122-RhoGAP	Homo sapiens deleted in liver cancer 1 (DLC1), transcript variant 1, mRNA.	deleted in liver cancer 1 isoform 1	cg24545888
DLC1_P88_R	8	DLC1_P88_R	33188432	NM_182643.1	DLC1	10395	13416854	-88	N	GGGAGGAGGGGAGAGCCCAGC[CG]CCTGGGCGTTTTAGGAGTTC	HP, ARHGAP7, STARD12, FLJ21120, p122-RhoGAP	Homo sapiens deleted in liver cancer 1 (DLC1), transcript variant 1, mRNA.	deleted in liver cancer 1 isoform 1	cg08768218
EMR3_E61_F	19	EMR3_E61_F	23397638	NM_152939.1	EMR3	84658	14646749	61	N	AGCAAACTGCTTCCCCTCTTT[CG]CCATCAGACTCATGGTTCTGCTTTTCGTTT	.	Homo sapiens egf-like module containing, mucin-like, hormone receptor-like 3 (EMR3), transcript variant 2, mRNA.	egf-like module-containing mucin-like receptor 3 isoform b	cg15552238
ERCC3_P1210_R	2	ERCC3_P1210_R	4557562	NM_000122.1	ERCC3	2071	127769432	-1210	N	GGGCATTAAAGGTGATTCTGGTGA[CG]GCTCAGATGGAAAGGAGAAATA	XPB, BTF2, GTF2H, RAD25, TFIIH	Homo sapiens excision repair cross-complementing rodent repair deficiency, complementation group 3 (xeroderma pigmentosum group B complementing) (ERCC3), mRNA.	excision repair cross-complementing rodent repair deficiency, complementation group 3	cg13587811
ERN1_P809_R	17	ERN1_P809_R	50346000	NM_001433.2	ERN1	2081	59562017	-809	Y	GGATGTGAAGTTTGAGATGGTCTG[CG]TCACAACTCGTTGGAGGGAGTG	IRE1, IRE1P, FLJ30999	Homo sapiens endoplasmic reticulum to nucleus signalling 1 (ERN1), transcript variant 1, mRNA.	endoplasmic reticulum to nucleus signalling 1 isoform 1	cg13884260
EVI2A_E420_F	17	EVI2A_E420_F	51511748	NM_001003927.1	EVI2A	2123	26672423	420	N	AGGAAACCAAACTTAGATCCTT[CG]TAATCCTAATTTAAAACTCCATGGCGATGG	EVDA, EVI2	Homo sapiens ecotropic viral integration site 2A (EVI2A), transcript variant 1, mRNA.	ecotropic viral integration site 2A isoform 1	cg14414427
EVI2A_P94_R	17	EVI2A_P94_R	51511748	NM_001003927.1	EVI2A	2123	26672937	-94	N	CATGACAGGAGGCTTTGTAGAACCAATCCC[CG]CCTCCAGAGCAGGGAGGGTTTT	EVDA, EVI2	Homo sapiens ecotropic viral integration site 2A (EVI2A), transcript variant 1, mRNA.	ecotropic viral integration site 2A isoform 1	cg23352695
F2R_P839_F	5	F2R_P839_F	6031164	NM_001992.2	F2R	2149	76046703	-839	Y	CCAGGTAATCCGGAGGCTGGGG[CG]AAAGGGTGGCCTGAGCCAGG	TR, HTR, CF2R, PAR1	Homo sapiens coagulation factor II (thrombin) receptor (F2R), mRNA.	coagulation factor II receptor precursor	cg03231644
FGF1_P357_R	5	FGF1_P357_R	15055540	NM_033136.1	FGF1	2246	142046169	-357	N	AGCCAGGAGGGAGGTAGAGACAGAAGA[CG]GTGGCAGCAGCTACCCTGGGTG	AFGF, ECGF, FGFA, ECGFA, ECGFB, HBGF1, GLIO703, ECGF-beta, FGF-alpha	Homo sapiens fibroblast growth factor 1 (acidic) (FGF1), transcript variant 2, mRNA.	fibroblast growth factor 1 (acidic) isoform 2 precursor	cg05353098
FRK_P36_F	6	FRK_P36_F	31657133	NM_002031.2	FRK	2444	116488650	-36	N	CCTGTTTCAAGTCTGTTCCTGTCTTT[CG]ACCAGTCCGGATCTGGACGGCTCTCT	GTK, RAK, PTK5	Homo sapiens fyn-related kinase (FRK), mRNA.	fyn-related kinase	cg18764771
FZD9_E458_F	7	FZD9_E458_F	62865872	NM_003508.2	FZD9	8326	72486503	458	Y	GCGGCTGCCGAGCTAGCGGAGTTCG[CG]CCGCTGGTGCAGTACGGCTGCC	FZD3	Homo sapiens frizzled homolog 9 (Drosophila) (FZD9), mRNA.	frizzled 9	cg25707686
GFAP_P56_R	17	GFAP_P56_R	24430142	NM_002055.2	GFAP	2670	40348450	-56	N	GAGTGGGCTAGACTGGCGATGCC[CG]GGTGCCCCTGGCAACACCCCCT	FLJ45472	Homo sapiens glial fibrillary acidic protein (GFAP), mRNA.	glial fibrillary acidic protein	cg03383006
GSTM1_P266_F	1	GSTM1_P266_F	23065546	NM_146421.1	GSTM1	2944	110031699	-266	Y	TGGCTGGTGTCTCAAGCGCACAGCCAAGT[CG]CTGTGGACCTAGCAAGGGCTG	MU, H-B, GST1, GTH4, GTM1, MU-1, GSTM1-1, MGC26563, GSTM1a-1a, GSTM1b-1b	Homo sapiens glutathione S-transferase M1 (GSTM1), transcript variant 2, mRNA.	glutathione S-transferase M1 isoform 2	cg19763514
HDAC7A_P344_F	12	HDAC7A_P344_F	13259521	NM_015401.1	HDAC7A	51564	46479534	-344	N	AGCCTCACAGGCCCTCTGGGT[CG]CCACCCTCCCATGCTCTATCCC	HDAC7, DKFZP586J0917	Homo sapiens histone deacetylase 7A (HDAC7A), transcript variant 1, mRNA.	histone deacetylase 7A isoform a	cg25755806
HGF_E102_R	7	HGF_E102_R	58533164	NM_001010933.1	HGF	3082	81237286	102	N	ATGCCTGGGTGAAAGAATCCTGTT[CG]GAGTCAGTGCCTAAAAGAGCCAGTCG	SF, HGFB, HPTA, F-TCF	Homo sapiens hepatocyte growth factor (hepapoietin A; scatter factor) (HGF), transcript variant 4, mRNA.	hepatocyte growth factor isoform 4 precursor	cg08988647
HIC-1_seq_48_S103_R	17	HIC-1_seq_48_S103_R	61676185	NM_006497.2	HIC1	3090	1907679	.	Y	TAGTCTCCTCTATCGCTGGATGAAGCA[CG]AGCCGGGCCTGGGTAGCTATGGCGACGAGC	hic-1, ZBTB29	Homo sapiens hypermethylated in cancer 1 (HIC1), mRNA.	hypermethylated in cancer 1	cg20066299
HLA-DPA1_E35_R	6	HLA-DPA1_E35_R	24797073	NM_033554.2	HLA-DPA1	3113	33149321	35	N	CTCTGATATGGAACATTCTGTCTTCAGGG[CG]CATGTTGTGGGGTCTATAATTGA	HLADP, HLASB, HLA-DP1A	Homo sapiens major histocompatibility complex, class II, DP alpha 1 (HLA-DPA1), mRNA.	major histocompatibility complex, class II, DP alpha 1 precursor	cg09321817
HPN_P374_R	19	HPN_P374_R	33695154	NM_182983.1	HPN	3249	40222876	-374	N	CTCCTTGCTGATTTGCACACATTGGC[CG]CTTCAGACACGCACTTCTGGGGCCA	TMPRSS1	Homo sapiens hepsin (transmembrane protease, serine 1) (HPN), transcript variant 1, mRNA.	hepsin (transmembrane protease, serine 1)	cg03537100
HPN_P823_F	19	HPN_P823_F	33695154	NM_182983.1	HPN	3249	40222427	-823	N	CCTCTGAAAGCAAAGAGAACTGCACGGG[CG]TCCAGGTGGCCGAATAGCCCTG	TMPRSS1	Homo sapiens hepsin (transmembrane protease, serine 1) (HPN), transcript variant 1, mRNA.	hepsin (transmembrane protease, serine 1)	cg00566101
HRASLS_P353_R	3	HRASLS_P353_R	38455407	NM_020386.2	HRASLS	57110	194441259	-353	Y	TTAGGGCCAGTCCTTCCTC[CG]CCACTTTGCTGACTCAAAGACCCAGA	A-C1, HSD28, HRASLS1, H-REV107	Homo sapiens HRAS-like suppressor (HRASLS), mRNA.	HRAS-like suppressor	cg14777903
IFNGR2_P377_R	21	IFNGR2_P377_R	47419933	NM_005534.2	IFNGR2	3460	33696695	-377	Y	CTATGTTGCAAAACCCATTTTTGCTAA[CG]TGTCCAGTGGGCTCCCGGGACGAC	AF-1, IFGR2, IFNGT1	Homo sapiens interferon gamma receptor 2 (interferon gamma transducer 1) (IFNGR2), mRNA.	interferon-gamma receptor beta chain precursor	cg21449657
IGFBP1_E48_R	7	IGFBP1_E48_R	61744448	NM_001013029.1	IGFBP1	3484	45894532	48	Y	ATTTTGAACACTCAGCTCCTAGCGTG[CG]GCGCTGCCAATCATTAACCTCCTGGTGC	AFBP, IBP1, PP12, IGF-BP25, hIGFBP-1	Homo sapiens insulin-like growth factor binding protein 1 (IGFBP1), transcript variant 2, mRNA.	insulin-like growth factor binding protein 1 isoform b precursor	cg20666158
IGFBP1_P12_R	7	IGFBP1_P12_R	61744448	NM_001013029.1	IGFBP1	3484	45894472	-12	Y	CCTCCCACCAGCGGTTTG[CG]TAGGGCCTTGGGTGCACTAGCAAAACAAAC	AFBP, IBP1, PP12, IGF-BP25, hIGFBP-1	Homo sapiens insulin-like growth factor binding protein 1 (IGFBP1), transcript variant 2, mRNA.	insulin-like growth factor binding protein 1 isoform b precursor	cg00110785
IL10_P348_F	1	IL10_P348_F	24430216	NM_000572.2	IL10	3586	205012810	-348	N	ATTCGCGTGTTCCTAGGTCACAGTGA[CG]TGGACAAATTGCCCATTCCAGAATAC	CSIF, TGIF, IL-10, IL10A, MGC126450, MGC126451	Homo sapiens interleukin 10 (IL10), mRNA.	interleukin 10 precursor	cg14180511
IL10_P85_F	1	IL10_P85_F	24430216	NM_000572.2	IL10	3586	205012547	-85	N	AGCCACAATCAAGGTTTCC[CG]GCACAGGATTTTTTCTGCTTAGAGCTCCT	CSIF, TGIF, IL-10, IL10A, MGC126450, MGC126451	Homo sapiens interleukin 10 (IL10), mRNA.	interleukin 10 precursor	cg10978799
IL16_P226_F	15	IL16_P226_F	27262654	NM_004513.3	IL16	3603	79262029	-226	N	TCAAGGAGGGCAGGAGTTGGAAG[CG]ACCGTTGTGAAACGTTAAAGATTT	LCF, IL-16, prIL-16, FLJ44234, HsT19289	Homo sapiens interleukin 16 (lymphocyte chemoattractant factor) (IL16), transcript variant 1, mRNA.	interleukin 16 isoform 1 precursor	cg12993983
IL18BP_P51_R	11	IL18BP_P51_R	27502394	NM_005699.2	IL18BP	10068	71387536	-51	N	CTTCCCTCCTGTTAGGGTTGGCTCT[CG]AGCTTGTGTGCCAGTTCCTGGGTTGGCCGT	IL18BPa	Homo sapiens interleukin 18 binding protein (IL18BP), transcript variant C, mRNA.	interleukin 18 binding protein isoform C precursor	cg08430407
IPF1_P750_F	13	IPF1_P750_F	4557672	NM_000209.1	IPF1	3651	27391427	-750	Y	CCTCGCTGTATTGGGAAGCTACGTTC[CG]GGCTGGCCAAATGGGCCC	IUF1, PDX1, IDX-1, MODY4, PDX-1, STF-1	Homo sapiens insulin promoter factor 1, homeodomain transcription factor (IPF1), mRNA.	insulin promoter factor 1, homeodomain transcription factor	cg14584091
JAK3_P156_R	19	JAK3_P156_R	47157314	NM_000215.2	JAK3	3718	17819956	-156	N	GCAGAAAGTTCCGGAAGCCTCTGCATCAGC[CG]CCCCGTTCAGACAGGCTGCTGGA	JAKL, LJAK, JAK-3, L-JAK, JAK3_HUMAN	Homo sapiens Janus kinase 3 (a protein tyrosine kinase, leukocyte) (JAK3), mRNA.	Janus kinase 3	cg02285920
LAT_E46_F	16	LAT_E46_F	62739153	NM_014387.3	LAT	27040	28903694	46	N	GGGTCCTGGATATGGAGGCCA[CG]GCTGCCAGCTGGCAGGTGGC	LAT1, pp36	Homo sapiens linker for activation of T cells (LAT), transcript variant 1, mRNA.	linker for activation of T cells isoform a	cg03108875
LCN2_P141_R	9	LCN2_P141_R	38455401	NM_005564.2	LCN2	3934	129951398	-141	N	AATGTCCCTCACTCTCCC[CG]TCCCTCTGTCTTGCCCAATCCTGAC	NGAL	Homo sapiens lipocalin 2 (oncogene 24p3) (LCN2), mRNA.	lipocalin 2 (oncogene 24p3)	cg14615559
LCN2_P86_R	9	LCN2_P86_R	38455401	NM_005564.2	LCN2	3934	129951453	-86	N	GCAGAAATCTTGCCAAGTGTTTC[CG]CAGGAGTTGCTGGCAATTGCCTCACATTCC	NGAL	Homo sapiens lipocalin 2 (oncogene 24p3) (LCN2), mRNA.	lipocalin 2 (oncogene 24p3)	cg24638195
LMO2_E148_F	11	LMO2_E148_F	6633806	NM_005574.2	LMO2	4005	33870264	148	N	CGGAGCCTTCACCCTTGCAG[CG]AGCTCTCTCACACCAGATGTGCTCTGCGT	TTG2, RBTN2, RHOM2, RBTNL1	Homo sapiens LIM domain only 2 (rhombotin-like 1) (LMO2), mRNA.	LIM domain only 2	cg22902574
LMO2_P794_R	11	LMO2_P794_R	6633806	NM_005574.2	LMO2	4005	33871206	-794	N	CTGTCTGCTGGGCAAGGCCCAATTC[CG]AGGTGACAGCTCACCGGGCCTC	TTG2, RBTN2, RHOM2, RBTNL1	Homo sapiens LIM domain only 2 (rhombotin-like 1) (LMO2), mRNA.	LIM domain only 2	cg02028355
LTA_E28_R	6	LTA_E28_R	6806892	NM_000595.2	LTA	4049	31648100	28	N	CATCTCCTTGGGCTGCCCGTGCTT[CG]TGCTTTGGACTACCGCCCAGCAGTGTC	LT, TNFB, TNFSF1	Homo sapiens lymphotoxin alpha (TNF superfamily, member 1) (LTA), mRNA.	lymphotoxin alpha precursor	cg24216966
LTB4R_E64_R	14	LTB4R_E64_R	31881791	NM_181657.1	LTB4R	1241	23852421	64	N	CCTGAACTCTGACTTCAGTTCTTGCTG[CG]GTTTCTGCCCATTTTTTTCATATCCT	BLT1, BLTR, P2Y7, GPR16, LTBR1, P2RY7, CMKRL1, LTB4R1	Homo sapiens leukotriene B4 receptor (LTB4R), mRNA.	leukotriene B4 receptor	cg07869853
LTB4R_P163_F	14	LTB4R_P163_F	31881791	NM_181657.1	LTB4R	1241	23852194	-163	N	GGGGAAGAAAGGCCATCAAGGTAGATG[CG]GGTGGGGAACAGCTTGAG	BLT1, BLTR, P2Y7, GPR16, LTBR1, P2RY7, CMKRL1, LTB4R1	Homo sapiens leukotriene B4 receptor (LTB4R), mRNA.	leukotriene B4 receptor	cg14137885
MEG3_E91_F	14	MEG3_E91_F	89037804	XR_001355.1	MEG3	55384	100362306	91	Y	GGGCGCCCACGAGAGGATCCCTCACC[CG]GTGAGTGGTTGGCCATCCT	.	PREDICTED: Homo sapiens maternally expressed 3, transcript variant 10 (MEG3), misc RNA.	.	cg27191825
MMP9_P189_F	20	MMP9_P189_F	74272286	NM_004994.2	MMP9	4318	44070765	-189	N	TTGCCTGACTTGGCAGTGGAGACTG[CG]GGCAGTGGAGAGAGGAGG	GELB, CLG4B	Homo sapiens matrix metallopeptidase 9 (gelatinase B, 92kDa gelatinase, 92kDa type IV collagenase) (MMP9), mRNA.	matrix metalloproteinase 9 preproprotein	cg02310296
MPL_P62_F	1	MPL_P62_F	4885490	NM_005373.1	MPL	4352	43576000	-62	N	AGGGGCAGGGACAGGGACAGGA[CG]TGGGGCTGTATCTGACAGGA	MPLV, TPOR, C-MPL, CD110	Homo sapiens myeloproliferative leukemia virus oncogene (MPL), mRNA.	myeloproliferative leukemia virus oncogene	cg22126520
MST1R_P87_R	3	MST1R_P87_R	4505264	NM_002447.1	MST1R	4486	49916161	-87	Y	GGACTGGGCCAAATTTAAGCAGCGGTCC[CG]ACAGCCCCAAGATAGCGGACCCCCGCC	RON, PTK8, CDw136	Homo sapiens macrophage stimulating 1 receptor (c-met-related tyrosine kinase) (MST1R), mRNA.	macrophage stimulating 1 receptor	cg01709977
NAT2_P11_F	8	NAT2_P11_F	4557782	NM_000015.1	NAT2	10	18293024	-11	N	AACTAGACTCTGGTGTCAGGGTGATA[CG]GAATTCCAGTGAGATCACTTCCCT	AAC2	Homo sapiens N-acetyltransferase 2 (arylamine N-acetyltransferase) (NAT2), mRNA.	arylamide acetylase 2	cg07102632
NOTCH4_E4_F	6	NOTCH4_E4_F	55770875	NM_004557.3	NOTCH4	4855	32299818	4	N	CCTCGGCCTGCTGCAAGCCTCA[CG]TCTGAGCTGTTTCCTGAGTCACACAATGTC	INT3, NOTCH3, MGC74442	Homo sapiens Notch homolog 4 (Drosophila) (NOTCH4), mRNA.	notch4 preproprotein	cg14700707
NTRK1_E74_F	1	NTRK1_E74_F	56118209	NM_001007792.1	NTRK1	4914	155052240	74	N	GAGCAGTAAGGGAGTGAGTGGGCAACT[CG]GCGCATGAAGGAGGTACTCCTC	MTC, TRK, TRK1, TRKA, p140-TrkA	Homo sapiens neurotrophic tyrosine kinase, receptor, type 1 (NTRK1), transcript variant 3, mRNA.	neurotrophic tyrosine kinase, receptor, type 1 isoform 3	cg18744444
OSM_P188_F	22	OSM_P188_F	28178862	NM_020530.3	OSM	5008	28993028	-188	Y	CGCTCCTCCTCCTGTTTTCTT[CG]AATTCGTTCTTCGAGGTCAGCCCTAC	MGC20461	Homo sapiens oncostatin M (OSM), mRNA.	oncostatin M precursor	cg04546763
OSM_P34_F	22	OSM_P34_F	28178862	NM_020530.3	OSM	5008	28992874	-34	N	CAGGCTGGCAGCCACTTTATGCC[CG]CTGGGGCGATTGGCCAACACCTCATGA	MGC20461	Homo sapiens oncostatin M (OSM), mRNA.	oncostatin M precursor	cg10467217
PADI4_E24_F	1	PADI4_E24_F	6912575	NM_012387.1	PADI4	23569	17507303	24	N	TCCTACAGCCAGAGGGACGAGCTAGCCCGA[CG]ATGGCCCAGGGGACATTGATC	PAD, PDI4, PDI5, PADI5	Homo sapiens peptidyl arginine deiminase, type IV (PADI4), mRNA.	peptidyl arginine deiminase, type IV	cg18333690
PADI4_P1158_R	1	PADI4_P1158_R	6912575	NM_012387.1	PADI4	23569	17506121	-1158	N	ACCCACGAAACGCTCTATGTTCA[CG]CCAGACTCCCATGCATGCACCCTT	PAD, PDI4, PDI5, PADI5	Homo sapiens peptidyl arginine deiminase, type IV (PADI4), mRNA.	peptidyl arginine deiminase, type IV	cg19159961
PECAM1_E32_R	17	PECAM1_E32_R	21314616	NM_000442.2	PECAM1	5175	59817691	32	Y	GCGCCTGCAGAGAGACCGGCTGTGG[CG]CTGGTCAGGTAATGGCAGCCATGG	CD31, PECAM-1	Homo sapiens platelet/endothelial cell adhesion molecule (CD31 antigen) (PECAM1), mRNA.	platelet/endothelial cell adhesion molecule (CD31 antigen)	cg12476586
PECAM1_P135_F	17	PECAM1_P135_F	21314616	NM_000442.2	PECAM1	5175	59817858	-135	Y	CAAGGCACAAGTGACATTTGCCTTGG[CG]TTCTTGACCCTCCCTCTGTCTCGC	CD31, PECAM-1	Homo sapiens platelet/endothelial cell adhesion molecule (CD31 antigen) (PECAM1), mRNA.	platelet/endothelial cell adhesion molecule (CD31 antigen)	cg05359956
PLSCR3_P751_R	17	PLSCR3_P751_R	31543416	NM_020360.2	PLSCR3	57048	7239318	-751	Y	GTGGAAGCTGCGATTTGGCCCCA[CG]AGCAGCGAGGAGTCCACCGAGACATTT	.	Homo sapiens phospholipid scramblase 3 (PLSCR3), mRNA.	phospholipid scramblase 3	cg26114392
PSCA_E359_F	8	PSCA_E359_F	29893565	NM_005672.2	PSCA	8000	143759274	359	N	TCCTAGGGGGCAGGTAGACAGACTGA[CG]GATGGATGGGCAGAGATGC	PRO232	Homo sapiens prostate stem cell antigen (PSCA), mRNA.	prostate stem cell antigen	cg20546389
PYCARD_P150_F	16	PYCARD_P150_F	22035619	NM_145182.1	PYCARD	29108	31121902	-150	Y	TTATTGGAGCACCTAGGCTTAGAACCT[CG]GATTTCTAGAACCCCGAAACCTC	ASC, TMS1, CARD5, MGC10332	Homo sapiens PYD and CARD domain containing (PYCARD), transcript variant 2, mRNA.	PYD and CARD domain containing isoform b	cg15468095
RARA_P1076_R	17	RARA_P1076_R	75812906	NM_000964.2	RARA	5914	35717896	-1076	N	CCTCTCCCCTCAAGTCTGT[CG]CTGACTTCCTCTGGCCCTTCCCC	RAR, NR1B1	Homo sapiens retinoic acid receptor, alpha (RARA), transcript variant 1, mRNA.	retinoic acid receptor, alpha isoform a	cg23685453
RASSF1_P244_F	3	RASSF1_P244_F	25777679	NM_170712.1	RASSF1	11186	50353615	-244	Y	GGCCCTGGCCCTCCTGGTC[CG]GTTTGCTGAAGCAACACACTTGGCCTACC	123F2, RDA32, NORE2A, RASSF1A, REH3P21	Homo sapiens Ras association (RalGDS/AF-6) domain family 1 (RASSF1), transcript variant B, mRNA.	Ras association domain family 1 isoform B	cg04540383
RHOH_P121_F	4	RHOH_P121_F	45827772	NM_004310.2	RHOH	399	39874876	-121	Y	GTGGGGGATAAATTAAACGCAAACCCAG[CG]GTGCGGCAAAGGCCTTATTCTG	TTF, ARHH	Homo sapiens ras homolog gene family, member H (RHOH), mRNA.	ras homolog gene family, member H	cg26296101
RUNX3_P247_F	1	RUNX3_P247_F	72534651	NM_001031680.1	RUNX3	864	25164309	-247	Y	CGGCCTTGGCTCATTGGCTGGGCCG[CG]GTCACCTGGGCCGTGATGTCACGGCC	AML2, CBFA3, PEBP2aC	Homo sapiens runt-related transcription factor 3 (RUNX3), transcript variant 1, mRNA.	runt-related transcription factor 3 isoform 1	cg10672665
RUNX3_P393_R	1	RUNX3_P393_R	72534651	NM_001031680.1	RUNX3	864	25164455	-393	Y	TTTTATTTGTGAGGCTGGCCTCAGCACG[CG]GCCCAAGAAACAGAACTGAAAGCGG	AML2, CBFA3, PEBP2aC	Homo sapiens runt-related transcription factor 3 (RUNX3), transcript variant 1, mRNA.	runt-related transcription factor 3 isoform 1	cg12607238
S100A4_E315_F	1	S100A4_E315_F	9845515	NM_019554.1	S100A4	6275	151784591	315	N	CATACCAACACGTACTATAGCAACAG[CG]TGTGCAAGCCCACATCTCAGAAGCA	42A, 18A2, CAPL, MTS1, P9KA, PEL98	Homo sapiens S100 calcium binding protein A4 (calcium protein, calvasculin, metastasin, murine placental homolog) (S100A4), transcript variant 2, mRNA.	S100 calcium-binding protein A4	cg22502265
S100A4_P194_R	1	S100A4_P194_R	9845515	NM_019554.1	S100A4	6275	151785100	-194	N	CCCGTGGGTAACGGGTAAGCCCTAG[CG]GTTACTAGCAGGGGACTGGAT	42A, 18A2, CAPL, MTS1, P9KA, PEL98	Homo sapiens S100 calcium binding protein A4 (calcium protein, calvasculin, metastasin, murine placental homolog) (S100A4), transcript variant 2, mRNA.	S100 calcium-binding protein A4	cg13091627
SEPT5_P441_F	22	SEPT5_P441_F	58331273	NM_001009939.1	2007-09-05	5413	18081546	-441	Y	GTCTGCTCGCAGAGCAGGTCTGCGCAGCAC[CG]AGCGGTCAGCAGGGGCAATGCT	H5, CDCREL, PNUTL1, CDCREL1, CDCREL-1, HCDCREL-1	Homo sapiens septin 5 (SEPT5), transcript variant 2, mRNA.	septin 5 isoform 2	cg11788728
SEPT5_P464_R	22	SEPT5_P464_R	58331273	NM_001009939.1	2007-09-05	5413	18081523	-464	Y	CCTACAGCCTGCCAGGTGCGTCTGCT[CG]CAGAGCAGGTCTGCGCAGCACCGAGC	H5, CDCREL, PNUTL1, CDCREL1, CDCREL-1, HCDCREL-1	Homo sapiens septin 5 (SEPT5), transcript variant 2, mRNA.	septin 5 isoform 2	cg01250674
SLC22A18_P216_R	11	SLC22A18_P216_R	34734074	NM_002555.3	SLC22A18	5002	2877311	-216	N	GTCAGCCTGGATCCTCTCATC[CG]GCAGAACTGTCGCCTTGCTTCTCTGAAGCG	HET, ITM, BWR1A, IMPT1, TSSC5, ORCTL2, BWSCR1A, SLC22A1L, p45-BWR1A, DKFZp667A184	Homo sapiens solute carrier family 22 (organic cation transporter), member 18 (SLC22A18), transcript variant 1, mRNA.	tumor suppressing subtransferable candidate 5	cg25427871
SLC5A5_E60_F	19	SLC5A5_E60_F	4507034	NM_000453.1	SLC5A5	6528	17843842	60	Y	GGACAGACAGCCGGCTGCATGGGACAG[CG]GAACCCAGAGTGAGAGGGG	NIS	Homo sapiens solute carrier family 5 (sodium iodide symporter), member 5 (SLC5A5), mRNA.	solute carrier family 5 (sodium iodide symporter), member 5	cg04997686
SNCG_P53_F	10	SNCG_P53_F	4507112	NM_003087.1	SNCG	6623	88708342	-53	Y	CGTCAATAGGAGGCATCGGGGACAGC[CG]CTGCGGCAGCACTCGAGCCAGCTCAAG	SR, BCSG1	Homo sapiens synuclein, gamma (breast cancer-specific protein 1) (SNCG), mRNA.	synuclein, gamma (breast cancer-specific protein 1)	cg12027410
SNCG_P98_R	10	SNCG_P98_R	4507112	NM_003087.1	SNCG	6623	88708297	-98	Y	GCTGGCTGGGCTCCAGCTGGCCTC[CG]CATCAATATTTCATCGGCGTCAATAGGA	SR, BCSG1	Homo sapiens synuclein, gamma (breast cancer-specific protein 1) (SNCG), mRNA.	synuclein, gamma (breast cancer-specific protein 1)	cg03677069
SPI1_P48_F	11	SPI1_P48_F	4507174	NM_003120.1	SPI1	6688	47356722	-48	N	GTCCCCTTGGGGTGACATCAC[CG]CCCCAACCCGTTTGCATAAATCTC	OF, PU.1, SFPI1, SPI-A	Homo sapiens spleen focus forming virus (SFFV) proviral integration oncogene spi1 (SPI1), mRNA.	spleen focus forming virus (SFFV) proviral integration oncogene spi1	cg03565868
STAT5A_E42_F	17	STAT5A_E42_F	21618341	NM_003152.2	STAT5A	6776	37693133	42	N	TGCTGTGGCAAGGCCTGTAGAGAGTTT[CG]AAGTTAGGAGGACTCAAGACGGT	MGF, STAT5	Homo sapiens signal transducer and activator of transcription 5A (STAT5A), mRNA.	signal transducer and activator of transcription 5A	cg18292634
STAT5A_P704_R	17	STAT5A_P704_R	21618341	NM_003152.2	STAT5A	6776	37692387	-704	N	CAGCCACCGACAGGCTGCATGA[CG]GTGGCAAAGTCACTTCCCCTCTCTG	MGF, STAT5	Homo sapiens signal transducer and activator of transcription 5A (STAT5A), mRNA.	signal transducer and activator of transcription 5A	cg09355539
SYK_P584_F	9	SYK_P584_F	34147655	NM_003177.3	SYK	6850	92603307	-584	N	TTTATTTGGTTGTGGACGTCAGAGC[CG]TCATGGTAAGAAGGAAGCAAAGCCTT	.	Homo sapiens spleen tyrosine kinase (SYK), mRNA.	spleen tyrosine kinase	cg06713470
TGFB3_E58_R	14	TGFB3_E58_R	4507464	NM_003239.1	TGFB3	7043	75517184	58	N	CAGGAAGCGCTGGCAACCCTGAGGA[CG]AAGAAGCGGACTGTGTGCCTT	FLJ16571, TGF-beta3	Homo sapiens transforming growth factor, beta 3 (TGFB3), mRNA.	transforming growth factor, beta 3	cg17928876
TIE1_E66_R	1	TIE1_E66_R	31543809	NM_005424.2	TIE1	7075	43539317	66	N	CCAGCTCGTCCTGGCTGGCCTGGGT[CG]GCCTCTGGAGTATGGTCTGGCGGGTGCCCC	TIE, JTK14	Homo sapiens tyrosine kinase with immunoglobulin-like and EGF-like domains 1 (TIE1), mRNA.	tyrosine kinase with immunoglobulin-like and EGF-like domains 1	cg19492156
TM7SF3_P1068_R	12	TM7SF3_P1068_R	7706574	NM_016551.1	TM7SF3	51768	27059473	-1068	N	GGAAGAGGGACTGGGCTCAACTC[CG]AATACAGCGTGGGCAAGAGGGA	.	Homo sapiens transmembrane 7 superfamily member 3 (TM7SF3), mRNA.	transmembrane 7 superfamily member 3	cg03385215
TNFRSF1A_P678_F	12	TNFRSF1A_P678_F	23312372	NM_001065.2	TNFRSF1A	7132	6322200	-678	N	TCCTGGCTCTGCCACCAATCATG[CG]ACATCAGGCAACTCCTCTCCTAAGC	FPF, p55, p60, TBP1, TNF-R, TNFAR, TNFR1, p55-R, CD120a, TNFR55, TNFR60, TNF-R-I, TNF-R55, MGC19588	Homo sapiens tumor necrosis factor receptor superfamily, member 1A (TNFRSF1A), mRNA.	tumor necrosis factor receptor 1 precursor	cg18805708
TNFSF8_E258_R	9	TNFSF8_E258_R	24119162	NM_001244.2	TNFSF8	944	116732333	258	N	CCCCAGGTGGCTGGCCACGGAGCC[CG]CCGGCACATGCATGGCTGTGTCTC	CD153, CD30L, CD30LG	Homo sapiens tumor necrosis factor (ligand) superfamily, member 8 (TNFSF8), mRNA.	tumor necrosis factor (ligand) superfamily, member 8	cg09980061
TNFSF8_P184_F	9	TNFSF8_P184_F	24119162	NM_001244.2	TNFSF8	944	116732775	-184	Y	CACACACAAAGCAACTTCTGTTT[CG]TTTAGACTCTGCCACAAAACGCCTTC	CD153, CD30L, CD30LG	Homo sapiens tumor necrosis factor (ligand) superfamily, member 8 (TNFSF8), mRNA.	tumor necrosis factor (ligand) superfamily, member 8	cg19343707
TRIP6_P1090_F	7	TRIP6_P1090_F	23308730	NM_003302.1	TRIP6	7205	100301891	-1090	Y	AAGGGGACTTTGTGAACAGTGGG[CG]GGGAGACGCAGAGGCAGAGG	OIP1, ZRP-1, MGC3837, MGC4423, MGC10556, MGC10558, MGC29959	Homo sapiens thyroid hormone receptor interactor 6 (TRIP6), mRNA.	thyroid hormone receptor interactor 6	cg09357642
TRIP6_P1274_R	7	TRIP6_P1274_R	23308730	NM_003302.1	TRIP6	7205	100301707	-1274	Y	CTTGGGCATGGTGCCCGCTTGGCATAG[CG]CCCGGCTCCGGATCTTCCTGTGCCT	OIP1, ZRP-1, MGC3837, MGC4423, MGC10556, MGC10558, MGC29959	Homo sapiens thyroid hormone receptor interactor 6 (TRIP6), mRNA.	thyroid hormone receptor interactor 6	cg06647679
TSC2_E140_F	16	TSC2_E140_F	10938006	NM_000548.2	TSC2	7249	2038740	140	N	AGAGGGTAAACAGACGGAGTTTATCATCAC[CG]CGGAAATACTGAGAGTGAGTGA	LAM, TSC4, uberin, TUBERIN	Homo sapiens tuberous sclerosis 2 (TSC2), transcript variant 1, mRNA.	tuberous sclerosis 2 isoform 1	cg01052512
TSP50_P137_F	3	TSP50_P137_F	31543829	NM_013270.2	TSP50	29122	46734505	-137	Y	GCTCGTGGTGTCTGACCCGCAAGGG[CG]CCCCTAGTGACAGCCCTCCCTTATA	.	Homo sapiens testes-specific protease 50 (TSP50), mRNA.	testes-specific protease 50	cg13403573
VAV1_E9_F	19	VAV1_E9_F	7108366	NM_005428.2	VAV1	7409	6723731	9	Y	AAAGAAGAGGAAGTGGTAGCACTAGCTGT[CG]CTCCACAGGCGAGCAGGGCAGGCG	VAV	Homo sapiens vav 1 oncogene (VAV1), mRNA.	vav 1 oncogene	cg02621492
VAV1_P317_F	19	VAV1_P317_F	7108366	NM_005428.2	VAV1	7409	6723405	-317	N	TGGAGTCAGAAGACCAGCTGAGTGATGA[CG]GGGCTGGACCAGACAGAGGA	VAV	Homo sapiens vav 1 oncogene (VAV1), mRNA.	vav 1 oncogene	cg15322770
WNT10B_P823_R	12	WNT10B_P823_R	16936521	NM_003394.2	WNT10B	7480	47652633	-823	Y	CTTGGGGTGCACAGGCAAAGGCAAAC[CG]CCTTAGGGAGACCCAGTGGCAGCG	WNT-12	Homo sapiens wingless-type MMTV integration site family, member 10B (WNT10B), mRNA.	wingless-type MMTV integration site family, member 10B precursor	cg23890019
ZAP70_P220_R	2	ZAP70_P220_R	46488942	NM_001079.3	ZAP70	7535	97696243	-220	N	GGTATGCAGGCTTCCTCCCTTCTGA[CG]GTTCCTGCTGCTGGAGTCGTCCTTCCTGA	SRK, STD, TZK, ZAP-70	Homo sapiens zeta-chain (TCR) associated protein kinase 70kDa (ZAP70), transcript variant 1, mRNA.	zeta-chain associated protein kinase 70kDa isoform 1	cg09006159
ZNF264_P397_F	19	ZNF264_P397_F	55769562	NM_003417.2	ZNF264	9422	62394284	-397	Y	GGGATGTGAAAGGGGGTCAGT[CG]CCAGGCGAGCTGAGGACCCAGTTC	.	Homo sapiens zinc finger protein 264 (ZNF264), mRNA.	zinc finger protein 264	cg04803824

## Sheet: Sheet6
Hypermethylated in hESCs > 0.7 in > 2/8 samples
Not hypermethylated in hCCLs not > 0.7 in > 6/21 samples
TargetID	CHROMOSOME	PROBE_ID	GID	ACCESSION	SYMBOL	GENE_ID	CPG_COORDINATE	DIST_TO_TSS	CPG_ISLAND	INPUT_SEQUENCE	SYNONYM	ANNOTATION	PRODUCT	CG_NO
APOC1_P406_R	19	APOC1_P406_R	51944963	NM_001645.3	APOC1	341	50109355	-406	Y	CCCCTGCTTGTTCAATCGATCA[CG]ACCCTCTCACGTGCACCCACTTA	.	Homo sapiens apolipoprotein C-I (APOC1), mRNA.	apolipoprotein C-I precursor	cg06342766
ARHGDIB_P148_R	12	ARHGDIB_P148_R	56676392	NM_001175.4	ARHGDIB	397	15005977	-148	N	GCACATGTGCGAGCATGACAGCCCGTGTGA[CG]TGGAGATGCATGAATGTACACGCAAGA	D4, GDIA2, GDID4, LYGDI, Ly-GDI, RAP1GN1	Homo sapiens Rho GDP dissociation inhibitor (GDI) beta (ARHGDIB), mRNA.	Rho GDP dissociation inhibitor (GDI) beta	cg15450139
ATP10A_P524_R	15	ATP10A_P524_R	21361906	NM_024490.2	ATP10A	57194	23660487	-524	Y	AGAAGGGGTGGGAGAATAAGCA[CG]GCATGGAAAAAGGAGCTGG	ATPVA, ATPVC, ATP10C, KIAA0566	Homo sapiens ATPase, Class V, type 10A (ATP10A), mRNA.	ATPase, Class V, type 10A	cg18939241
BLK_P14_F	8	BLK_P14_F	33469981	NM_001715.2	BLK	640	11388916	-14	N	GACAAAGCAAAACCAGTGAGGCTGAAAGAA[CG]GCTGCCCTGGTGCACACAGATGG	MGC10442	Homo sapiens B lymphoid tyrosine kinase (BLK), mRNA.	B lymphoid tyrosine kinase	cg22826986
BMPR1A_E88_F	10	BMPR1A_E88_F	41349436	NM_004329.2	BMPR1A	657	88506464	88	Y	AGGAGGGAGGAGGGCCAAGGG[CG]GGCAGGAAGGCTTAGGCTCG	ALK3, CD292, ACVRLK3	Homo sapiens bone morphogenetic protein receptor, type IA (BMPR1A), mRNA.	bone morphogenetic protein receptor, type IA precursor	cg14602437
BRCA1_P835_R	17	BRCA1_P835_R	63252875	NM_007298.2	BRCA1	672	38531829	-835	Y	GCAATCGCCACCAGTCAATGGGGTGGT[CG]TTTTGAGGGACAAGTGGTAAGA	IRIS, PSCP, BRCAI, BRCC1, RNF53	Homo sapiens breast cancer 1, early onset (BRCA1), transcript variant BRCA1-delta9-11, mRNA.	breast cancer 1, early onset isoform BRCA1-delta9-11	cg00579360
CARD15_P302_R	16	CARD15_P302_R	11545911	NM_022162.1	CARD15	64127	49288249	-302	N	AGAGCTCCGAGTCACGTGGCTTGGG[CG]GGCCTCCCCTTCCTGGTGTCCA	CD, ACUG, BLAU, IBD1, NOD2, NOD2B, PSORAS1	Homo sapiens caspase recruitment domain family, member 15 (CARD15), mRNA.	NOD2 protein	cg23486288
CASP10_E139_F	2	CASP10_E139_F	47078266	NM_001230.3	CASP10	843	201756239	139	N	TTTGTTTTCAGGCAATTTCCCTGAGAAC[CG]TTTACTTCCAGAAGATTGGTGGAG	MCH4, ALPS2, FLICE2	Homo sapiens caspase 10, apoptosis-related cysteine peptidase (CASP10), transcript variant A, mRNA.	caspase 10 isoform a preproprotein	cg20209903
CASP10_P186_F	2	CASP10_P186_F	47078266	NM_001230.3	CASP10	843	201755914	-186	N	GAAAGCCTGAAGCACTTTGTGGCTTCCA[CG]GGTTCGTTTCTAGGAAGCTTTT	MCH4, ALPS2, FLICE2	Homo sapiens caspase 10, apoptosis-related cysteine peptidase (CASP10), transcript variant A, mRNA.	caspase 10 isoform a preproprotein	cg14420164
CASP10_P334_F	2	CASP10_P334_F	47078266	NM_001230.3	CASP10	843	201755766	-334	N	TGTGGACATAAGAAAGGGTTAACATGGC[CG]ACAACTATTTCATGAGCTTTTTGGCTT	MCH4, ALPS2, FLICE2	Homo sapiens caspase 10, apoptosis-related cysteine peptidase (CASP10), transcript variant A, mRNA.	caspase 10 isoform a preproprotein	cg13782463
CASP8_E474_F	2	CASP8_E474_F	73623018	NM_001228.3	CASP8	841	201806900	474	N	CCTTGCCCAGAGGCTGCGGGCTG[CG]GGTCAAGACATCAGTAGAAGGAGG	CAP4, MACH, MCH5, FLICE, MGC78473	Homo sapiens caspase 8, apoptosis-related cysteine peptidase (CASP8), transcript variant A, mRNA.	caspase 8 isoform A	cg05776114
CLDN4_P1120_R	7	CLDN4_P1120_R	34335232	NM_001305.3	CLDN4	1364	72882009	-1120	N	CTGGATTCCTGGCTGTTCCCAGAA[CG]AGCTGCCTTTCCCCACCTTGCC	CPER, CPE-R, CPETR, CPETR1, WBSCR8, hCPE-R	Homo sapiens claudin 4 (CLDN4), mRNA.	claudin 4	cg14826417
COMT_E401_F	22	COMT_E401_F	6466449	NM_007310.1	COMT	1312	18309710	-195	N	GGGCTCCAGATAGCGGTGAGAGATCC[CG]CTTCAAGACTGGGTTGGG	.	Homo sapiens catechol-O-methyltransferase (COMT), transcript variant S-COMT, mRNA.	catechol-O-methyltransferase isoform S-COMT	cg24164157
CPA4_E20_F	7	CPA4_E20_F	61743915	NM_016352.2	CPA4	51200	129720250	20	N	CTTGACTCAGCCACTGTATGACTGACTCCC[CG]GGGACATGAGGTGGATACT	CPA3	Homo sapiens carboxypeptidase A4 (CPA4), mRNA.	carboxypeptidase A4 preproprotein	cg01796223
CRK_P721_F	17	CRK_P721_F	41327709	NM_005206.3	CRK	1398	1307015	-721	Y	AGCTTCTCCACAGACCAGCTGA[CG]TTCTCATTTTCATTGATTCACCTAGGAC	CRKII	Homo sapiens v-crk sarcoma virus CT10 oncogene homolog (avian) (CRK), transcript variant I, mRNA.	v-crk sarcoma virus CT10 oncogene homolog isoform b	cg16557332
CTLA4_P1128_F	2	CTLA4_P1128_F	21361211	NM_005214.2	CTLA4	1493	204439628	-1128	N	GGTGATGAGGCCTGAAAGAGGCA[CG]TGGAAGGAAAGACAAATGCAGG	CD152, CTLA-4	Homo sapiens cytotoxic T-lymphocyte-associated protein 4 (CTLA4), mRNA.	cytotoxic T-lymphocyte-associated protein 4	cg09093334
CTSD_P726_F	11	CTSD_P726_F	23110949	NM_001909.3	CTSD	1509	1742524	-726	Y	GAAGCTCCTTCCCTTAGGAGGT[CG]GGCACCTTTTGTCCACTCACGTCA	CPSD, MGC2311	Homo sapiens cathepsin D (lysosomal aspartyl peptidase) (CTSD), mRNA.	cathepsin D preproprotein	cg08798756
CXCL9_E268_R	4	CXCL9_E268_R	4505186	NM_002416.1	CXCL9	4283	77147397	268	N	AAAGACTTGTGTTTGACTTGGCAGAT[CG]AAGTTATGAACTTTGGATAACTGG	CMK, MIG, Humig, SCYB9, crg-10	Homo sapiens chemokine (C-X-C motif) ligand 9 (CXCL9), mRNA.	small inducible cytokine B9 precursor	cg12793812
DDB2_P407_F	11	DDB2_P407_F	4557514	NM_000107.1	DDB2	1643	47192682	-407	Y	GATGATCGCTTAAGCCCAGGAGTTAAAGAC[CG]GCCCGGACAACAAAGCGAGACCCC	.	Homo sapiens damage-specific DNA binding protein 2, 48kDa (DDB2), mRNA.	damage-specific DNA binding protein 2 (48kD)	cg06860950
DDB2_P613_R	11	DDB2_P613_R	4557514	NM_000107.1	DDB2	1643	47192476	-613	Y	AAAGGCACTAGCTCTCTACAAAGC[CG]CCACTCCCCAACTACACCCTGTAG	.	Homo sapiens damage-specific DNA binding protein 2, 48kDa (DDB2), mRNA.	damage-specific DNA binding protein 2 (48kD)	cg19486271
DLC1_P695_F	8	DLC1_P695_F	33188432	NM_182643.1	DLC1	10395	13417461	-695	N	ACAACTGCTTCCATCTAGCATGGCAG[CG]TTCCTGAATCACATCTCTAAAGCCGCT	HP, ARHGAP7, STARD12, FLJ21120, p122-RhoGAP	Homo sapiens deleted in liver cancer 1 (DLC1), transcript variant 1, mRNA.	deleted in liver cancer 1 isoform 1	cg00933411
ELL_P693_F	19	ELL_P693_F	47078265	NM_006532.2	ELL	8178	18494611	-693	Y	ATCCCCACAGTCCCTGAG[CG]ATGGTGCAGTCCAGCTTCATTTTCCTATT	Men, ELL1, C19orf17, ELL_HUMAN, DKFZp434I1916	Homo sapiens elongation factor RNA polymerase II (ELL), mRNA.	elongation factor RNA polymerase II	cg09597048
EMR3_P39_R	19	EMR3_P39_R	23397638	NM_152939.1	EMR3	84658	14646849	-39	N	GGGATGATTGAGTTGGTAAACCCTAA[CG]AGGAAATGCCCTGAAAGTTACATCAC	.	Homo sapiens egf-like module containing, mucin-like, hormone receptor-like 3 (EMR3), transcript variant 2, mRNA.	egf-like module-containing mucin-like receptor 3 isoform b	cg15746620
EPHX1_E152_F	1	EPHX1_E152_F	4557560	NM_000120.2	EPHX1	2052	224079751	152	N	TCCCAAGGAGTAATCAGAGGGTGAGAA[CG]TGGAGCCTGGTGGACAGGT	MEH, EPHX, EPOX	Homo sapiens epoxide hydrolase 1, microsomal (xenobiotic) (EPHX1), mRNA.	epoxide hydrolase 1, microsomal (xenobiotic)	cg12837712
FAS_P322_R	10	FAS_P322_R	23510419	NM_000043.3	FAS	355	90739946	-322	N	CATATGGTTAACTGTCCATTCCAGAAA[CG]TCTGTGAGCCTCTCATGTTGCAGCCACAAC	APT1, CD95, FAS1, APO-1, FASTM, ALPS1A, TNFRSF6, Apo-1 Fas	Homo sapiens Fas (TNF receptor superfamily, member 6) (FAS), transcript variant 1, mRNA.	tumor necrosis factor receptor superfamily, member 6 isoform 1 precursor	cg15774510
FRK_P258_F	6	FRK_P258_F	31657133	NM_002031.2	FRK	2444	116488872	-258	N	CCTTTACCAAACTGTTAAAGCAGC[CG]CTAAAATCTATATTCCTTTTGTTTCATCCT	GTK, RAK, PTK5	Homo sapiens fyn-related kinase (FRK), mRNA.	fyn-related kinase	cg26557270
GABRA5_E44_R	15	GABRA5_E44_R	6031207	NM_000810.2	GABRA5	2558	24742740	44	N	CCCATGCAGCTTGAGGACTTCC[CG]ATGGATGCGCACGCTTGCCCTCTGAAATTT	.	Homo sapiens gamma-aminobutyric acid (GABA) A receptor, alpha 5 (GABRA5), mRNA.	gamma-aminobutyric acid (GABA) A receptor, alpha 5 precursor	cg17525249
GABRA5_P1016_F	15	GABRA5_P1016_F	6031207	NM_000810.2	GABRA5	2558	24741680	-1016	N	TGGTAGAGAAATGAAAGCACCACAGTGTGG[CG]GCTCTGGGAGTGCACTGGC	.	Homo sapiens gamma-aminobutyric acid (GABA) A receptor, alpha 5 (GABRA5), mRNA.	gamma-aminobutyric acid (GABA) A receptor, alpha 5 precursor	cg02225257
GABRA5_P862_R	15	GABRA5_P862_R	6031207	NM_000810.2	GABRA5	2558	24741834	-862	N	AGCAGCTCTGCATTCTAGGCCC[CG]AATTCCTTAATATCCGCACCTCACTT	.	Homo sapiens gamma-aminobutyric acid (GABA) A receptor, alpha 5 (GABRA5), mRNA.	gamma-aminobutyric acid (GABA) A receptor, alpha 5 precursor	cg20051555
GABRG3_P75_F	15	GABRG3_P75_F	15193297	NM_033223.1	GABRG3	2567	25343690	-75	N	TTCAGAGCATAGCAGGGGCCTAGGGCCATG[CG]ATATCAGCTTGACCTCTGGAGGG	.	Homo sapiens gamma-aminobutyric acid (GABA) A receptor, gamma 3 (GABRG3), mRNA.	gamma-aminobutyric acid (GABA) A receptor, gamma 3	cg27592112
HBII-13_E48_F	15	HBII-13_E48_F	30089682	NR_001294.1	HBII-13	347686	22781388	48	N	GTTTACTGAGCATGATGAAGTAAAGCTCAA[CG]TGATTACTCTGAAGTCCAGCCTTACTG	.	Homo sapiens HBII-13 snoRNA (HBII-13) on chromosome 15.	.	cg18488946
HBII-52_E142_F	15	HBII-52_E142_F	29171307	NR_001291.1	HBII-52	338433	22967111	142	N	GGCCCCCGACGGGGCCACTGTATTT[CG]GGCTGCAGACCTAGAGGCCCTG	RNHBII52	Homo sapiens HBII-52 snoRNA (HBII-52) on chromosome 15.	.	cg24301180
HDAC1_P414_R	1	HDAC1_P414_R	13128859	NM_004964.2	HDAC1	3065	32529881	-414	Y	CCTCCTTTGCGGCCACAAACT[CG]CTTTCTAACCCAGGTTCAGCCCT	HD1, RPD3, GON-10, RPD3L1, DKFZp686H12203	Homo sapiens histone deacetylase 1 (HDAC1), mRNA.	histone deacetylase 1	cg24468890
HLA-DPA1_P205_R	6	HLA-DPA1_P205_R	24797073	NM_033554.2	HLA-DPA1	3113	33149561	-205	N	GAAGAGATGGGAGAATTTTAGGTACCAG[CG]TGGTCAAGAGAGCTCCAGTTCACAGTT	HLADP, HLASB, HLA-DP1A	Homo sapiens major histocompatibility complex, class II, DP alpha 1 (HLA-DPA1), mRNA.	major histocompatibility complex, class II, DP alpha 1 precursor	cg11451043
HLA-DPA1_P28_R	6	HLA-DPA1_P28_R	24797073	NM_033554.2	HLA-DPA1	3113	33149384	-28	N	GGAACAGTGATGAGGAACTGAGGC[CG]AGTGGAGGCAGATGAGACTGA	HLADP, HLASB, HLA-DP1A	Homo sapiens major histocompatibility complex, class II, DP alpha 1 (HLA-DPA1), mRNA.	major histocompatibility complex, class II, DP alpha 1 precursor	cg13031167
HLA-DPB1_E2_R	6	HLA-DPB1_E2_R	24797075	NM_002121.4	HLA-DPB1	3115	33151740	2	N	TTCAAACAGGAGCTCCCTTTAG[CG]AGTCCTTCTTTTCCTGACTGCAGCTCTTT	DPB1, HLA-DP1B, MHC DPB1	Homo sapiens major histocompatibility complex, class II, DP beta 1 (HLA-DPB1), mRNA.	major histocompatibility complex, class II, DP beta 1 precursor	cg12899649
HLA-DRA_P132_R	6	HLA-DRA_P132_R	52426773	NM_019111.3	HLA-DRA	3122	32515493	-132	N	AAGAACTTTACTTCTTTATCCAATGAA[CG]GAGTATCTTGTGTCCTGGACCCTTTGCAAG	HLA-DRA1	Homo sapiens major histocompatibility complex, class II, DR alpha (HLA-DRA), mRNA.	major histocompatibility complex, class II, DR alpha precursor	cg18576604
IAPP_E280_F	12	IAPP_E280_F	4557654	NM_000415.1	IAPP	3375	21417365	280	N	GAAGGAAATTGGGAAAGTAAAAATCT[CG]AAATTACTTGAAAAGTGGACAATATTA	DAP, IAP, AMYLIN	Homo sapiens islet amyloid polypeptide (IAPP), mRNA.	islet amyloid polypeptide precursor	cg18727468
ICAM1_P386_R	19	ICAM1_P386_R	4557877	NM_000201.1	ICAM1	3383	10242393	-386	Y	GACTTGAGTTCGGACCCCCT[CG]CAGCCTGGAGTCTCAGTTTACCGCTTTGT	BB2, CD54, P3.58	Homo sapiens intercellular adhesion molecule 1 (CD54), human rhinovirus receptor (ICAM1), mRNA.	intercellular adhesion molecule 1 precursor	cg05106269
IFNG_E293_F	12	IFNG_E293_F	56786137	NM_000619.2	IFNG	3458	66839495	293	N	AGCCTATCAGAGATGCTACAGCAAGT[CG]ATATTCAGTCATTTTCAACCACAAA	IFG, IFI	Homo sapiens interferon, gamma (IFNG), mRNA.	interferon, gamma	cg23001963
IFNG_P188_F	12	IFNG_P188_F	56786137	NM_000619.2	IFNG	3458	66839976	-188	N	CCTTTAGACTCCTTGGGTCCTTTGA[CG]ATGAGACAGACCCATTATGCCCACC	IFG, IFI	Homo sapiens interferon, gamma (IFNG), mRNA.	interferon, gamma	cg09711238
IGF1_E394_F	12	IGF1_E394_F	19923111	NM_000618.2	IGF1	3479	101398060	394	N	TGTGCAAATGCATCCATCTCCC[CG]AGCTATTTTTCAGATTCCACAGAATTGCA	IGFI	Homo sapiens insulin-like growth factor 1 (somatomedin C) (IGF1), mRNA.	insulin-like growth factor 1 (somatomedin C)	cg17084217
IGF1_P933_F	12	IGF1_P933_F	19923111	NM_000618.2	IGF1	3479	101399387	-933	N	ACCAGCTGGCTAGCAATACCCTCT[CG]AGGGTTATGATGTCATTCAAATCCCTCAA	IGFI	Homo sapiens insulin-like growth factor 1 (somatomedin C) (IGF1), mRNA.	insulin-like growth factor 1 (somatomedin C)	cg20581381
IL16_P93_R	15	IL16_P93_R	27262654	NM_004513.3	IL16	3603	79262162	-93	N	CTCATATTCAAATACTCCCAGC[CG]AGAAGCTGCCATCGATCCTCCCATG	LCF, IL-16, prIL-16, FLJ44234, HsT19289	Homo sapiens interleukin 16 (lymphocyte chemoattractant factor) (IL16), transcript variant 1, mRNA.	interleukin 16 isoform 1 precursor	cg13639030
IL1B_P829_F	2	IL1B_P829_F	27894305	NM_000576.2	IL1B	3553	113311656	-829	N	CAAGAGTTATCAGTTTCTCTTTAAC[CG]AGACACCAGCAAAGTGCCTGCTCCA	IL-1, IL1F2, IL1-BETA	Homo sapiens interleukin 1, beta (IL1B), mRNA.	interleukin 1, beta proprotein	cg14658384
IL8_E118_R	4	IL8_E118_R	28610153	NM_000584.2	IL8	3576	74825257	118	N	GTGTAAACATGACTTCCAAGCTGGC[CG]TGGCTCTCTTGGCAGCCTTCCTGATTTCT	K60, NAF, GCP1, IL-8, LECT, LUCT, NAP1, 3-10C, CXCL8, GCP-1, LYNAP, MDNCF, MONAP, NAP-1, SCYB8, TSG-1, AMCF-I, b-ENAP	Homo sapiens interleukin 8 (IL8), mRNA.	interleukin 8 precursor	cg01548201
IL8_P83_F	4	IL8_P83_F	28610153	NM_000584.2	IL8	3576	74825056	-83	N	AGGGGATGGGCCATCAGTTGCAAAT[CG]TGGAATTTCCTCTGACATAATGAAA	K60, NAF, GCP1, IL-8, LECT, LUCT, NAP1, 3-10C, CXCL8, GCP-1, LYNAP, MDNCF, MONAP, NAP-1, SCYB8, TSG-1, AMCF-I, b-ENAP	Homo sapiens interleukin 8 (IL8), mRNA.	interleukin 8 precursor	cg18302652
ITK_P114_F	5	ITK_P114_F	21614549	NM_005546.3	ITK	3702	156540371	-114	N	GTGAATTTTGAAAGGATGTGGTTT[CG]GCCTTTGACATCAGAGGAGAAGCTC	EMT, LYK, PSCTK2, MGC126257, MGC126258	Homo sapiens IL2-inducible T-cell kinase (ITK), mRNA.	IL2-inducible T-cell kinase	cg18953183
KLK10_P268_R	19	KLK10_P268_R	22208981	NM_002776.3	KLK10	5655	56215362	-268	N	AACAGAAACAAGGAAAAAGGGAAACCCA[CG]CCCACTCTGTGGCCGTGAGTGA	NES1, PRSSL1	Homo sapiens kallikrein 10 (KLK10), transcript variant 1, mRNA.	kallikrein 10 precursor	cg06130787
KLK11_P103_R	19	KLK11_P103_R	21618356	NM_144947.1	KLK11	11012	56223205	-103	N	TGCAGTTGGCTAGTGGAAAGAATGCTA[CG]TTTTATGGACATTGGATTAAATGG	TLSP, PRSS20, MGC33060	Homo sapiens kallikrein 11 (KLK11), transcript variant 2, mRNA.	kallikrein 11 isoform 2 precursor	cg09702010
KRT1_P798_R	12	KRT1_P798_R	17318568	NM_006121.2	KRT1	3848	51361244	-798	N	TTGAGTGAAAAAGCCCACAGAGCAGTGAGA[CG]AGTAAATAGAAGCTCTAGGACATTTTG	K1, CK1, EHK1, KRT1A	Homo sapiens keratin 1 (epidermolytic hyperkeratosis) (KRT1), mRNA.	keratin 1	cg06030058
MAD2L1_E93_F	4	MAD2L1_E93_F	6466452	NM_002358.2	MAD2L1	4085	121207318	-213	Y	CGCAGGGTGATTCCCTGCTCC[CG]GGAGAGCTGCAGCGCCATGGCCAGGG	MAD2, HSMAD2	Homo sapiens MAD2 mitotic arrest deficient-like 1 (yeast) (MAD2L1), mRNA.	MAD2-like 1	cg08483943
MAP2K6_P297_R	17	MAP2K6_P297_R	14589899	NM_002758.2	MAP2K6	5608	64922137	-297	Y	ACTCCCAAACAGACCTTCT[CG]ACAAGCCAAAAGCTCTTTAGCTAACCTAA	MEK6, MKK6, MAPKK6, PRKMK6, SAPKK3	Homo sapiens mitogen-activated protein kinase kinase 6 (MAP2K6), transcript variant 1, mRNA.	mitogen-activated protein kinase kinase 6 isoform 1	cg23296889
MAPK4_E273_R	18	MAPK4_E273_R	6715608	NM_002747.2	MAPK4	5596	46444109	273	N	CCCTCCCAATGCAGGTTAAGA[CG]ACAGCCTGCGCCCCCAACTAGC	ERK3, Erk4, PRKM4, p63MAPK	Homo sapiens mitogen-activated protein kinase 4 (MAPK4), mRNA.	mitogen-activated protein kinase 4	cg21612229
MC2R_P1025_F	18	MC2R_P1025_F	66346710	NM_000529.2	MC2R	4158	13906560	-1025	N	AACATGCCCTGCAGCTGAAACC[CG]GCGTTCCACAGGCCTCTTTCC	ACTHR, MGC125798	Homo sapiens melanocortin 2 receptor (adrenocorticotropic hormone) (MC2R), mRNA.	melanocortin 2 receptor	cg00358505
MEST_P4_F	7	MEST_P4_F	29294638	NM_002402.2	MEST	4232	129913278	-4	Y	GCTGACGCCTGGCAGGGAGAAGG[CG]GCAGCACATGCTGGGCTCGGG	PEG1, MGC8703, MGC111102, DKFZp686L18234	Homo sapiens mesoderm specific transcript homolog (mouse) (MEST), transcript variant 1, mRNA.	mesoderm specific transcript isoform a	cg20632786
MEST_P62_R	7	MEST_P62_R	29294638	NM_002402.2	MEST	4232	129913220	-62	Y	GCCGGAGGCTATTGTCGAAGCCA[CG]GCCTGCCATTTCATACCCTTTGCAA	PEG1, MGC8703, MGC111102, DKFZp686L18234	Homo sapiens mesoderm specific transcript homolog (mouse) (MEST), transcript variant 1, mRNA.	mesoderm specific transcript isoform a	cg07409197
MPO_P883_R	17	MPO_P883_R	4557758	NM_000250.1	MPO	4353	53714178	-883	N	GGACAGGAAATCTGGCTGGAGAC[CG]TTGGGCTTCACAGGAAGGAG	.	Homo sapiens myeloperoxidase (MPO), nuclear gene encoding mitochondrial protein, mRNA.	myeloperoxidase	cg24997501
MSH3_P13_R	5	MSH3_P13_R	68303634	NM_002439.2	MSH3	4437	79986037	-13	Y	CGATGCCCATGTTCTGGGACACAG[CG]ACGATGCAGTTTAGCGAACCAACCAT	.	Homo sapiens mutS homolog 3 (E. coli) (MSH3), mRNA.	mutS homolog 3	cg06210628
NBL1_P24_F	1	NBL1_P24_F	33519445	NM_005380.3	NBL1	4681	19842289	-24	N	GAATTCCGGGCAGAGGGAAGGG[CG]CAGGCAACAGCTAGGAGGCGCAGATGC	NB, DAN, NO3, DAND1, MGC8972, D1S1733E	Homo sapiens neuroblastoma, suppression of tumorigenicity 1 (NBL1), transcript variant 2, mRNA.	neuroblastoma, suppression of tumorigenicity 1 precursor	cg04102045
NDN_P1110_F	15	NDN_P1110_F	10800414	NM_002487.2	NDN	4692	21484653	-1110	N	CTGATGTGGTCCTTCAGCTCTTCC[CG]GGTTTCTTCTCATCAGCAGCTTCTTAAA	HsT16328	Homo sapiens necdin homolog (mouse) (NDN), mRNA.	necdin	cg12138102
NFKB1_P496_F	4	NFKB1_P496_F	34577121	NM_003998.2	NFKB1	4790	103641022	-496	Y	GTGAAGAGATGTGAATGTAACTGAGACA[CG]CTTAAATGGAATATACAGATGAGCTTT	KBF1, EBP-1, MGC54151, NFKB-p50, NFKB-p105, NF-kappa-B, DKFZp686C01211	Homo sapiens nuclear factor of kappa light polypeptide gene enhancer in B-cells 1 (p105) (NFKB1), mRNA.	nuclear factor kappa-B, subunit 1	cg24413435
NOS2A_E117_R	17	NOS2A_E117_R	24041028	NM_000625.3	NOS2A	4843	23151565	117	N	GGAAGAGACCTGTGCCTTGAGAACTT[CG]GGACTGTCTAGAACTGCCCAGTCC	NOS, INOS, NOS2, HEP-NOS	Homo sapiens nitric oxide synthase 2A (inducible, hepatocytes) (NOS2A), transcript variant 1, mRNA.	nitric oxide synthase 2A isoform 1	cg26853415
NOS2A_P288_R	17	NOS2A_P288_R	24041028	NM_000625.3	NOS2A	4843	23151970	-288	N	AGGGTGGCTGCTAAGATAGAGGCACCA[CG]GAGCCAGGTTTTATTTGGCCAAGCC	NOS, INOS, NOS2, HEP-NOS	Homo sapiens nitric oxide synthase 2A (inducible, hepatocytes) (NOS2A), transcript variant 1, mRNA.	nitric oxide synthase 2A isoform 1	cg00297776
NOS3_P38_F	7	NOS3_P38_F	48762674	NM_000603.3	NOS3	4846	150319042	-38	N	TCAGAGCAGGTGACCAGTGGTGACTCAGTT[CG]GAGCAGGTGATAGAAGCTAGGAG	eNOS, ECNOS, NOS III	Homo sapiens nitric oxide synthase 3 (endothelial cell) (NOS3), mRNA.	nitric oxide synthase 3 (endothelial cell)	cg04071701
NOTCH4_P938_F	6	NOTCH4_P938_F	55770875	NM_004557.3	NOTCH4	4855	32300760	-938	N	CCTGAGAGCCTTCCCCTAC[CG]GGGAATATACTTCACCAGCACCACTTT	INT3, NOTCH3, MGC74442	Homo sapiens Notch homolog 4 (Drosophila) (NOTCH4), mRNA.	notch4 preproprotein	cg05166027
PADI4_P1011_R	1	PADI4_P1011_R	6912575	NM_012387.1	PADI4	23569	17506268	-1011	N	CATGGGCATCCCCCTGGCAGG[CG]TGGCCCACACCTGCACTGTCTGGTCTGAC	PAD, PDI4, PDI5, PADI5	Homo sapiens peptidyl arginine deiminase, type IV (PADI4), mRNA.	peptidyl arginine deiminase, type IV	cg23228178
PGR_E183_R	11	PGR_E183_R	31981491	NM_000926.2	PGR	5241	100506282	183	N	GAAGTTTGGATGTTGTGTGCCACACTT[CG]ATTTGTCTTAAGGAATGTGTTCC	PR, NR3C3	Homo sapiens progesterone receptor (PGR), mRNA.	progesterone receptor	cg24886336
PGR_P456_R	11	PGR_P456_R	31981491	NM_000926.2	PGR	5241	100506921	-456	N	ATTCTGGGAAGCAGGTATAGAATGTTCAC[CG]GGCATCAAATGGCAGGATATAATATGG	PR, NR3C3	Homo sapiens progesterone receptor (PGR), mRNA.	progesterone receptor	cg00173799
PGR_P790_F	11	PGR_P790_F	31981491	NM_000926.2	PGR	5241	100507255	-790	N	CACTAGCAGTTATTCCACATTTC[CG]CCTAAATCTCCCAGCAGCCACTAATAT	PR, NR3C3	Homo sapiens progesterone receptor (PGR), mRNA.	progesterone receptor	cg01987509
PI3_E107_F	20	PI3_E107_F	31657130	NM_002638.2	PI3	5266	43237019	107	N	CTTGATCGTGGTGGTGTTCCTCAT[CG]CTGGGACGCTGGTTCTAGAG	ESI, WAP3, SKALP, WFDC14, MGC13613	Homo sapiens peptidase inhibitor 3, skin-derived (SKALP) (PI3), mRNA.	elafin preproprotein	cg17976697
PI3_P1394_R	20	PI3_P1394_R	31657130	NM_002638.2	PI3	5266	43235518	-1394	N	AAAGGCTTCCACAGTCTGACATT[CG]TTTATGTCTCCCTCAGTTTCAGGCTTGG	ESI, WAP3, SKALP, WFDC14, MGC13613	Homo sapiens peptidase inhibitor 3, skin-derived (SKALP) (PI3), mRNA.	elafin preproprotein	cg18675416
PI3_P274_R	20	PI3_P274_R	31657130	NM_002638.2	PI3	5266	43236638	-274	N	TCTACCAGTGACTTGCTGAATAACCTT[CG]GTGATTCCTTTCTCTTCTTGGGTCTCACT	ESI, WAP3, SKALP, WFDC14, MGC13613	Homo sapiens peptidase inhibitor 3, skin-derived (SKALP) (PI3), mRNA.	elafin preproprotein	cg19931348
PLA2G2A_P528_F	1	PLA2G2A_P528_F	20149501	NM_000300.2	PLA2G2A	5320	20180024	-528	N	CCATCAAACAGCTTTCCTCT[CG]AGAATACCATTTACCTCCAGTGCTCGA	MOM1, PLA2, PLA2B, PLA2L, PLA2S, PLAS1, sPLA2	Homo sapiens phospholipase A2, group IIA (platelets, synovial fluid) (PLA2G2A), mRNA.	phospholipase A2, group IIA	cg09600256
PROM1_P44_R	4	PROM1_P44_R	5174386	NM_006017.1	PROM1	8842	15686708	-44	N	GGAAGCCTTGGGGAAGGCAAG[CG]TGTTCCTGGGCAGAAGAGGA	AC133, CD133, PROML1, MSTP061	Homo sapiens prominin 1 (PROM1), mRNA.	prominin 1	cg05586943
PRSS1_E45_R	7	PRSS1_E45_R	21071011	NM_002769.2	PRSS1	5644	142136949	45	N	CTGATCCTTACCTTTGTGGCAGCTGCT[CG]TGAGTATCATGCCCTGCCTCAGGCCC	TRP1, TRY1, TRY4, TRYP1, MGC120175	Homo sapiens protease, serine, 1 (trypsin 1) (PRSS1), mRNA.	protease, serine, 1 preproprotein	cg16567953
PRSS1_P1249_R	7	PRSS1_P1249_R	21071011	NM_002769.2	PRSS1	5644	142135655	-1249	N	TAGCCCCCTGGCCAGGTC[CG]ATTTCAACACCAAGTTTCTGAGCTTTT	TRP1, TRY1, TRY4, TRYP1, MGC120175	Homo sapiens protease, serine, 1 (trypsin 1) (PRSS1), mRNA.	protease, serine, 1 preproprotein	cg09471643
PTK6_E50_F	20	PTK6_E50_F	27886594	NM_005975.2	PTK6	5753	61639101	50	Y	GGCCCAGGTGAGCCTGGTCC[CG]GGACACCATGGCGGGCGGGCGCAGC	BRK	Homo sapiens PTK6 protein tyrosine kinase 6 (PTK6), mRNA.	PTK6 protein tyrosine kinase 6	cg03004675
PTPRH_E173_F	19	PTPRH_E173_F	67190343	NM_002842.2	PTPRH	5794	60412481	173	N	CAGCACCTACTTCCTCAAGAT[CG]AGGTGCAGGCACCCAGCTCCTTCT	SAP-1	Homo sapiens protein tyrosine phosphatase, receptor type, H (PTPRH), mRNA.	protein tyrosine phosphatase, receptor type, H precursor	cg09948821
PWCR1_P357_F	15	PWCR1_P357_F	29171309	NR_001290.1	PWCR1	63968	22847360	-357	N	GGAGAAGTTGTCATGGGAGGCCAGC[CG]CCTGCTGGCAAGGAAGATGG	PET1, HBII-85	Homo sapiens Prader-Willi syndrome chromosome region 1 (PWCR1) on chromosome 15.	.	cg07197644
PXN_P308_F	12	PXN_P308_F	4506344	NM_002859.1	PXN	5829	119188200	-308	Y	TCAAAGTCACTTGCCTGACCCTG[CG]GATGACAAATCCGTCCACAGTCAGC	.	Homo sapiens paxillin (PXN), mRNA.	paxillin	cg16785344
RAN_P581_R	12	RAN_P581_R	6042206	NM_006325.2	RAN	5901	129921940	-581	Y	GGGTGCATCCCTCTCTGGTTCCT[CG]CTCTCCAACTGGCCCTGGTCCTGGGG	TC4, Gsp1, ARA24	Homo sapiens RAN, member RAS oncogene family (RAN), mRNA.	ras-related nuclear protein	cg22909979
RYK_P493_F	3	RYK_P493_F	88971122	XM_940269.1	RYK	6259	135452769	-493	Y	AGAAATCATCCTTTATCTTACCAT[CG]GTGATCAACTTTATCGTTTCCGTATCTATT	.	PREDICTED: Homo sapiens RYK receptor-like tyrosine kinase (RYK), mRNA.	similar to RYK receptor-like tyrosine kinase isoform 2	cg04318393
S100A2_E36_R	1	S100A2_E36_R	45269153	NM_005978.3	S100A2	6273	151804894	36	N	CACAGTGGGAAGTGGGAGGTGT[CG]TGGGGACTGGGCATCCTG	CAN19, S100L, MGC111539	Homo sapiens S100 calcium binding protein A2 (S100A2), mRNA.	S100 calcium binding protein A2	cg09232826
S100A2_P1186_F	1	S100A2_P1186_F	45269153	NM_005978.3	S100A2	6273	151806116	-1186	N	TCTACACCTTGGCACAGCCAC[CG]AGTGTCCCTTGCTCCCCTCAGTACTT	CAN19, S100L, MGC111539	Homo sapiens S100 calcium binding protein A2 (S100A2), mRNA.	S100 calcium binding protein A2	cg21074565
SEPT9_P374_F	17	SEPT9_P374_F	19923366	NM_006640.2	2007-09-09	10801	72827370	-374	Y	GGGGCCAGCCCAGGACAGAGGAAGG[CG]AGGCAGGCACGCAGGAACTGG	MSF, MSF1, SINT1, PNUTL4, AF17q25, KIAA0991	Homo sapiens septin 9 (SEPT9), mRNA.	septin 9	cg11617283
SERPINE1_P519_F	7	SERPINE1_P519_F	10835158	NM_000602.1	SERPINE1	5054	100556653	-519	N	GACAGCCCTGGGGGAAAACTTCCA[CG]TTTTGATGGAGGTTATCTTTG	PAI, PAI1, PAI-1, PLANH1	Homo sapiens serpin peptidase inhibitor, clade E (nexin, plasminogen activator inhibitor type 1), member 1 (SERPINE1), mRNA.	plasminogen activator inhibitor-1	cg19722814
SFTPB_P689_R	2	SFTPB_P689_R	33943098	NM_000542.2	SFTPB	6439	85749512	-689	N	GGTAGGGGCTGGGGCATAGCTG[CG]ATGGTTCAGCAGAAAGAAACTGTCC	SP-B, PSP-B, SFTB3, SFTP3	Homo sapiens surfactant, pulmonary-associated protein B (SFTPB), transcript variant 1, mRNA.	surfactant, pulmonary-associated protein B	cg26394380
SFTPC_E13_F	8	SFTPC_E13_F	42476334	NM_003018.2	SFTPC	6440	22075126	13	N	CTCACAGGGGGCTTATCTGGGCTT[CG]GTTCTGGAGGGCCAGGAACA	SP-C, PSP-C, SFTP2	Homo sapiens surfactant, pulmonary-associated protein C (SFTPC), mRNA.	surfactant, pulmonary-associated protein C	cg11540705
SPDEF_P6_R	6	SPDEF_P6_R	6912579	NM_012391.1	SPDEF	25803	34632075	-6	N	TGTGCTGGGAGGAAGTCAGACAGCCG[CG]AGATGAAGAGTTGGCCAGGGC	PDEF, bA375E1.3, RP11-375E1__A.3	Homo sapiens SAM pointed domain containing ets transcription factor (SPDEF), mRNA.	SAM pointed domain containing ets transcription factor	cg10159596
SPI1_E205_F	11	SPI1_E205_F	4507174	NM_003120.1	SPI1	6688	47356469	205	Y	GGGAAACCCTTCCATTTTGCA[CG]CCTGTAACATCCAGCCGGGCTCCGA	OF, PU.1, SFPI1, SPI-A	Homo sapiens spleen focus forming virus (SFFV) proviral integration oncogene spi1 (SPI1), mRNA.	spleen focus forming virus (SFFV) proviral integration oncogene spi1	cg07675031
TDG_E129_F	12	TDG_E129_F	56549140	NM_001008411.1	TDG	6996	102883876	129	Y	GGGGTTGTCTTACCGCAGTGAGTACCA[CG]CGGTACTACAGAGACCGGCTGCCC	.	Homo sapiens thymine-DNA glycosylase (TDG), transcript variant 2, mRNA.	thymine-DNA glycosylase isoform 2	cg09857351
TEK_P526_F	9	TEK_P526_F	4557868	NM_000459.1	TEK	7010	27098915	-526	N	TTGGGGCTACATTGAGCATTGACCTCAC[CG]GTGCTCACTGAAATTAATTGCTTT	TIE2, VMCM, TIE-2, VMCM1, CD202B	Homo sapiens TEK tyrosine kinase, endothelial (venous malformations, multiple cutaneous and mucosal) (TEK), mRNA.	TEK tyrosine kinase, endothelial	cg04687350
THBS2_P605_R	6	THBS2_P605_R	40317627	NM_003247.2	THBS2	7058	169396667	-605	N	AACCTGACGTGCAGGCACAGAGCAAGGACT[CG]AGAGAACGAGAAGCAGTGGCAGCAGCT	TSP2	Homo sapiens thrombospondin 2 (THBS2), mRNA.	thrombospondin 2 precursor	cg24654845
TNFSF10_P2_R	3	TNFSF10_P2_R	23510439	NM_003810.2	TNFSF10	8743	173723965	-2	N	TCTTTTATAGTCAGTGAGGAAATGAAAG[CG]AATGAGTTGTTTTTCTGGGT	TL2, APO2L, CD253, TRAIL, Apo-2L	Homo sapiens tumor necrosis factor (ligand) superfamily, member 10 (TNFSF10), mRNA.	tumor necrosis factor (ligand) superfamily, member 10	cg27433414
TRIM29_P135_F	11	TRIM29_P135_F	17402908	NM_012101.2	TRIM29	23650	119514208	-135	N	GAGCAGATAATTGCACAGGAACCA[CG]CCCTGCACATTCATCCCTAACCTGA	ATDC	Homo sapiens tripartite motif-containing 29 (TRIM29), transcript variant 1, mRNA.	tripartite motif protein TRIM29 isoform alpha	cg24593464
VAMP8_P241_F	2	VAMP8_P241_F	14043025	NM_003761.2	VAMP8	8673	85657987	-241	N	ATCAGGAGGTCCAGCCTCTGGAAACCT[CG]GAGGGCTGCTTGATCTTT	EDB, VAMP5	Homo sapiens vesicle-associated membrane protein 8 (endobrevin) (VAMP8), mRNA.	vesicle-associated membrane protein 8	cg05486094
WNT8B_E487_F	10	WNT8B_E487_F	17505196	NM_003393.2	WNT8B	7479	102213275	487	N	GGGGTAAATGGACAGCAGCCCTTTTCA[CG]AAATCCTGATGTCAGCATTGTAGAGAG	.	Homo sapiens wingless-type MMTV integration site family, member 8B (WNT8B), mRNA.	wingless-type MMTV integration site family, member 8B precursor	cg16763828
ZP3_E90_F	7	ZP3_E90_F	89026125	XM_939654.1	ZP3	7784	75864894	90	Y	CGCAGTGCACGTTGTCCAGCAGGATGTGTC[CG]GTGCCATAGCCGAAGAAGGCGTT	.	PREDICTED: Homo sapiens zona pellucida glycoprotein 3 (sperm receptor) (ZP3), mRNA.	similar to Zona pellucida sperm-binding protein 3 precursor (Zona pellucida glycoprotein ZP3) (Zona pellucida protein C) (Sperm receptor) (ZP3A/ZP3B)	cg21988999
ZP3_P220_F	7	ZP3_P220_F	89026125	XM_939654.1	ZP3	7784	75864584	-220	N	GAGTGTACCACAAGGAGTTCTGGGATATT[CG]GAGGCACTTCTAGAACAGGACTGA	.	PREDICTED: Homo sapiens zona pellucida glycoprotein 3 (sperm receptor) (ZP3), mRNA.	similar to Zona pellucida sperm-binding protein 3 precursor (Zona pellucida glycoprotein ZP3) (Zona pellucida protein C) (Sperm receptor) (ZP3A/ZP3B)	cg14667235

## Sheet: G4
Hypermethylated in hESCs > 0.7 in > 2/8 samples
Not hypermethylated in hCCLs not > 0.7 in > 6/21 samples
Hypermethylated in all NTTs > 0.7 in 6/6 samples
TargetID	CHROMOSOME	PROBE_ID	GID	ACCESSION	SYMBOL	GENE_ID	CPG_COORDINATE	DIST_TO_TSS	CPG_ISLAND	INPUT_SEQUENCE	SYNONYM	ANNOTATION	PRODUCT	CG_NO
APOC1_P406_R	19	APOC1_P406_R	51944963	NM_001645.3	APOC1	341	50109355	-406	Y	CCCCTGCTTGTTCAATCGATCA[CG]ACCCTCTCACGTGCACCCACTTA	.	Homo sapiens apolipoprotein C-I (APOC1), mRNA.	apolipoprotein C-I precursor	cg06342766
CLDN4_P1120_R	7	CLDN4_P1120_R	34335232	NM_001305.3	CLDN4	1364	72882009	-1120	N	CTGGATTCCTGGCTGTTCCCAGAA[CG]AGCTGCCTTTCCCCACCTTGCC	CPER, CPE-R, CPETR, CPETR1, WBSCR8, hCPE-R	Homo sapiens claudin 4 (CLDN4), mRNA.	claudin 4	cg14826417
CTLA4_P1128_F	2	CTLA4_P1128_F	21361211	NM_005214.2	CTLA4	1493	204439628	-1128	N	GGTGATGAGGCCTGAAAGAGGCA[CG]TGGAAGGAAAGACAAATGCAGG	CD152, CTLA-4	Homo sapiens cytotoxic T-lymphocyte-associated protein 4 (CTLA4), mRNA.	cytotoxic T-lymphocyte-associated protein 4	cg09093334
CXCL9_E268_R	4	CXCL9_E268_R	4505186	NM_002416.1	CXCL9	4283	77147397	268	N	AAAGACTTGTGTTTGACTTGGCAGAT[CG]AAGTTATGAACTTTGGATAACTGG	CMK, MIG, Humig, SCYB9, crg-10	Homo sapiens chemokine (C-X-C motif) ligand 9 (CXCL9), mRNA.	small inducible cytokine B9 precursor	cg12793812
GABRA5_P1016_F	15	GABRA5_P1016_F	6031207	NM_000810.2	GABRA5	2558	24741680	-1016	N	TGGTAGAGAAATGAAAGCACCACAGTGTGG[CG]GCTCTGGGAGTGCACTGGC	.	Homo sapiens gamma-aminobutyric acid (GABA) A receptor, alpha 5 (GABRA5), mRNA.	gamma-aminobutyric acid (GABA) A receptor, alpha 5 precursor	cg02225257
GABRA5_P862_R	15	GABRA5_P862_R	6031207	NM_000810.2	GABRA5	2558	24741834	-862	N	AGCAGCTCTGCATTCTAGGCCC[CG]AATTCCTTAATATCCGCACCTCACTT	.	Homo sapiens gamma-aminobutyric acid (GABA) A receptor, alpha 5 (GABRA5), mRNA.	gamma-aminobutyric acid (GABA) A receptor, alpha 5 precursor	cg20051555
GABRG3_P75_F	15	GABRG3_P75_F	15193297	NM_033223.1	GABRG3	2567	25343690	-75	N	TTCAGAGCATAGCAGGGGCCTAGGGCCATG[CG]ATATCAGCTTGACCTCTGGAGGG	.	Homo sapiens gamma-aminobutyric acid (GABA) A receptor, gamma 3 (GABRG3), mRNA.	gamma-aminobutyric acid (GABA) A receptor, gamma 3	cg27592112
IAPP_E280_F	12	IAPP_E280_F	4557654	NM_000415.1	IAPP	3375	21417365	280	N	GAAGGAAATTGGGAAAGTAAAAATCT[CG]AAATTACTTGAAAAGTGGACAATATTA	DAP, IAP, AMYLIN	Homo sapiens islet amyloid polypeptide (IAPP), mRNA.	islet amyloid polypeptide precursor	cg18727468
NDN_P1110_F	15	NDN_P1110_F	10800414	NM_002487.2	NDN	4692	21484653	-1110	N	CTGATGTGGTCCTTCAGCTCTTCC[CG]GGTTTCTTCTCATCAGCAGCTTCTTAAA	HsT16328	Homo sapiens necdin homolog (mouse) (NDN), mRNA.	necdin	cg12138102
NOS2A_E117_R	17	NOS2A_E117_R	24041028	NM_000625.3	NOS2A	4843	23151565	117	N	GGAAGAGACCTGTGCCTTGAGAACTT[CG]GGACTGTCTAGAACTGCCCAGTCC	NOS, INOS, NOS2, HEP-NOS	Homo sapiens nitric oxide synthase 2A (inducible, hepatocytes) (NOS2A), transcript variant 1, mRNA.	nitric oxide synthase 2A isoform 1	cg26853415
NOS3_P38_F	7	NOS3_P38_F	48762674	NM_000603.3	NOS3	4846	150319042	-38	N	TCAGAGCAGGTGACCAGTGGTGACTCAGTT[CG]GAGCAGGTGATAGAAGCTAGGAG	eNOS, ECNOS, NOS III	Homo sapiens nitric oxide synthase 3 (endothelial cell) (NOS3), mRNA.	nitric oxide synthase 3 (endothelial cell)	cg04071701
PGR_E183_R	11	PGR_E183_R	31981491	NM_000926.2	PGR	5241	100506282	183	N	GAAGTTTGGATGTTGTGTGCCACACTT[CG]ATTTGTCTTAAGGAATGTGTTCC	PR, NR3C3	Homo sapiens progesterone receptor (PGR), mRNA.	progesterone receptor	cg24886336
PGR_P456_R	11	PGR_P456_R	31981491	NM_000926.2	PGR	5241	100506921	-456	N	ATTCTGGGAAGCAGGTATAGAATGTTCAC[CG]GGCATCAAATGGCAGGATATAATATGG	PR, NR3C3	Homo sapiens progesterone receptor (PGR), mRNA.	progesterone receptor	cg00173799
PRSS1_P1249_R	7	PRSS1_P1249_R	21071011	NM_002769.2	PRSS1	5644	142135655	-1249	N	TAGCCCCCTGGCCAGGTC[CG]ATTTCAACACCAAGTTTCTGAGCTTTT	TRP1, TRY1, TRY4, TRYP1, MGC120175	Homo sapiens protease, serine, 1 (trypsin 1) (PRSS1), mRNA.	protease, serine, 1 preproprotein	cg09471643
PWCR1_P357_F	15	PWCR1_P357_F	29171309	NR_001290.1	PWCR1	63968	22847360	-357	N	GGAGAAGTTGTCATGGGAGGCCAGC[CG]CCTGCTGGCAAGGAAGATGG	PET1, HBII-85	Homo sapiens Prader-Willi syndrome chromosome region 1 (PWCR1) on chromosome 15.	.	cg07197644
TRIM29_P135_F	11	TRIM29_P135_F	17402908	NM_012101.2	TRIM29	23650	119514208	-135	N	GAGCAGATAATTGCACAGGAACCA[CG]CCCTGCACATTCATCCCTAACCTGA	ATDC	Homo sapiens tripartite motif-containing 29 (TRIM29), transcript variant 1, mRNA.	tripartite motif protein TRIM29 isoform alpha	cg24593464

## Sheet: G5
Hypermethylated in hESCs > 0.7 in > 2/8 samples
Not hypermethylated in hCCLs not > 0.7 in > 6/21 samples
Unmethylated in all NTTs < 0.3 in 6/6 samples
TargetID	CHROMOSOME	PROBE_ID	GID	ACCESSION	SYMBOL	GENE_ID	CPG_COORDINATE	DIST_TO_TSS	CPG_ISLAND	INPUT_SEQUENCE	SYNONYM	ANNOTATION	PRODUCT	CG_NO
COMT_E401_F	22	COMT_E401_F	6466449	NM_007310.1	COMT	1312	18309710	-195	N	GGGCTCCAGATAGCGGTGAGAGATCC[CG]CTTCAAGACTGGGTTGGG	.	Homo sapiens catechol-O-methyltransferase (COMT), transcript variant S-COMT, mRNA.	catechol-O-methyltransferase isoform S-COMT	cg24164157
DDB2_P407_F	11	DDB2_P407_F	4557514	NM_000107.1	DDB2	1643	47192682	-407	Y	GATGATCGCTTAAGCCCAGGAGTTAAAGAC[CG]GCCCGGACAACAAAGCGAGACCCC	.	Homo sapiens damage-specific DNA binding protein 2, 48kDa (DDB2), mRNA.	damage-specific DNA binding protein 2 (48kD)	cg06860950
DDB2_P613_R	11	DDB2_P613_R	4557514	NM_000107.1	DDB2	1643	47192476	-613	Y	AAAGGCACTAGCTCTCTACAAAGC[CG]CCACTCCCCAACTACACCCTGTAG	.	Homo sapiens damage-specific DNA binding protein 2, 48kDa (DDB2), mRNA.	damage-specific DNA binding protein 2 (48kD)	cg19486271
FAS_P322_R	10	FAS_P322_R	23510419	NM_000043.3	FAS	355	90739946	-322	N	CATATGGTTAACTGTCCATTCCAGAAA[CG]TCTGTGAGCCTCTCATGTTGCAGCCACAAC	APT1, CD95, FAS1, APO-1, FASTM, ALPS1A, TNFRSF6, Apo-1 Fas	Homo sapiens Fas (TNF receptor superfamily, member 6) (FAS), transcript variant 1, mRNA.	tumor necrosis factor receptor superfamily, member 6 isoform 1 precursor	cg15774510
HLA-DRA_P132_R	6	HLA-DRA_P132_R	52426773	NM_019111.3	HLA-DRA	3122	32515493	-132	N	AAGAACTTTACTTCTTTATCCAATGAA[CG]GAGTATCTTGTGTCCTGGACCCTTTGCAAG	HLA-DRA1	Homo sapiens major histocompatibility complex, class II, DR alpha (HLA-DRA), mRNA.	major histocompatibility complex, class II, DR alpha precursor	cg18576604
ICAM1_P386_R	19	ICAM1_P386_R	4557877	NM_000201.1	ICAM1	3383	10242393	-386	Y	GACTTGAGTTCGGACCCCCT[CG]CAGCCTGGAGTCTCAGTTTACCGCTTTGT	BB2, CD54, P3.58	Homo sapiens intercellular adhesion molecule 1 (CD54), human rhinovirus receptor (ICAM1), mRNA.	intercellular adhesion molecule 1 precursor	cg05106269
MAP2K6_P297_R	17	MAP2K6_P297_R	14589899	NM_002758.2	MAP2K6	5608	64922137	-297	Y	ACTCCCAAACAGACCTTCT[CG]ACAAGCCAAAAGCTCTTTAGCTAACCTAA	MEK6, MKK6, MAPKK6, PRKMK6, SAPKK3	Homo sapiens mitogen-activated protein kinase kinase 6 (MAP2K6), transcript variant 1, mRNA.	mitogen-activated protein kinase kinase 6 isoform 1	cg23296889
NFKB1_P496_F	4	NFKB1_P496_F	34577121	NM_003998.2	NFKB1	4790	103641022	-496	Y	GTGAAGAGATGTGAATGTAACTGAGACA[CG]CTTAAATGGAATATACAGATGAGCTTT	KBF1, EBP-1, MGC54151, NFKB-p50, NFKB-p105, NF-kappa-B, DKFZp686C01211	Homo sapiens nuclear factor of kappa light polypeptide gene enhancer in B-cells 1 (p105) (NFKB1), mRNA.	nuclear factor kappa-B, subunit 1	cg24413435
PXN_P308_F	12	PXN_P308_F	4506344	NM_002859.1	PXN	5829	119188200	-308	Y	TCAAAGTCACTTGCCTGACCCTG[CG]GATGACAAATCCGTCCACAGTCAGC	.	Homo sapiens paxillin (PXN), mRNA.	paxillin	cg16785344
RYK_P493_F	3	RYK_P493_F	88971122	XM_940269.1	RYK	6259	135452769	-493	Y	AGAAATCATCCTTTATCTTACCAT[CG]GTGATCAACTTTATCGTTTCCGTATCTATT	.	PREDICTED: Homo sapiens RYK receptor-like tyrosine kinase (RYK), mRNA.	similar to RYK receptor-like tyrosine kinase isoform 2	cg04318393
ZP3_E90_F	7	ZP3_E90_F	89026125	XM_939654.1	ZP3	7784	75864894	90	Y	CGCAGTGCACGTTGTCCAGCAGGATGTGTC[CG]GTGCCATAGCCGAAGAAGGCGTT	.	PREDICTED: Homo sapiens zona pellucida glycoprotein 3 (sperm receptor) (ZP3), mRNA.	similar to Zona pellucida sperm-binding protein 3 precursor (Zona pellucida glycoprotein ZP3) (Zona pellucida protein C) (Sperm receptor) (ZP3A/ZP3B)	cg21988999

## Sheet: G6
Hypermethylated in hESCs > 0.7 in > 2/8 samples
Not hypermethylated in hCCLs not > 0.7 in > 6/21 samples
Sometimes unmethylated ( ≤ 0.3 signal in ≥ 1/6 and ≤ 5/6 samples)
TargetID	CHROMOSOME	PROBE_ID	GID	ACCESSION	SYMBOL	GENE_ID	CPG_COORDINATE	DIST_TO_TSS	CPG_ISLAND	INPUT_SEQUENCE	SYNONYM	ANNOTATION	PRODUCT	CG_NO
ARHGDIB_P148_R	12	ARHGDIB_P148_R	56676392	NM_001175.4	ARHGDIB	397	15005977	-148	N	GCACATGTGCGAGCATGACAGCCCGTGTGA[CG]TGGAGATGCATGAATGTACACGCAAGA	D4, GDIA2, GDID4, LYGDI, Ly-GDI, RAP1GN1	Homo sapiens Rho GDP dissociation inhibitor (GDI) beta (ARHGDIB), mRNA.	Rho GDP dissociation inhibitor (GDI) beta	cg15450139
BRCA1_P835_R	17	BRCA1_P835_R	63252875	NM_007298.2	BRCA1	672	38531829	-835	Y	GCAATCGCCACCAGTCAATGGGGTGGT[CG]TTTTGAGGGACAAGTGGTAAGA	IRIS, PSCP, BRCAI, BRCC1, RNF53	Homo sapiens breast cancer 1, early onset (BRCA1), transcript variant BRCA1-delta9-11, mRNA.	breast cancer 1, early onset isoform BRCA1-delta9-11	cg00579360
CARD15_P302_R	16	CARD15_P302_R	11545911	NM_022162.1	CARD15	64127	49288249	-302	N	AGAGCTCCGAGTCACGTGGCTTGGG[CG]GGCCTCCCCTTCCTGGTGTCCA	CD, ACUG, BLAU, IBD1, NOD2, NOD2B, PSORAS1	Homo sapiens caspase recruitment domain family, member 15 (CARD15), mRNA.	NOD2 protein	cg23486288
CASP10_E139_F	2	CASP10_E139_F	47078266	NM_001230.3	CASP10	843	201756239	139	N	TTTGTTTTCAGGCAATTTCCCTGAGAAC[CG]TTTACTTCCAGAAGATTGGTGGAG	MCH4, ALPS2, FLICE2	Homo sapiens caspase 10, apoptosis-related cysteine peptidase (CASP10), transcript variant A, mRNA.	caspase 10 isoform a preproprotein	cg20209903
CASP10_P186_F	2	CASP10_P186_F	47078266	NM_001230.3	CASP10	843	201755914	-186	N	GAAAGCCTGAAGCACTTTGTGGCTTCCA[CG]GGTTCGTTTCTAGGAAGCTTTT	MCH4, ALPS2, FLICE2	Homo sapiens caspase 10, apoptosis-related cysteine peptidase (CASP10), transcript variant A, mRNA.	caspase 10 isoform a preproprotein	cg14420164
CASP10_P334_F	2	CASP10_P334_F	47078266	NM_001230.3	CASP10	843	201755766	-334	N	TGTGGACATAAGAAAGGGTTAACATGGC[CG]ACAACTATTTCATGAGCTTTTTGGCTT	MCH4, ALPS2, FLICE2	Homo sapiens caspase 10, apoptosis-related cysteine peptidase (CASP10), transcript variant A, mRNA.	caspase 10 isoform a preproprotein	cg13782463
CASP8_E474_F	2	CASP8_E474_F	73623018	NM_001228.3	CASP8	841	201806900	474	N	CCTTGCCCAGAGGCTGCGGGCTG[CG]GGTCAAGACATCAGTAGAAGGAGG	CAP4, MACH, MCH5, FLICE, MGC78473	Homo sapiens caspase 8, apoptosis-related cysteine peptidase (CASP8), transcript variant A, mRNA.	caspase 8 isoform A	cg05776114
CPA4_E20_F	7	CPA4_E20_F	61743915	NM_016352.2	CPA4	51200	129720250	20	N	CTTGACTCAGCCACTGTATGACTGACTCCC[CG]GGGACATGAGGTGGATACT	CPA3	Homo sapiens carboxypeptidase A4 (CPA4), mRNA.	carboxypeptidase A4 preproprotein	cg01796223
CRK_P721_F	17	CRK_P721_F	41327709	NM_005206.3	CRK	1398	1307015	-721	Y	AGCTTCTCCACAGACCAGCTGA[CG]TTCTCATTTTCATTGATTCACCTAGGAC	CRKII	Homo sapiens v-crk sarcoma virus CT10 oncogene homolog (avian) (CRK), transcript variant I, mRNA.	v-crk sarcoma virus CT10 oncogene homolog isoform b	cg16557332
CTSD_P726_F	11	CTSD_P726_F	23110949	NM_001909.3	CTSD	1509	1742524	-726	Y	GAAGCTCCTTCCCTTAGGAGGT[CG]GGCACCTTTTGTCCACTCACGTCA	CPSD, MGC2311	Homo sapiens cathepsin D (lysosomal aspartyl peptidase) (CTSD), mRNA.	cathepsin D preproprotein	cg08798756
ELL_P693_F	19	ELL_P693_F	47078265	NM_006532.2	ELL	8178	18494611	-693	Y	ATCCCCACAGTCCCTGAG[CG]ATGGTGCAGTCCAGCTTCATTTTCCTATT	Men, ELL1, C19orf17, ELL_HUMAN, DKFZp434I1916	Homo sapiens elongation factor RNA polymerase II (ELL), mRNA.	elongation factor RNA polymerase II	cg09597048
EMR3_P39_R	19	EMR3_P39_R	23397638	NM_152939.1	EMR3	84658	14646849	-39	N	GGGATGATTGAGTTGGTAAACCCTAA[CG]AGGAAATGCCCTGAAAGTTACATCAC	.	Homo sapiens egf-like module containing, mucin-like, hormone receptor-like 3 (EMR3), transcript variant 2, mRNA.	egf-like module-containing mucin-like receptor 3 isoform b	cg15746620
EPHX1_E152_F	1	EPHX1_E152_F	4557560	NM_000120.2	EPHX1	2052	224079751	152	N	TCCCAAGGAGTAATCAGAGGGTGAGAA[CG]TGGAGCCTGGTGGACAGGT	MEH, EPHX, EPOX	Homo sapiens epoxide hydrolase 1, microsomal (xenobiotic) (EPHX1), mRNA.	epoxide hydrolase 1, microsomal (xenobiotic)	cg12837712
HDAC1_P414_R	1	HDAC1_P414_R	13128859	NM_004964.2	HDAC1	3065	32529881	-414	Y	CCTCCTTTGCGGCCACAAACT[CG]CTTTCTAACCCAGGTTCAGCCCT	HD1, RPD3, GON-10, RPD3L1, DKFZp686H12203	Homo sapiens histone deacetylase 1 (HDAC1), mRNA.	histone deacetylase 1	cg24468890
HLA-DPA1_P205_R	6	HLA-DPA1_P205_R	24797073	NM_033554.2	HLA-DPA1	3113	33149561	-205	N	GAAGAGATGGGAGAATTTTAGGTACCAG[CG]TGGTCAAGAGAGCTCCAGTTCACAGTT	HLADP, HLASB, HLA-DP1A	Homo sapiens major histocompatibility complex, class II, DP alpha 1 (HLA-DPA1), mRNA.	major histocompatibility complex, class II, DP alpha 1 precursor	cg11451043
HLA-DPA1_P28_R	6	HLA-DPA1_P28_R	24797073	NM_033554.2	HLA-DPA1	3113	33149384	-28	N	GGAACAGTGATGAGGAACTGAGGC[CG]AGTGGAGGCAGATGAGACTGA	HLADP, HLASB, HLA-DP1A	Homo sapiens major histocompatibility complex, class II, DP alpha 1 (HLA-DPA1), mRNA.	major histocompatibility complex, class II, DP alpha 1 precursor	cg13031167
HLA-DPB1_E2_R	6	HLA-DPB1_E2_R	24797075	NM_002121.4	HLA-DPB1	3115	33151740	2	N	TTCAAACAGGAGCTCCCTTTAG[CG]AGTCCTTCTTTTCCTGACTGCAGCTCTTT	DPB1, HLA-DP1B, MHC DPB1	Homo sapiens major histocompatibility complex, class II, DP beta 1 (HLA-DPB1), mRNA.	major histocompatibility complex, class II, DP beta 1 precursor	cg12899649
IGF1_E394_F	12	IGF1_E394_F	19923111	NM_000618.2	IGF1	3479	101398060	394	N	TGTGCAAATGCATCCATCTCCC[CG]AGCTATTTTTCAGATTCCACAGAATTGCA	IGFI	Homo sapiens insulin-like growth factor 1 (somatomedin C) (IGF1), mRNA.	insulin-like growth factor 1 (somatomedin C)	cg17084217
IGF1_P933_F	12	IGF1_P933_F	19923111	NM_000618.2	IGF1	3479	101399387	-933	N	ACCAGCTGGCTAGCAATACCCTCT[CG]AGGGTTATGATGTCATTCAAATCCCTCAA	IGFI	Homo sapiens insulin-like growth factor 1 (somatomedin C) (IGF1), mRNA.	insulin-like growth factor 1 (somatomedin C)	cg20581381
IL8_E118_R	4	IL8_E118_R	28610153	NM_000584.2	IL8	3576	74825257	118	N	GTGTAAACATGACTTCCAAGCTGGC[CG]TGGCTCTCTTGGCAGCCTTCCTGATTTCT	K60, NAF, GCP1, IL-8, LECT, LUCT, NAP1, 3-10C, CXCL8, GCP-1, LYNAP, MDNCF, MONAP, NAP-1, SCYB8, TSG-1, AMCF-I, b-ENAP	Homo sapiens interleukin 8 (IL8), mRNA.	interleukin 8 precursor	cg01548201
IL8_P83_F	4	IL8_P83_F	28610153	NM_000584.2	IL8	3576	74825056	-83	N	AGGGGATGGGCCATCAGTTGCAAAT[CG]TGGAATTTCCTCTGACATAATGAAA	K60, NAF, GCP1, IL-8, LECT, LUCT, NAP1, 3-10C, CXCL8, GCP-1, LYNAP, MDNCF, MONAP, NAP-1, SCYB8, TSG-1, AMCF-I, b-ENAP	Homo sapiens interleukin 8 (IL8), mRNA.	interleukin 8 precursor	cg18302652
KLK10_P268_R	19	KLK10_P268_R	22208981	NM_002776.3	KLK10	5655	56215362	-268	N	AACAGAAACAAGGAAAAAGGGAAACCCA[CG]CCCACTCTGTGGCCGTGAGTGA	NES1, PRSSL1	Homo sapiens kallikrein 10 (KLK10), transcript variant 1, mRNA.	kallikrein 10 precursor	cg06130787
MC2R_P1025_F	18	MC2R_P1025_F	66346710	NM_000529.2	MC2R	4158	13906560	-1025	N	AACATGCCCTGCAGCTGAAACC[CG]GCGTTCCACAGGCCTCTTTCC	ACTHR, MGC125798	Homo sapiens melanocortin 2 receptor (adrenocorticotropic hormone) (MC2R), mRNA.	melanocortin 2 receptor	cg00358505
MEST_P4_F	7	MEST_P4_F	29294638	NM_002402.2	MEST	4232	129913278	-4	Y	GCTGACGCCTGGCAGGGAGAAGG[CG]GCAGCACATGCTGGGCTCGGG	PEG1, MGC8703, MGC111102, DKFZp686L18234	Homo sapiens mesoderm specific transcript homolog (mouse) (MEST), transcript variant 1, mRNA.	mesoderm specific transcript isoform a	cg20632786
MEST_P62_R	7	MEST_P62_R	29294638	NM_002402.2	MEST	4232	129913220	-62	Y	GCCGGAGGCTATTGTCGAAGCCA[CG]GCCTGCCATTTCATACCCTTTGCAA	PEG1, MGC8703, MGC111102, DKFZp686L18234	Homo sapiens mesoderm specific transcript homolog (mouse) (MEST), transcript variant 1, mRNA.	mesoderm specific transcript isoform a	cg07409197
MPO_P883_R	17	MPO_P883_R	4557758	NM_000250.1	MPO	4353	53714178	-883	N	GGACAGGAAATCTGGCTGGAGAC[CG]TTGGGCTTCACAGGAAGGAG	.	Homo sapiens myeloperoxidase (MPO), nuclear gene encoding mitochondrial protein, mRNA.	myeloperoxidase	cg24997501
PI3_E107_F	20	PI3_E107_F	31657130	NM_002638.2	PI3	5266	43237019	107	N	CTTGATCGTGGTGGTGTTCCTCAT[CG]CTGGGACGCTGGTTCTAGAG	ESI, WAP3, SKALP, WFDC14, MGC13613	Homo sapiens peptidase inhibitor 3, skin-derived (SKALP) (PI3), mRNA.	elafin preproprotein	cg17976697
PI3_P274_R	20	PI3_P274_R	31657130	NM_002638.2	PI3	5266	43236638	-274	N	TCTACCAGTGACTTGCTGAATAACCTT[CG]GTGATTCCTTTCTCTTCTTGGGTCTCACT	ESI, WAP3, SKALP, WFDC14, MGC13613	Homo sapiens peptidase inhibitor 3, skin-derived (SKALP) (PI3), mRNA.	elafin preproprotein	cg19931348
PTK6_E50_F	20	PTK6_E50_F	27886594	NM_005975.2	PTK6	5753	61639101	50	Y	GGCCCAGGTGAGCCTGGTCC[CG]GGACACCATGGCGGGCGGGCGCAGC	BRK	Homo sapiens PTK6 protein tyrosine kinase 6 (PTK6), mRNA.	PTK6 protein tyrosine kinase 6	cg03004675
PTPRH_E173_F	19	PTPRH_E173_F	67190343	NM_002842.2	PTPRH	5794	60412481	173	N	CAGCACCTACTTCCTCAAGAT[CG]AGGTGCAGGCACCCAGCTCCTTCT	SAP-1	Homo sapiens protein tyrosine phosphatase, receptor type, H (PTPRH), mRNA.	protein tyrosine phosphatase, receptor type, H precursor	cg09948821
S100A2_E36_R	1	S100A2_E36_R	45269153	NM_005978.3	S100A2	6273	151804894	36	N	CACAGTGGGAAGTGGGAGGTGT[CG]TGGGGACTGGGCATCCTG	CAN19, S100L, MGC111539	Homo sapiens S100 calcium binding protein A2 (S100A2), mRNA.	S100 calcium binding protein A2	cg09232826
SEPT9_P374_F	17	SEPT9_P374_F	19923366	NM_006640.2	2007-09-09	10801	72827370	-374	Y	GGGGCCAGCCCAGGACAGAGGAAGG[CG]AGGCAGGCACGCAGGAACTGG	MSF, MSF1, SINT1, PNUTL4, AF17q25, KIAA0991	Homo sapiens septin 9 (SEPT9), mRNA.	septin 9	cg11617283
SERPINE1_P519_F	7	SERPINE1_P519_F	10835158	NM_000602.1	SERPINE1	5054	100556653	-519	N	GACAGCCCTGGGGGAAAACTTCCA[CG]TTTTGATGGAGGTTATCTTTG	PAI, PAI1, PAI-1, PLANH1	Homo sapiens serpin peptidase inhibitor, clade E (nexin, plasminogen activator inhibitor type 1), member 1 (SERPINE1), mRNA.	plasminogen activator inhibitor-1	cg19722814
SPDEF_P6_R	6	SPDEF_P6_R	6912579	NM_012391.1	SPDEF	25803	34632075	-6	N	TGTGCTGGGAGGAAGTCAGACAGCCG[CG]AGATGAAGAGTTGGCCAGGGC	PDEF, bA375E1.3, RP11-375E1__A.3	Homo sapiens SAM pointed domain containing ets transcription factor (SPDEF), mRNA.	SAM pointed domain containing ets transcription factor	cg10159596
SPI1_E205_F	11	SPI1_E205_F	4507174	NM_003120.1	SPI1	6688	47356469	205	Y	GGGAAACCCTTCCATTTTGCA[CG]CCTGTAACATCCAGCCGGGCTCCGA	OF, PU.1, SFPI1, SPI-A	Homo sapiens spleen focus forming virus (SFFV) proviral integration oncogene spi1 (SPI1), mRNA.	spleen focus forming virus (SFFV) proviral integration oncogene spi1	cg07675031
TEK_P526_F	9	TEK_P526_F	4557868	NM_000459.1	TEK	7010	27098915	-526	N	TTGGGGCTACATTGAGCATTGACCTCAC[CG]GTGCTCACTGAAATTAATTGCTTT	TIE2, VMCM, TIE-2, VMCM1, CD202B	Homo sapiens TEK tyrosine kinase, endothelial (venous malformations, multiple cutaneous and mucosal) (TEK), mRNA.	TEK tyrosine kinase, endothelial	cg04687350
THBS2_P605_R	6	THBS2_P605_R	40317627	NM_003247.2	THBS2	7058	169396667	-605	N	AACCTGACGTGCAGGCACAGAGCAAGGACT[CG]AGAGAACGAGAAGCAGTGGCAGCAGCT	TSP2	Homo sapiens thrombospondin 2 (THBS2), mRNA.	thrombospondin 2 precursor	cg24654845
TNFSF10_P2_R	3	TNFSF10_P2_R	23510439	NM_003810.2	TNFSF10	8743	173723965	-2	N	TCTTTTATAGTCAGTGAGGAAATGAAAG[CG]AATGAGTTGTTTTTCTGGGT	TL2, APO2L, CD253, TRAIL, Apo-2L	Homo sapiens tumor necrosis factor (ligand) superfamily, member 10 (TNFSF10), mRNA.	tumor necrosis factor (ligand) superfamily, member 10	cg27433414
VAMP8_P241_F	2	VAMP8_P241_F	14043025	NM_003761.2	VAMP8	8673	85657987	-241	N	ATCAGGAGGTCCAGCCTCTGGAAACCT[CG]GAGGGCTGCTTGATCTTT	EDB, VAMP5	Homo sapiens vesicle-associated membrane protein 8 (endobrevin) (VAMP8), mRNA.	vesicle-associated membrane protein 8	cg05486094

## Sheet: Sheet10
Not hypermethylated in hESCs not > 0.7 in > 2/8 samples
TargetID	CHROMOSOME	PROBE_ID	GID	ACCESSION	SYMBOL	GENE_ID	CPG_COORDINATE	DIST_TO_TSS	CPG_ISLAND	INPUT_SEQUENCE	SYNONYM	ANNOTATION	PRODUCT	CG_NO
ABCA1_E120_R	9	ABCA1_E120_R	21536375	NM_005502.2	ABCA1	19	106730137	120	Y	ACCGGGGAAAAAACAAGGAGCAAAG[CG]CCCTGAGAACCGGCTCTGTTG	TGD, ABC1, CERP, ABC-1, HDLDT1	Homo sapiens ATP-binding cassette, sub-family A (ABC1), member 1 (ABCA1), mRNA.	ATP-binding cassette, sub-family A member 1	cg24415731
ABCA1_P45_F	9	ABCA1_P45_F	21536375	NM_005502.2	ABCA1	19	106730302	-45	Y	AGTTCCTTTTATAGATTCGGCTGCAC[CG]AGCGCAGAGGTTACTATCGGTCAAAGCCT	TGD, ABC1, CERP, ABC-1, HDLDT1	Homo sapiens ATP-binding cassette, sub-family A (ABC1), member 1 (ABCA1), mRNA.	ATP-binding cassette, sub-family A member 1	cg26272837
ABCC5_P444_F	3	ABCC5_P444_F	66529004	NM_005688.2	ABCC5	10057	185218865	-444	Y	GCTCATGGTTCGACCCTGCAGTCTG[CG]CAGATACCGCCTTTCTCACTTTAACAC	MRP5, SMRP, ABC33, MOATC, MOAT-C, pABC11, EST277145	Homo sapiens ATP-binding cassette, sub-family C (CFTR/MRP), member 5 (ABCC5), transcript variant 1, mRNA.	ATP-binding cassette, sub-family C, member 5 isoform 1	cg16378421
ABCG2_P178_R	4	ABCG2_P178_R	62526032	NM_004827.2	ABCG2	9429	89299213	-178	Y	CCGGCTGAAAGCGCACACGTGTCCTGC[CG]CGCTGAGCCGCCAGCAGGACTGG	MRX, MXR, ABCP, BCRP, BMDP, MXR1, ABC15, BCRP1, CDw338, EST157481, MGC102821	Homo sapiens ATP-binding cassette, sub-family G (WHITE), member 2 (ABCG2), mRNA.	ATP-binding cassette, sub-family G, member 2	cg08748699
ABCG2_P310_R	4	ABCG2_P310_R	62526032	NM_004827.2	ABCG2	9429	89299345	-310	Y	CGAACGGAATGAACCAGAGTGATTAACTA[CG]AGAATCACCAGGCGCTCATTGGGC	MRX, MXR, ABCP, BCRP, BMDP, MXR1, ABC15, BCRP1, CDw338, EST157481, MGC102821	Homo sapiens ATP-binding cassette, sub-family G (WHITE), member 2 (ABCG2), mRNA.	ATP-binding cassette, sub-family G, member 2	cg11000292
ABL1_P53_F	9	ABL1_P53_F	62362413	NM_005157.3	ABL1	25	132579036	-53	Y	TCCGGAGAGCAAAGCAGAGAAGCGAGAG[CG]GCCACTAGTTCGGCAGGAAATTTG	ABL, JTK7, p150, c-ABL, v-abl	Homo sapiens v-abl Abelson murine leukemia viral oncogene homolog 1 (ABL1), transcript variant a, mRNA.	v-abl Abelson murine leukemia viral oncogene homolog 1 isoform a	cg25211462
ABL2_P459_R	1	ABL2_P459_R	6382061	NM_007314.1	ABL2	27	177465818	-459	Y	GAGTGAGTCGAGGGCTCAGTGCCACCG[CG]TGCGCAGCTCAGGTGCAGGCACAGGT	ARG, ABLL	Homo sapiens v-abl Abelson murine leukemia viral oncogene homolog 2 (arg, Abelson-related gene) (ABL2), transcript variant b, mRNA.	v-abl Abelson murine leukemia viral oncogene homolog 2 isoform b	cg00467594
ABO_E110_F	9	ABO_E110_F	58331215	NM_020469.2	ABO	28	135140341	110	Y	CCGGCTGTCGGGTGCACCC[CG]CATTCCCTGCGGTAGCGGCTCCCTC	GTB, NAGAT, A3GALNT, A3GALT1	Homo sapiens ABO blood group (transferase A, alpha 1-3-N-acetylgalactosaminyltransferase; transferase B, alpha 1-3-galactosyltransferase) (ABO), mRNA.	ABO blood group (transferase A, alpha 1-3-N-acetylgalactosaminyltransferase; transferase B, alpha 1-3-galactosyltransferase)	cg01511667
ABO_P312_F	9	ABO_P312_F	58331215	NM_020469.2	ABO	28	135140763	-312	Y	CTTGACACCCTGTCTCCCGGG[CG]GGGGCGACCCCCTGACATCCTGCT	GTB, NAGAT, A3GALNT, A3GALT1	Homo sapiens ABO blood group (transferase A, alpha 1-3-N-acetylgalactosaminyltransferase; transferase B, alpha 1-3-galactosyltransferase) (ABO), mRNA.	ABO blood group (transferase A, alpha 1-3-N-acetylgalactosaminyltransferase; transferase B, alpha 1-3-galactosyltransferase)	cg27345669
ACVR1_P983_F	2	ACVR1_P983_F	10862690	NM_001105.2	ACVR1	90	158404019	-983	N	GTAAGCACTGGCCTCTCTCGGGTCT[CG]CCTTTCTATTGTCCCACCCTGCAGGG	ALK2, SKR1, ACTRI, ACVRLK2	Homo sapiens activin A receptor, type I (ACVR1), mRNA.	activin A type I receptor precursor	cg10122840
ACVR1B_E497_R	12	ACVR1B_E497_R	33598913	NM_004302.3	ACVR1B	91	50632250	497	Y	CCTTCACCGTGTCCAGGGG[CG]GGGGGCTTTCTTCCCTCCCTCC	ALK4, SKR2, ACTRIB, ACVRLK4	Homo sapiens activin A receptor, type IB (ACVR1B), transcript variant 1, mRNA.	activin A type IB receptor isoform a precursor	cg10587921
ACVR1B_P572_R	12	ACVR1B_P572_R	33598913	NM_004302.3	ACVR1B	91	50631181	-572	Y	CCCAATCAGAGTGCCTCACA[CG]GCACCCTCACCCATACTGTCATC	ALK4, SKR2, ACTRIB, ACVRLK4	Homo sapiens activin A receptor, type IB (ACVR1B), transcript variant 1, mRNA.	activin A type IB receptor isoform a precursor	cg16774435
ACVR1C_P115_R	2	ACVR1C_P115_R	21687097	NM_145259.1	ACVR1C	130399	158193760	-115	Y	AGGCAGGCAAAGGCGGCCCTGTGCC[CG]GCAGTGAGATCGCCCAGAGCTGG	ALK7, ACVRLK7	Homo sapiens activin A receptor, type IC (ACVR1C), mRNA.	activin A receptor, type IC	cg19905951
ACVR1C_P363_F	2	ACVR1C_P363_F	21687097	NM_145259.1	ACVR1C	130399	158194008	-363	Y	GGTCCTTAAGTCCAACCAGGTTG[CG]CTGTGAGAGCCCCGCGGGCTTCCTAC	ALK7, ACVRLK7	Homo sapiens activin A receptor, type IC (ACVR1C), mRNA.	activin A receptor, type IC	cg05010623
ACVR2B_E27_R	3	ACVR2B_E27_R	10862697	NM_001106.2	ACVR2B	93	38470841	27	Y	TGACGGCGCCCTGGGTGGCCCT[CG]CCCTCCTCTGGGGATCGCTGTGCGCCG	ActR-IIB, MGC116908	Homo sapiens activin A receptor, type IIB (ACVR2B), mRNA.	activin A type IIB receptor precursor	cg12086765
ACVR2B_P676_F	3	ACVR2B_P676_F	10862697	NM_001106.2	ACVR2B	93	38470138	-676	Y	CTAATTGCGAGTGCAGTGGCCACAGGCTCC[CG]GGCAAAGTGGTCAGGAGCCC	ActR-IIB, MGC116908	Homo sapiens activin A receptor, type IIB (ACVR2B), mRNA.	activin A type IIB receptor precursor	cg23840480
ADAMTS12_E52_R	5	ADAMTS12_E52_R	51558723	NM_030955.2	ADAMTS12	81792	33927829	52	Y	AGATGCAGGGGTGCATGGTCAGGCG[CG]AGAAGGCAGCGACTGCAAAGCTGCC	.	Homo sapiens ADAM metallopeptidase with thrombospondin type 1 motif, 12 (ADAMTS12), mRNA.	ADAM metallopeptidase with thrombospondin type 1 motif, 12 preproprotein	cg13887940
ADAMTS12_P250_R	5	ADAMTS12_P250_R	51558723	NM_030955.2	ADAMTS12	81792	33928131	-250	Y	CGAACGCCAGGCCCAGCTGGCCGAGC[CG]GCCAAATAGGGGAGACCCGG	.	Homo sapiens ADAM metallopeptidase with thrombospondin type 1 motif, 12 (ADAMTS12), mRNA.	ADAM metallopeptidase with thrombospondin type 1 motif, 12 preproprotein	cg24560027
ADCYAP1_E163_R	18	ADCYAP1_E163_R	10947062	NM_001117.2	ADCYAP1	116	895550	163	Y	GCTGGGGCTTCCCAGGCACAGA[CG]CTTCCTCACGGTCTCCTTCCTGCA	PACAP, MGC126852	Homo sapiens adenylate cyclase activating polypeptide 1 (pituitary) (ADCYAP1), mRNA.	adenylate cyclase activating polypeptide precursor	cg01277640
ADCYAP1_P398_F	18	ADCYAP1_P398_F	10947062	NM_001117.2	ADCYAP1	116	894989	-398	Y	TGCCTCTCGGGTGGTGACTCCAG[CG]CAGGAACTTGAAGAAGCGCTTTG	PACAP, MGC126852	Homo sapiens adenylate cyclase activating polypeptide 1 (pituitary) (ADCYAP1), mRNA.	adenylate cyclase activating polypeptide precursor	cg01521573
ADCYAP1_P455_R	18	ADCYAP1_P455_R	10947062	NM_001117.2	ADCYAP1	116	894932	-455	Y	TCCTGCTGCTCCCGCTGGTTCCTG[CG]GCTTCTGCTCAGACACCAACGCCA	PACAP, MGC126852	Homo sapiens adenylate cyclase activating polypeptide 1 (pituitary) (ADCYAP1), mRNA.	adenylate cyclase activating polypeptide precursor	cg01799816
AGTR1_P154_F	3	AGTR1_P154_F	14043060	NM_000685.3	AGTR1	185	149898201	-154	Y	GGTGAACGCTGATCTGATAGTTGACA[CG]GGACGACTGTGGCATCATCCT	AT1, AG2S, AT1B, AT2R1, HAT1R, AGTR1A, AGTR1B, AT2R1A, AT2R1B	Homo sapiens angiotensin II receptor, type 1 (AGTR1), transcript variant 1, mRNA.	angiotensin II receptor, type 1	cg20530314
AGTR1_P41_F	3	AGTR1_P41_F	14043060	NM_000685.3	AGTR1	185	149898314	-41	Y	GGAGGAGGGAATGCAAAACAGAGCCT[CG]TCCCCGGAACCCAAGAAGCAGCAACGC	AT1, AG2S, AT1B, AT2R1, HAT1R, AGTR1A, AGTR1B, AT2R1A, AT2R1B	Homo sapiens angiotensin II receptor, type 1 (AGTR1), transcript variant 1, mRNA.	angiotensin II receptor, type 1	cg22498996
AHR_E103_F	7	AHR_E103_F	5016091	NM_001621.2	AHR	196	17304874	103	Y	CGGACCGCCAGCTCAGAACAGGGGCAGC[CG]TGTAGCCGAACGGAAGCTGG	.	Homo sapiens aryl hydrocarbon receptor (AHR), mRNA.	aryl hydrocarbon receptor	cg04315015
AHR_P166_R	7	AHR_P166_R	5016091	NM_001621.2	AHR	196	17304605	-166	Y	TTGCCTATGCACGAAGATGGCTACCGG[CG]GGGGGGGGCGTCCTTACGTCCTACGTC	.	Homo sapiens aryl hydrocarbon receptor (AHR), mRNA.	aryl hydrocarbon receptor	cg04616961
AKT1_P310_R	14	AKT1_P310_R	62241014	NM_001014432.1	AKT1	207	104333435	-310	Y	TGCCGTGACCCTAGCAGAAGGGGCC[CG]AGACAGGTCAGGGACGAATCCCG	PKB, RAC, PRKBA, MGC99656, RAC-ALPHA	Homo sapiens v-akt murine thymoma viral oncogene homolog 1 (AKT1), transcript variant 2, mRNA.	v-akt murine thymoma viral oncogene homolog 1	cg17052569
ALK_E183_R	2	ALK_E183_R	29029631	NM_004304.3	ALK	238	29997753	183	Y	TTCGCAGGCACTGGAGCGGCCCCGG[CG]GCAGCAGCTGAGGGCGTTCAGG	CD246	Homo sapiens anaplastic lymphoma kinase (Ki-1) (ALK), mRNA.	anaplastic lymphoma kinase Ki-1	cg02931220
ALK_P28_F	2	ALK_P28_F	29029631	NM_004304.3	ALK	238	29997964	-28	Y	AGCCGCTGGATCGCATCTGCCTGGG[CG]CCCGCCACTTGCAGCTGGCTGAGCCG	CD246	Homo sapiens anaplastic lymphoma kinase (Ki-1) (ALK), mRNA.	anaplastic lymphoma kinase Ki-1	cg14528334
ALOX12_E85_R	17	ALOX12_E85_R	4502050	NM_000697.1	ALOX12	239	6840213	85	Y	GGGGCCTGGCTCTTCTCCGGGT[CG]TACAACCGCGTGCAGCTTTGGCTGGTCGG	LOG12	Homo sapiens arachidonate 12-lipoxygenase (ALOX12), mRNA.	arachidonate 12-lipoxygenase	cg05878700
ALOX12_P223_R	17	ALOX12_P223_R	4502050	NM_000697.1	ALOX12	239	6839905	-223	Y	CCGTTGGCCTCACCCTGGCT[CG]GGCCCCTTTATCATCCTGCAGCTACG	LOG12	Homo sapiens arachidonate 12-lipoxygenase (ALOX12), mRNA.	arachidonate 12-lipoxygenase	cg22819332
ALPL_P278_F	1	ALPL_P278_F	13787192	NM_000478.2	ALPL	249	21708178	-278	Y	TGCCGACGGTAAAGACAAAACAGGAGACG[CG]CGCAAGGAGCAGGTCAGAGCCCAGGC	HOPS, TNAP, TNSALP, AP-TNAP	Homo sapiens alkaline phosphatase, liver/bone/kidney (ALPL), mRNA.	tissue non-specific alkaline phosphatase precursor	cg03975786
APBA1_E99_R	9	APBA1_E99_R	22035547	NM_001163.2	APBA1	320	71476943	99	Y	CGGGAGCAGGCGGCGCTAGTGACAG[CG]CTGGTGCCAAGCCTGGGAATA	X11, X11A, MINT1, D9S411E, X11ALPHA	Homo sapiens amyloid beta (A4) precursor protein-binding, family A, member 1 (X11) (APBA1), mRNA.	amyloid beta A4 precursor protein-binding, family A, member 1	cg18505908
APBA1_P644_F	9	APBA1_P644_F	22035547	NM_001163.2	APBA1	320	71477686	-644	Y	GAGTGACTCCCGAGCTTTCC[CG]CTTCCCAGGCCCCTTAGATATCG	X11, X11A, MINT1, D9S411E, X11ALPHA	Homo sapiens amyloid beta (A4) precursor protein-binding, family A, member 1 (X11) (APBA1), mRNA.	amyloid beta A4 precursor protein-binding, family A, member 1	cg05223973
APC_E117_R	5	APC_E117_R	53759121	NM_000038.3	APC	324	112101600	117	Y	TTTCCCTCGCACTGTCTTAAAC[CG]ATGGCCTTTCCTTGGCACAGGGTCC	GS, DP2, DP3, FAP, FPC, DP2.5	Homo sapiens adenomatosis polyposis coli (APC), mRNA.	adenomatosis polyposis coli	cg24136097
APC_P14_F	5	APC_P14_F	53759121	NM_000038.3	APC	324	112101469	-14	Y	CCGACATGTGGCTGTATTGGTGCAGCC[CG]CCAGGGTGTCACTGGAGACAGAA	GS, DP2, DP3, FAP, FPC, DP2.5	Homo sapiens adenomatosis polyposis coli (APC), mRNA.	adenomatosis polyposis coli	cg21634602
APC_P280_R	5	APC_P280_R	53759121	NM_000038.3	APC	324	112101203	-280	Y	CCTCCCCCGACTCTTTACTATG[CG]TGTCAACTGCCATCAACTTCCTTGCTTGC	GS, DP2, DP3, FAP, FPC, DP2.5	Homo sapiens adenomatosis polyposis coli (APC), mRNA.	adenomatosis polyposis coli	cg05117367
APOA1_P75_F	11	APOA1_P75_F	4557320	NM_000039.1	APOA1	335	116213623	-75	N	AGGCTGATAAGCCCAGCCC[CG]GCCCTGTTGCTGCTCACTGGTCCTGGCAAT	MGC117399	Homo sapiens apolipoprotein A-I (APOA1), mRNA.	apolipoprotein A-I preproprotein	cg09558982
APP_E8_F	21	APP_E8_F	41406054	NM_201413.1	APP	351	26464995	8	Y	GCGGCGGGGCTCAGAGCCAGG[CG]AGTCAGCTGATCCGGCCCACCC	AAA, AD1, PN2, ABPP, APPI, CVAP, ABETA, CTFgamma	Homo sapiens amyloid beta (A4) precursor protein (peptidase nexin-II, Alzheimer disease) (APP), transcript variant 2, mRNA.	amyloid beta A4 protein precursor, isoform b	cg03779431
APP_P179_R	21	APP_P179_R	41406054	NM_201413.1	APP	351	26465182	-179	Y	GGCCGACGGCCCACCTGGGCTT[CG]TGAACAGTGGGAGGGAGAG	AAA, AD1, PN2, ABPP, APPI, CVAP, ABETA, CTFgamma	Homo sapiens amyloid beta (A4) precursor protein (peptidase nexin-II, Alzheimer disease) (APP), transcript variant 2, mRNA.	amyloid beta A4 protein precursor, isoform b	cg04750566
AREG_E25_F	4	AREG_E25_F	22035683	NM_001657.2	AREG	374	75529742	25	Y	CCTACAGACGTTCGCACACCTGGGTGCCAG[CG]CCCCAGAGGTCCCGGGACAGCCC	AR, SDGF, CRDGF, MGC13647	Homo sapiens amphiregulin (schwannoma-derived growth factor) (AREG), mRNA.	amphiregulin preproprotein	cg04027823
AREG_P217_R	4	AREG_P217_R	22035683	NM_001657.2	AREG	374	75529500	-217	Y	TCCGGAACTCCAGTCCTGCT[CG]CCCTCAAAAACGGCTTGCAGCTAGAGG	AR, SDGF, CRDGF, MGC13647	Homo sapiens amphiregulin (schwannoma-derived growth factor) (AREG), mRNA.	amphiregulin preproprotein	cg23375843
ARNT_P238_R	1	ARNT_P238_R	30795239	NM_178426.1	ARNT	405	149116048	-238	Y	CCTTGCGTAAGAGGTCAATGACCGAGTAA[CG]TCATTGAAATGCAATTAAAATGGGT	HIF1B, TANGO, HIF1BETA, HIF-1beta	Homo sapiens aryl hydrocarbon receptor nuclear translocator (ARNT), transcript variant 2, mRNA.	aryl hydrocarbon receptor nuclear translocator isoform 2	cg14555435
ASCL1_E24_F	12	ASCL1_E24_F	55743093	NM_004316.2	ASCL1	429	101875618	24	Y	TCTGGCCAGGGAACGTGGAAGG[CG]CACCGACAGGGATCCGGCCAGG	ASH1, HASH1, MASH1	Homo sapiens achaete-scute complex-like 1 (Drosophila) (ASCL1), mRNA.	achaete-scute complex homolog-like 1	cg23812196
ASCL1_P747_F	12	ASCL1_P747_F	55743093	NM_004316.2	ASCL1	429	101874847	-747	Y	ATTCTGTGGCTGCAGACGAGGAAG[CG]AAGGCTCAGAGAGGATGCCACTTC	ASH1, HASH1, MASH1	Homo sapiens achaete-scute complex-like 1 (Drosophila) (ASCL1), mRNA.	achaete-scute complex homolog-like 1	cg26578415
ATP10A_P147_F	15	ATP10A_P147_F	21361906	NM_024490.2	ATP10A	57194	23660110	-147	Y	CCACTTTCAGATTCCGTTGTTGGG[CG]AACTAGACCGTTTCCTTTCCACC	ATPVA, ATPVC, ATP10C, KIAA0566	Homo sapiens ATPase, Class V, type 10A (ATP10A), mRNA.	ATPase, Class V, type 10A	cg06932470
AXL_E61_F	19	AXL_E61_F	21536465	NM_021913.2	AXL	558	46416724	61	N	ACAGAGCCCAGAGGGACAGCGCCCAGAGCC[CG]GATAGAGAGACACGGCCTCACTGG	UFO	Homo sapiens AXL receptor tyrosine kinase (AXL), transcript variant 1, mRNA.	AXL receptor tyrosine kinase isoform 1	cg20384525
AXL_P223_R	19	AXL_P223_R	21536465	NM_021913.2	AXL	558	46416440	-223	Y	GCCAGTAGCATGCCCCTGCC[CG]TCTGGGTCCCTCTGCGTGTCTCTGCTTGTC	UFO	Homo sapiens AXL receptor tyrosine kinase (AXL), transcript variant 1, mRNA.	AXL receptor tyrosine kinase isoform 1	cg09524393
BAX_E281_R	19	BAX_E281_R	34335125	NM_138765.2	BAX	581	54150210	281	Y	AGGTTCCTGGCTCTCTGATCCC[CG]TGTCCCGATCCCTGCCTCTCTGGC	Bax zeta	Homo sapiens BCL2-associated X protein (BAX), transcript variant sigma, mRNA.	BCL2-associated X protein isoform sigma	cg04555391
BCAM_E100_R	19	BCAM_E100_R	61742796	NM_001013257.1	BCAM	4059	50004278	100	Y	GGGGCCCCGCGGCTGCTGTTGCT[CG]CAGTCCTGCTGGCGGCGCACCCAGG	AU, LU, CD239, MSK19	Homo sapiens basal cell adhesion molecule (Lutheran blood group) (BCAM), transcript variant 2, mRNA.	basal cell adhesion molecule isoform 2 precursor	cg12108695
BCAM_P205_F	19	BCAM_P205_F	61742796	NM_001013257.1	BCAM	4059	50003973	-205	Y	GGCTACGCTGGTCGATCAGGCCCCC[CG]CTGCAGGCGCTGGTCAGTAAGCCC	AU, LU, CD239, MSK19	Homo sapiens basal cell adhesion molecule (Lutheran blood group) (BCAM), transcript variant 2, mRNA.	basal cell adhesion molecule isoform 2 precursor	cg18958184
BCL2L2_E172_F	14	BCL2L2_E172_F	14574571	NM_004050.2	BCL2L2	599	22846038	172	N	TTGGGCTGCACTAGGGGGAAC[CG]GGAATAGAGATGGTGTCGG	BCLW, BCL-W, KIAA0271	Homo sapiens BCL2-like 2 (BCL2L2), mRNA.	BCL2-like 2 protein	cg09582636
BCL2L2_P280_F	14	BCL2L2_P280_F	14574571	NM_004050.2	BCL2L2	599	22845586	-280	N	CTGGAAAAGTTCAACAAGTGCATGGAACAT[CG]GAAACCTCCTGAAAATGCTAAATT	BCLW, BCL-W, KIAA0271	Homo sapiens BCL2-like 2 (BCL2L2), mRNA.	BCL2-like 2 protein	cg04542489
BCL3_E71_F	19	BCL3_E71_F	20336471	NM_005178.2	BCL3	602	49943942	71	Y	GGGGCCCGTGGACCTGCGCACC[CG]GCCCAAGGCCGCCGGACTCC	BCL4, D19S37	Homo sapiens B-cell CLL/lymphoma 3 (BCL3), mRNA.	B-cell CLL/lymphoma 3	cg21016032
BCL3_P1038_R	19	BCL3_P1038_R	20336471	NM_005178.2	BCL3	602	49942833	-1038	Y	CGCTCCTGCAGCACCGGCCT[CG]GTCGCGCTGACTCTGGCCTGGTGTCCGTGT	BCL4, D19S37	Homo sapiens B-cell CLL/lymphoma 3 (BCL3), mRNA.	B-cell CLL/lymphoma 3	cg02162810
BCL6_P248_R	3	BCL6_P248_R	21040335	NM_138931.1	BCL6	604	188946417	-248	Y	AGCAGATCGAGCTAAATGCACAAAAGGGAG[CG]AGAGGTTTGAACCACTGGGA	BCL5, LAZ3, BCL6A, ZNF51, ZBTB27	Homo sapiens B-cell CLL/lymphoma 6 (zinc finger protein 51) (BCL6), transcript variant 2, mRNA.	B-cell lymphoma 6 protein	cg20717875
BDNF_E19_R	11	BDNF_E19_R	34106708	NM_170733.2	BDNF	627	27699853	19	Y	TGAGTTCTTACGTGATTCTAATGAATGAG[CG]AGGTTACCAATGATTGCCCAACTGCC	MGC34632	Homo sapiens brain-derived neurotrophic factor (BDNF), transcript variant 5, mRNA.	brain-derived neurotrophic factor isoform a preproprotein	cg17037622
BDNF_P259_R	11	BDNF_P259_R	34106708	NM_170733.2	BDNF	627	27700131	-259	Y	TGTCAGGCTAGGGCGGGAAGAC[CG]CTGGGGAACTTGTTGCTT	MGC34632	Homo sapiens brain-derived neurotrophic factor (BDNF), transcript variant 5, mRNA.	brain-derived neurotrophic factor isoform a preproprotein	cg18882544
BIRC5_E89_F	17	BIRC5_E89_F	59859877	NM_001168.2	BIRC5	332	73721961	89	Y	GGCGCGCCATTAACCGCCAGATTTGAATCG[CG]GGACCCGTTGGCAGAGGTG	API4, EPR-1	Homo sapiens baculoviral IAP repeat-containing 5 (survivin) (BIRC5), transcript variant 1, mRNA.	baculoviral IAP repeat-containing protein 5 isoform 1	cg06057942
BMP2_E48_R	20	BMP2_E48_R	4557368	NM_001200.1	BMP2	650	6697255	48	Y	AATAACTTGCGCACCCCACTTTG[CG]CCGGTGCCTTTGCCCCAGCGGAGC	BMP2A	Homo sapiens bone morphogenetic protein 2 (BMP2), mRNA.	bone morphogenetic protein 2 precursor	cg18126192
BMP2_P1201_F	20	BMP2_P1201_F	4557368	NM_001200.1	BMP2	650	6696006	-1201	Y	AAACTGAAAGTTGAATAACGGGCCCAG[CG]GGGAAATAAGAGGCCAGACCCT	BMP2A	Homo sapiens bone morphogenetic protein 2 (BMP2), mRNA.	bone morphogenetic protein 2 precursor	cg26536259
BMP3_E147_F	4	BMP3_E147_F	4557370	NM_001201.1	BMP3	651	82171290	147	Y	ACCTGTCAGGCTGCGCTGGGTCAG[CG]CAGCAAGTGGGGCTGGCCGCTA	.	Homo sapiens bone morphogenetic protein 3 (osteogenic) (BMP3), mRNA.	bone morphogenetic protein 3 (osteogenic) precursor	cg06290734
BMP3_P56_R	4	BMP3_P56_R	4557370	NM_001201.1	BMP3	651	82171087	-56	Y	CAGAGCTAGTCCTAGTCCCTCG[CG]CGGCCAGTTTGGCCGGGTGTTCCCA	.	Homo sapiens bone morphogenetic protein 3 (osteogenic) (BMP3), mRNA.	bone morphogenetic protein 3 (osteogenic) precursor	cg14573361
BMP4_P123_R	14	BMP4_P123_R	19528651	NM_130851.1	BMP4	652	53493485	-123	Y	CCCGGAAGCCCAGGCAGCGCCCGAGTC[CG]CAGCTGCCGTCGGAGCTGGG	ZYME, BMP2B, BMP2B1	Homo sapiens bone morphogenetic protein 4 (BMP4), transcript variant 3, mRNA.	bone morphogenetic protein 4 preproprotein	cg26240298
BMP4_P199_R	14	BMP4_P199_R	19528651	NM_130851.1	BMP4	652	53493561	-199	Y	GGGGCTCACCTGGGGACCACGTG[CG]GAGGTACTAGAAAGCATGCACCGACT	ZYME, BMP2B, BMP2B1	Homo sapiens bone morphogenetic protein 4 (BMP4), transcript variant 3, mRNA.	bone morphogenetic protein 4 preproprotein	cg09229893
BMP6_P163_F	6	BMP6_P163_F	4809281	NM_001718.2	BMP6	654	7671846	-163	Y	GCCAGCGAGGCCCAGAGTGACCGCGCCG[CG]ACTCGCAGGAGCCAGGGCGCAGG	VGR, VGR1	Homo sapiens bone morphogenetic protein 6 (BMP6), mRNA.	bone morphogenetic protein 6 precursor	cg05319903
BMP6_P398_F	6	BMP6_P398_F	4809281	NM_001718.2	BMP6	654	7671611	-398	Y	TTCGTGAGCGAGAAGGAAGTTAAACCT[CG]CGGAATAGACTGGCATTTCGG	VGR, VGR1	Homo sapiens bone morphogenetic protein 6 (BMP6), mRNA.	bone morphogenetic protein 6 precursor	cg08280813
BMPR1A_P956_F	10	BMPR1A_P956_F	41349436	NM_004329.2	BMPR1A	657	88505420	-956	Y	TTTCCAAATGGACGGAATGAGCCTC[CG]GAGGGTACACGAGGTCACCAGCGT	ALK3, CD292, ACVRLK3	Homo sapiens bone morphogenetic protein receptor, type IA (BMPR1A), mRNA.	bone morphogenetic protein receptor, type IA precursor	cg27487510
BMPR2_E435_F	2	BMPR2_E435_F	72376969	NM_001204.5	BMPR2	659	202950351	435	Y	TGTATTGTGATACGGGCAGGATCAGTCCA[CG]GGAGAGAAGACGAGCCTCCCG	BMR2, PPH1, BMPR3, BRK-3, T-ALK, BMPR-II	Homo sapiens bone morphogenetic protein receptor, type II (serine/threonine kinase) (BMPR2), mRNA.	bone morphogenetic protein receptor type II precursor	cg15362398
BMPR2_P1271_F	2	BMPR2_P1271_F	72376969	NM_001204.5	BMPR2	659	202948645	-1271	Y	GTTGAGGAAAGCAGGACGTCGATTACAG[CG]AACACATCAAAGGGGTGGTCTTT	BMR2, PPH1, BMPR3, BRK-3, T-ALK, BMPR-II	Homo sapiens bone morphogenetic protein receptor, type II (serine/threonine kinase) (BMPR2), mRNA.	bone morphogenetic protein receptor type II precursor	cg19618755
BSG_P211_R	19	BSG_P211_R	38372918	NM_001728.2	BSG	682	522114	-211	Y	CTCTTCAAAGGTTTGGCTCGTTCAG[CG]CCCTCGTTCTTCGTTTCCTACTTCC	M6, OK, 5F7, TCSF, CD147, EMMPRIN	Homo sapiens basigin (Ok blood group) (BSG), transcript variant 1, mRNA.	basigin isoform 1	cg17382033
C20orf47_P225_R	20	C20orf47_P225_R	38327613	NM_015966.2	ERGIC3	51614	33592967	-225	Y	AGTTCCGAGCACAAGGCACA[CG]AACGGTGCTATTAGCGTTTCTAACCCCGC	Erv46, CGI-54, PRO0989, C20orf47, NY-BR-84, SDBCAG84, dJ477O4.2	Homo sapiens ERGIC and golgi 3 (ERGIC3), transcript variant 2, mRNA.	serologically defined breast cancer antigen 84 isoform b	cg12630922
CALCA_P171_F	11	CALCA_P171_F	76880483	NM_001033952.1	CALCA	796	14950579	-171	Y	AGGGGTCCTTTGCCCCTGGGTTG[CG]TCACCCTCATGCTTCCAGAACCTG	CT, KC, CGRP, CALC1, CGRP1, CGRP-I, MGC126648	Homo sapiens calcitonin/calcitonin-related polypeptide, alpha (CALCA), transcript variant 2, mRNA.	calcitonin isoform CALCA preproprotein	cg24117998
CALCA_P75_F	11	CALCA_P75_F	76880483	NM_001033952.1	CALCA	796	14950483	-75	Y	GGCAGTGTCTCTGATGCCTCCCAG[CG]CCAGCGACTGCTCTTATTCCCGCCG	CT, KC, CGRP, CALC1, CGRP1, CGRP-I, MGC126648	Homo sapiens calcitonin/calcitonin-related polypeptide, alpha (CALCA), transcript variant 2, mRNA.	calcitonin isoform CALCA preproprotein	cg14988155
CAPG_E228_F	2	CAPG_E228_F	63252912	NM_001747.2	CAPG	822	85490959	228	N	CTTTCTTCCTCCTACCTCTGCTT[CG]TAGGTTCGTCTTCCTTCCAGCCTGC	MCP, AFCP	Homo sapiens capping protein (actin filament), gelsolin-like (CAPG), mRNA.	gelsolin-like capping protein	cg13268943
CASP2_P192_F	7	CASP2_P192_F	39995058	NM_032982.2	CASP2	835	142695332	-192	Y	GAGAGGCACCGGGGTGATTTCCG[CG]GGAATCGATAACCAATCGGATTC	ICH1, NEDD2, CASP-2, ICH-1L, ICH-1L/1S	Homo sapiens caspase 2, apoptosis-related cysteine peptidase (neural precursor cell expressed, developmentally down-regulated 2) (CASP2), transcript variant 1, mRNA.	caspase 2 isoform 1 preproprotein	cg26050838
CASP3_P420_R	4	CASP3_P420_R	73622121	NM_004346.3	CASP3	836	185808043	147	Y	CTCTGGGAAGAAGAGGAGCAGGC[CG]GGACGCCCACCGGTAATTTCTG	CPP32, SCA-1, CPP32B	Homo sapiens caspase 3, apoptosis-related cysteine peptidase (CASP3), transcript variant alpha, mRNA.	caspase 3 preproprotein	cg15495273
[truncated: 852 more rows]

[truncated: 8 more sheets: Sheet11, G7, G8, G9, Sheet15, G10, G11, G12]
