# Supplementary material for: Cancer Genes Hypermethylated in Human Embryonic Stem Cells
Source: PLoS One. 2008 Sep 29;3(9):e3294. doi: 10.1371/journal.pone.0003294 (PMC2546447; doi:10.1371/journal.pone.0003294)
Supplement: Table S2 — List of genes identified as being hypermethylated in hESCs using different classification thresholds than that used in Table S1. (0.32 MB XLS) [file pone.0003294.s010.xls]

## Sheet: B-I in at least 6 hESC lines
Probe sets																DNA Methylation
TargetID	CHROMOSOME	PROBE_ID	GID	ACCESSION	SYMBOL	GENE_ID	CPG_COORDINATE	DIST_TO_TSS	CPG_ISLAND	INPUT_SEQUENCE	SYNONYM	ANNOTATION	PRODUCT	CG_NO	TargetID	Shef-1.AVG_Beta	Shef-4.AVG_Beta	Shef-5.AVG_Beta	Shef-7.AVG_Beta	H7.AVG_Beta	H14.AVG_Beta	H181.AVG_Beta	I3.AVG_Beta	Pool lymphocytes.AVG_Beta	Pool neutrophils.AVG_Beta	Leucocytes F1.AVG_Beta	Leucocytes F2.AVG_Beta	Leucocytes F3.AVG_Beta	Leucocytes F4.AVG_Beta	Leucocytes M1.AVG_Beta	Leucocytes M2.AVG_Beta	Leucocytes M3.AVG_Beta	Leucocytes M4.AVG_Beta	Muscle 1.AVG_Beta	Muscle-2.AVG_Beta	Muscle-3.AVG_Beta	Muscle-4.AVG_Beta	Muscle-5.AVG_Beta	Muscle-6.AVG_Beta	Breast-1.AVG_Beta	Breast2.AVG_Beta	Heart1.AVG_Beta	Heart2.AVG_Beta	Brain.AVG_Beta	MDA-MB-231.AVG_Beta	MDA-MB-231-2.AVG_Beta	HCC1937.AVG_Beta	BT-474.AVG_Beta	HCT116.AVG_Beta
ASCL2_P360_F	11	ASCL2_P360_F	42716308	NM_005170.2	ASCL2	430	2249118	-360	Y	CCTAGCGCAGCTATGTCCCGAG[CG]CGCCCCCACCTGTGCGTTAATCTACTGG	ASH2, HASH2, MASH2	Homo sapiens achaete-scute complex-like 2 (Drosophila) (ASCL2), mRNA.	achaete-scute complex homolog-like 2	cg15376678	ASCL2_P360_F	0.71918	0.8727	0.87651	0.76579	0.62472	0.38883	0.84988	0.86079	0.06014	0.02273	0.0632	0.0461	0.05782	0.06707	0.04505	0.07885	0.06155	0.07173	0.04049	0.03619	0.04246	0.04547	0.04115	0.04157	0.04462	0.04638	0.08996	0.08673	0.09247	0.89362	0.78812	0.70465	0.04168	0.86414
ASCL2_P609_R	11	ASCL2_P609_R	42716308	NM_005170.2	ASCL2	430	2249367	-609	Y	GGGCCTGGAGGTCTGCACCCGAC[CG]CCTTGTGCCAGGACGGTCAGGT	ASH2, HASH2, MASH2	Homo sapiens achaete-scute complex-like 2 (Drosophila) (ASCL2), mRNA.	achaete-scute complex homolog-like 2	cg00868120	ASCL2_P609_R	0.83819	0.95613	0.93475	0.82353	0.71132	0.77945	0.76949	0.91135	0.21101	0.09398	0.07394	0.1202	0.11406	0.05051	0.11722	0.14782	0.27917	0.13025	0.04057	0.02852	0.03748	0.03383	0.03198	0.03758	0.15944	0.18365	0.07422	0.06312	0.1711	0.94075	0.77061	0.87177	0.06603	0.92542
GUCY2D_E419_R	17	GUCY2D_E419_R	4504216	NM_000180.1	GUCY2D	3000	7847132	419	Y	CGGGTGGGCTTCCGGACCC[CG]GGCTCTGCGGTCCCGCGTGGTGGGCTCC	LCA, CYGD, LCA1, CORD6, GUC2D, retGC, GUC1A4, RETGC-1, ROS-GC1	Homo sapiens guanylate cyclase 2D, membrane (retina-specific) (GUCY2D), mRNA.	guanylate cyclase 2D, membrane (retina-specific)	cg13065528	GUCY2D_E419_R	0.94505	0.87702	0.71251	0.38765	0.78857	0.82611	0.86357	0.92132	0.01754	0.0304	0.02042	0.02064	0.02081	0.01816	0.01834	0.05588	0.02161	0.03397	0.0233	0.02465	0.01585	0.01309	0.01712	0.01362	0.02216	0.0155	0.02246	0.01921	0.01515	0.93098	0.77791	0.89814	0.84372	0.94367
HTR2A_P853_F	13	HTR2A_P853_F	60302916	NM_000621.2	HTR2A	3356	46369029	-853	N	CCTGTTGGCTTCCTCTGGCACGGCT[CG]GCTGGGTTCCTCCCTCCCTGTGCGG	HTR2, 5-HT2A	Homo sapiens 5-hydroxytryptamine (serotonin) receptor 2A (HTR2A), mRNA.	5-hydroxytryptamine (serotonin) receptor 2A	cg15268261	HTR2A_P853_F	0.92822	0.79553	0.82696	0.84598	0.79738	0.90281	0.8707	0.89289	0.06649	0.056	0.05538	0.03562	0.11719	0.03419	0.08976	0.02582	0.04549	0.07873	0.01969	0.02184	0.0202	0.0268	0.01944	0.04115	0.04162	0.02033	0.19904	0.2287	0.03889	0.55366	0.87765	0.14922	0.26195	0.48445
MOS_E60_R	8	MOS_E60_R	4885488	NM_005372.1	MOS	4342	57189035	60	Y	GAGGGACTGCTGCAGGGCCGCG[CG]TCCACCGATGGGGAAAACTCG	MSV, MGC119962, MGC119963	Homo sapiens v-mos Moloney murine sarcoma viral oncogene homolog (MOS), mRNA.	v-mos Moloney murine sarcoma viral oncogene homolog	cg09241196	MOS_E60_R	0.89987	0.92194	0.73042	0.91263	0.92435	0.92786	0.89243	0.92622	0.17466	0.04947	0.06881	0.02453	0.06672	0.08394	0.05719	0.05514	0.05281	0.24028	0.02253	0.0286	0.01961	0.01958	0.03511	0.02075	0.09979	0.09196	0.03327	0.03362	0.02851	0.95082	0.72155	0.93871	0.92141	0.9211
[truncated: 25 more columns]

## Sheet: B-I methylation > 0,8
Probe sets																DNA Methylation
TargetID	CHROMOSOME	PROBE_ID	GID	ACCESSION	SYMBOL	GENE_ID	CPG_COORDINATE	DIST_TO_TSS	CPG_ISLAND	INPUT_SEQUENCE	SYNONYM	ANNOTATION	PRODUCT	CG_NO	TargetID	Shef-1.AVG_Beta	Shef-4.AVG_Beta	Shef-5.AVG_Beta	Shef-7.AVG_Beta	H7.AVG_Beta	H14.AVG_Beta	H181.AVG_Beta	I3.AVG_Beta	Pool lymphocytes.AVG_Beta	Pool neutrophils.AVG_Beta	Leucocytes F1.AVG_Beta	Leucocytes F2.AVG_Beta	Leucocytes F3.AVG_Beta	Leucocytes F4.AVG_Beta	Leucocytes M1.AVG_Beta	Leucocytes M2.AVG_Beta	Leucocytes M3.AVG_Beta	Leucocytes M4.AVG_Beta	Muscle 1.AVG_Beta	Muscle-2.AVG_Beta	Muscle-3.AVG_Beta	Muscle-4.AVG_Beta	Muscle-5.AVG_Beta	Muscle-6.AVG_Beta	Breast-1.AVG_Beta	Breast2.AVG_Beta	Heart1.AVG_Beta	Heart2.AVG_Beta	Brain.AVG_Beta	MDA-MB-231.AVG_Beta	MDA-MB-231-2.AVG_Beta	HCC1937.AVG_Beta	BT-474.AVG_Beta	HCT116.AVG_Beta
ASCL2_E76_R	11	ASCL2_E76_R	42716308	NM_005170.2	ASCL2	430	2248682	76	Y	GGTGCTTAGTGCGCCCCCAAAGCAAGGTA[CG]CAGGTCCTGGGTTGAGCCTTC	ASH2, HASH2, MASH2	Homo sapiens achaete-scute complex-like 2 (Drosophila) (ASCL2), mRNA.		cg22073478	ASCL2_E76_R	0.73972	0.88393	0.83351	0.67275	0.47903	0.67639	0.79287	0.84979	0.08345	0.11892	0.08249	0.06015	0.03854	0.07796	0.11581	0.22753	0.06752	0.08601	0.11432	0.0899	0.10615	0.06504	0.07093	0.0587	0.07418	0.06257	0.0534	0.04999	0.05271	0.74731	0.61643	0.44077	0.07078	0.87606
ASCL2_P360_F	11	ASCL2_P360_F	42716308	NM_005170.2	ASCL2	430	2249118	-360	Y	CCTAGCGCAGCTATGTCCCGAG[CG]CGCCCCCACCTGTGCGTTAATCTACTGG	ASH2, HASH2, MASH2	Homo sapiens achaete-scute complex-like 2 (Drosophila) (ASCL2), mRNA.	achaete-scute complex homolog-like 2	cg15376678	ASCL2_P360_F	0.71918	0.8727	0.87651	0.76579	0.62472	0.38883	0.84988	0.86079	0.06014	0.02273	0.0632	0.0461	0.05782	0.06707	0.04505	0.07885	0.06155	0.07173	0.04049	0.03619	0.04246	0.04547	0.04115	0.04157	0.04462	0.04638	0.08996	0.08673	0.09247	0.89362	0.78812	0.70465	0.04168	0.86414
ASCL2_P609_R	11	ASCL2_P609_R	42716308	NM_005170.2	ASCL2	430	2249367	-609	Y	GGGCCTGGAGGTCTGCACCCGAC[CG]CCTTGTGCCAGGACGGTCAGGT	ASH2, HASH2, MASH2	Homo sapiens achaete-scute complex-like 2 (Drosophila) (ASCL2), mRNA.	achaete-scute complex homolog-like 2	cg00868120	ASCL2_P609_R	0.83819	0.95613	0.93475	0.82353	0.71132	0.77945	0.76949	0.91135	0.21101	0.09398	0.07394	0.1202	0.11406	0.05051	0.11722	0.14782	0.27917	0.13025	0.04057	0.02852	0.03748	0.03383	0.03198	0.03758	0.15944	0.18365	0.07422	0.06312	0.1711	0.94075	0.77061	0.87177	0.06603	0.92542
GUCY2D_E419_R	17	GUCY2D_E419_R	4504216	NM_000180.1	GUCY2D	3000	7847132	419	Y	CGGGTGGGCTTCCGGACCC[CG]GGCTCTGCGGTCCCGCGTGGTGGGCTCC	LCA, CYGD, LCA1, CORD6, GUC2D, retGC, GUC1A4, RETGC-1, ROS-GC1	Homo sapiens guanylate cyclase 2D, membrane (retina-specific) (GUCY2D), mRNA.	guanylate cyclase 2D, membrane (retina-specific)	cg13065528	GUCY2D_E419_R	0.94505	0.87702	0.71251	0.38765	0.78857	0.82611	0.86357	0.92132	0.01754	0.0304	0.02042	0.02064	0.02081	0.01816	0.01834	0.05588	0.02161	0.03397	0.0233	0.02465	0.01585	0.01309	0.01712	0.01362	0.02216	0.0155	0.02246	0.01921	0.01515	0.93098	0.77791	0.89814	0.84372	0.94367
HTR2A_P853_F	13	HTR2A_P853_F	60302916	NM_000621.2	HTR2A	3356	46369029	-853	N	CCTGTTGGCTTCCTCTGGCACGGCT[CG]GCTGGGTTCCTCCCTCCCTGTGCGG	HTR2, 5-HT2A	Homo sapiens 5-hydroxytryptamine (serotonin) receptor 2A (HTR2A), mRNA.	5-hydroxytryptamine (serotonin) receptor 2A	cg15268261	HTR2A_P853_F	0.92822	0.79553	0.82696	0.84598	0.79738	0.90281	0.8707	0.89289	0.06649	0.056	0.05538	0.03562	0.11719	0.03419	0.08976	0.02582	0.04549	0.07873	0.01969	0.02184	0.0202	0.0268	0.01944	0.04115	0.04162	0.02033	0.19904	0.2287	0.03889	0.55366	0.87765	0.14922	0.26195	0.48445
IRAK3_P13_F	12	IRAK3_P13_F	6005791	NM_007199.1	IRAK3	11213	64869271	-13	Y	TGCCGTCGTGGAAGCAGGATTTCCG[CG]GTTGTGTAACGGCCTGTCGCAG	IRAK-M	Homo sapiens interleukin-1 receptor-associated kinase 3 (IRAK3), mRNA.	interleukin-1 receptor-associated kinase 3	cg22778955	IRAK3_P13_F	0.02536	0.02893	0.02919	0.08286	0.81989	0.7147	0.03303	0.93706	0.0166	0.01576	0.03132	0.0285	0.03038	0.05709	0.03945	0.03712	0.03692	0.03295	0.02399	0.02518	0.02141	0.01825	0.02104	0.01695	0.01846	0.02125	0.02491	0.02131	0.02172	0.01779	0.89461	0.01793	0.19324	0.95704
MGMT_P281_F	10	MGMT_P281_F	49574515	NM_002412.2	MGMT	4255	131155175	-281	Y	GGCTTGTACCGGCCGAAGGGCCATC[CG]GGTCAGGCGCACAGGGCAGCGG	.	Homo sapiens O-6-methylguanine-DNA methyltransferase (MGMT), mRNA.	O-6-methylguanine-DNA methyltransferase	cg17480470	MGMT_P281_F	0.5381	0.03927	0.71619	0.04689	0.04169	0.96374	0.75006	0.93195	0.01909	0.02572	0.02077	0.02099	0.02439	0.0222	0.01949	0.02758	0.03448	0.02758	0.01984	0.01582	0.01688	0.01355	0.01864	0.01452	0.01534	0.0216	0.03378	0.02752	0.01961	0.92557	0.5372	0.01841	0.03019	0.4706
MOS_E60_R	8	MOS_E60_R	4885488	NM_005372.1	MOS	4342	57189035	60	Y	GAGGGACTGCTGCAGGGCCGCG[CG]TCCACCGATGGGGAAAACTCG	MSV, MGC119962, MGC119963	Homo sapiens v-mos Moloney murine sarcoma viral oncogene homolog (MOS), mRNA.	v-mos Moloney murine sarcoma viral oncogene homolog	cg09241196	MOS_E60_R	0.89987	0.92194	0.73042	0.91263	0.92435	0.92786	0.89243	0.92622	0.17466	0.04947	0.06881	0.02453	0.06672	0.08394	0.05719	0.05514	0.05281	0.24028	0.02253	0.0286	0.01961	0.01958	0.03511	0.02075	0.09979	0.09196	0.03327	0.03362	0.02851	0.95082	0.72155	0.93871	0.92141	0.9211
NPY_P295_F	7	NPY_P295_F	31542152	NM_000905.2	NPY	4852	24290039	-295	Y	GAAGGAAAGAAGGAAAGCAGGGAT[CG]GGCACTGCCCGAGGGCAGATACT	PYY4	Homo sapiens neuropeptide Y (NPY), mRNA.	neuropeptide Y	cg20666532	NPY_P295_F	0.91775	0.83059	0.19777	0.31514	0.93593	0.80805	0.21082	0.8459	0.0642	0.04021	0.11999	0.09218	0.07361	0.08614	0.08927	0.10135	0.0756	0.12607	0.03292	0.03049	0.03549	0.02741	0.03322	0.03141	0.07275	0.0881	0.08996	0.10165	0.02353	0.95912	0.88732	0.55446	0.91285	0.9402
PENK_E26_F	8	PENK_E26_F	40254835	NM_006211.2	PENK	5179	57521117	26	Y	TTCGAGCCTGCCTGGGCGCAGAA[CG]GGGTCCCTCGGCAGGACCCTC	.	Homo sapiens proenkephalin (PENK), mRNA.	proenkephalin	cg25021837	PENK_E26_F	0.84764	0.06816	0.90652	0.05526	0.07562	0.06905	0.73656	0.08807	0.24204	0.05095	0.19054	0.11943	0.12832	0.20086	0.20256	0.28911	0.56639	0.3956	0.09037	0.05666	0.05582	0.06729	0.05453	0.0624	0.07124	0.12076	0.0747	0.07574	0.03047	0.92459	0.77065	0.92546	0.9503	0.93772
SLC5A8_E60_R	12	SLC5A8_E60_R	33942075	NM_145913.2	SLC5A8	160728	100128060	60	Y	ACTGGAGTGGCCGAGTTCGCCAAGG[CG]CCGGGGACACCTGAGCAGATGA	AIT, MGC125354	Homo sapiens solute carrier family 5 (iodide transporter), member 8 (SLC5A8), mRNA.	solute carrier family 5 (iodide transporter), member 8	cg05722918	SLC5A8_E60_R	0.91524	0.91418	0.0943	0.22042	0.13288	0.90973	0.73174	0.90527	0.12685	0.05253	0.13037	0.19816	0.12952	0.11454	0.15666	0.26075	0.14429	0.21387	0.08299	0.04145	0.06167	0.08943	0.08075	0.07089	0.07343	0.08671	0.11115	0.11046	0.088	0.86106	0.75075	0.25096	0.04934	0.90215
SLC5A8_P38_R	12	SLC5A8_P38_R	33942075	NM_145913.2	SLC5A8	160728	100128158	-38	Y	TGGGCAGGTTTTGTTCAAGTGGTACC[CG]AGGGGACGCACCATTTAAATAAGCAGG	AIT, MGC125354	Homo sapiens solute carrier family 5 (iodide transporter), member 8 (SLC5A8), mRNA.	solute carrier family 5 (iodide transporter), member 8	cg13433302	SLC5A8_P38_R	0.91161	0.90162	0.09038	0.14298	0.13781	0.92149	0.64265	0.88806	0.15979	0.11189	0.11822	0.11869	0.09411	0.13045	0.15059	0.26562	0.09715	0.1334	0.03792	0.02981	0.12748	0.04333	0.03931	0.0383	0.11491	0.06965	0.0644	0.06383	0.04163	0.57046	0.68246	0.10713	0.06288	0.90528
[truncated: 25 more columns]

## Sheet: B-II in at least 6 hESC lines
Probe sets																DNA Methylation
TargetID	CHROMOSOME	PROBE_ID	GID	ACCESSION	SYMBOL	GENE_ID	CPG_COORDINATE	DIST_TO_TSS	CPG_ISLAND	INPUT_SEQUENCE	SYNONYM	ANNOTATION	PRODUCT	CG_NO	TargetID	Shef-1.AVG_Beta	Shef-4.AVG_Beta	Shef-5.AVG_Beta	Shef-7.AVG_Beta	H7.AVG_Beta	H14.AVG_Beta	H181.AVG_Beta	I3.AVG_Beta	Pool lymphocytes.AVG_Beta	Pool neutrophils.AVG_Beta	Leucocytes F1.AVG_Beta	Leucocytes F2.AVG_Beta	Leucocytes F3.AVG_Beta	Leucocytes F4.AVG_Beta	Leucocytes M1.AVG_Beta	Leucocytes M2.AVG_Beta	Leucocytes M3.AVG_Beta	Leucocytes M4.AVG_Beta	Muscle 1.AVG_Beta	Muscle-2.AVG_Beta	Muscle-3.AVG_Beta	Muscle-4.AVG_Beta	Muscle-5.AVG_Beta	Muscle-6.AVG_Beta	Breast-1.AVG_Beta	Breast2.AVG_Beta	Heart1.AVG_Beta	Heart2.AVG_Beta	Brain.AVG_Beta	MDA-MB-231.AVG_Beta	MDA-MB-231-2.AVG_Beta	HCC1937.AVG_Beta	BT-474.AVG_Beta	HCT116.AVG_Beta
ACVR1_E328_R	2	ACVR1_E328_R	10862690	NM_001105.2	ACVR1	90	158402708	328	N	GCACGAAGCGTTGCCAGTCTGGGAC[CG]GCTTCCAGTGAGGACAGCATTGTTT	ALK2, SKR1, ACTRI, ACVRLK2	Homo sapiens activin A receptor, type I (ACVR1), mRNA.	activin A type I receptor precursor	cg09919801	ACVR1_E328_R	0.90484	0.8802	0.87793	0.87037	0.8538	0.89399	0.81525	0.88726	0.88369	0.69833	0.78809	0.71646	0.78307	0.73176	0.75778	0.81583	0.80821	0.86541	0.08774	0.023	0.23071	0.07641	0.09549	0.10005	0.47157	0.3926	0.11481	0.10007	0.22545	0.9148	0.72179	0.85722	0.85202	0.91051
AFF3_P122_F	2	AFF3_P122_F	68348715	NM_001025108.1	AFF3	3899	100125591	-122	N	GTGACTAAACCAGATACCCAAC[CG]GCCAACTCTCACTTGTGGCAGGGCCT	LAF4, MLLT2-like	Homo sapiens AF4/FMR2 family, member 3 (AFF3), transcript variant 2, mRNA.	AF4/FMR2 family, member 3 isoform 2	cg23497683	AFF3_P122_F	0.94577	0.94743	0.93063	0.92644	0.93493	0.94191	0.88827	0.93419	0.03533	0.093	0.05636	0.05393	0.05343	0.05742	0.0795	0.03116	0.12602	0.03992	0.94579	0.91115	0.94538	0.96022	0.94056	0.94522	0.92001	0.92137	0.93856	0.93586	0.9573	0.45193	0.8289	0.76157	0.94441	0.93015
AIM2_P624_F	1	AIM2_P624_F	4757733	NM_004833.1	AIM2	9447	157313895	-624	N	GTCAGCAGTCAGCCAAGTTTT[CG]ACCATCTTGGCTTTAACCAGTTGCGGCC	PYHIN4	Homo sapiens absent in melanoma 2 (AIM2), mRNA.	absent in melanoma 2	cg17311798	AIM2_P624_F	0.94025	0.9421	0.92938	0.91738	0.93077	0.93543	0.89634	0.92604	0.63609	0.07064	0.46149	0.36521	0.57028	0.40186	0.57746	0.45104	0.28612	0.44184	0.75431	0.66644	0.83033	0.81466	0.82144	0.78499	0.8721	0.85198	0.92273	0.91547	0.92215	0.08525	0.65377	0.72705	0.68972	0.91411
ALPL_P433_F	1	ALPL_P433_F	13787192	NM_000478.2	ALPL	249	21708023	-433	Y	GAGAGACAGGGACACGTGGGCAGAGA[CG]GATAAAGACAGAGACCCAGAGAAAGCC	HOPS, TNAP, TNSALP, AP-TNAP	Homo sapiens alkaline phosphatase, liver/bone/kidney (ALPL), mRNA.	tissue non-specific alkaline phosphatase precursor	cg23352747	ALPL_P433_F	0.76436	0.80353	0.68554	0.70716	0.73663	0.72563	0.64455	0.73705	0.31505	0.18706	0.29388	0.20865	0.28888	0.33341	0.38175	0.4715	0.35514	0.49795	0.15871	0.22425	0.05921	0.20646	0.25008	0.2106	0.26285	0.22659	0.16463	0.19915	0.30553	0.21285	0.85607	0.84808	0.90557	0.84402
ASB4_P52_R	7	ASB4_P52_R	7706378	NM_016116.1	ASB4	51666	94953168	-52	N	ACTCTCCAGCATGCGCCTGTTTGCT[CG]GTGCTGTTCTCTCGATAAATCACAACAAAG	ASB-4	Homo sapiens ankyrin repeat and SOCS box-containing 4 (ASB4), transcript variant 1, mRNA.	ankyrin repeat and SOCS box-containing protein 4 isoform a	cg19100779	ASB4_P52_R	0.93386	0.93211	0.88345	0.86867	0.81543	0.83555	0.78811	0.87601	0.93402	0.86855	0.9378	0.92775	0.94651	0.95197	0.95268	0.94979	0.94059	0.9567	0.11999	0.40792	0.23328	0.16947	0.24475	0.32007	0.88658	0.85316	0.53272	0.50826	0.87454	0.92503	0.84408	0.90546	0.91721	0.91564
BCR_P346_F	22	BCR_P346_F	11038640	NM_021574.1	BCR	613	21852206	-346	Y	CTCTGACACGACGACTGGGCAGTGC[CG]GTGACGCTTATGGCACTGCGG	ALL, CML, PHL, BCR1, D22S11, D22S662	Homo sapiens breakpoint cluster region (BCR), transcript variant 2, mRNA.	breakpoint cluster region isoform 2	cg01574123	BCR_P346_F	0.94506	0.93105	0.92827	0.90648	0.92698	0.93401	0.74775	0.88386	0.86698	0.52441	0.33981	0.40147	0.52481	0.32812	0.60129	0.52352	0.63134	0.62318	0.0187	0.01573	0.05045	0.03977	0.05642	0.06432	0.27792	0.20481	0.39846	0.43017	0.26489	0.093	0.85383	0.95806	0.9347	0.92447
CARD15_P665_F	16	CARD15_P665_F	11545911	NM_022162.1	CARD15	64127	49287886	-665	N	ATTTCGCCTGAAGAGGGGAAGCC[CG]ACCAGGTAATAAAGGAGTAAGAGGAA	CD, ACUG, BLAU, IBD1, NOD2, NOD2B, PSORAS1	Homo sapiens caspase recruitment domain family, member 15 (CARD15), mRNA.	NOD2 protein	cg16771652	CARD15_P665_F	0.86077	0.83488	0.78627	0.80589	0.86908	0.88099	0.64329	0.84437	0.45097	0.05159	0.19283	0.12272	0.21357	0.27203	0.20437	0.32143	0.18332	0.2862	0.80293	0.50806	0.85462	0.88922	0.8594	0.84479	0.79558	0.71217	0.65153	0.66034	0.82035	0.06968	0.51528	0.76687	0.88485	0.73249
CCL3_E53_R	17	CCL3_E53_R	4506842	NM_002983.1	CCL3	6348	31441547	53	N	AGCAGGTGACGGAATGTGGGCT[CG]AGTGTCAGCAGAGCCAAGAAAGGACTG	MIP1A, SCYA3, G0S19-1, LD78ALPHA, MIP-1-alpha	Homo sapiens chemokine (C-C motif) ligand 3 (CCL3), mRNA.	chemokine (C-C motif) ligand 3	cg21335375	CCL3_E53_R	0.9509	0.94115	0.92808	0.91391	0.91749	0.92832	0.8676	0.90976	0.24289	0.49327	0.6261	0.69075	0.63928	0.66251	0.64321	0.57612	0.59584	0.64347	0.76699	0.72281	0.76115	0.84514	0.82464	0.78997	0.75555	0.74538	0.84434	0.83183	0.91276	0.05015	0.43291	0.85054	0.91768	0.93269
CD2_P68_F	1	CD2_P68_F	31542293	NM_001767.2	CD2	914	117098557	-68	N	TGTAAAGAGAGGCACGTGGTTAAGCTCT[CG]GGGTGTGGACTCCACCAGTC	T11, SRBC	Homo sapiens CD2 antigen (p50), sheep red blood cell receptor (CD2), mRNA.	CD2 antigen (p50), sheep red blood cell receptor	cg20405187	CD2_P68_F	0.92579	0.92919	0.89512	0.88997	0.91829	0.91974	0.86993	0.92337	0.03469	0.0634	0.03903	0.03128	0.02284	0.03219	0.03474	0.018	0.04211	0.03408	0.92012	0.87673	0.90841	0.92463	0.9183	0.90194	0.87458	0.87535	0.88634	0.88619	0.8538	0.17531	0.52039	0.8898	0.90551	0.90828
CD34_P339_R	1	CD34_P339_R	68342037	NM_001025109.1	CD34	947	206151645	-339	N	ATCCTGTGCTGTGTGTGAGTGAAG[CG]TCAGGAGTGAGCAGGTATACGTGACT	.	Homo sapiens CD34 antigen (CD34), transcript variant 1, mRNA.	CD34 antigen isoform a	cg03583857	CD34_P339_R	0.92517	0.92817	0.89853	0.88299	0.90709	0.91498	0.83378	0.86593	0.39878	0.14682	0.30376	0.18842	0.30738	0.3455	0.30919	0.27101	0.22885	0.33088	0.89655	0.79347	0.87768	0.91771	0.89338	0.8821	0.75114	0.80072	0.7485	0.76013	0.86632	0.91773	0.6192	0.8869	0.87652	0.87015
CD34_P780_R	1	CD34_P780_R	68342037	NM_001025109.1	CD34	947	206152086	-780	N	GGCAGCCTAGTCTTGGGGACGTAGAGA[CG]GGAGAAAGGAGAAGCCAGCCT	.	Homo sapiens CD34 antigen (CD34), transcript variant 1, mRNA.	CD34 antigen isoform a	cg14637677	CD34_P780_R	0.84053	0.8154	0.74943	0.79433	0.80542	0.80468	0.70356	0.83298	0.31437	0.05139	0.17448	0.14072	0.20588	0.19895	0.18292	0.16331	0.2622	0.32753	0.79781	0.59171	0.79965	0.83862	0.8212	0.75992	0.69773	0.69234	0.6118	0.5652	0.75729	0.86026	0.66651	0.75716	0.80994	0.85432
CD86_P3_F	3	CD86_P3_F	29029570	NM_006889.2	CD86	942	123256908	-3	N	AAGTTAGCTGGGTAGGTATACAGTCATTGC[CG]AGGAAGGCTTGCACAGGGTG	B70, B7-2, LAB72, CD28LG2, MGC34413	Homo sapiens CD86 antigen (CD28 antigen ligand 2, B7-2 antigen) (CD86), transcript variant 2, mRNA.	CD86 antigen isoform 2 precursor	cg01878435	CD86_P3_F	0.91882	0.90274	0.91719	0.91258	0.91815	0.93016	0.8288	0.86994	0.32403	0.05297	0.0632	0.04495	0.10973	0.12649	0.14345	0.13277	0.08823	0.17951	0.74725	0.3359	0.71519	0.79575	0.74795	0.66549	0.77845	0.74898	0.79398	0.79973	0.70577	0.26249	0.54994	0.93617	0.94081	0.94228
CEACAM1_E57_R	19	CEACAM1_E57_R	68161539	NM_001712.3	CEACAM1	634	47724422	57	N	GAGGAGAGCTTGGGCTCCAGGAA[CG]CTTCGAGCACGGCTGCTCTGTC	BGP, BGP1, BGPI	Homo sapiens carcinoembryonic antigen-related cell adhesion molecule 1 (biliary glycoprotein) (CEACAM1), transcript variant 1, mRNA.	carcinoembryonic antigen-related cell adhesion molecule 1 isoform 1 precursor	cg18176768	CEACAM1_E57_R	0.90172	0.87524	0.88811	0.87612	0.88029	0.91015	0.78574	0.83273	0.01249	0.01557	0.01512	0.01809	0.02602	0.02206	0.01504	0.02366	0.0255	0.01646	0.54442	0.03675	0.30657	0.58977	0.47439	0.3896	0.05289	0.08226	0.45187	0.43195	0.72183	0.03752	0.35057	0.09031	0.05514	0.88245
CEACAM1_P44_R	19	CEACAM1_P44_R	68161539	NM_001712.3	CEACAM1	634	47724523	-44	N	TTGTCTGATCATGTGTGCTGGGG[CG]GGGTTTGTCCAGGAAGCTC	BGP, BGP1, BGPI	Homo sapiens carcinoembryonic antigen-related cell adhesion molecule 1 (biliary glycoprotein) (CEACAM1), transcript variant 1, mRNA.	carcinoembryonic antigen-related cell adhesion molecule 1 isoform 1 precursor	cg11811510	CEACAM1_P44_R	0.90866	0.91807	0.88423	0.88407	0.87067	0.89431	0.86645	0.876	0.20248	0.02567	0.08946	0.06832	0.06159	0.0988	0.12601	0.12309	0.08087	0.22317	0.90524	0.56832	0.88646	0.92457	0.91904	0.88742	0.55409	0.57525	0.81178	0.80271	0.92816	0.19885	0.55361	0.5976	0.63855	0.89863
CSF1R_E26_F	5	CSF1R_E26_F	27262658	NM_005211.2	CSF1R	1436	149473102	26	N	TTCTCCTCACTTCGTGCTCTCA[CG]CTTTTGGACACTCTGTCTGCCCTTCTCC	FMS, CSFR, FIM2, C-FMS, CD115	Homo sapiens colony stimulating factor 1 receptor, formerly McDonough feline sarcoma viral (v-fms) oncogene homolog (CSF1R), mRNA.	colony stimulating factor 1 receptor precursor	cg15226392	CSF1R_E26_F	0.93194	0.95489	0.90645	0.89582	0.94172	0.94072	0.89341	0.89468	0.85952	0.19993	0.65165	0.58196	0.67817	0.72246	0.78554	0.5951	0.7673	0.75807	0.96173	0.93064	0.93753	0.96938	0.957	0.95597	0.87579	0.88981	0.95193	0.9505	0.95116	0.96402	0.86042	0.87627	0.95556	0.88827
CSF3_E242_R	17	CSF3_E242_R	27437050	NM_172220.1	CSF3	1440	35425456	242	N	GGAACAGCATGTCTCCTGAGCC[CG]CTCTGTCCCCAGCCCTGCAGCTGCT	GCSF, G-CSF, MGC45931	Homo sapiens colony stimulating factor 3 (granulocyte) (CSF3), transcript variant 3, mRNA.	colony stimulating factor 3 isoform c	cg05410460	CSF3_E242_R	0.93372	0.9417	0.92785	0.92154	0.92297	0.91979	0.87338	0.91306	0.86416	0.28847	0.65882	0.58594	0.74466	0.71399	0.73466	0.69903	0.69134	0.77122	0.61801	0.80204	0.82667	0.61281	0.66226	0.70612	0.94461	0.92855	0.94151	0.94675	0.95849	0.04925	0.78616	0.94963	0.9764	0.92757
CSF3R_P472_F	1	CSF3R_P472_F	27437044	NM_172313.1	CSF3R	1441	36721568	-472	N	CTCACTGCTCCCCTCTTCATTA[CG]TATTCTGTGCATTGCCCATAGACCAGGCA	CD114, GCSFR	Homo sapiens colony stimulating factor 3 receptor (granulocyte) (CSF3R), transcript variant 4, mRNA.	colony stimulating factor 3 receptor isoform d precursor	cg07285167	CSF3R_P472_F	0.86737	0.86394	0.8705	0.84918	0.86183	0.85653	0.72085	0.82952	0.76478	0.06128	0.23863	0.17116	0.33199	0.29679	0.36543	0.28292	0.2633	0.42321	0.76758	0.76781	0.77604	0.82972	0.75718	0.7154	0.86038	0.82801	0.87506	0.86739	0.90104	0.66874	0.68591	0.77149	0.88305	0.84634
CSF3R_P8_F	1	CSF3R_P8_F	27437044	NM_172313.1	CSF3R	1441	36721104	-8	N	GCTTCTCTCCCCGAGCTCTGT[CG]TTAATGGCTCAGCCTCTGACAGGCCCG	CD114, GCSFR	Homo sapiens colony stimulating factor 3 receptor (granulocyte) (CSF3R), transcript variant 4, mRNA.	colony stimulating factor 3 receptor isoform d precursor	cg00474419	CSF3R_P8_F	0.82286	0.76488	0.8063	0.79615	0.80773	0.85184	0.78845	0.84314	0.49776	0.03125	0.18363	0.13747	0.22874	0.22334	0.28193	0.23561	0.16029	0.32119	0.6121	0.39265	0.55167	0.78195	0.47326	0.40865	0.39398	0.46806	0.62825	0.63501	0.8048	0.72001	0.75919	0.64427	0.86502	0.90091
DLC1_E276_F	8	DLC1_E276_F	33188432	NM_182643.1	DLC1	10395	13416490	276	N	AGTCCATAGCGTCTTACCTAGACAA[CG]AGGAGCTGAAACGCCAAGGCATGACACTGC	HP, ARHGAP7, STARD12, FLJ21120, p122-RhoGAP	Homo sapiens deleted in liver cancer 1 (DLC1), transcript variant 1, mRNA.	deleted in liver cancer 1 isoform 1	cg24545888	DLC1_E276_F	0.96298	0.96622	0.8516	0.91891	0.95089	0.95793	0.87999	0.89283	0.21244	0.15372	0.15457	0.09924	0.22295	0.30649	0.12232	0.22914	0.307	0.21837	0.17504	0.22965	0.41966	0.41576	0.49803	0.39802	0.76599	0.73267	0.33051	0.29779	0.72509	0.93002	0.70198	0.83989	0.24664	0.26007
DLC1_P88_R	8	DLC1_P88_R	33188432	NM_182643.1	DLC1	10395	13416854	-88	N	GGGAGGAGGGGAGAGCCCAGC[CG]CCTGGGCGTTTTAGGAGTTC	HP, ARHGAP7, STARD12, FLJ21120, p122-RhoGAP	Homo sapiens deleted in liver cancer 1 (DLC1), transcript variant 1, mRNA.	deleted in liver cancer 1 isoform 1	cg08768218	DLC1_P88_R	0.92626	0.9037	0.88275	0.84824	0.87311	0.90768	0.769	0.88082	0.32792	0.23306	0.34873	0.32452	0.36193	0.37916	0.43293	0.30367	0.54488	0.37855	0.23339	0.28525	0.35679	0.31157	0.35267	0.32072	0.68836	0.65617	0.54782	0.51846	0.74024	0.89043	0.74478	0.83583	0.77465	0.89583
EMR3_E61_F	19	EMR3_E61_F	23397638	NM_152939.1	EMR3	84658	14646749	61	N	AGCAAACTGCTTCCCCTCTTT[CG]CCATCAGACTCATGGTTCTGCTTTTCGTTT	.	Homo sapiens egf-like module containing, mucin-like, hormone receptor-like 3 (EMR3), transcript variant 2, mRNA.	egf-like module-containing mucin-like receptor 3 isoform b	cg15552238	EMR3_E61_F	0.91781	0.90638	0.91789	0.90574	0.89773	0.91839	0.78867	0.885	0.43959	0.02457	0.1547	0.06579	0.17694	0.1465	0.15867	0.14545	0.07833	0.18186	0.76261	0.65781	0.68611	0.79392	0.79993	0.7888	0.60213	0.60967	0.7295	0.74466	0.85554	0.07033	0.07291	0.78116	0.83546	0.91968
ERCC3_P1210_R	2	ERCC3_P1210_R	4557562	NM_000122.1	ERCC3	2071	127769432	-1210	N	GGGCATTAAAGGTGATTCTGGTGA[CG]GCTCAGATGGAAAGGAGAAATA	XPB, BTF2, GTF2H, RAD25, TFIIH	Homo sapiens excision repair cross-complementing rodent repair deficiency, complementation group 3 (xeroderma pigmentosum group B complementing) (ERCC3), mRNA.	excision repair cross-complementing rodent repair deficiency, complementation group 3	cg13587811	ERCC3_P1210_R	0.94165	0.94557	0.93554	0.93018	0.93916	0.94321	0.89722	0.91673	0.90575	0.14983	0.70023	0.45927	0.63239	0.70519	0.73486	0.65061	0.73866	0.77019	0.92726	0.90876	0.91662	0.93193	0.91496	0.92243	0.93218	0.92721	0.95608	0.95155	0.93401	0.88697	0.70427	0.95712	0.93589	0.92273
ERN1_P809_R	17	ERN1_P809_R	50346000	NM_001433.2	ERN1	2081	59562017	-809	Y	GGATGTGAAGTTTGAGATGGTCTG[CG]TCACAACTCGTTGGAGGGAGTG	IRE1, IRE1P, FLJ30999	Homo sapiens endoplasmic reticulum to nucleus signalling 1 (ERN1), transcript variant 1, mRNA.	endoplasmic reticulum to nucleus signalling 1 isoform 1	cg13884260	ERN1_P809_R	0.85397	0.8676	0.80756	0.82868	0.84182	0.87747	0.60119	0.75005	0.22908	0.11374	0.15849	0.14707	0.23024	0.17121	0.19752	0.12489	0.19674	0.20117	0.23121	0.18786	0.29098	0.41363	0.19231	0.16064	0.23762	0.34535	0.46393	0.49605	0.73552	0.02635	0.1504	0.87392	0.87789	0.87286
EVI2A_E420_F	17	EVI2A_E420_F	51511748	NM_001003927.1	EVI2A	2123	26672423	420	N	AGGAAACCAAACTTAGATCCTT[CG]TAATCCTAATTTAAAACTCCATGGCGATGG	EVDA, EVI2	Homo sapiens ecotropic viral integration site 2A (EVI2A), transcript variant 1, mRNA.	ecotropic viral integration site 2A isoform 1	cg14414427	EVI2A_E420_F	0.95024	0.94928	0.93763	0.92841	0.94791	0.95537	0.89433	0.94019	0.21744	0.51157	0.55655	0.67772	0.37034	0.59831	0.6725	0.35034	0.42443	0.61052	0.93566	0.92203	0.92265	0.95869	0.94079	0.9427	0.92175	0.92202	0.93819	0.93293	0.45168	0.10125	0.48959	0.94712	0.94069	0.93809
EVI2A_P94_R	17	EVI2A_P94_R	51511748	NM_001003927.1	EVI2A	2123	26672937	-94	N	CATGACAGGAGGCTTTGTAGAACCAATCCC[CG]CCTCCAGAGCAGGGAGGGTTTT	EVDA, EVI2	Homo sapiens ecotropic viral integration site 2A (EVI2A), transcript variant 1, mRNA.	ecotropic viral integration site 2A isoform 1	cg23352695	EVI2A_P94_R	0.93425	0.93019	0.93338	0.90785	0.91172	0.94129	0.86429	0.92157	0.02351	0.03702	0.02491	0.01718	0.03072	0.03137	0.03404	0.02704	0.029	0.03478	0.92566	0.89652	0.90667	0.93699	0.92507	0.91978	0.87635	0.8993	0.93228	0.93112	0.37607	0.01978	0.06805	0.94347	0.9367	0.9322
FGF1_P357_R	5	FGF1_P357_R	15055540	NM_033136.1	FGF1	2246	142046169	-357	N	AGCCAGGAGGGAGGTAGAGACAGAAGA[CG]GTGGCAGCAGCTACCCTGGGTG	AFGF, ECGF, FGFA, ECGFA, ECGFB, HBGF1, GLIO703, ECGF-beta, FGF-alpha	Homo sapiens fibroblast growth factor 1 (acidic) (FGF1), transcript variant 2, mRNA.	fibroblast growth factor 1 (acidic) isoform 2 precursor	cg05353098	FGF1_P357_R	0.87465	0.77664	0.83595	0.82143	0.81795	0.85939	0.76879	0.70233	0.86462	0.92818	0.86457	0.89668	0.84187	0.89469	0.88702	0.84449	0.87112	0.83045	0.6285	0.30928	0.60304	0.76776	0.70511	0.69424	0.55418	0.54049	0.654	0.66527	0.27455	0.92651	0.73238	0.88197	0.3846	0.86767
FRK_P36_F	6	FRK_P36_F	31657133	NM_002031.2	FRK	2444	116488650	-36	N	CCTGTTTCAAGTCTGTTCCTGTCTTT[CG]ACCAGTCCGGATCTGGACGGCTCTCT	GTK, RAK, PTK5	Homo sapiens fyn-related kinase (FRK), mRNA.	fyn-related kinase	cg18764771	FRK_P36_F	0.89209	0.9006	0.83828	0.86691	0.88844	0.88775	0.78647	0.88371	0.7839	0.70511	0.74345	0.87511	0.85794	0.61035	0.9018	0.86285	0.80974	0.92362	0.0686	0.18704	0.22364	0.18396	0.20543	0.29041	0.28362	0.35526	0.33113	0.36204	0.50221	0.04264	0.02951	0.02765	0.03717	0.02297
GFAP_P56_R	17	GFAP_P56_R	24430142	NM_002055.2	GFAP	2670	40348450	-56	N	GAGTGGGCTAGACTGGCGATGCC[CG]GGTGCCCCTGGCAACACCCCCT	FLJ45472	Homo sapiens glial fibrillary acidic protein (GFAP), mRNA.	glial fibrillary acidic protein	cg03383006	GFAP_P56_R	0.78915	0.77657	0.61455	0.71033	0.7652	0.77795	0.54807	0.74416	0.82893	0.75133	0.78562	0.63279	0.77746	0.84626	0.76885	0.72025	0.79276	0.77867	0.30013	0.38771	0.44785	0.28259	0.35172	0.3248	0.56141	0.51162	0.7928	0.76449	0.20694	0.58183	0.5236	0.77037	0.72435	0.7614
GSTM1_P266_F	1	GSTM1_P266_F	23065546	NM_146421.1	GSTM1	2944	110031699	-266	Y	TGGCTGGTGTCTCAAGCGCACAGCCAAGT[CG]CTGTGGACCTAGCAAGGGCTG	MU, H-B, GST1, GTH4, GTM1, MU-1, GSTM1-1, MGC26563, GSTM1a-1a, GSTM1b-1b	Homo sapiens glutathione S-transferase M1 (GSTM1), transcript variant 2, mRNA.	glutathione S-transferase M1 isoform 2	cg19763514	GSTM1_P266_F	0.92607	0.9334	0.90073	0.90903	0.93476	0.93027	0.68076	0.49348	0.56345	0.38339	0.13185	0.0621	0.19331	0.72292	0.2438	0.36774	0.10822	0.10554	0.22877	0.27624	0.19569	0.38439	0.47532	0.37431	0.29511	0.44194	0.15118	0.14731	0.5859	0.80283	0.54336	0.95118	0.91452	0.88374
HDAC7A_P344_F	12	HDAC7A_P344_F	13259521	NM_015401.1	HDAC7A	51564	46479534	-344	N	AGCCTCACAGGCCCTCTGGGT[CG]CCACCCTCCCATGCTCTATCCC	HDAC7, DKFZP586J0917	Homo sapiens histone deacetylase 7A (HDAC7A), transcript variant 1, mRNA.	histone deacetylase 7A isoform a	cg25755806	HDAC7A_P344_F	0.89392	0.90993	0.88598	0.88829	0.89173	0.88532	0.75475	0.89668	0.91462	0.93797	0.90801	0.88243	0.9158	0.91171	0.91269	0.88929	0.85153	0.88003	0.12678	0.24218	0.34714	0.24124	0.21692	0.29525	0.84793	0.8799	0.63309	0.63035	0.34134	0.93366	0.76445	0.91494	0.91013	0.87964
HLA-DPA1_E35_R	6	HLA-DPA1_E35_R	24797073	NM_033554.2	HLA-DPA1	3113	33149321	35	N	CTCTGATATGGAACATTCTGTCTTCAGGG[CG]CATGTTGTGGGGTCTATAATTGA	HLADP, HLASB, HLA-DP1A	Homo sapiens major histocompatibility complex, class II, DP alpha 1 (HLA-DPA1), mRNA.	major histocompatibility complex, class II, DP alpha 1 precursor	cg09321817	HLA-DPA1_E35_R	0.92692	0.92595	0.92609	0.91558	0.92091	0.92086	0.89653	0.93502	0.51515	0.24211	0.45916	0.3337	0.46567	0.35477	0.52689	0.2932	0.28204	0.51604	0.93403	0.90777	0.90943	0.95018	0.92987	0.9306	0.91191	0.91074	0.86885	0.87273	0.92716	0.7614	0.72964	0.92173	0.90526	0.91596
HPN_P823_F	19	HPN_P823_F	33695154	NM_182983.1	HPN	3249	40222427	-823	N	CCTCTGAAAGCAAAGAGAACTGCACGGG[CG]TCCAGGTGGCCGAATAGCCCTG	TMPRSS1	Homo sapiens hepsin (transmembrane protease, serine 1) (HPN), transcript variant 1, mRNA.	hepsin (transmembrane protease, serine 1)	cg00566101	HPN_P823_F	0.90785	0.92325	0.89824	0.89766	0.89411	0.81915	0.76142	0.89202	0.51464	0.2017	0.45234	0.24084	0.55867	0.41823	0.45819	0.32502	0.50315	0.58721	0.85208	0.81993	0.85864	0.87416	0.85332	0.84888	0.90985	0.89885	0.89851	0.91078	0.84674	0.94263	0.88877	0.92655	0.92092	0.92034
HRASLS_P353_R	3	HRASLS_P353_R	38455407	NM_020386.2	HRASLS	57110	194441259	-353	Y	TTAGGGCCAGTCCTTCCTC[CG]CCACTTTGCTGACTCAAAGACCCAGA	A-C1, HSD28, HRASLS1, H-REV107	Homo sapiens HRAS-like suppressor (HRASLS), mRNA.	HRAS-like suppressor	cg14777903	HRASLS_P353_R	0.81674	0.86047	0.81227	0.84249	0.82112	0.79893	0.80154	0.89087	0.69139	0.51426	0.7024	0.82125	0.67906	0.64969	0.78147	0.80279	0.70624	0.73711	0.38444	0.05854	0.26229	0.20917	0.33007	0.34084	0.52536	0.53839	0.29494	0.26162	0.52936	0.54428	0.39264	0.91582	0.81494	0.90076
IFNGR2_P377_R	21	IFNGR2_P377_R	47419933	NM_005534.2	IFNGR2	3460	33696695	-377	Y	CTATGTTGCAAAACCCATTTTTGCTAA[CG]TGTCCAGTGGGCTCCCGGGACGAC	AF-1, IFGR2, IFNGT1	Homo sapiens interferon gamma receptor 2 (interferon gamma transducer 1) (IFNGR2), mRNA.	interferon-gamma receptor beta chain precursor	cg21449657	IFNGR2_P377_R	0.86025	0.91284	0.75374	0.827	0.86715	0.83422	0.50246	0.69298	0.62391	0.06494	0.34285	0.08789	0.24267	0.36617	0.31343	0.25344	0.14164	0.28725	0.4844	0.02023	0.47586	0.68506	0.60866	0.49811	0.35293	0.24403	0.66418	0.65295	0.58133	0.91998	0.58657	0.85174	0.91291	0.9184
IGFBP1_E48_R	7	IGFBP1_E48_R	61744448	NM_001013029.1	IGFBP1	3484	45894532	48	Y	ATTTTGAACACTCAGCTCCTAGCGTG[CG]GCGCTGCCAATCATTAACCTCCTGGTGC	AFBP, IBP1, PP12, IGF-BP25, hIGFBP-1	Homo sapiens insulin-like growth factor binding protein 1 (IGFBP1), transcript variant 2, mRNA.	insulin-like growth factor binding protein 1 isoform b precursor	cg20666158	IGFBP1_E48_R	0.86942	0.90227	0.667	0.84843	0.7873	0.82209	0.74653	0.90733	0.52349	0.26689	0.4892	0.25651	0.26663	0.30275	0.31274	0.41754	0.28882	0.4541	0.29378	0.15591	0.42778	0.47165	0.26081	0.28422	0.76407	0.79768	0.48169	0.43215	0.1704	0.06735	0.04024	0.90038	0.26647	0.94676
IL10_P348_F	1	IL10_P348_F	24430216	NM_000572.2	IL10	3586	205012810	-348	N	ATTCGCGTGTTCCTAGGTCACAGTGA[CG]TGGACAAATTGCCCATTCCAGAATAC	CSIF, TGIF, IL-10, IL10A, MGC126450, MGC126451	Homo sapiens interleukin 10 (IL10), mRNA.	interleukin 10 precursor	cg14180511	IL10_P348_F	0.95013	0.95575	0.943	0.92278	0.95256	0.95728	0.92808	0.94737	0.88853	0.09374	0.69277	0.5394	0.69254	0.65412	0.73633	0.62667	0.55074	0.67082	0.92462	0.89686	0.92668	0.93813	0.9127	0.91432	0.94792	0.95367	0.95119	0.94557	0.92996	0.96701	0.82043	0.95567	0.92783	0.94104
IL10_P85_F	1	IL10_P85_F	24430216	NM_000572.2	IL10	3586	205012547	-85	N	AGCCACAATCAAGGTTTCC[CG]GCACAGGATTTTTTCTGCTTAGAGCTCCT	CSIF, TGIF, IL-10, IL10A, MGC126450, MGC126451	Homo sapiens interleukin 10 (IL10), mRNA.	interleukin 10 precursor	cg10978799	IL10_P85_F	0.93857	0.93614	0.92409	0.90674	0.91525	0.91882	0.87	0.91589	0.32509	0.04324	0.16506	0.07616	0.14297	0.13574	0.16046	0.11132	0.12726	0.12663	0.86436	0.72453	0.86337	0.91561	0.89475	0.86442	0.71433	0.75392	0.92158	0.92326	0.90067	0.60596	0.83858	0.93613	0.90788	0.90511
IL16_P226_F	15	IL16_P226_F	27262654	NM_004513.3	IL16	3603	79262029	-226	N	TCAAGGAGGGCAGGAGTTGGAAG[CG]ACCGTTGTGAAACGTTAAAGATTT	LCF, IL-16, prIL-16, FLJ44234, HsT19289	Homo sapiens interleukin 16 (lymphocyte chemoattractant factor) (IL16), transcript variant 1, mRNA.	interleukin 16 isoform 1 precursor	cg12993983	IL16_P226_F	0.80377	0.73556	0.72652	0.68123	0.75771	0.85546	0.64419	0.76677	0.37543	0.22256	0.16243	0.19551	0.12365	0.12649	0.14412	0.10718	0.14857	0.18616	0.20174	0.38881	0.18771	0.20337	0.25126	0.25663	0.30487	0.17273	0.3831	0.42563	0.2581	0.1319	0.31732	0.21532	0.86418	0.87115
IL18BP_P51_R	11	IL18BP_P51_R	27502394	NM_005699.2	IL18BP	10068	71387536	-51	N	CTTCCCTCCTGTTAGGGTTGGCTCT[CG]AGCTTGTGTGCCAGTTCCTGGGTTGGCCGT	IL18BPa	Homo sapiens interleukin 18 binding protein (IL18BP), transcript variant C, mRNA.	interleukin 18 binding protein isoform C precursor	cg08430407	IL18BP_P51_R	0.80051	0.80208	0.79684	0.82134	0.78834	0.77251	0.77094	0.84282	0.02983	0.02703	0.05659	0.04971	0.06854	0.07012	0.05732	0.08324	0.08341	0.08153	0.68196	0.46797	0.4855	0.69793	0.57407	0.50899	0.58611	0.54273	0.5696	0.53819	0.6484	0.84966	0.76455	0.81254	0.73807	0.80625
JAK3_P156_R	19	JAK3_P156_R	47157314	NM_000215.2	JAK3	3718	17819956	-156	N	GCAGAAAGTTCCGGAAGCCTCTGCATCAGC[CG]CCCCGTTCAGACAGGCTGCTGGA	JAKL, LJAK, JAK-3, L-JAK, JAK3_HUMAN	Homo sapiens Janus kinase 3 (a protein tyrosine kinase, leukocyte) (JAK3), mRNA.	Janus kinase 3	cg02285920	JAK3_P156_R	0.81285	0.87465	0.77459	0.86059	0.77818	0.86901	0.82109	0.80243	0.01457	0.02553	0.0258	0.02488	0.03664	0.02909	0.02708	0.03402	0.03613	0.03648	0.33851	0.03355	0.21107	0.26335	0.27125	0.14571	0.14853	0.31382	0.36536	0.35542	0.45935	0.88324	0.8785	0.93638	0.91583	0.91664
LAT_E46_F	16	LAT_E46_F	62739153	NM_014387.3	LAT	27040	28903694	46	N	GGGTCCTGGATATGGAGGCCA[CG]GCTGCCAGCTGGCAGGTGGC	LAT1, pp36	Homo sapiens linker for activation of T cells (LAT), transcript variant 1, mRNA.	linker for activation of T cells isoform a	cg03108875	LAT_E46_F	0.82193	0.84768	0.822	0.83281	0.84484	0.83407	0.76842	0.84354	0.03724	0.03263	0.05836	0.03651	0.05081	0.04024	0.0303	0.06372	0.10158	0.04831	0.7798	0.46981	0.74683	0.80069	0.81291	0.75442	0.70672	0.73992	0.78919	0.80262	0.80029	0.79384	0.41393	0.86093	0.85425	0.81199
LCN2_P141_R	9	LCN2_P141_R	38455401	NM_005564.2	LCN2	3934	129951398	-141	N	AATGTCCCTCACTCTCCC[CG]TCCCTCTGTCTTGCCCAATCCTGAC	NGAL	Homo sapiens lipocalin 2 (oncogene 24p3) (LCN2), mRNA.	lipocalin 2 (oncogene 24p3)	cg14615559	LCN2_P141_R	0.94818	0.9422	0.93937	0.92784	0.94059	0.94058	0.89834	0.93418	0.94402	0.183	0.76354	0.69358	0.75944	0.77749	0.83081	0.67534	0.79195	0.80217	0.79659	0.90645	0.86634	0.73751	0.73708	0.79811	0.81767	0.7694	0.76888	0.79137	0.96298	0.64323	0.77548	0.03798	0.92073	0.79635
LCN2_P86_R	9	LCN2_P86_R	38455401	NM_005564.2	LCN2	3934	129951453	-86	N	GCAGAAATCTTGCCAAGTGTTTC[CG]CAGGAGTTGCTGGCAATTGCCTCACATTCC	NGAL	Homo sapiens lipocalin 2 (oncogene 24p3) (LCN2), mRNA.	lipocalin 2 (oncogene 24p3)	cg24638195	LCN2_P86_R	0.92402	0.92372	0.92146	0.91476	0.92783	0.91242	0.81906	0.91181	0.92482	0.13293	0.54136	0.30078	0.51445	0.5817	0.63717	0.55334	0.55808	0.60772	0.30408	0.41083	0.35787	0.323	0.40847	0.41731	0.53261	0.51857	0.55945	0.53924	0.90342	0.24088	0.58636	0.01616	0.77591	0.50936
LMO2_E148_F	11	LMO2_E148_F	6633806	NM_005574.2	LMO2	4005	33870264	148	N	CGGAGCCTTCACCCTTGCAG[CG]AGCTCTCTCACACCAGATGTGCTCTGCGT	TTG2, RBTN2, RHOM2, RBTNL1	Homo sapiens LIM domain only 2 (rhombotin-like 1) (LMO2), mRNA.	LIM domain only 2	cg22902574	LMO2_E148_F	0.95236	0.95663	0.95097	0.94257	0.94246	0.94364	0.8914	0.94411	0.78628	0.03848	0.36341	0.21388	0.42309	0.47851	0.48091	0.49333	0.28439	0.54287	0.93921	0.91191	0.94036	0.95288	0.86776	0.87402	0.95104	0.94465	0.96862	0.96438	0.9463	0.90353	0.80795	0.94727	0.95599	0.94379
LMO2_P794_R	11	LMO2_P794_R	6633806	NM_005574.2	LMO2	4005	33871206	-794	N	CTGTCTGCTGGGCAAGGCCCAATTC[CG]AGGTGACAGCTCACCGGGCCTC	TTG2, RBTN2, RHOM2, RBTNL1	Homo sapiens LIM domain only 2 (rhombotin-like 1) (LMO2), mRNA.	LIM domain only 2	cg02028355	LMO2_P794_R	0.95504	0.95368	0.94471	0.94037	0.94595	0.96085	0.91343	0.93812	0.72746	0.03975	0.35436	0.18938	0.37112	0.43215	0.48727	0.51785	0.24847	0.56392	0.62104	0.75666	0.81129	0.68193	0.55741	0.61391	0.92268	0.92455	0.90984	0.9073	0.9556	0.96543	0.86163	0.9391	0.95433	0.9506
LTA_E28_R	6	LTA_E28_R	6806892	NM_000595.2	LTA	4049	31648100	28	N	CATCTCCTTGGGCTGCCCGTGCTT[CG]TGCTTTGGACTACCGCCCAGCAGTGTC	LT, TNFB, TNFSF1	Homo sapiens lymphotoxin alpha (TNF superfamily, member 1) (LTA), mRNA.	lymphotoxin alpha precursor	cg24216966	LTA_E28_R	0.90812	0.91935	0.92528	0.89965	0.91177	0.93862	0.86803	0.89781	0.21224	0.91346	0.10577	0.8098	0.67731	0.75368	0.10498	0.63089	0.72188	0.08669	0.69244	0.73248	0.80621	0.80295	0.71831	0.71232	0.82263	0.29696	0.93436	0.94943	0.47247	0.909	0.42182	0.95721	0.94446	0.242
LTB4R_E64_R	14	LTB4R_E64_R	31881791	NM_181657.1	LTB4R	1241	23852421	64	N	CCTGAACTCTGACTTCAGTTCTTGCTG[CG]GTTTCTGCCCATTTTTTTCATATCCT	BLT1, BLTR, P2Y7, GPR16, LTBR1, P2RY7, CMKRL1, LTB4R1	Homo sapiens leukotriene B4 receptor (LTB4R), mRNA.	leukotriene B4 receptor	cg07869853	LTB4R_E64_R	0.93128	0.93705	0.94059	0.89373	0.9214	0.91921	0.77732	0.912	0.15144	0.07925	0.11974	0.10533	0.0973	0.16479	0.14071	0.09811	0.10516	0.1207	0.80826	0.75877	0.76557	0.8741	0.75969	0.76134	0.84904	0.85393	0.83778	0.81571	0.91318	0.92357	0.82047	0.93859	0.94383	0.89232
LTB4R_P163_F	14	LTB4R_P163_F	31881791	NM_181657.1	LTB4R	1241	23852194	-163	N	GGGGAAGAAAGGCCATCAAGGTAGATG[CG]GGTGGGGAACAGCTTGAG	BLT1, BLTR, P2Y7, GPR16, LTBR1, P2RY7, CMKRL1, LTB4R1	Homo sapiens leukotriene B4 receptor (LTB4R), mRNA.	leukotriene B4 receptor	cg14137885	LTB4R_P163_F	0.93793	0.9406	0.93131	0.92479	0.93688	0.92841	0.88994	0.9112	0.39925	0.07407	0.14609	0.06149	0.06874	0.20221	0.2316	0.09908	0.17356	0.14716	0.91533	0.89521	0.92055	0.94255	0.9281	0.92119	0.89713	0.91216	0.89777	0.89958	0.94574	0.96035	0.87531	0.9465	0.94208	0.91543
MMP9_P189_F	20	MMP9_P189_F	74272286	NM_004994.2	MMP9	4318	44070765	-189	N	TTGCCTGACTTGGCAGTGGAGACTG[CG]GGCAGTGGAGAGAGGAGG	GELB, CLG4B	Homo sapiens matrix metallopeptidase 9 (gelatinase B, 92kDa gelatinase, 92kDa type IV collagenase) (MMP9), mRNA.	matrix metalloproteinase 9 preproprotein	cg02310296	MMP9_P189_F	0.86394	0.76919	0.90877	0.84342	0.85599	0.92063	0.83323	0.67787	0.56319	0.07323	0.26449	0.1243	0.16717	0.21968	0.27922	0.29058	0.13794	0.31309	0.34917	0.39143	0.27975	0.4309	0.49974	0.50514	0.77123	0.80589	0.78821	0.78321	0.76806	0.13295	0.22647	0.95455	0.94745	0.90142
MPL_P62_F	1	MPL_P62_F	4885490	NM_005373.1	MPL	4352	43576000	-62	N	AGGGGCAGGGACAGGGACAGGA[CG]TGGGGCTGTATCTGACAGGA	MPLV, TPOR, C-MPL, CD110	Homo sapiens myeloproliferative leukemia virus oncogene (MPL), mRNA.	myeloproliferative leukemia virus oncogene	cg22126520	MPL_P62_F	0.79885	0.77448	0.83132	0.7706	0.82122	0.8162	0.72126	0.79336	0.44808	0.12338	0.26421	0.25792	0.39261	0.25962	0.33573	0.35121	0.31345	0.31253	0.8766	0.84801	0.89393	0.9212	0.87816	0.87772	0.88038	0.86986	0.78386	0.80769	0.90666	0.67003	0.56405	0.88876	0.90142	0.86737
NAT2_P11_F	8	NAT2_P11_F	4557782	NM_000015.1	NAT2	10	18293024	-11	N	AACTAGACTCTGGTGTCAGGGTGATA[CG]GAATTCCAGTGAGATCACTTCCCT	AAC2	Homo sapiens N-acetyltransferase 2 (arylamine N-acetyltransferase) (NAT2), mRNA.	arylamide acetylase 2	cg07102632	NAT2_P11_F	0.92719	0.92581	0.85718	0.87458	0.91271	0.92492	0.77392	0.78491	0.82899	0.8706	0.90572	0.89111	0.88399	0.90416	0.91894	0.87046	0.89374	0.88449	0.14606	0.26124	0.36263	0.26402	0.19428	0.23259	0.61131	0.55462	0.61064	0.58682	0.70486	0.75977	0.38842	0.87739	0.89342	0.90935
OSM_P188_F	22	OSM_P188_F	28178862	NM_020530.3	OSM	5008	28993028	-188	Y	CGCTCCTCCTCCTGTTTTCTT[CG]AATTCGTTCTTCGAGGTCAGCCCTAC	MGC20461	Homo sapiens oncostatin M (OSM), mRNA.	oncostatin M precursor	cg04546763	OSM_P188_F	0.96021	0.96444	0.95739	0.92198	0.95515	0.94158	0.88534	0.93709	0.01416	0.01532	0.01968	0.01966	0.02744	0.01986	0.02128	0.02928	0.03366	0.02166	0.92829	0.90353	0.9006	0.93938	0.93255	0.91752	0.8167	0.85308	0.95319	0.9564	0.95258	0.96134	0.88122	0.96011	0.92648	0.91181
OSM_P34_F	22	OSM_P34_F	28178862	NM_020530.3	OSM	5008	28992874	-34	N	CAGGCTGGCAGCCACTTTATGCC[CG]CTGGGGCGATTGGCCAACACCTCATGA	MGC20461	Homo sapiens oncostatin M (OSM), mRNA.	oncostatin M precursor	cg10467217	OSM_P34_F	0.89645	0.89538	0.90281	0.88346	0.89367	0.88041	0.8118	0.86956	0.04323	0.03134	0.07691	0.0846	0.0889	0.08373	0.08052	0.1113	0.09574	0.08835	0.84141	0.78868	0.84737	0.83642	0.82994	0.82023	0.55977	0.60979	0.8929	0.8864	0.86675	0.89615	0.6821	0.84837	0.88004	0.85291
PADI4_E24_F	1	PADI4_E24_F	6912575	NM_012387.1	PADI4	23569	17507303	24	N	TCCTACAGCCAGAGGGACGAGCTAGCCCGA[CG]ATGGCCCAGGGGACATTGATC	PAD, PDI4, PDI5, PADI5	Homo sapiens peptidyl arginine deiminase, type IV (PADI4), mRNA.	peptidyl arginine deiminase, type IV	cg18333690	PADI4_E24_F	0.88882	0.83996	0.87582	0.81847	0.86368	0.91224	0.89708	0.8742	0.39581	0.03405	0.19003	0.08104	0.1787	0.30641	0.34929	0.18065	0.22188	0.30181	0.87139	0.84919	0.88411	0.89664	0.87414	0.83632	0.87009	0.85179	0.88805	0.88377	0.91362	0.60984	0.68511	0.92369	0.91683	0.93798
PADI4_P1158_R	1	PADI4_P1158_R	6912575	NM_012387.1	PADI4	23569	17506121	-1158	N	ACCCACGAAACGCTCTATGTTCA[CG]CCAGACTCCCATGCATGCACCCTT	PAD, PDI4, PDI5, PADI5	Homo sapiens peptidyl arginine deiminase, type IV (PADI4), mRNA.	peptidyl arginine deiminase, type IV	cg19159961	PADI4_P1158_R	0.88455	0.88559	0.8095	0.84107	0.86824	0.87553	0.56869	0.89196	0.50322	0.75796	0.67639	0.6823	0.54619	0.64233	0.68624	0.61687	0.70388	0.60948	0.04892	0.0184	0.18244	0.25319	0.18434	0.1701	0.33499	0.23282	0.53083	0.53904	0.45749	0.41358	0.39792	0.79934	0.36439	0.67456
PECAM1_E32_R	17	PECAM1_E32_R	21314616	NM_000442.2	PECAM1	5175	59817691	32	Y	GCGCCTGCAGAGAGACCGGCTGTGG[CG]CTGGTCAGGTAATGGCAGCCATGG	CD31, PECAM-1	Homo sapiens platelet/endothelial cell adhesion molecule (CD31 antigen) (PECAM1), mRNA.	platelet/endothelial cell adhesion molecule (CD31 antigen)	cg12476586	PECAM1_E32_R	0.92721	0.9307	0.91466	0.90741	0.89888	0.91206	0.8619	0.9063	0.49662	0.03454	0.17092	0.13489	0.16398	0.26494	0.23294	0.2485	0.1414	0.27161	0.90331	0.78036	0.88696	0.91387	0.88531	0.86362	0.81883	0.80115	0.81633	0.80053	0.90219	0.95109	0.75219	0.92692	0.92856	0.92252
PECAM1_P135_F	17	PECAM1_P135_F	21314616	NM_000442.2	PECAM1	5175	59817858	-135	Y	CAAGGCACAAGTGACATTTGCCTTGG[CG]TTCTTGACCCTCCCTCTGTCTCGC	CD31, PECAM-1	Homo sapiens platelet/endothelial cell adhesion molecule (CD31 antigen) (PECAM1), mRNA.	platelet/endothelial cell adhesion molecule (CD31 antigen)	cg05359956	PECAM1_P135_F	0.86036	0.86525	0.82706	0.86543	0.84325	0.83601	0.79914	0.86686	0.30867	0.03509	0.15228	0.12099	0.25206	0.29242	0.27218	0.23022	0.24661	0.28992	0.88704	0.68391	0.79464	0.90128	0.86763	0.85786	0.79964	0.79918	0.75273	0.71653	0.83968	0.92174	0.82308	0.90495	0.85975	0.90133
PSCA_E359_F	8	PSCA_E359_F	29893565	NM_005672.2	PSCA	8000	143759274	359	N	TCCTAGGGGGCAGGTAGACAGACTGA[CG]GATGGATGGGCAGAGATGC	PRO232	Homo sapiens prostate stem cell antigen (PSCA), mRNA.	prostate stem cell antigen	cg20546389	PSCA_E359_F	0.7182	0.83274	0.79771	0.75972	0.82941	0.83619	0.56395	0.72647	0.10141	0.13436	0.0813	0.05748	0.08629	0.06885	0.09628	0.13837	0.12782	0.07767	0.78701	0.49306	0.76909	0.87215	0.77403	0.74479	0.69785	0.56757	0.63903	0.65952	0.8359	0.79938	0.45345	0.7594	0.27154	0.86031
PYCARD_P150_F	16	PYCARD_P150_F	22035619	NM_145182.1	PYCARD	29108	31121902	-150	Y	TTATTGGAGCACCTAGGCTTAGAACCT[CG]GATTTCTAGAACCCCGAAACCTC	ASC, TMS1, CARD5, MGC10332	Homo sapiens PYD and CARD domain containing (PYCARD), transcript variant 2, mRNA.	PYD and CARD domain containing isoform b	cg15468095	PYCARD_P150_F	0.91504	0.92837	0.8858	0.88164	0.89999	0.89956	0.79782	0.82778	0.31897	0.25561	0.27916	0.07633	0.07784	0.1611	0.20885	0.11479	0.10697	0.23228	0.29566	0.20894	0.08744	0.51904	0.35231	0.26663	0.24944	0.33587	0.71792	0.68025	0.78528	0.76906	0.61246	0.88499	0.91503	0.91752
RUNX3_P247_F	1	RUNX3_P247_F	72534651	NM_001031680.1	RUNX3	864	25164309	-247	Y	CGGCCTTGGCTCATTGGCTGGGCCG[CG]GTCACCTGGGCCGTGATGTCACGGCC	AML2, CBFA3, PEBP2aC	Homo sapiens runt-related transcription factor 3 (RUNX3), transcript variant 1, mRNA.	runt-related transcription factor 3 isoform 1	cg10672665	RUNX3_P247_F	0.94071	0.95147	0.94661	0.9284	0.94513	0.94367	0.87904	0.90113	0.12767	0.83512	0.78679	0.78917	0.73028	0.7375	0.73244	0.65643	0.77024	0.76156	0.93309	0.88299	0.93428	0.95401	0.94478	0.93865	0.86409	0.87279	0.95396	0.9521	0.94785	0.94254	0.75203	0.91436	0.91239	0.92173
RUNX3_P393_R	1	RUNX3_P393_R	72534651	NM_001031680.1	RUNX3	864	25164455	-393	Y	TTTTATTTGTGAGGCTGGCCTCAGCACG[CG]GCCCAAGAAACAGAACTGAAAGCGG	AML2, CBFA3, PEBP2aC	Homo sapiens runt-related transcription factor 3 (RUNX3), transcript variant 1, mRNA.	runt-related transcription factor 3 isoform 1	cg12607238	RUNX3_P393_R	0.96637	0.96153	0.96113	0.94735	0.96069	0.95534	0.90382	0.93927	0.09774	0.88511	0.87438	0.89185	0.87262	0.88818	0.88136	0.84976	0.87595	0.86718	0.95444	0.94425	0.94338	0.96445	0.9578	0.95495	0.92615	0.92769	0.97186	0.97126	0.96488	0.96136	0.81105	0.94422	0.94487	0.9456
S100A4_E315_F	1	S100A4_E315_F	9845515	NM_019554.1	S100A4	6275	151784591	315	N	CATACCAACACGTACTATAGCAACAG[CG]TGTGCAAGCCCACATCTCAGAAGCA	42A, 18A2, CAPL, MTS1, P9KA, PEL98	Homo sapiens S100 calcium binding protein A4 (calcium protein, calvasculin, metastasin, murine placental homolog) (S100A4), transcript variant 2, mRNA.	S100 calcium-binding protein A4	cg22502265	S100A4_E315_F	0.94239	0.93093	0.90345	0.87042	0.91598	0.89564	0.7987	0.89583	0.04399	0.0296	0.0272	0.03011	0.03594	0.0283	0.03567	0.02589	0.04196	0.04061	0.72178	0.54038	0.55354	0.79671	0.63507	0.53936	0.15393	0.16604	0.65132	0.65401	0.89234	0.76662	0.47434	0.67695	0.04044	0.44207
S100A4_P194_R	1	S100A4_P194_R	9845515	NM_019554.1	S100A4	6275	151785100	-194	N	CCCGTGGGTAACGGGTAAGCCCTAG[CG]GTTACTAGCAGGGGACTGGAT	42A, 18A2, CAPL, MTS1, P9KA, PEL98	Homo sapiens S100 calcium binding protein A4 (calcium protein, calvasculin, metastasin, murine placental homolog) (S100A4), transcript variant 2, mRNA.	S100 calcium-binding protein A4	cg13091627	S100A4_P194_R	0.92814	0.93613	0.93363	0.92252	0.9263	0.92226	0.85673	0.91219	0.13402	0.25182	0.27673	0.37481	0.25421	0.36437	0.33157	0.30248	0.42681	0.43217	0.79384	0.62513	0.80252	0.80278	0.79612	0.70967	0.70012	0.68172	0.91734	0.91696	0.93711	0.95144	0.84304	0.90739	0.9155	0.84193
SEPT5_P464_R	22	SEPT5_P464_R	58331273	NM_001009939.1	SEPT5	5413	18081523	-464	Y	CCTACAGCCTGCCAGGTGCGTCTGCT[CG]CAGAGCAGGTCTGCGCAGCACCGAGC	H5, CDCREL, PNUTL1, CDCREL1, CDCREL-1, HCDCREL-1	Homo sapiens septin 5 (SEPT5), transcript variant 2, mRNA.	septin 5 isoform 2	cg01250674	SEPT5_P464_R	0.89039	0.89652	0.89484	0.87737	0.87983	0.88135	0.77613	0.79709	0.87915	0.6152	0.4827	0.57557	0.65157	0.4644	0.77456	0.65117	0.64034	0.68698	0.13499	0.02658	0.17907	0.28471	0.18049	0.20148	0.35681	0.46721	0.2034	0.20554	0.31178	0.92824	0.44227	0.92359	0.87633	0.89095
SLC22A18_P216_R	11	SLC22A18_P216_R	34734074	NM_002555.3	SLC22A18	5002	2877311	-216	N	GTCAGCCTGGATCCTCTCATC[CG]GCAGAACTGTCGCCTTGCTTCTCTGAAGCG	HET, ITM, BWR1A, IMPT1, TSSC5, ORCTL2, BWSCR1A, SLC22A1L, p45-BWR1A, DKFZp667A184	Homo sapiens solute carrier family 22 (organic cation transporter), member 18 (SLC22A18), transcript variant 1, mRNA.	tumor suppressing subtransferable candidate 5	cg25427871	SLC22A18_P216_R	0.92102	0.89781	0.83603	0.81489	0.89346	0.89677	0.80075	0.84989	0.67437	0.07645	0.29891	0.29546	0.40796	0.49542	0.49861	0.4244	0.25641	0.48149	0.86597	0.64254	0.78683	0.87051	0.79566	0.78539	0.60068	0.50356	0.67353	0.68107	0.75776	0.64192	0.77763	0.2439	0.11785	0.86973
SLC5A5_E60_F	19	SLC5A5_E60_F	4507034	NM_000453.1	SLC5A5	6528	17843842	60	Y	GGACAGACAGCCGGCTGCATGGGACAG[CG]GAACCCAGAGTGAGAGGGG	NIS	Homo sapiens solute carrier family 5 (sodium iodide symporter), member 5 (SLC5A5), mRNA.	solute carrier family 5 (sodium iodide symporter), member 5	cg04997686	SLC5A5_E60_F	0.90169	0.89675	0.79358	0.89438	0.87564	0.86424	0.76858	0.84655	0.8027	0.17484	0.3581	0.28662	0.31926	0.40071	0.43459	0.60846	0.35361	0.59856	0.29603	0.27456	0.44237	0.43543	0.37804	0.36346	0.60521	0.63135	0.39585	0.47286	0.56301	0.90025	0.85104	0.94452	0.83736	0.92655
SNCG_P53_F	10	SNCG_P53_F	4507112	NM_003087.1	SNCG	6623	88708342	-53	Y	CGTCAATAGGAGGCATCGGGGACAGC[CG]CTGCGGCAGCACTCGAGCCAGCTCAAG	SR, BCSG1	Homo sapiens synuclein, gamma (breast cancer-specific protein 1) (SNCG), mRNA.	synuclein, gamma (breast cancer-specific protein 1)	cg12027410	SNCG_P53_F	0.88776	0.63517	0.78234	0.82729	0.8347	0.89648	0.82981	0.87302	0.75452	0.49317	0.7149	0.71137	0.7122	0.51092	0.84189	0.72531	0.65	0.82862	0.03772	0.19014	0.30793	0.3658	0.13887	0.28366	0.28176	0.17358	0.25128	0.29507	0.11943	0.0613	0.06877	0.11464	0.89346	0.03196
SPI1_P48_F	11	SPI1_P48_F	4507174	NM_003120.1	SPI1	6688	47356722	-48	N	GTCCCCTTGGGGTGACATCAC[CG]CCCCAACCCGTTTGCATAAATCTC	OF, PU.1, SFPI1, SPI-A	Homo sapiens spleen focus forming virus (SFFV) proviral integration oncogene spi1 (SPI1), mRNA.	spleen focus forming virus (SFFV) proviral integration oncogene spi1	cg03565868	SPI1_P48_F	0.81754	0.87515	0.8227	0.79392	0.84693	0.83856	0.6877	0.72505	0.73332	0.0511	0.39436	0.23047	0.37094	0.49545	0.5246	0.28462	0.23951	0.50459	0.83641	0.52432	0.83457	0.9291	0.89385	0.8336	0.91237	0.85739	0.85129	0.86438	0.85866	0.90678	0.31258	0.89285	0.8734	0.80404
STAT5A_E42_F	17	STAT5A_E42_F	21618341	NM_003152.2	STAT5A	6776	37693133	42	N	TGCTGTGGCAAGGCCTGTAGAGAGTTT[CG]AAGTTAGGAGGACTCAAGACGGT	MGF, STAT5	Homo sapiens signal transducer and activator of transcription 5A (STAT5A), mRNA.	signal transducer and activator of transcription 5A	cg18292634	STAT5A_E42_F	0.93688	0.94033	0.90808	0.92418	0.91383	0.90704	0.76673	0.86244	0.02037	0.0406	0.01073	0.00944	0.01075	0.01311	0.01033	0.01168	0.01124	0.00943	0.17023	0.12854	0.06578	0.16683	0.07669	0.06022	0.04084	0.17959	0.47278	0.47597	0.46289	0.11184	0.06131	0.9488	0.9505	0.93295
STAT5A_P704_R	17	STAT5A_P704_R	21618341	NM_003152.2	STAT5A	6776	37692387	-704	N	CAGCCACCGACAGGCTGCATGA[CG]GTGGCAAAGTCACTTCCCCTCTCTG	MGF, STAT5	Homo sapiens signal transducer and activator of transcription 5A (STAT5A), mRNA.	signal transducer and activator of transcription 5A	cg09355539	STAT5A_P704_R	0.8924	0.90033	0.88591	0.89087	0.89508	0.88128	0.8573	0.89313	0.44672	0.0315	0.13501	0.05757	0.1666	0.09831	0.18902	0.12239	0.07483	0.15466	0.74996	0.3799	0.69142	0.78066	0.72881	0.64307	0.44243	0.51053	0.8211	0.80722	0.74796	0.9315	0.70155	0.92502	0.8921	0.88601
TGFB3_E58_R	14	TGFB3_E58_R	4507464	NM_003239.1	TGFB3	7043	75517184	58	N	CAGGAAGCGCTGGCAACCCTGAGGA[CG]AAGAAGCGGACTGTGTGCCTT	FLJ16571, TGF-beta3	Homo sapiens transforming growth factor, beta 3 (TGFB3), mRNA.	transforming growth factor, beta 3	cg17928876	TGFB3_E58_R	0.94591	0.94668	0.86442	0.88609	0.90129	0.9056	0.82164	0.86341	0.97091	0.94908	0.95321	0.95319	0.95393	0.95221	0.95835	0.94516	0.95326	0.95521	0.09007	0.19919	0.31869	0.17361	0.23881	0.27179	0.44453	0.37598	0.73904	0.7328	0.57889	0.96824	0.82191	0.94741	0.00776	0.94189
TIE1_E66_R	1	TIE1_E66_R	31543809	NM_005424.2	TIE1	7075	43539317	66	N	CCAGCTCGTCCTGGCTGGCCTGGGT[CG]GCCTCTGGAGTATGGTCTGGCGGGTGCCCC	TIE, JTK14	Homo sapiens tyrosine kinase with immunoglobulin-like and EGF-like domains 1 (TIE1), mRNA.	tyrosine kinase with immunoglobulin-like and EGF-like domains 1	cg19492156	TIE1_E66_R	0.91018	0.91662	0.91881	0.90815	0.92232	0.91471	0.85547	0.88396	0.56212	0.07635	0.19051	0.09337	0.20451	0.24413	0.26663	0.17086	0.0842	0.14808	0.84576	0.6315	0.73497	0.86148	0.81191	0.78645	0.79894	0.79502	0.77214	0.78376	0.75199	0.33102	0.56661	0.92151	0.91143	0.88619
TM7SF3_P1068_R	12	TM7SF3_P1068_R	7706574	NM_016551.1	TM7SF3	51768	27059473	-1068	N	GGAAGAGGGACTGGGCTCAACTC[CG]AATACAGCGTGGGCAAGAGGGA	.	Homo sapiens transmembrane 7 superfamily member 3 (TM7SF3), mRNA.	transmembrane 7 superfamily member 3	cg03385215	TM7SF3_P1068_R	0.9372	0.94713	0.9036	0.91448	0.93883	0.9467	0.88187	0.92023	0.85342	0.15358	0.47458	0.40757	0.52017	0.63054	0.66976	0.58781	0.44502	0.60765	0.87484	0.85585	0.88189	0.87181	0.84502	0.84486	0.92339	0.92518	0.89588	0.91227	0.82139	0.94086	0.82233	0.90179	0.93399	0.93057
TNFRSF1A_P678_F	12	TNFRSF1A_P678_F	23312372	NM_001065.2	TNFRSF1A	7132	6322200	-678	N	TCCTGGCTCTGCCACCAATCATG[CG]ACATCAGGCAACTCCTCTCCTAAGC	FPF, p55, p60, TBP1, TNF-R, TNFAR, TNFR1, p55-R, CD120a, TNFR55, TNFR60, TNF-R-I, TNF-R55, MGC19588	Homo sapiens tumor necrosis factor receptor superfamily, member 1A (TNFRSF1A), mRNA.	tumor necrosis factor receptor 1 precursor	cg18805708	TNFRSF1A_P678_F	0.92702	0.91445	0.89442	0.89566	0.90617	0.89048	0.88033	0.90822	0.91597	0.20997	0.69587	0.5747	0.75738	0.69849	0.77873	0.72662	0.78439	0.79715	0.66958	0.66343	0.82211	0.79642	0.58729	0.61747	0.84033	0.85997	0.90614	0.9139	0.94463	0.84954	0.76258	0.94561	0.89735	0.79399
TNFSF8_E258_R	9	TNFSF8_E258_R	24119162	NM_001244.2	TNFSF8	944	116732333	258	N	CCCCAGGTGGCTGGCCACGGAGCC[CG]CCGGCACATGCATGGCTGTGTCTC	CD153, CD30L, CD30LG	Homo sapiens tumor necrosis factor (ligand) superfamily, member 8 (TNFSF8), mRNA.	tumor necrosis factor (ligand) superfamily, member 8	cg09980061	TNFSF8_E258_R	0.9657	0.97036	0.95521	0.95339	0.95969	0.96415	0.9086	0.94377	0.02374	0.04879	0.01566	0.0225	0.02991	0.06427	0.04209	0.04384	0.02374	0.05574	0.9523	0.9227	0.95383	0.96448	0.9503	0.94818	0.91282	0.91369	0.96231	0.96122	0.94289	0.91932	0.77073	0.95758	0.94895	0.95338
TNFSF8_P184_F	9	TNFSF8_P184_F	24119162	NM_001244.2	TNFSF8	944	116732775	-184	Y	CACACACAAAGCAACTTCTGTTT[CG]TTTAGACTCTGCCACAAAACGCCTTC	CD153, CD30L, CD30LG	Homo sapiens tumor necrosis factor (ligand) superfamily, member 8 (TNFSF8), mRNA.	tumor necrosis factor (ligand) superfamily, member 8	cg19343707	TNFSF8_P184_F	0.88749	0.89867	0.89525	0.86606	0.90665	0.90722	0.59921	0.79582	0.01581	0.03172	0.01211	0.01213	0.01089	0.01113	0.02105	0.01412	0.01304	0.01327	0.52537	0.24768	0.44163	0.59409	0.49807	0.48526	0.72742	0.69043	0.7782	0.75378	0.67426	0.54869	0.36679	0.32402	0.85394	0.73518
TRIP6_P1090_F	7	TRIP6_P1090_F	23308730	NM_003302.1	TRIP6	7205	100301891	-1090	Y	AAGGGGACTTTGTGAACAGTGGG[CG]GGGAGACGCAGAGGCAGAGG	OIP1, ZRP-1, MGC3837, MGC4423, MGC10556, MGC10558, MGC29959	Homo sapiens thyroid hormone receptor interactor 6 (TRIP6), mRNA.	thyroid hormone receptor interactor 6	cg09357642	TRIP6_P1090_F	0.96002	0.96572	0.961	0.93581	0.9631	0.95574	0.8396	0.90568	0.74109	0.08266	0.18597	0.10558	0.15953	0.2646	0.29187	0.28529	0.15796	0.40444	0.1871	0.20005	0.35298	0.24839	0.26515	0.32747	0.65325	0.62356	0.93633	0.95038	0.43831	0.95606	0.18105	0.95427	0.95646	0.0134
TRIP6_P1274_R	7	TRIP6_P1274_R	23308730	NM_003302.1	TRIP6	7205	100301707	-1274	Y	CTTGGGCATGGTGCCCGCTTGGCATAG[CG]CCCGGCTCCGGATCTTCCTGTGCCT	OIP1, ZRP-1, MGC3837, MGC4423, MGC10556, MGC10558, MGC29959	Homo sapiens thyroid hormone receptor interactor 6 (TRIP6), mRNA.	thyroid hormone receptor interactor 6	cg06647679	TRIP6_P1274_R	0.94003	0.94771	0.95632	0.93422	0.94895	0.92884	0.89186	0.9237	0.85337	0.11314	0.58427	0.32699	0.53034	0.64132	0.6531	0.62423	0.46469	0.71279	0.27629	0.6002	0.51126	0.35443	0.54759	0.48674	0.54796	0.47437	0.83882	0.82903	0.37875	0.69125	0.39224	0.7812	0.84269	0.03485
TSP50_P137_F	3	TSP50_P137_F	31543829	NM_013270.2	TSP50	29122	46734505	-137	Y	GCTCGTGGTGTCTGACCCGCAAGGG[CG]CCCCTAGTGACAGCCCTCCCTTATA	.	Homo sapiens testes-specific protease 50 (TSP50), mRNA.	testes-specific protease 50	cg13403573	TSP50_P137_F	0.93678	0.95194	0.91709	0.92137	0.93911	0.92097	0.79992	0.90086	0.50486	0.41814	0.22891	0.52928	0.82622	0.10046	0.69142	0.46638	0.29977	0.89142	0.50517	0.4955	0.43961	0.32685	0.25202	0.18755	0.17258	0.39014	0.19574	0.19909	0.46938	0.94238	0.8067	0.93808	0.926	0.90356
VAV1_E9_F	19	VAV1_E9_F	7108366	NM_005428.2	VAV1	7409	6723731	9	Y	AAAGAAGAGGAAGTGGTAGCACTAGCTGT[CG]CTCCACAGGCGAGCAGGGCAGGCG	VAV	Homo sapiens vav 1 oncogene (VAV1), mRNA.	vav 1 oncogene	cg02621492	VAV1_E9_F	0.9223	0.92922	0.89061	0.92088	0.89418	0.90769	0.70425	0.85753	0.01152	0.0105	0.0206	0.02216	0.03012	0.03003	0.02112	0.03541	0.02994	0.03214	0.44531	0.31076	0.51739	0.43994	0.35215	0.28961	0.31472	0.28464	0.75565	0.74602	0.84078	0.95707	0.88296	0.93614	0.92214	0.92944
VAV1_P317_F	19	VAV1_P317_F	7108366	NM_005428.2	VAV1	7409	6723405	-317	N	TGGAGTCAGAAGACCAGCTGAGTGATGA[CG]GGGCTGGACCAGACAGAGGA	VAV	Homo sapiens vav 1 oncogene (VAV1), mRNA.	vav 1 oncogene	cg15322770	VAV1_P317_F	0.80392	0.75636	0.82948	0.79819	0.76217	0.83065	0.83022	0.79216	0.12857	0.06557	0.114	0.03701	0.07239	0.046	0.23191	0.12559	0.08627	0.07382	0.45719	0.48507	0.55545	0.55015	0.53564	0.50676	0.58693	0.60895	0.64697	0.69502	0.72179	0.7117	0.57881	0.8889	0.8656	0.82496
WNT10B_P823_R	12	WNT10B_P823_R	16936521	NM_003394.2	WNT10B	7480	47652633	-823	Y	CTTGGGGTGCACAGGCAAAGGCAAAC[CG]CCTTAGGGAGACCCAGTGGCAGCG	WNT-12	Homo sapiens wingless-type MMTV integration site family, member 10B (WNT10B), mRNA.	wingless-type MMTV integration site family, member 10B precursor	cg23890019	WNT10B_P823_R	0.88325	0.9675	0.75048	0.94268	0.95998	0.93104	0.23118	0.78325	0.18648	0.13012	0.07634	0.07486	0.09595	0.08422	0.1281	0.15274	0.14914	0.10332	0.41781	0.32612	0.65223	0.55516	0.45203	0.45663	0.81084	0.78164	0.53685	0.52634	0.33219	0.89566	0.90687	0.95986	0.95967	0.95361
ZAP70_P220_R	2	ZAP70_P220_R	46488942	NM_001079.3	ZAP70	7535	97696243	-220	N	GGTATGCAGGCTTCCTCCCTTCTGA[CG]GTTCCTGCTGCTGGAGTCGTCCTTCCTGA	SRK, STD, TZK, ZAP-70	Homo sapiens zeta-chain (TCR) associated protein kinase 70kDa (ZAP70), transcript variant 1, mRNA.	zeta-chain associated protein kinase 70kDa isoform 1	cg09006159	ZAP70_P220_R	0.83873	0.77254	0.75711	0.6919	0.80019	0.83702	0.68989	0.78664	0.24577	0.44101	0.45597	0.3658	0.36025	0.44678	0.36724	0.35666	0.27086	0.31744	0.84443	0.37717	0.85106	0.87414	0.81363	0.80575	0.82892	0.76196	0.82151	0.81342	0.89726	0.79584	0.72313	0.89137	0.89516	0.88185
[truncated: 25 more columns]

## Sheet: B-II methylation > 0,8
Probe sets																DNA Methylation
TargetID	CHROMOSOME	PROBE_ID	GID	ACCESSION	SYMBOL	GENE_ID	CPG_COORDINATE	DIST_TO_TSS	CPG_ISLAND	INPUT_SEQUENCE	SYNONYM	ANNOTATION	PRODUCT	CG_NO	TargetID	Shef-1.AVG_Beta	Shef-4.AVG_Beta	Shef-5.AVG_Beta	Shef-7.AVG_Beta	H7.AVG_Beta	H14.AVG_Beta	H181.AVG_Beta	I3.AVG_Beta	Pool lymphocytes.AVG_Beta	Pool neutrophils.AVG_Beta	Leucocytes F1.AVG_Beta	Leucocytes F2.AVG_Beta	Leucocytes F3.AVG_Beta	Leucocytes F4.AVG_Beta	Leucocytes M1.AVG_Beta	Leucocytes M2.AVG_Beta	Leucocytes M3.AVG_Beta	Leucocytes M4.AVG_Beta	Muscle 1.AVG_Beta	Muscle-2.AVG_Beta	Muscle-3.AVG_Beta	Muscle-4.AVG_Beta	Muscle-5.AVG_Beta	Muscle-6.AVG_Beta	Breast-1.AVG_Beta	Breast2.AVG_Beta	Heart1.AVG_Beta	Heart2.AVG_Beta	Brain.AVG_Beta	MDA-MB-231.AVG_Beta	MDA-MB-231-2.AVG_Beta	HCC1937.AVG_Beta	BT-474.AVG_Beta	HCT116.AVG_Beta
ACVR1_E328_R	2	ACVR1_E328_R	10862690	NM_001105.2	ACVR1	90	158402708	328	N	GCACGAAGCGTTGCCAGTCTGGGAC[CG]GCTTCCAGTGAGGACAGCATTGTTT	ALK2, SKR1, ACTRI, ACVRLK2	Homo sapiens activin A receptor, type I (ACVR1), mRNA.	activin A type I receptor precursor	cg09919801	ACVR1_E328_R	0.90484	0.8802	0.87793	0.87037	0.8538	0.89399	0.81525	0.88726	0.88369	0.69833	0.78809	0.71646	0.78307	0.73176	0.75778	0.81583	0.80821	0.86541	0.08774	0.023	0.23071	0.07641	0.09549	0.10005	0.47157	0.3926	0.11481	0.10007	0.22545	0.9148	0.72179	0.85722	0.85202	0.91051
AFF3_P122_F	2	AFF3_P122_F	68348715	NM_001025108.1	AFF3	3899	100125591	-122	N	GTGACTAAACCAGATACCCAAC[CG]GCCAACTCTCACTTGTGGCAGGGCCT	LAF4, MLLT2-like	Homo sapiens AF4/FMR2 family, member 3 (AFF3), transcript variant 2, mRNA.	AF4/FMR2 family, member 3 isoform 2	cg23497683	AFF3_P122_F	0.94577	0.94743	0.93063	0.92644	0.93493	0.94191	0.88827	0.93419	0.03533	0.093	0.05636	0.05393	0.05343	0.05742	0.0795	0.03116	0.12602	0.03992	0.94579	0.91115	0.94538	0.96022	0.94056	0.94522	0.92001	0.92137	0.93856	0.93586	0.9573	0.45193	0.8289	0.76157	0.94441	0.93015
AIM2_P624_F	1	AIM2_P624_F	4757733	NM_004833.1	AIM2	9447	157313895	-624	N	GTCAGCAGTCAGCCAAGTTTT[CG]ACCATCTTGGCTTTAACCAGTTGCGGCC	PYHIN4	Homo sapiens absent in melanoma 2 (AIM2), mRNA.	absent in melanoma 2	cg17311798	AIM2_P624_F	0.94025	0.9421	0.92938	0.91738	0.93077	0.93543	0.89634	0.92604	0.63609	0.07064	0.46149	0.36521	0.57028	0.40186	0.57746	0.45104	0.28612	0.44184	0.75431	0.66644	0.83033	0.81466	0.82144	0.78499	0.8721	0.85198	0.92273	0.91547	0.92215	0.08525	0.65377	0.72705	0.68972	0.91411
ASB4_P52_R	7	ASB4_P52_R	7706378	NM_016116.1	ASB4	51666	94953168	-52	N	ACTCTCCAGCATGCGCCTGTTTGCT[CG]GTGCTGTTCTCTCGATAAATCACAACAAAG	ASB-4	Homo sapiens ankyrin repeat and SOCS box-containing 4 (ASB4), transcript variant 1, mRNA.	ankyrin repeat and SOCS box-containing protein 4 isoform a	cg19100779	ASB4_P52_R	0.93386	0.93211	0.88345	0.86867	0.81543	0.83555	0.78811	0.87601	0.93402	0.86855	0.9378	0.92775	0.94651	0.95197	0.95268	0.94979	0.94059	0.9567	0.11999	0.40792	0.23328	0.16947	0.24475	0.32007	0.88658	0.85316	0.53272	0.50826	0.87454	0.92503	0.84408	0.90546	0.91721	0.91564
BCR_P346_F	22	BCR_P346_F	11038640	NM_021574.1	BCR	613	21852206	-346	Y	CTCTGACACGACGACTGGGCAGTGC[CG]GTGACGCTTATGGCACTGCGG	ALL, CML, PHL, BCR1, D22S11, D22S662	Homo sapiens breakpoint cluster region (BCR), transcript variant 2, mRNA.	breakpoint cluster region isoform 2	cg01574123	BCR_P346_F	0.94506	0.93105	0.92827	0.90648	0.92698	0.93401	0.74775	0.88386	0.86698	0.52441	0.33981	0.40147	0.52481	0.32812	0.60129	0.52352	0.63134	0.62318	0.0187	0.01573	0.05045	0.03977	0.05642	0.06432	0.27792	0.20481	0.39846	0.43017	0.26489	0.093	0.85383	0.95806	0.9347	0.92447
CALCA_E174_R	11	CALCA_E174_R	76880483	NM_001033952.1	CALCA	796	14950234	174	Y	TCCAACCTAGGGCACGAGCCTGGTATAAAT[CG]CGGACTAACAGAGACTATCTGATGAA	CT, KC, CGRP, CALC1, CGRP1, CGRP-I, MGC126648	Homo sapiens calcitonin/calcitonin-related polypeptide, alpha (CALCA), transcript variant 2, mRNA.	calcitonin isoform CALCA preproprotein	cg09068492	CALCA_E174_R	0.05741	0.09073	0.03713	0.06971	0.82267	0.06419	0.04352	0.91951	0.34054	0.15167	0.52748	0.27731	0.18982	0.22985	0.44657	0.36036	0.47856	0.40167	0.07569	0.02541	0.07194	0.0694	0.08379	0.05416	0.11484	0.10175	0.04366	0.04398	0.07227	0.88268	0.89285	0.13435	0.84676	0.92368
CARD15_P665_F	16	CARD15_P665_F	11545911	NM_022162.1	CARD15	64127	49287886	-665	N	ATTTCGCCTGAAGAGGGGAAGCC[CG]ACCAGGTAATAAAGGAGTAAGAGGAA	CD, ACUG, BLAU, IBD1, NOD2, NOD2B, PSORAS1	Homo sapiens caspase recruitment domain family, member 15 (CARD15), mRNA.	NOD2 protein	cg16771652	CARD15_P665_F	0.86077	0.83488	0.78627	0.80589	0.86908	0.88099	0.64329	0.84437	0.45097	0.05159	0.19283	0.12272	0.21357	0.27203	0.20437	0.32143	0.18332	0.2862	0.80293	0.50806	0.85462	0.88922	0.8594	0.84479	0.79558	0.71217	0.65153	0.66034	0.82035	0.06968	0.51528	0.76687	0.88485	0.73249
CCL3_E53_R	17	CCL3_E53_R	4506842	NM_002983.1	CCL3	6348	31441547	53	N	AGCAGGTGACGGAATGTGGGCT[CG]AGTGTCAGCAGAGCCAAGAAAGGACTG	MIP1A, SCYA3, G0S19-1, LD78ALPHA, MIP-1-alpha	Homo sapiens chemokine (C-C motif) ligand 3 (CCL3), mRNA.	chemokine (C-C motif) ligand 3	cg21335375	CCL3_E53_R	0.9509	0.94115	0.92808	0.91391	0.91749	0.92832	0.8676	0.90976	0.24289	0.49327	0.6261	0.69075	0.63928	0.66251	0.64321	0.57612	0.59584	0.64347	0.76699	0.72281	0.76115	0.84514	0.82464	0.78997	0.75555	0.74538	0.84434	0.83183	0.91276	0.05015	0.43291	0.85054	0.91768	0.93269
CD2_P68_F	1	CD2_P68_F	31542293	NM_001767.2	CD2	914	117098557	-68	N	TGTAAAGAGAGGCACGTGGTTAAGCTCT[CG]GGGTGTGGACTCCACCAGTC	T11, SRBC	Homo sapiens CD2 antigen (p50), sheep red blood cell receptor (CD2), mRNA.	CD2 antigen (p50), sheep red blood cell receptor	cg20405187	CD2_P68_F	0.92579	0.92919	0.89512	0.88997	0.91829	0.91974	0.86993	0.92337	0.03469	0.0634	0.03903	0.03128	0.02284	0.03219	0.03474	0.018	0.04211	0.03408	0.92012	0.87673	0.90841	0.92463	0.9183	0.90194	0.87458	0.87535	0.88634	0.88619	0.8538	0.17531	0.52039	0.8898	0.90551	0.90828
CD34_P339_R	1	CD34_P339_R	68342037	NM_001025109.1	CD34	947	206151645	-339	N	ATCCTGTGCTGTGTGTGAGTGAAG[CG]TCAGGAGTGAGCAGGTATACGTGACT	.	Homo sapiens CD34 antigen (CD34), transcript variant 1, mRNA.	CD34 antigen isoform a	cg03583857	CD34_P339_R	0.92517	0.92817	0.89853	0.88299	0.90709	0.91498	0.83378	0.86593	0.39878	0.14682	0.30376	0.18842	0.30738	0.3455	0.30919	0.27101	0.22885	0.33088	0.89655	0.79347	0.87768	0.91771	0.89338	0.8821	0.75114	0.80072	0.7485	0.76013	0.86632	0.91773	0.6192	0.8869	0.87652	0.87015
CD34_P780_R	1	CD34_P780_R	68342037	NM_001025109.1	CD34	947	206152086	-780	N	GGCAGCCTAGTCTTGGGGACGTAGAGA[CG]GGAGAAAGGAGAAGCCAGCCT	.	Homo sapiens CD34 antigen (CD34), transcript variant 1, mRNA.	CD34 antigen isoform a	cg14637677	CD34_P780_R	0.84053	0.8154	0.74943	0.79433	0.80542	0.80468	0.70356	0.83298	0.31437	0.05139	0.17448	0.14072	0.20588	0.19895	0.18292	0.16331	0.2622	0.32753	0.79781	0.59171	0.79965	0.83862	0.8212	0.75992	0.69773	0.69234	0.6118	0.5652	0.75729	0.86026	0.66651	0.75716	0.80994	0.85432
CD86_P3_F	3	CD86_P3_F	29029570	NM_006889.2	CD86	942	123256908	-3	N	AAGTTAGCTGGGTAGGTATACAGTCATTGC[CG]AGGAAGGCTTGCACAGGGTG	B70, B7-2, LAB72, CD28LG2, MGC34413	Homo sapiens CD86 antigen (CD28 antigen ligand 2, B7-2 antigen) (CD86), transcript variant 2, mRNA.	CD86 antigen isoform 2 precursor	cg01878435	CD86_P3_F	0.91882	0.90274	0.91719	0.91258	0.91815	0.93016	0.8288	0.86994	0.32403	0.05297	0.0632	0.04495	0.10973	0.12649	0.14345	0.13277	0.08823	0.17951	0.74725	0.3359	0.71519	0.79575	0.74795	0.66549	0.77845	0.74898	0.79398	0.79973	0.70577	0.26249	0.54994	0.93617	0.94081	0.94228
CEACAM1_E57_R	19	CEACAM1_E57_R	68161539	NM_001712.3	CEACAM1	634	47724422	57	N	GAGGAGAGCTTGGGCTCCAGGAA[CG]CTTCGAGCACGGCTGCTCTGTC	BGP, BGP1, BGPI	Homo sapiens carcinoembryonic antigen-related cell adhesion molecule 1 (biliary glycoprotein) (CEACAM1), transcript variant 1, mRNA.	carcinoembryonic antigen-related cell adhesion molecule 1 isoform 1 precursor	cg18176768	CEACAM1_E57_R	0.90172	0.87524	0.88811	0.87612	0.88029	0.91015	0.78574	0.83273	0.01249	0.01557	0.01512	0.01809	0.02602	0.02206	0.01504	0.02366	0.0255	0.01646	0.54442	0.03675	0.30657	0.58977	0.47439	0.3896	0.05289	0.08226	0.45187	0.43195	0.72183	0.03752	0.35057	0.09031	0.05514	0.88245
CEACAM1_P44_R	19	CEACAM1_P44_R	68161539	NM_001712.3	CEACAM1	634	47724523	-44	N	TTGTCTGATCATGTGTGCTGGGG[CG]GGGTTTGTCCAGGAAGCTC	BGP, BGP1, BGPI	Homo sapiens carcinoembryonic antigen-related cell adhesion molecule 1 (biliary glycoprotein) (CEACAM1), transcript variant 1, mRNA.	carcinoembryonic antigen-related cell adhesion molecule 1 isoform 1 precursor	cg11811510	CEACAM1_P44_R	0.90866	0.91807	0.88423	0.88407	0.87067	0.89431	0.86645	0.876	0.20248	0.02567	0.08946	0.06832	0.06159	0.0988	0.12601	0.12309	0.08087	0.22317	0.90524	0.56832	0.88646	0.92457	0.91904	0.88742	0.55409	0.57525	0.81178	0.80271	0.92816	0.19885	0.55361	0.5976	0.63855	0.89863
CSF1R_E26_F	5	CSF1R_E26_F	27262658	NM_005211.2	CSF1R	1436	149473102	26	N	TTCTCCTCACTTCGTGCTCTCA[CG]CTTTTGGACACTCTGTCTGCCCTTCTCC	FMS, CSFR, FIM2, C-FMS, CD115	Homo sapiens colony stimulating factor 1 receptor, formerly McDonough feline sarcoma viral (v-fms) oncogene homolog (CSF1R), mRNA.	colony stimulating factor 1 receptor precursor	cg15226392	CSF1R_E26_F	0.93194	0.95489	0.90645	0.89582	0.94172	0.94072	0.89341	0.89468	0.85952	0.19993	0.65165	0.58196	0.67817	0.72246	0.78554	0.5951	0.7673	0.75807	0.96173	0.93064	0.93753	0.96938	0.957	0.95597	0.87579	0.88981	0.95193	0.9505	0.95116	0.96402	0.86042	0.87627	0.95556	0.88827
CSF3_E242_R	17	CSF3_E242_R	27437050	NM_172220.1	CSF3	1440	35425456	242	N	GGAACAGCATGTCTCCTGAGCC[CG]CTCTGTCCCCAGCCCTGCAGCTGCT	GCSF, G-CSF, MGC45931	Homo sapiens colony stimulating factor 3 (granulocyte) (CSF3), transcript variant 3, mRNA.	colony stimulating factor 3 isoform c	cg05410460	CSF3_E242_R	0.93372	0.9417	0.92785	0.92154	0.92297	0.91979	0.87338	0.91306	0.86416	0.28847	0.65882	0.58594	0.74466	0.71399	0.73466	0.69903	0.69134	0.77122	0.61801	0.80204	0.82667	0.61281	0.66226	0.70612	0.94461	0.92855	0.94151	0.94675	0.95849	0.04925	0.78616	0.94963	0.9764	0.92757
CSF3R_P472_F	1	CSF3R_P472_F	27437044	NM_172313.1	CSF3R	1441	36721568	-472	N	CTCACTGCTCCCCTCTTCATTA[CG]TATTCTGTGCATTGCCCATAGACCAGGCA	CD114, GCSFR	Homo sapiens colony stimulating factor 3 receptor (granulocyte) (CSF3R), transcript variant 4, mRNA.	colony stimulating factor 3 receptor isoform d precursor	cg07285167	CSF3R_P472_F	0.86737	0.86394	0.8705	0.84918	0.86183	0.85653	0.72085	0.82952	0.76478	0.06128	0.23863	0.17116	0.33199	0.29679	0.36543	0.28292	0.2633	0.42321	0.76758	0.76781	0.77604	0.82972	0.75718	0.7154	0.86038	0.82801	0.87506	0.86739	0.90104	0.66874	0.68591	0.77149	0.88305	0.84634
CSF3R_P8_F	1	CSF3R_P8_F	27437044	NM_172313.1	CSF3R	1441	36721104	-8	N	GCTTCTCTCCCCGAGCTCTGT[CG]TTAATGGCTCAGCCTCTGACAGGCCCG	CD114, GCSFR	Homo sapiens colony stimulating factor 3 receptor (granulocyte) (CSF3R), transcript variant 4, mRNA.	colony stimulating factor 3 receptor isoform d precursor	cg00474419	CSF3R_P8_F	0.82286	0.76488	0.8063	0.79615	0.80773	0.85184	0.78845	0.84314	0.49776	0.03125	0.18363	0.13747	0.22874	0.22334	0.28193	0.23561	0.16029	0.32119	0.6121	0.39265	0.55167	0.78195	0.47326	0.40865	0.39398	0.46806	0.62825	0.63501	0.8048	0.72001	0.75919	0.64427	0.86502	0.90091
DLC1_E276_F	8	DLC1_E276_F	33188432	NM_182643.1	DLC1	10395	13416490	276	N	AGTCCATAGCGTCTTACCTAGACAA[CG]AGGAGCTGAAACGCCAAGGCATGACACTGC	HP, ARHGAP7, STARD12, FLJ21120, p122-RhoGAP	Homo sapiens deleted in liver cancer 1 (DLC1), transcript variant 1, mRNA.	deleted in liver cancer 1 isoform 1	cg24545888	DLC1_E276_F	0.96298	0.96622	0.8516	0.91891	0.95089	0.95793	0.87999	0.89283	0.21244	0.15372	0.15457	0.09924	0.22295	0.30649	0.12232	0.22914	0.307	0.21837	0.17504	0.22965	0.41966	0.41576	0.49803	0.39802	0.76599	0.73267	0.33051	0.29779	0.72509	0.93002	0.70198	0.83989	0.24664	0.26007
DLC1_P88_R	8	DLC1_P88_R	33188432	NM_182643.1	DLC1	10395	13416854	-88	N	GGGAGGAGGGGAGAGCCCAGC[CG]CCTGGGCGTTTTAGGAGTTC	HP, ARHGAP7, STARD12, FLJ21120, p122-RhoGAP	Homo sapiens deleted in liver cancer 1 (DLC1), transcript variant 1, mRNA.	deleted in liver cancer 1 isoform 1	cg08768218	DLC1_P88_R	0.92626	0.9037	0.88275	0.84824	0.87311	0.90768	0.769	0.88082	0.32792	0.23306	0.34873	0.32452	0.36193	0.37916	0.43293	0.30367	0.54488	0.37855	0.23339	0.28525	0.35679	0.31157	0.35267	0.32072	0.68836	0.65617	0.54782	0.51846	0.74024	0.89043	0.74478	0.83583	0.77465	0.89583
EMR3_E61_F	19	EMR3_E61_F	23397638	NM_152939.1	EMR3	84658	14646749	61	N	AGCAAACTGCTTCCCCTCTTT[CG]CCATCAGACTCATGGTTCTGCTTTTCGTTT	.	Homo sapiens egf-like module containing, mucin-like, hormone receptor-like 3 (EMR3), transcript variant 2, mRNA.	egf-like module-containing mucin-like receptor 3 isoform b	cg15552238	EMR3_E61_F	0.91781	0.90638	0.91789	0.90574	0.89773	0.91839	0.78867	0.885	0.43959	0.02457	0.1547	0.06579	0.17694	0.1465	0.15867	0.14545	0.07833	0.18186	0.76261	0.65781	0.68611	0.79392	0.79993	0.7888	0.60213	0.60967	0.7295	0.74466	0.85554	0.07033	0.07291	0.78116	0.83546	0.91968
ERCC3_P1210_R	2	ERCC3_P1210_R	4557562	NM_000122.1	ERCC3	2071	127769432	-1210	N	GGGCATTAAAGGTGATTCTGGTGA[CG]GCTCAGATGGAAAGGAGAAATA	XPB, BTF2, GTF2H, RAD25, TFIIH	Homo sapiens excision repair cross-complementing rodent repair deficiency, complementation group 3 (xeroderma pigmentosum group B complementing) (ERCC3), mRNA.	excision repair cross-complementing rodent repair deficiency, complementation group 3	cg13587811	ERCC3_P1210_R	0.94165	0.94557	0.93554	0.93018	0.93916	0.94321	0.89722	0.91673	0.90575	0.14983	0.70023	0.45927	0.63239	0.70519	0.73486	0.65061	0.73866	0.77019	0.92726	0.90876	0.91662	0.93193	0.91496	0.92243	0.93218	0.92721	0.95608	0.95155	0.93401	0.88697	0.70427	0.95712	0.93589	0.92273
ERN1_P809_R	17	ERN1_P809_R	50346000	NM_001433.2	ERN1	2081	59562017	-809	Y	GGATGTGAAGTTTGAGATGGTCTG[CG]TCACAACTCGTTGGAGGGAGTG	IRE1, IRE1P, FLJ30999	Homo sapiens endoplasmic reticulum to nucleus signalling 1 (ERN1), transcript variant 1, mRNA.	endoplasmic reticulum to nucleus signalling 1 isoform 1	cg13884260	ERN1_P809_R	0.85397	0.8676	0.80756	0.82868	0.84182	0.87747	0.60119	0.75005	0.22908	0.11374	0.15849	0.14707	0.23024	0.17121	0.19752	0.12489	0.19674	0.20117	0.23121	0.18786	0.29098	0.41363	0.19231	0.16064	0.23762	0.34535	0.46393	0.49605	0.73552	0.02635	0.1504	0.87392	0.87789	0.87286
EVI2A_E420_F	17	EVI2A_E420_F	51511748	NM_001003927.1	EVI2A	2123	26672423	420	N	AGGAAACCAAACTTAGATCCTT[CG]TAATCCTAATTTAAAACTCCATGGCGATGG	EVDA, EVI2	Homo sapiens ecotropic viral integration site 2A (EVI2A), transcript variant 1, mRNA.	ecotropic viral integration site 2A isoform 1	cg14414427	EVI2A_E420_F	0.95024	0.94928	0.93763	0.92841	0.94791	0.95537	0.89433	0.94019	0.21744	0.51157	0.55655	0.67772	0.37034	0.59831	0.6725	0.35034	0.42443	0.61052	0.93566	0.92203	0.92265	0.95869	0.94079	0.9427	0.92175	0.92202	0.93819	0.93293	0.45168	0.10125	0.48959	0.94712	0.94069	0.93809
EVI2A_P94_R	17	EVI2A_P94_R	51511748	NM_001003927.1	EVI2A	2123	26672937	-94	N	CATGACAGGAGGCTTTGTAGAACCAATCCC[CG]CCTCCAGAGCAGGGAGGGTTTT	EVDA, EVI2	Homo sapiens ecotropic viral integration site 2A (EVI2A), transcript variant 1, mRNA.	ecotropic viral integration site 2A isoform 1	cg23352695	EVI2A_P94_R	0.93425	0.93019	0.93338	0.90785	0.91172	0.94129	0.86429	0.92157	0.02351	0.03702	0.02491	0.01718	0.03072	0.03137	0.03404	0.02704	0.029	0.03478	0.92566	0.89652	0.90667	0.93699	0.92507	0.91978	0.87635	0.8993	0.93228	0.93112	0.37607	0.01978	0.06805	0.94347	0.9367	0.9322
FGF1_P357_R	5	FGF1_P357_R	15055540	NM_033136.1	FGF1	2246	142046169	-357	N	AGCCAGGAGGGAGGTAGAGACAGAAGA[CG]GTGGCAGCAGCTACCCTGGGTG	AFGF, ECGF, FGFA, ECGFA, ECGFB, HBGF1, GLIO703, ECGF-beta, FGF-alpha	Homo sapiens fibroblast growth factor 1 (acidic) (FGF1), transcript variant 2, mRNA.	fibroblast growth factor 1 (acidic) isoform 2 precursor	cg05353098	FGF1_P357_R	0.87465	0.77664	0.83595	0.82143	0.81795	0.85939	0.76879	0.70233	0.86462	0.92818	0.86457	0.89668	0.84187	0.89469	0.88702	0.84449	0.87112	0.83045	0.6285	0.30928	0.60304	0.76776	0.70511	0.69424	0.55418	0.54049	0.654	0.66527	0.27455	0.92651	0.73238	0.88197	0.3846	0.86767
FRK_P36_F	6	FRK_P36_F	31657133	NM_002031.2	FRK	2444	116488650	-36	N	CCTGTTTCAAGTCTGTTCCTGTCTTT[CG]ACCAGTCCGGATCTGGACGGCTCTCT	GTK, RAK, PTK5	Homo sapiens fyn-related kinase (FRK), mRNA.	fyn-related kinase	cg18764771	FRK_P36_F	0.89209	0.9006	0.83828	0.86691	0.88844	0.88775	0.78647	0.88371	0.7839	0.70511	0.74345	0.87511	0.85794	0.61035	0.9018	0.86285	0.80974	0.92362	0.0686	0.18704	0.22364	0.18396	0.20543	0.29041	0.28362	0.35526	0.33113	0.36204	0.50221	0.04264	0.02951	0.02765	0.03717	0.02297
GSTM1_P266_F	1	GSTM1_P266_F	23065546	NM_146421.1	GSTM1	2944	110031699	-266	Y	TGGCTGGTGTCTCAAGCGCACAGCCAAGT[CG]CTGTGGACCTAGCAAGGGCTG	MU, H-B, GST1, GTH4, GTM1, MU-1, GSTM1-1, MGC26563, GSTM1a-1a, GSTM1b-1b	Homo sapiens glutathione S-transferase M1 (GSTM1), transcript variant 2, mRNA.	glutathione S-transferase M1 isoform 2	cg19763514	GSTM1_P266_F	0.92607	0.9334	0.90073	0.90903	0.93476	0.93027	0.68076	0.49348	0.56345	0.38339	0.13185	0.0621	0.19331	0.72292	0.2438	0.36774	0.10822	0.10554	0.22877	0.27624	0.19569	0.38439	0.47532	0.37431	0.29511	0.44194	0.15118	0.14731	0.5859	0.80283	0.54336	0.95118	0.91452	0.88374
HDAC7A_P344_F	12	HDAC7A_P344_F	13259521	NM_015401.1	HDAC7A	51564	46479534	-344	N	AGCCTCACAGGCCCTCTGGGT[CG]CCACCCTCCCATGCTCTATCCC	HDAC7, DKFZP586J0917	Homo sapiens histone deacetylase 7A (HDAC7A), transcript variant 1, mRNA.	histone deacetylase 7A isoform a	cg25755806	HDAC7A_P344_F	0.89392	0.90993	0.88598	0.88829	0.89173	0.88532	0.75475	0.89668	0.91462	0.93797	0.90801	0.88243	0.9158	0.91171	0.91269	0.88929	0.85153	0.88003	0.12678	0.24218	0.34714	0.24124	0.21692	0.29525	0.84793	0.8799	0.63309	0.63035	0.34134	0.93366	0.76445	0.91494	0.91013	0.87964
HIC-1_seq_48_S103_R	17	HIC-1_seq_48_S103_R	61676185	NM_006497.2	HIC1	3090	1907679	.	Y	TAGTCTCCTCTATCGCTGGATGAAGCA[CG]AGCCGGGCCTGGGTAGCTATGGCGACGAGC	hic-1, ZBTB29	Homo sapiens hypermethylated in cancer 1 (HIC1), mRNA.	hypermethylated in cancer 1	cg20066299	HIC-1_seq_48_S103_R	0.07367	0.73495	0.21178	0.32987	0.04723	0.34428	0.82941	0.89347	0.64758	0.07552	0.34009	0.30283	0.39188	0.44687	0.37071	0.48976	0.28325	0.58779	0.93546	0.73162	0.80626	0.94321	0.92939	0.92467	0.86708	0.84543	0.34081	0.30913	0.48034	0.96809	0.60215	0.9505	0.93747	0.92025
HLA-DPA1_E35_R	6	HLA-DPA1_E35_R	24797073	NM_033554.2	HLA-DPA1	3113	33149321	35	N	CTCTGATATGGAACATTCTGTCTTCAGGG[CG]CATGTTGTGGGGTCTATAATTGA	HLADP, HLASB, HLA-DP1A	Homo sapiens major histocompatibility complex, class II, DP alpha 1 (HLA-DPA1), mRNA.	major histocompatibility complex, class II, DP alpha 1 precursor	cg09321817	HLA-DPA1_E35_R	0.92692	0.92595	0.92609	0.91558	0.92091	0.92086	0.89653	0.93502	0.51515	0.24211	0.45916	0.3337	0.46567	0.35477	0.52689	0.2932	0.28204	0.51604	0.93403	0.90777	0.90943	0.95018	0.92987	0.9306	0.91191	0.91074	0.86885	0.87273	0.92716	0.7614	0.72964	0.92173	0.90526	0.91596
HPN_P823_F	19	HPN_P823_F	33695154	NM_182983.1	HPN	3249	40222427	-823	N	CCTCTGAAAGCAAAGAGAACTGCACGGG[CG]TCCAGGTGGCCGAATAGCCCTG	TMPRSS1	Homo sapiens hepsin (transmembrane protease, serine 1) (HPN), transcript variant 1, mRNA.	hepsin (transmembrane protease, serine 1)	cg00566101	HPN_P823_F	0.90785	0.92325	0.89824	0.89766	0.89411	0.81915	0.76142	0.89202	0.51464	0.2017	0.45234	0.24084	0.55867	0.41823	0.45819	0.32502	0.50315	0.58721	0.85208	0.81993	0.85864	0.87416	0.85332	0.84888	0.90985	0.89885	0.89851	0.91078	0.84674	0.94263	0.88877	0.92655	0.92092	0.92034
HRASLS_P353_R	3	HRASLS_P353_R	38455407	NM_020386.2	HRASLS	57110	194441259	-353	Y	TTAGGGCCAGTCCTTCCTC[CG]CCACTTTGCTGACTCAAAGACCCAGA	A-C1, HSD28, HRASLS1, H-REV107	Homo sapiens HRAS-like suppressor (HRASLS), mRNA.	HRAS-like suppressor	cg14777903	HRASLS_P353_R	0.81674	0.86047	0.81227	0.84249	0.82112	0.79893	0.80154	0.89087	0.69139	0.51426	0.7024	0.82125	0.67906	0.64969	0.78147	0.80279	0.70624	0.73711	0.38444	0.05854	0.26229	0.20917	0.33007	0.34084	0.52536	0.53839	0.29494	0.26162	0.52936	0.54428	0.39264	0.91582	0.81494	0.90076
IFNGR2_P377_R	21	IFNGR2_P377_R	47419933	NM_005534.2	IFNGR2	3460	33696695	-377	Y	CTATGTTGCAAAACCCATTTTTGCTAA[CG]TGTCCAGTGGGCTCCCGGGACGAC	AF-1, IFGR2, IFNGT1	Homo sapiens interferon gamma receptor 2 (interferon gamma transducer 1) (IFNGR2), mRNA.	interferon-gamma receptor beta chain precursor	cg21449657	IFNGR2_P377_R	0.86025	0.91284	0.75374	0.827	0.86715	0.83422	0.50246	0.69298	0.62391	0.06494	0.34285	0.08789	0.24267	0.36617	0.31343	0.25344	0.14164	0.28725	0.4844	0.02023	0.47586	0.68506	0.60866	0.49811	0.35293	0.24403	0.66418	0.65295	0.58133	0.91998	0.58657	0.85174	0.91291	0.9184
IGFBP1_E48_R	7	IGFBP1_E48_R	61744448	NM_001013029.1	IGFBP1	3484	45894532	48	Y	ATTTTGAACACTCAGCTCCTAGCGTG[CG]GCGCTGCCAATCATTAACCTCCTGGTGC	AFBP, IBP1, PP12, IGF-BP25, hIGFBP-1	Homo sapiens insulin-like growth factor binding protein 1 (IGFBP1), transcript variant 2, mRNA.	insulin-like growth factor binding protein 1 isoform b precursor	cg20666158	IGFBP1_E48_R	0.86942	0.90227	0.667	0.84843	0.7873	0.82209	0.74653	0.90733	0.52349	0.26689	0.4892	0.25651	0.26663	0.30275	0.31274	0.41754	0.28882	0.4541	0.29378	0.15591	0.42778	0.47165	0.26081	0.28422	0.76407	0.79768	0.48169	0.43215	0.1704	0.06735	0.04024	0.90038	0.26647	0.94676
IL10_P348_F	1	IL10_P348_F	24430216	NM_000572.2	IL10	3586	205012810	-348	N	ATTCGCGTGTTCCTAGGTCACAGTGA[CG]TGGACAAATTGCCCATTCCAGAATAC	CSIF, TGIF, IL-10, IL10A, MGC126450, MGC126451	Homo sapiens interleukin 10 (IL10), mRNA.	interleukin 10 precursor	cg14180511	IL10_P348_F	0.95013	0.95575	0.943	0.92278	0.95256	0.95728	0.92808	0.94737	0.88853	0.09374	0.69277	0.5394	0.69254	0.65412	0.73633	0.62667	0.55074	0.67082	0.92462	0.89686	0.92668	0.93813	0.9127	0.91432	0.94792	0.95367	0.95119	0.94557	0.92996	0.96701	0.82043	0.95567	0.92783	0.94104
IL10_P85_F	1	IL10_P85_F	24430216	NM_000572.2	IL10	3586	205012547	-85	N	AGCCACAATCAAGGTTTCC[CG]GCACAGGATTTTTTCTGCTTAGAGCTCCT	CSIF, TGIF, IL-10, IL10A, MGC126450, MGC126451	Homo sapiens interleukin 10 (IL10), mRNA.	interleukin 10 precursor	cg10978799	IL10_P85_F	0.93857	0.93614	0.92409	0.90674	0.91525	0.91882	0.87	0.91589	0.32509	0.04324	0.16506	0.07616	0.14297	0.13574	0.16046	0.11132	0.12726	0.12663	0.86436	0.72453	0.86337	0.91561	0.89475	0.86442	0.71433	0.75392	0.92158	0.92326	0.90067	0.60596	0.83858	0.93613	0.90788	0.90511
IL16_P226_F	15	IL16_P226_F	27262654	NM_004513.3	IL16	3603	79262029	-226	N	TCAAGGAGGGCAGGAGTTGGAAG[CG]ACCGTTGTGAAACGTTAAAGATTT	LCF, IL-16, prIL-16, FLJ44234, HsT19289	Homo sapiens interleukin 16 (lymphocyte chemoattractant factor) (IL16), transcript variant 1, mRNA.	interleukin 16 isoform 1 precursor	cg12993983	IL16_P226_F	0.80377	0.73556	0.72652	0.68123	0.75771	0.85546	0.64419	0.76677	0.37543	0.22256	0.16243	0.19551	0.12365	0.12649	0.14412	0.10718	0.14857	0.18616	0.20174	0.38881	0.18771	0.20337	0.25126	0.25663	0.30487	0.17273	0.3831	0.42563	0.2581	0.1319	0.31732	0.21532	0.86418	0.87115
IL18BP_P51_R	11	IL18BP_P51_R	27502394	NM_005699.2	IL18BP	10068	71387536	-51	N	CTTCCCTCCTGTTAGGGTTGGCTCT[CG]AGCTTGTGTGCCAGTTCCTGGGTTGGCCGT	IL18BPa	Homo sapiens interleukin 18 binding protein (IL18BP), transcript variant C, mRNA.	interleukin 18 binding protein isoform C precursor	cg08430407	IL18BP_P51_R	0.80051	0.80208	0.79684	0.82134	0.78834	0.77251	0.77094	0.84282	0.02983	0.02703	0.05659	0.04971	0.06854	0.07012	0.05732	0.08324	0.08341	0.08153	0.68196	0.46797	0.4855	0.69793	0.57407	0.50899	0.58611	0.54273	0.5696	0.53819	0.6484	0.84966	0.76455	0.81254	0.73807	0.80625
JAK3_P156_R	19	JAK3_P156_R	47157314	NM_000215.2	JAK3	3718	17819956	-156	N	GCAGAAAGTTCCGGAAGCCTCTGCATCAGC[CG]CCCCGTTCAGACAGGCTGCTGGA	JAKL, LJAK, JAK-3, L-JAK, JAK3_HUMAN	Homo sapiens Janus kinase 3 (a protein tyrosine kinase, leukocyte) (JAK3), mRNA.	Janus kinase 3	cg02285920	JAK3_P156_R	0.81285	0.87465	0.77459	0.86059	0.77818	0.86901	0.82109	0.80243	0.01457	0.02553	0.0258	0.02488	0.03664	0.02909	0.02708	0.03402	0.03613	0.03648	0.33851	0.03355	0.21107	0.26335	0.27125	0.14571	0.14853	0.31382	0.36536	0.35542	0.45935	0.88324	0.8785	0.93638	0.91583	0.91664
LAT_E46_F	16	LAT_E46_F	62739153	NM_014387.3	LAT	27040	28903694	46	N	GGGTCCTGGATATGGAGGCCA[CG]GCTGCCAGCTGGCAGGTGGC	LAT1, pp36	Homo sapiens linker for activation of T cells (LAT), transcript variant 1, mRNA.	linker for activation of T cells isoform a	cg03108875	LAT_E46_F	0.82193	0.84768	0.822	0.83281	0.84484	0.83407	0.76842	0.84354	0.03724	0.03263	0.05836	0.03651	0.05081	0.04024	0.0303	0.06372	0.10158	0.04831	0.7798	0.46981	0.74683	0.80069	0.81291	0.75442	0.70672	0.73992	0.78919	0.80262	0.80029	0.79384	0.41393	0.86093	0.85425	0.81199
LCN2_P141_R	9	LCN2_P141_R	38455401	NM_005564.2	LCN2	3934	129951398	-141	N	AATGTCCCTCACTCTCCC[CG]TCCCTCTGTCTTGCCCAATCCTGAC	NGAL	Homo sapiens lipocalin 2 (oncogene 24p3) (LCN2), mRNA.	lipocalin 2 (oncogene 24p3)	cg14615559	LCN2_P141_R	0.94818	0.9422	0.93937	0.92784	0.94059	0.94058	0.89834	0.93418	0.94402	0.183	0.76354	0.69358	0.75944	0.77749	0.83081	0.67534	0.79195	0.80217	0.79659	0.90645	0.86634	0.73751	0.73708	0.79811	0.81767	0.7694	0.76888	0.79137	0.96298	0.64323	0.77548	0.03798	0.92073	0.79635
LCN2_P86_R	9	LCN2_P86_R	38455401	NM_005564.2	LCN2	3934	129951453	-86	N	GCAGAAATCTTGCCAAGTGTTTC[CG]CAGGAGTTGCTGGCAATTGCCTCACATTCC	NGAL	Homo sapiens lipocalin 2 (oncogene 24p3) (LCN2), mRNA.	lipocalin 2 (oncogene 24p3)	cg24638195	LCN2_P86_R	0.92402	0.92372	0.92146	0.91476	0.92783	0.91242	0.81906	0.91181	0.92482	0.13293	0.54136	0.30078	0.51445	0.5817	0.63717	0.55334	0.55808	0.60772	0.30408	0.41083	0.35787	0.323	0.40847	0.41731	0.53261	0.51857	0.55945	0.53924	0.90342	0.24088	0.58636	0.01616	0.77591	0.50936
LMO2_E148_F	11	LMO2_E148_F	6633806	NM_005574.2	LMO2	4005	33870264	148	N	CGGAGCCTTCACCCTTGCAG[CG]AGCTCTCTCACACCAGATGTGCTCTGCGT	TTG2, RBTN2, RHOM2, RBTNL1	Homo sapiens LIM domain only 2 (rhombotin-like 1) (LMO2), mRNA.	LIM domain only 2	cg22902574	LMO2_E148_F	0.95236	0.95663	0.95097	0.94257	0.94246	0.94364	0.8914	0.94411	0.78628	0.03848	0.36341	0.21388	0.42309	0.47851	0.48091	0.49333	0.28439	0.54287	0.93921	0.91191	0.94036	0.95288	0.86776	0.87402	0.95104	0.94465	0.96862	0.96438	0.9463	0.90353	0.80795	0.94727	0.95599	0.94379
LMO2_P794_R	11	LMO2_P794_R	6633806	NM_005574.2	LMO2	4005	33871206	-794	N	CTGTCTGCTGGGCAAGGCCCAATTC[CG]AGGTGACAGCTCACCGGGCCTC	TTG2, RBTN2, RHOM2, RBTNL1	Homo sapiens LIM domain only 2 (rhombotin-like 1) (LMO2), mRNA.	LIM domain only 2	cg02028355	LMO2_P794_R	0.95504	0.95368	0.94471	0.94037	0.94595	0.96085	0.91343	0.93812	0.72746	0.03975	0.35436	0.18938	0.37112	0.43215	0.48727	0.51785	0.24847	0.56392	0.62104	0.75666	0.81129	0.68193	0.55741	0.61391	0.92268	0.92455	0.90984	0.9073	0.9556	0.96543	0.86163	0.9391	0.95433	0.9506
LTA_E28_R	6	LTA_E28_R	6806892	NM_000595.2	LTA	4049	31648100	28	N	CATCTCCTTGGGCTGCCCGTGCTT[CG]TGCTTTGGACTACCGCCCAGCAGTGTC	LT, TNFB, TNFSF1	Homo sapiens lymphotoxin alpha (TNF superfamily, member 1) (LTA), mRNA.	lymphotoxin alpha precursor	cg24216966	LTA_E28_R	0.90812	0.91935	0.92528	0.89965	0.91177	0.93862	0.86803	0.89781	0.21224	0.91346	0.10577	0.8098	0.67731	0.75368	0.10498	0.63089	0.72188	0.08669	0.69244	0.73248	0.80621	0.80295	0.71831	0.71232	0.82263	0.29696	0.93436	0.94943	0.47247	0.909	0.42182	0.95721	0.94446	0.242
LTB4R_E64_R	14	LTB4R_E64_R	31881791	NM_181657.1	LTB4R	1241	23852421	64	N	CCTGAACTCTGACTTCAGTTCTTGCTG[CG]GTTTCTGCCCATTTTTTTCATATCCT	BLT1, BLTR, P2Y7, GPR16, LTBR1, P2RY7, CMKRL1, LTB4R1	Homo sapiens leukotriene B4 receptor (LTB4R), mRNA.	leukotriene B4 receptor	cg07869853	LTB4R_E64_R	0.93128	0.93705	0.94059	0.89373	0.9214	0.91921	0.77732	0.912	0.15144	0.07925	0.11974	0.10533	0.0973	0.16479	0.14071	0.09811	0.10516	0.1207	0.80826	0.75877	0.76557	0.8741	0.75969	0.76134	0.84904	0.85393	0.83778	0.81571	0.91318	0.92357	0.82047	0.93859	0.94383	0.89232
LTB4R_P163_F	14	LTB4R_P163_F	31881791	NM_181657.1	LTB4R	1241	23852194	-163	N	GGGGAAGAAAGGCCATCAAGGTAGATG[CG]GGTGGGGAACAGCTTGAG	BLT1, BLTR, P2Y7, GPR16, LTBR1, P2RY7, CMKRL1, LTB4R1	Homo sapiens leukotriene B4 receptor (LTB4R), mRNA.	leukotriene B4 receptor	cg14137885	LTB4R_P163_F	0.93793	0.9406	0.93131	0.92479	0.93688	0.92841	0.88994	0.9112	0.39925	0.07407	0.14609	0.06149	0.06874	0.20221	0.2316	0.09908	0.17356	0.14716	0.91533	0.89521	0.92055	0.94255	0.9281	0.92119	0.89713	0.91216	0.89777	0.89958	0.94574	0.96035	0.87531	0.9465	0.94208	0.91543
MMP9_P189_F	20	MMP9_P189_F	74272286	NM_004994.2	MMP9	4318	44070765	-189	N	TTGCCTGACTTGGCAGTGGAGACTG[CG]GGCAGTGGAGAGAGGAGG	GELB, CLG4B	Homo sapiens matrix metallopeptidase 9 (gelatinase B, 92kDa gelatinase, 92kDa type IV collagenase) (MMP9), mRNA.	matrix metalloproteinase 9 preproprotein	cg02310296	MMP9_P189_F	0.86394	0.76919	0.90877	0.84342	0.85599	0.92063	0.83323	0.67787	0.56319	0.07323	0.26449	0.1243	0.16717	0.21968	0.27922	0.29058	0.13794	0.31309	0.34917	0.39143	0.27975	0.4309	0.49974	0.50514	0.77123	0.80589	0.78821	0.78321	0.76806	0.13295	0.22647	0.95455	0.94745	0.90142
MPL_P62_F	1	MPL_P62_F	4885490	NM_005373.1	MPL	4352	43576000	-62	N	AGGGGCAGGGACAGGGACAGGA[CG]TGGGGCTGTATCTGACAGGA	MPLV, TPOR, C-MPL, CD110	Homo sapiens myeloproliferative leukemia virus oncogene (MPL), mRNA.	myeloproliferative leukemia virus oncogene	cg22126520	MPL_P62_F	0.79885	0.77448	0.83132	0.7706	0.82122	0.8162	0.72126	0.79336	0.44808	0.12338	0.26421	0.25792	0.39261	0.25962	0.33573	0.35121	0.31345	0.31253	0.8766	0.84801	0.89393	0.9212	0.87816	0.87772	0.88038	0.86986	0.78386	0.80769	0.90666	0.67003	0.56405	0.88876	0.90142	0.86737
NAT2_P11_F	8	NAT2_P11_F	4557782	NM_000015.1	NAT2	10	18293024	-11	N	AACTAGACTCTGGTGTCAGGGTGATA[CG]GAATTCCAGTGAGATCACTTCCCT	AAC2	Homo sapiens N-acetyltransferase 2 (arylamine N-acetyltransferase) (NAT2), mRNA.	arylamide acetylase 2	cg07102632	NAT2_P11_F	0.92719	0.92581	0.85718	0.87458	0.91271	0.92492	0.77392	0.78491	0.82899	0.8706	0.90572	0.89111	0.88399	0.90416	0.91894	0.87046	0.89374	0.88449	0.14606	0.26124	0.36263	0.26402	0.19428	0.23259	0.61131	0.55462	0.61064	0.58682	0.70486	0.75977	0.38842	0.87739	0.89342	0.90935
NTRK1_E74_F	1	NTRK1_E74_F	56118209	NM_001007792.1	NTRK1	4914	155052240	74	N	GAGCAGTAAGGGAGTGAGTGGGCAACT[CG]GCGCATGAAGGAGGTACTCCTC	MTC, TRK, TRK1, TRKA, p140-TrkA	Homo sapiens neurotrophic tyrosine kinase, receptor, type 1 (NTRK1), transcript variant 3, mRNA.	neurotrophic tyrosine kinase, receptor, type 1 isoform 3	cg18744444	NTRK1_E74_F	0.97009	0.18504	0.28682	0.73507	0.96584	0.20163	0.18089	0.93776	0.82965	0.85486	0.52214	0.19719	0.92527	0.15512	0.93987	0.91937	0.93113	0.91703	0.91598	0.79585	0.91414	0.93722	0.92512	0.90793	0.92695	0.19529	0.214	0.11449	0.96521	0.96537	0.80107	0.34504	0.92865	0.16766
OSM_P188_F	22	OSM_P188_F	28178862	NM_020530.3	OSM	5008	28993028	-188	Y	CGCTCCTCCTCCTGTTTTCTT[CG]AATTCGTTCTTCGAGGTCAGCCCTAC	MGC20461	Homo sapiens oncostatin M (OSM), mRNA.	oncostatin M precursor	cg04546763	OSM_P188_F	0.96021	0.96444	0.95739	0.92198	0.95515	0.94158	0.88534	0.93709	0.01416	0.01532	0.01968	0.01966	0.02744	0.01986	0.02128	0.02928	0.03366	0.02166	0.92829	0.90353	0.9006	0.93938	0.93255	0.91752	0.8167	0.85308	0.95319	0.9564	0.95258	0.96134	0.88122	0.96011	0.92648	0.91181
OSM_P34_F	22	OSM_P34_F	28178862	NM_020530.3	OSM	5008	28992874	-34	N	CAGGCTGGCAGCCACTTTATGCC[CG]CTGGGGCGATTGGCCAACACCTCATGA	MGC20461	Homo sapiens oncostatin M (OSM), mRNA.	oncostatin M precursor	cg10467217	OSM_P34_F	0.89645	0.89538	0.90281	0.88346	0.89367	0.88041	0.8118	0.86956	0.04323	0.03134	0.07691	0.0846	0.0889	0.08373	0.08052	0.1113	0.09574	0.08835	0.84141	0.78868	0.84737	0.83642	0.82994	0.82023	0.55977	0.60979	0.8929	0.8864	0.86675	0.89615	0.6821	0.84837	0.88004	0.85291
PADI4_E24_F	1	PADI4_E24_F	6912575	NM_012387.1	PADI4	23569	17507303	24	N	TCCTACAGCCAGAGGGACGAGCTAGCCCGA[CG]ATGGCCCAGGGGACATTGATC	PAD, PDI4, PDI5, PADI5	Homo sapiens peptidyl arginine deiminase, type IV (PADI4), mRNA.	peptidyl arginine deiminase, type IV	cg18333690	PADI4_E24_F	0.88882	0.83996	0.87582	0.81847	0.86368	0.91224	0.89708	0.8742	0.39581	0.03405	0.19003	0.08104	0.1787	0.30641	0.34929	0.18065	0.22188	0.30181	0.87139	0.84919	0.88411	0.89664	0.87414	0.83632	0.87009	0.85179	0.88805	0.88377	0.91362	0.60984	0.68511	0.92369	0.91683	0.93798
PADI4_P1158_R	1	PADI4_P1158_R	6912575	NM_012387.1	PADI4	23569	17506121	-1158	N	ACCCACGAAACGCTCTATGTTCA[CG]CCAGACTCCCATGCATGCACCCTT	PAD, PDI4, PDI5, PADI5	Homo sapiens peptidyl arginine deiminase, type IV (PADI4), mRNA.	peptidyl arginine deiminase, type IV	cg19159961	PADI4_P1158_R	0.88455	0.88559	0.8095	0.84107	0.86824	0.87553	0.56869	0.89196	0.50322	0.75796	0.67639	0.6823	0.54619	0.64233	0.68624	0.61687	0.70388	0.60948	0.04892	0.0184	0.18244	0.25319	0.18434	0.1701	0.33499	0.23282	0.53083	0.53904	0.45749	0.41358	0.39792	0.79934	0.36439	0.67456
PECAM1_E32_R	17	PECAM1_E32_R	21314616	NM_000442.2	PECAM1	5175	59817691	32	Y	GCGCCTGCAGAGAGACCGGCTGTGG[CG]CTGGTCAGGTAATGGCAGCCATGG	CD31, PECAM-1	Homo sapiens platelet/endothelial cell adhesion molecule (CD31 antigen) (PECAM1), mRNA.	platelet/endothelial cell adhesion molecule (CD31 antigen)	cg12476586	PECAM1_E32_R	0.92721	0.9307	0.91466	0.90741	0.89888	0.91206	0.8619	0.9063	0.49662	0.03454	0.17092	0.13489	0.16398	0.26494	0.23294	0.2485	0.1414	0.27161	0.90331	0.78036	0.88696	0.91387	0.88531	0.86362	0.81883	0.80115	0.81633	0.80053	0.90219	0.95109	0.75219	0.92692	0.92856	0.92252
PECAM1_P135_F	17	PECAM1_P135_F	21314616	NM_000442.2	PECAM1	5175	59817858	-135	Y	CAAGGCACAAGTGACATTTGCCTTGG[CG]TTCTTGACCCTCCCTCTGTCTCGC	CD31, PECAM-1	Homo sapiens platelet/endothelial cell adhesion molecule (CD31 antigen) (PECAM1), mRNA.	platelet/endothelial cell adhesion molecule (CD31 antigen)	cg05359956	PECAM1_P135_F	0.86036	0.86525	0.82706	0.86543	0.84325	0.83601	0.79914	0.86686	0.30867	0.03509	0.15228	0.12099	0.25206	0.29242	0.27218	0.23022	0.24661	0.28992	0.88704	0.68391	0.79464	0.90128	0.86763	0.85786	0.79964	0.79918	0.75273	0.71653	0.83968	0.92174	0.82308	0.90495	0.85975	0.90133
PSCA_E359_F	8	PSCA_E359_F	29893565	NM_005672.2	PSCA	8000	143759274	359	N	TCCTAGGGGGCAGGTAGACAGACTGA[CG]GATGGATGGGCAGAGATGC	PRO232	Homo sapiens prostate stem cell antigen (PSCA), mRNA.	prostate stem cell antigen	cg20546389	PSCA_E359_F	0.7182	0.83274	0.79771	0.75972	0.82941	0.83619	0.56395	0.72647	0.10141	0.13436	0.0813	0.05748	0.08629	0.06885	0.09628	0.13837	0.12782	0.07767	0.78701	0.49306	0.76909	0.87215	0.77403	0.74479	0.69785	0.56757	0.63903	0.65952	0.8359	0.79938	0.45345	0.7594	0.27154	0.86031
PYCARD_P150_F	16	PYCARD_P150_F	22035619	NM_145182.1	PYCARD	29108	31121902	-150	Y	TTATTGGAGCACCTAGGCTTAGAACCT[CG]GATTTCTAGAACCCCGAAACCTC	ASC, TMS1, CARD5, MGC10332	Homo sapiens PYD and CARD domain containing (PYCARD), transcript variant 2, mRNA.	PYD and CARD domain containing isoform b	cg15468095	PYCARD_P150_F	0.91504	0.92837	0.8858	0.88164	0.89999	0.89956	0.79782	0.82778	0.31897	0.25561	0.27916	0.07633	0.07784	0.1611	0.20885	0.11479	0.10697	0.23228	0.29566	0.20894	0.08744	0.51904	0.35231	0.26663	0.24944	0.33587	0.71792	0.68025	0.78528	0.76906	0.61246	0.88499	0.91503	0.91752
RUNX3_P247_F	1	RUNX3_P247_F	72534651	NM_001031680.1	RUNX3	864	25164309	-247	Y	CGGCCTTGGCTCATTGGCTGGGCCG[CG]GTCACCTGGGCCGTGATGTCACGGCC	AML2, CBFA3, PEBP2aC	Homo sapiens runt-related transcription factor 3 (RUNX3), transcript variant 1, mRNA.	runt-related transcription factor 3 isoform 1	cg10672665	RUNX3_P247_F	0.94071	0.95147	0.94661	0.9284	0.94513	0.94367	0.87904	0.90113	0.12767	0.83512	0.78679	0.78917	0.73028	0.7375	0.73244	0.65643	0.77024	0.76156	0.93309	0.88299	0.93428	0.95401	0.94478	0.93865	0.86409	0.87279	0.95396	0.9521	0.94785	0.94254	0.75203	0.91436	0.91239	0.92173
RUNX3_P393_R	1	RUNX3_P393_R	72534651	NM_001031680.1	RUNX3	864	25164455	-393	Y	TTTTATTTGTGAGGCTGGCCTCAGCACG[CG]GCCCAAGAAACAGAACTGAAAGCGG	AML2, CBFA3, PEBP2aC	Homo sapiens runt-related transcription factor 3 (RUNX3), transcript variant 1, mRNA.	runt-related transcription factor 3 isoform 1	cg12607238	RUNX3_P393_R	0.96637	0.96153	0.96113	0.94735	0.96069	0.95534	0.90382	0.93927	0.09774	0.88511	0.87438	0.89185	0.87262	0.88818	0.88136	0.84976	0.87595	0.86718	0.95444	0.94425	0.94338	0.96445	0.9578	0.95495	0.92615	0.92769	0.97186	0.97126	0.96488	0.96136	0.81105	0.94422	0.94487	0.9456
S100A4_E315_F	1	S100A4_E315_F	9845515	NM_019554.1	S100A4	6275	151784591	315	N	CATACCAACACGTACTATAGCAACAG[CG]TGTGCAAGCCCACATCTCAGAAGCA	42A, 18A2, CAPL, MTS1, P9KA, PEL98	Homo sapiens S100 calcium binding protein A4 (calcium protein, calvasculin, metastasin, murine placental homolog) (S100A4), transcript variant 2, mRNA.	S100 calcium-binding protein A4	cg22502265	S100A4_E315_F	0.94239	0.93093	0.90345	0.87042	0.91598	0.89564	0.7987	0.89583	0.04399	0.0296	0.0272	0.03011	0.03594	0.0283	0.03567	0.02589	0.04196	0.04061	0.72178	0.54038	0.55354	0.79671	0.63507	0.53936	0.15393	0.16604	0.65132	0.65401	0.89234	0.76662	0.47434	0.67695	0.04044	0.44207
S100A4_P194_R	1	S100A4_P194_R	9845515	NM_019554.1	S100A4	6275	151785100	-194	N	CCCGTGGGTAACGGGTAAGCCCTAG[CG]GTTACTAGCAGGGGACTGGAT	42A, 18A2, CAPL, MTS1, P9KA, PEL98	Homo sapiens S100 calcium binding protein A4 (calcium protein, calvasculin, metastasin, murine placental homolog) (S100A4), transcript variant 2, mRNA.	S100 calcium-binding protein A4	cg13091627	S100A4_P194_R	0.92814	0.93613	0.93363	0.92252	0.9263	0.92226	0.85673	0.91219	0.13402	0.25182	0.27673	0.37481	0.25421	0.36437	0.33157	0.30248	0.42681	0.43217	0.79384	0.62513	0.80252	0.80278	0.79612	0.70967	0.70012	0.68172	0.91734	0.91696	0.93711	0.95144	0.84304	0.90739	0.9155	0.84193
SEPT5_P464_R	22	SEPT5_P464_R	58331273	NM_001009939.1	SEPT5	5413	18081523	-464	Y	CCTACAGCCTGCCAGGTGCGTCTGCT[CG]CAGAGCAGGTCTGCGCAGCACCGAGC	H5, CDCREL, PNUTL1, CDCREL1, CDCREL-1, HCDCREL-1	Homo sapiens septin 5 (SEPT5), transcript variant 2, mRNA.	septin 5 isoform 2	cg01250674	SEPT5_P464_R	0.89039	0.89652	0.89484	0.87737	0.87983	0.88135	0.77613	0.79709	0.87915	0.6152	0.4827	0.57557	0.65157	0.4644	0.77456	0.65117	0.64034	0.68698	0.13499	0.02658	0.17907	0.28471	0.18049	0.20148	0.35681	0.46721	0.2034	0.20554	0.31178	0.92824	0.44227	0.92359	0.87633	0.89095
SLC22A18_P216_R	11	SLC22A18_P216_R	34734074	NM_002555.3	SLC22A18	5002	2877311	-216	N	GTCAGCCTGGATCCTCTCATC[CG]GCAGAACTGTCGCCTTGCTTCTCTGAAGCG	HET, ITM, BWR1A, IMPT1, TSSC5, ORCTL2, BWSCR1A, SLC22A1L, p45-BWR1A, DKFZp667A184	Homo sapiens solute carrier family 22 (organic cation transporter), member 18 (SLC22A18), transcript variant 1, mRNA.	tumor suppressing subtransferable candidate 5	cg25427871	SLC22A18_P216_R	0.92102	0.89781	0.83603	0.81489	0.89346	0.89677	0.80075	0.84989	0.67437	0.07645	0.29891	0.29546	0.40796	0.49542	0.49861	0.4244	0.25641	0.48149	0.86597	0.64254	0.78683	0.87051	0.79566	0.78539	0.60068	0.50356	0.67353	0.68107	0.75776	0.64192	0.77763	0.2439	0.11785	0.86973
SLC5A5_E60_F	19	SLC5A5_E60_F	4507034	NM_000453.1	SLC5A5	6528	17843842	60	Y	GGACAGACAGCCGGCTGCATGGGACAG[CG]GAACCCAGAGTGAGAGGGG	NIS	Homo sapiens solute carrier family 5 (sodium iodide symporter), member 5 (SLC5A5), mRNA.	solute carrier family 5 (sodium iodide symporter), member 5	cg04997686	SLC5A5_E60_F	0.90169	0.89675	0.79358	0.89438	0.87564	0.86424	0.76858	0.84655	0.8027	0.17484	0.3581	0.28662	0.31926	0.40071	0.43459	0.60846	0.35361	0.59856	0.29603	0.27456	0.44237	0.43543	0.37804	0.36346	0.60521	0.63135	0.39585	0.47286	0.56301	0.90025	0.85104	0.94452	0.83736	0.92655
SNCG_P53_F	10	SNCG_P53_F	4507112	NM_003087.1	SNCG	6623	88708342	-53	Y	CGTCAATAGGAGGCATCGGGGACAGC[CG]CTGCGGCAGCACTCGAGCCAGCTCAAG	SR, BCSG1	Homo sapiens synuclein, gamma (breast cancer-specific protein 1) (SNCG), mRNA.	synuclein, gamma (breast cancer-specific protein 1)	cg12027410	SNCG_P53_F	0.88776	0.63517	0.78234	0.82729	0.8347	0.89648	0.82981	0.87302	0.75452	0.49317	0.7149	0.71137	0.7122	0.51092	0.84189	0.72531	0.65	0.82862	0.03772	0.19014	0.30793	0.3658	0.13887	0.28366	0.28176	0.17358	0.25128	0.29507	0.11943	0.0613	0.06877	0.11464	0.89346	0.03196
SPI1_P48_F	11	SPI1_P48_F	4507174	NM_003120.1	SPI1	6688	47356722	-48	N	GTCCCCTTGGGGTGACATCAC[CG]CCCCAACCCGTTTGCATAAATCTC	OF, PU.1, SFPI1, SPI-A	Homo sapiens spleen focus forming virus (SFFV) proviral integration oncogene spi1 (SPI1), mRNA.	spleen focus forming virus (SFFV) proviral integration oncogene spi1	cg03565868	SPI1_P48_F	0.81754	0.87515	0.8227	0.79392	0.84693	0.83856	0.6877	0.72505	0.73332	0.0511	0.39436	0.23047	0.37094	0.49545	0.5246	0.28462	0.23951	0.50459	0.83641	0.52432	0.83457	0.9291	0.89385	0.8336	0.91237	0.85739	0.85129	0.86438	0.85866	0.90678	0.31258	0.89285	0.8734	0.80404
STAT5A_E42_F	17	STAT5A_E42_F	21618341	NM_003152.2	STAT5A	6776	37693133	42	N	TGCTGTGGCAAGGCCTGTAGAGAGTTT[CG]AAGTTAGGAGGACTCAAGACGGT	MGF, STAT5	Homo sapiens signal transducer and activator of transcription 5A (STAT5A), mRNA.	signal transducer and activator of transcription 5A	cg18292634	STAT5A_E42_F	0.93688	0.94033	0.90808	0.92418	0.91383	0.90704	0.76673	0.86244	0.02037	0.0406	0.01073	0.00944	0.01075	0.01311	0.01033	0.01168	0.01124	0.00943	0.17023	0.12854	0.06578	0.16683	0.07669	0.06022	0.04084	0.17959	0.47278	0.47597	0.46289	0.11184	0.06131	0.9488	0.9505	0.93295
STAT5A_P704_R	17	STAT5A_P704_R	21618341	NM_003152.2	STAT5A	6776	37692387	-704	N	CAGCCACCGACAGGCTGCATGA[CG]GTGGCAAAGTCACTTCCCCTCTCTG	MGF, STAT5	Homo sapiens signal transducer and activator of transcription 5A (STAT5A), mRNA.	signal transducer and activator of transcription 5A	cg09355539	STAT5A_P704_R	0.8924	0.90033	0.88591	0.89087	0.89508	0.88128	0.8573	0.89313	0.44672	0.0315	0.13501	0.05757	0.1666	0.09831	0.18902	0.12239	0.07483	0.15466	0.74996	0.3799	0.69142	0.78066	0.72881	0.64307	0.44243	0.51053	0.8211	0.80722	0.74796	0.9315	0.70155	0.92502	0.8921	0.88601
TGFB3_E58_R	14	TGFB3_E58_R	4507464	NM_003239.1	TGFB3	7043	75517184	58	N	CAGGAAGCGCTGGCAACCCTGAGGA[CG]AAGAAGCGGACTGTGTGCCTT	FLJ16571, TGF-beta3	Homo sapiens transforming growth factor, beta 3 (TGFB3), mRNA.	transforming growth factor, beta 3	cg17928876	TGFB3_E58_R	0.94591	0.94668	0.86442	0.88609	0.90129	0.9056	0.82164	0.86341	0.97091	0.94908	0.95321	0.95319	0.95393	0.95221	0.95835	0.94516	0.95326	0.95521	0.09007	0.19919	0.31869	0.17361	0.23881	0.27179	0.44453	0.37598	0.73904	0.7328	0.57889	0.96824	0.82191	0.94741	0.00776	0.94189
TIE1_E66_R	1	TIE1_E66_R	31543809	NM_005424.2	TIE1	7075	43539317	66	N	CCAGCTCGTCCTGGCTGGCCTGGGT[CG]GCCTCTGGAGTATGGTCTGGCGGGTGCCCC	TIE, JTK14	Homo sapiens tyrosine kinase with immunoglobulin-like and EGF-like domains 1 (TIE1), mRNA.	tyrosine kinase with immunoglobulin-like and EGF-like domains 1	cg19492156	TIE1_E66_R	0.91018	0.91662	0.91881	0.90815	0.92232	0.91471	0.85547	0.88396	0.56212	0.07635	0.19051	0.09337	0.20451	0.24413	0.26663	0.17086	0.0842	0.14808	0.84576	0.6315	0.73497	0.86148	0.81191	0.78645	0.79894	0.79502	0.77214	0.78376	0.75199	0.33102	0.56661	0.92151	0.91143	0.88619
TM7SF3_P1068_R	12	TM7SF3_P1068_R	7706574	NM_016551.1	TM7SF3	51768	27059473	-1068	N	GGAAGAGGGACTGGGCTCAACTC[CG]AATACAGCGTGGGCAAGAGGGA	.	Homo sapiens transmembrane 7 superfamily member 3 (TM7SF3), mRNA.	transmembrane 7 superfamily member 3	cg03385215	TM7SF3_P1068_R	0.9372	0.94713	0.9036	0.91448	0.93883	0.9467	0.88187	0.92023	0.85342	0.15358	0.47458	0.40757	0.52017	0.63054	0.66976	0.58781	0.44502	0.60765	0.87484	0.85585	0.88189	0.87181	0.84502	0.84486	0.92339	0.92518	0.89588	0.91227	0.82139	0.94086	0.82233	0.90179	0.93399	0.93057
TNFRSF1A_P678_F	12	TNFRSF1A_P678_F	23312372	NM_001065.2	TNFRSF1A	7132	6322200	-678	N	TCCTGGCTCTGCCACCAATCATG[CG]ACATCAGGCAACTCCTCTCCTAAGC	FPF, p55, p60, TBP1, TNF-R, TNFAR, TNFR1, p55-R, CD120a, TNFR55, TNFR60, TNF-R-I, TNF-R55, MGC19588	Homo sapiens tumor necrosis factor receptor superfamily, member 1A (TNFRSF1A), mRNA.	tumor necrosis factor receptor 1 precursor	cg18805708	TNFRSF1A_P678_F	0.92702	0.91445	0.89442	0.89566	0.90617	0.89048	0.88033	0.90822	0.91597	0.20997	0.69587	0.5747	0.75738	0.69849	0.77873	0.72662	0.78439	0.79715	0.66958	0.66343	0.82211	0.79642	0.58729	0.61747	0.84033	0.85997	0.90614	0.9139	0.94463	0.84954	0.76258	0.94561	0.89735	0.79399
TNFSF8_E258_R	9	TNFSF8_E258_R	24119162	NM_001244.2	TNFSF8	944	116732333	258	N	CCCCAGGTGGCTGGCCACGGAGCC[CG]CCGGCACATGCATGGCTGTGTCTC	CD153, CD30L, CD30LG	Homo sapiens tumor necrosis factor (ligand) superfamily, member 8 (TNFSF8), mRNA.	tumor necrosis factor (ligand) superfamily, member 8	cg09980061	TNFSF8_E258_R	0.9657	0.97036	0.95521	0.95339	0.95969	0.96415	0.9086	0.94377	0.02374	0.04879	0.01566	0.0225	0.02991	0.06427	0.04209	0.04384	0.02374	0.05574	0.9523	0.9227	0.95383	0.96448	0.9503	0.94818	0.91282	0.91369	0.96231	0.96122	0.94289	0.91932	0.77073	0.95758	0.94895	0.95338
TNFSF8_P184_F	9	TNFSF8_P184_F	24119162	NM_001244.2	TNFSF8	944	116732775	-184	Y	CACACACAAAGCAACTTCTGTTT[CG]TTTAGACTCTGCCACAAAACGCCTTC	CD153, CD30L, CD30LG	Homo sapiens tumor necrosis factor (ligand) superfamily, member 8 (TNFSF8), mRNA.	tumor necrosis factor (ligand) superfamily, member 8	cg19343707	TNFSF8_P184_F	0.88749	0.89867	0.89525	0.86606	0.90665	0.90722	0.59921	0.79582	0.01581	0.03172	0.01211	0.01213	0.01089	0.01113	0.02105	0.01412	0.01304	0.01327	0.52537	0.24768	0.44163	0.59409	0.49807	0.48526	0.72742	0.69043	0.7782	0.75378	0.67426	0.54869	0.36679	0.32402	0.85394	0.73518
TRIP6_P1090_F	7	TRIP6_P1090_F	23308730	NM_003302.1	TRIP6	7205	100301891	-1090	Y	AAGGGGACTTTGTGAACAGTGGG[CG]GGGAGACGCAGAGGCAGAGG	OIP1, ZRP-1, MGC3837, MGC4423, MGC10556, MGC10558, MGC29959	Homo sapiens thyroid hormone receptor interactor 6 (TRIP6), mRNA.	thyroid hormone receptor interactor 6	cg09357642	TRIP6_P1090_F	0.96002	0.96572	0.961	0.93581	0.9631	0.95574	0.8396	0.90568	0.74109	0.08266	0.18597	0.10558	0.15953	0.2646	0.29187	0.28529	0.15796	0.40444	0.1871	0.20005	0.35298	0.24839	0.26515	0.32747	0.65325	0.62356	0.93633	0.95038	0.43831	0.95606	0.18105	0.95427	0.95646	0.0134
TRIP6_P1274_R	7	TRIP6_P1274_R	23308730	NM_003302.1	TRIP6	7205	100301707	-1274	Y	CTTGGGCATGGTGCCCGCTTGGCATAG[CG]CCCGGCTCCGGATCTTCCTGTGCCT	OIP1, ZRP-1, MGC3837, MGC4423, MGC10556, MGC10558, MGC29959	Homo sapiens thyroid hormone receptor interactor 6 (TRIP6), mRNA.	thyroid hormone receptor interactor 6	cg06647679	TRIP6_P1274_R	0.94003	0.94771	0.95632	0.93422	0.94895	0.92884	0.89186	0.9237	0.85337	0.11314	0.58427	0.32699	0.53034	0.64132	0.6531	0.62423	0.46469	0.71279	0.27629	0.6002	0.51126	0.35443	0.54759	0.48674	0.54796	0.47437	0.83882	0.82903	0.37875	0.69125	0.39224	0.7812	0.84269	0.03485
TSP50_P137_F	3	TSP50_P137_F	31543829	NM_013270.2	TSP50	29122	46734505	-137	Y	GCTCGTGGTGTCTGACCCGCAAGGG[CG]CCCCTAGTGACAGCCCTCCCTTATA	.	Homo sapiens testes-specific protease 50 (TSP50), mRNA.	testes-specific protease 50	cg13403573	TSP50_P137_F	0.93678	0.95194	0.91709	0.92137	0.93911	0.92097	0.79992	0.90086	0.50486	0.41814	0.22891	0.52928	0.82622	0.10046	0.69142	0.46638	0.29977	0.89142	0.50517	0.4955	0.43961	0.32685	0.25202	0.18755	0.17258	0.39014	0.19574	0.19909	0.46938	0.94238	0.8067	0.93808	0.926	0.90356
VAV1_E9_F	19	VAV1_E9_F	7108366	NM_005428.2	VAV1	7409	6723731	9	Y	AAAGAAGAGGAAGTGGTAGCACTAGCTGT[CG]CTCCACAGGCGAGCAGGGCAGGCG	VAV	Homo sapiens vav 1 oncogene (VAV1), mRNA.	vav 1 oncogene	cg02621492	VAV1_E9_F	0.9223	0.92922	0.89061	0.92088	0.89418	0.90769	0.70425	0.85753	0.01152	0.0105	0.0206	0.02216	0.03012	0.03003	0.02112	0.03541	0.02994	0.03214	0.44531	0.31076	0.51739	0.43994	0.35215	0.28961	0.31472	0.28464	0.75565	0.74602	0.84078	0.95707	0.88296	0.93614	0.92214	0.92944
VAV1_P317_F	19	VAV1_P317_F	7108366	NM_005428.2	VAV1	7409	6723405	-317	N	TGGAGTCAGAAGACCAGCTGAGTGATGA[CG]GGGCTGGACCAGACAGAGGA	VAV	Homo sapiens vav 1 oncogene (VAV1), mRNA.	vav 1 oncogene	cg15322770	VAV1_P317_F	0.80392	0.75636	0.82948	0.79819	0.76217	0.83065	0.83022	0.79216	0.12857	0.06557	0.114	0.03701	0.07239	0.046	0.23191	0.12559	0.08627	0.07382	0.45719	0.48507	0.55545	0.55015	0.53564	0.50676	0.58693	0.60895	0.64697	0.69502	0.72179	0.7117	0.57881	0.8889	0.8656	0.82496
WNT10B_P823_R	12	WNT10B_P823_R	16936521	NM_003394.2	WNT10B	7480	47652633	-823	Y	CTTGGGGTGCACAGGCAAAGGCAAAC[CG]CCTTAGGGAGACCCAGTGGCAGCG	WNT-12	Homo sapiens wingless-type MMTV integration site family, member 10B (WNT10B), mRNA.	wingless-type MMTV integration site family, member 10B precursor	cg23890019	WNT10B_P823_R	0.88325	0.9675	0.75048	0.94268	0.95998	0.93104	0.23118	0.78325	0.18648	0.13012	0.07634	0.07486	0.09595	0.08422	0.1281	0.15274	0.14914	0.10332	0.41781	0.32612	0.65223	0.55516	0.45203	0.45663	0.81084	0.78164	0.53685	0.52634	0.33219	0.89566	0.90687	0.95986	0.95967	0.95361
ZAP70_P220_R	2	ZAP70_P220_R	46488942	NM_001079.3	ZAP70	7535	97696243	-220	N	GGTATGCAGGCTTCCTCCCTTCTGA[CG]GTTCCTGCTGCTGGAGTCGTCCTTCCTGA	SRK, STD, TZK, ZAP-70	Homo sapiens zeta-chain (TCR) associated protein kinase 70kDa (ZAP70), transcript variant 1, mRNA.	zeta-chain associated protein kinase 70kDa isoform 1	cg09006159	ZAP70_P220_R	0.83873	0.77254	0.75711	0.6919	0.80019	0.83702	0.68989	0.78664	0.24577	0.44101	0.45597	0.3658	0.36025	0.44678	0.36724	0.35666	0.27086	0.31744	0.84443	0.37717	0.85106	0.87414	0.81363	0.80575	0.82892	0.76196	0.82151	0.81342	0.89726	0.79584	0.72313	0.89137	0.89516	0.88185
ZNF264_P397_F	19	ZNF264_P397_F	55769562	NM_003417.2	ZNF264	9422	62394284	-397	Y	GGGATGTGAAAGGGGGTCAGT[CG]CCAGGCGAGCTGAGGACCCAGTTC	.	Homo sapiens zinc finger protein 264 (ZNF264), mRNA.	zinc finger protein 264	cg04803824	ZNF264_P397_F	0.83649	0.90028	0.62282	0.82731	0.78859	0.68085	0.28214	0.61649	0.64825	0.4718	0.57492	0.48858	0.49137	0.76664	0.78313	0.61433	0.78862	0.81388	0.46321	0.16038	0.49624	0.54531	0.43204	0.32815	0.3007	0.23788	0.36561	0.34609	0.36583	0.87688	0.75025	0.46089	0.77533	0.71455
[truncated: 25 more columns]
