# Supplementary material for: Cancer Genes Hypermethylated in Human Embryonic Stem Cells
Source: PLoS One. 2008 Sep 29;3(9):e3294. doi: 10.1371/journal.pone.0003294 (PMC2546447; doi:10.1371/journal.pone.0003294)
Supplement: Table S3 — Methylation data, histone marks, and Polycomb occupancy for genes in the four main categories: A-I, A-II, B-I, and B-II. Raw data from the methylation array for each sample are included. The final three columns summarize information about histone marks and Polycomb occupation published elsewhere. In the HK4/K27 methylation column, K4 stands for 3me-lysine 4 of histone H3, while K27 stands for 3me-lysine 27 of histone H3. In the Polycomb occupation column (+) and (−) respectively refer to the presence and absence of the protein SUZ12. (0.89 MB XLS) [file pone.0003294.s011.xls]

## Sheet: A-I
Probe sets																DNA Methylation
TargetID	CHROMOSOME	PROBE_ID	GID	ACCESSION	SYMBOL	GENE_ID	CPG_COORDINATE	DIST_TO_TSS	CPG_ISLAND	INPUT_SEQUENCE	SYNONYM	ANNOTATION	PRODUCT	CG_NO	TargetID	Shef-1.AVG_Beta	Shef-4.AVG_Beta	Shef-5.AVG_Beta	Shef-7.AVG_Beta	H7.AVG_Beta	H14.AVG_Beta	H181.AVG_Beta	I3.AVG_Beta	Pool lymphocytes.AVG_Beta	Pool neutrophils.AVG_Beta	Leucocytes F1.AVG_Beta	Leucocytes F2.AVG_Beta	Leucocytes F3.AVG_Beta	Leucocytes F4.AVG_Beta	Leucocytes M1.AVG_Beta	Leucocytes M2.AVG_Beta	Leucocytes M3.AVG_Beta	Leucocytes M4.AVG_Beta	Muscle 1.AVG_Beta	Muscle-2.AVG_Beta	Muscle-3.AVG_Beta	Muscle-4.AVG_Beta	Muscle-5.AVG_Beta	Muscle-6.AVG_Beta	Breast-1.AVG_Beta	Breast2.AVG_Beta	Heart1.AVG_Beta	Heart2.AVG_Beta	Brain.AVG_Beta	MDA-MB-231.AVG_Beta	MDA-MB-231-2.AVG_Beta	HCC1937.AVG_Beta	BT-474.AVG_Beta	HCT116.AVG_Beta
ABCA1_E120_R	9	ABCA1_E120_R	21536375	NM_005502.2	ABCA1	19	106730137	120	Y	ACCGGGGAAAAAACAAGGAGCAAAG[CG]CCCTGAGAACCGGCTCTGTTG	TGD, ABC1, CERP, ABC-1, HDLDT1	Homo sapiens ATP-binding cassette, sub-family A (ABC1), member 1 (ABCA1), mRNA.	ATP-binding cassette, sub-family A member 1	cg24415731	ABCA1_E120_R	0.02728	0.01946	0.02322	0.02586	0.02407	0.01952	0.02743	0.02315	0.0149	0.02427	0.02545	0.02332	0.02531	0.02365	0.02558	0.02309	0.02724	0.02307	0.01875	0.03505	0.01653	0.01839	0.01633	0.01569	0.01141	0.0154	0.02596	0.02505	0.01378	0.01199	0.02083	0.01255	0.0279	0.52495
ABCA1_P45_F	9	ABCA1_P45_F	21536375	NM_005502.2	ABCA1	19	106730302	-45	Y	AGTTCCTTTTATAGATTCGGCTGCAC[CG]AGCGCAGAGGTTACTATCGGTCAAAGCCT	TGD, ABC1, CERP, ABC-1, HDLDT1	Homo sapiens ATP-binding cassette, sub-family A (ABC1), member 1 (ABCA1), mRNA.	ATP-binding cassette, sub-family A member 1	cg26272837	ABCA1_P45_F	0.0335	0.02733	0.03337	0.03109	0.03563	0.03361	0.03355	0.02386	0.02763	0.03106	0.02244	0.0242	0.0259	0.02355	0.02481	0.02636	0.02863	0.04099	0.02045	0.02263	0.01826	0.01914	0.02268	0.0268	0.0175	0.0228	0.02931	0.03626	0.02317	0.01942	0.03124	0.01828	0.03512	0.70902
ADAMTS12_E52_R	5	ADAMTS12_E52_R	51558723	NM_030955.2	ADAMTS12	81792	33927829	52	Y	AGATGCAGGGGTGCATGGTCAGGCG[CG]AGAAGGCAGCGACTGCAAAGCTGCC	.	Homo sapiens ADAM metallopeptidase with thrombospondin type 1 motif, 12 (ADAMTS12), mRNA.	ADAM metallopeptidase with thrombospondin type 1 motif, 12 preproprotein	cg13887940	ADAMTS12_E52_R	0.01409	0.01364	0.01648	0.02061	0.01918	0.01463	0.0333	0.01356	0.08335	0.03108	0.04269	0.02213	0.04646	0.04768	0.05215	0.06257	0.05298	0.07304	0.01347	0.01752	0.0238	0.01071	0.02116	0.0135	0.04428	0.04733	0.01674	0.0163	0.03661	0.94726	0.71608	0.0833	0.94124	0.91302
ADAMTS12_P250_R	5	ADAMTS12_P250_R	51558723	NM_030955.2	ADAMTS12	81792	33928131	-250	Y	CGAACGCCAGGCCCAGCTGGCCGAGC[CG]GCCAAATAGGGGAGACCCGG	.	Homo sapiens ADAM metallopeptidase with thrombospondin type 1 motif, 12 (ADAMTS12), mRNA.	ADAM metallopeptidase with thrombospondin type 1 motif, 12 preproprotein	cg24560027	ADAMTS12_P250_R	0.0141	0.0151	0.01597	0.02006	0.01976	0.0166	0.0252	0.01753	0.01515	0.01901	0.01569	0.01646	0.01596	0.01684	0.02031	0.02013	0.01585	0.01349	0.01496	0.03004	0.01248	0.01145	0.01415	0.01063	0.01642	0.01368	0.02121	0.01841	0.01255	0.96352	0.77476	0.01708	0.8611	0.61659
ADCYAP1_P398_F	18	ADCYAP1_P398_F	10947062	NM_001117.2	ADCYAP1	116	894989	-398	Y	TGCCTCTCGGGTGGTGACTCCAG[CG]CAGGAACTTGAAGAAGCGCTTTG	PACAP, MGC126852	Homo sapiens adenylate cyclase activating polypeptide 1 (pituitary) (ADCYAP1), mRNA.	adenylate cyclase activating polypeptide precursor	cg01521573	ADCYAP1_P398_F	0.03447	0.03619	0.04669	0.0409	0.0412	0.02962	0.06391	0.05077	0.08277	0.0407	0.07154	0.04326	0.0381	0.0542	0.05051	0.05005	0.05005	0.12218	0.04642	0.06609	0.07998	0.03587	0.03796	0.03409	0.03169	0.04177	0.03949	0.03996	0.02769	0.91257	0.70706	0.76472	0.71985	0.86749
ADCYAP1_P455_R	18	ADCYAP1_P455_R	10947062	NM_001117.2	ADCYAP1	116	894932	-455	Y	TCCTGCTGCTCCCGCTGGTTCCTG[CG]GCTTCTGCTCAGACACCAACGCCA	PACAP, MGC126852	Homo sapiens adenylate cyclase activating polypeptide 1 (pituitary) (ADCYAP1), mRNA.	adenylate cyclase activating polypeptide precursor	cg01799816	ADCYAP1_P455_R	0.03179	0.03122	0.02989	0.03751	0.03079	0.03356	0.03364	0.0403	0.03785	0.03287	0.03895	0.03029	0.03577	0.04959	0.03723	0.03875	0.03087	0.05571	0.02343	0.02009	0.02404	0.02248	0.02359	0.01943	0.02377	0.02572	0.03484	0.033	0.02442	0.92102	0.71541	0.73267	0.63314	0.86167
AGTR1_P154_F	3	AGTR1_P154_F	14043060	NM_000685.3	AGTR1	185	149898201	-154	Y	GGTGAACGCTGATCTGATAGTTGACA[CG]GGACGACTGTGGCATCATCCT	AT1, AG2S, AT1B, AT2R1, HAT1R, AGTR1A, AGTR1B, AT2R1A, AT2R1B	Homo sapiens angiotensin II receptor, type 1 (AGTR1), transcript variant 1, mRNA.	angiotensin II receptor, type 1	cg20530314	AGTR1_P154_F	0.06249	0.05927	0.06782	0.05619	0.04997	0.04082	0.07823	0.05223	0.09518	0.12075	0.06305	0.04508	0.0591	0.06222	0.07819	0.04893	0.04757	0.12963	0.04606	0.07146	0.03354	0.03335	0.04012	0.03457	0.04126	0.0418	0.07026	0.06115	0.03723	0.73774	0.70782	0.13256	0.50213	0.90857
AGTR1_P41_F	3	AGTR1_P41_F	14043060	NM_000685.3	AGTR1	185	149898314	-41	Y	GGAGGAGGGAATGCAAAACAGAGCCT[CG]TCCCCGGAACCCAAGAAGCAGCAACGC	AT1, AG2S, AT1B, AT2R1, HAT1R, AGTR1A, AGTR1B, AT2R1A, AT2R1B	Homo sapiens angiotensin II receptor, type 1 (AGTR1), transcript variant 1, mRNA.	angiotensin II receptor, type 1	cg22498996	AGTR1_P41_F	0.02419	0.02017	0.02014	0.02533	0.02279	0.02133	0.03527	0.02377	0.05309	0.02299	0.03326	0.03676	0.02238	0.06596	0.01965	0.05902	0.02584	0.03958	0.02602	0.02141	0.01721	0.01873	0.02176	0.0209	0.02199	0.01593	0.03512	0.03027	0.01581	0.93281	0.83534	0.93039	0.10825	0.93833
ALK_E183_R	2	ALK_E183_R	29029631	NM_004304.3	ALK	238	29997753	183	Y	TTCGCAGGCACTGGAGCGGCCCCGG[CG]GCAGCAGCTGAGGGCGTTCAGG	CD246	Homo sapiens anaplastic lymphoma kinase (Ki-1) (ALK), mRNA.	anaplastic lymphoma kinase Ki-1	cg02931220	ALK_E183_R	0.09955	0.0848	0.10343	0.12185	0.10626	0.10762	0.11463	0.07969	0.05523	0.03648	0.10285	0.09653	0.13042	0.11831	0.09373	0.16173	0.15468	0.12049	0.1077	0.09161	0.0792	0.0848	0.07689	0.07579	0.05554	0.05156	0.13225	0.10913	0.06454	0.55138	0.67824	0.04126	0.08064	0.91112
ALK_P28_F	2	ALK_P28_F	29029631	NM_004304.3	ALK	238	29997964	-28	Y	AGCCGCTGGATCGCATCTGCCTGGG[CG]CCCGCCACTTGCAGCTGGCTGAGCCG	CD246	Homo sapiens anaplastic lymphoma kinase (Ki-1) (ALK), mRNA.	anaplastic lymphoma kinase Ki-1	cg14528334	ALK_P28_F	0.01462	0.01327	0.01561	0.01946	0.01712	0.0159	0.02809	0.01293	0.01172	0.02728	0.01416	0.01377	0.01372	0.01409	0.01229	0.0164	0.01872	0.01934	0.0134	0.01527	0.01237	0.00817	0.01396	0.00919	0.01213	0.01577	0.01519	0.01457	0.01064	0.6178	0.68379	0.01708	0.01248	0.9169
ALPL_P278_F	1	ALPL_P278_F	13787192	NM_000478.2	ALPL	249	21708178	-278	Y	TGCCGACGGTAAAGACAAAACAGGAGACG[CG]CGCAAGGAGCAGGTCAGAGCCCAGGC	HOPS, TNAP, TNSALP, AP-TNAP	Homo sapiens alkaline phosphatase, liver/bone/kidney (ALPL), mRNA.	tissue non-specific alkaline phosphatase precursor	cg03975786	ALPL_P278_F	0.01991	0.0192	0.02155	0.02294	0.02171	0.0218	0.02716	0.01797	0.01685	0.03115	0.02326	0.01763	0.01997	0.02254	0.02113	0.02816	0.03087	0.02138	0.02911	0.01757	0.01519	0.01554	0.02688	0.02058	0.01578	0.01527	0.0216	0.01902	0.02616	0.0146	0.88125	0.21173	0.92965	0.4243
APBA1_E99_R	9	APBA1_E99_R	22035547	NM_001163.2	APBA1	320	71476943	99	Y	CGGGAGCAGGCGGCGCTAGTGACAG[CG]CTGGTGCCAAGCCTGGGAATA	X11, X11A, MINT1, D9S411E, X11ALPHA	Homo sapiens amyloid beta (A4) precursor protein-binding, family A, member 1 (X11) (APBA1), mRNA.	amyloid beta A4 precursor protein-binding, family A, member 1	cg18505908	APBA1_E99_R	0.02466	0.02598	0.01937	0.01964	0.02299	0.02002	0.03354	0.02194	0.05071	0.03067	0.04253	0.05128	0.05022	0.01843	0.0176	0.02332	0.04771	0.06138	0.03738	0.0222	0.01798	0.02416	0.02227	0.0286	0.08142	0.0469	0.02275	0.02591	0.01389	0.07219	0.30448	0.05516	0.03888	0.03501
ASCL1_E24_F	12	ASCL1_E24_F	55743093	NM_004316.2	ASCL1	429	101875618	24	Y	TCTGGCCAGGGAACGTGGAAGG[CG]CACCGACAGGGATCCGGCCAGG	ASH1, HASH1, MASH1	Homo sapiens achaete-scute complex-like 1 (Drosophila) (ASCL1), mRNA.	achaete-scute complex homolog-like 1	cg23812196	ASCL1_E24_F	0.02728	0.02261	0.02808	0.03434	0.0218	0.02838	0.03962	0.02779	0.02655	0.03532	0.02112	0.02038	0.01963	0.02395	0.02019	0.01659	0.02479	0.01831	0.01816	0.01605	0.08101	0.01376	0.01586	0.01577	0.02153	0.01377	0.02924	0.0236	0.01833	0.88404	0.51623	0.23668	0.02095	0.92288
AXL_E61_F	19	AXL_E61_F	21536465	NM_021913.2	AXL	558	46416724	61	N	ACAGAGCCCAGAGGGACAGCGCCCAGAGCC[CG]GATAGAGAGACACGGCCTCACTGG	UFO	Homo sapiens AXL receptor tyrosine kinase (AXL), transcript variant 1, mRNA.	AXL receptor tyrosine kinase isoform 1	cg20384525	AXL_E61_F	0.02486	0.01743	0.02395	0.02292	0.02238	0.02532	0.02787	0.02048	0.12437	0.0498	0.05922	0.06074	0.11066	0.08311	0.162	0.15581	0.05089	0.15519	0.01749	0.02477	0.10779	0.11755	0.01585	0.0239	0.04386	0.06409	0.11218	0.12923	0.02203	0.10163	0.05659	0.05683	0.54635	0.018
BCAM_P205_F	19	BCAM_P205_F	61742796	NM_001013257.1	BCAM	4059	50003973	-205	Y	GGCTACGCTGGTCGATCAGGCCCCC[CG]CTGCAGGCGCTGGTCAGTAAGCCC	AU, LU, CD239, MSK19	Homo sapiens basal cell adhesion molecule (Lutheran blood group) (BCAM), transcript variant 2, mRNA.	basal cell adhesion molecule isoform 2 precursor	cg18958184	BCAM_P205_F	0.03045	0.02353	0.02535	0.03482	0.03114	0.03184	0.05307	0.02988	0.04683	0.0264	0.03379	0.0236	0.04782	0.03924	0.02187	0.0815	0.03534	0.04435	0.04955	0.23588	0.02437	0.02568	0.02381	0.0286	0.02695	0.04034	0.0388	0.03367	0.04231	0.01098	0.14766	0.02306	0.01809	0.03547
BDNF_E19_R	11	BDNF_E19_R	34106708	NM_170733.2	BDNF	627	27699853	19	Y	TGAGTTCTTACGTGATTCTAATGAATGAG[CG]AGGTTACCAATGATTGCCCAACTGCC	MGC34632	Homo sapiens brain-derived neurotrophic factor (BDNF), transcript variant 5, mRNA.	brain-derived neurotrophic factor isoform a preproprotein	cg17037622	BDNF_E19_R	0.12636	0.11742	0.08012	0.07444	0.09265	0.08069	0.07069	0.08873	0.10012	0.06562	0.08211	0.0536	0.06506	0.07165	0.11727	0.06375	0.0751	0.10317	0.1521	0.14051	0.15928	0.1471	0.08613	0.10073	0.17448	0.13032	0.0989	0.107	0.0742	0.88737	0.78703	0.82944	0.8543	0.82389
BMP2_E48_R	20	BMP2_E48_R	4557368	NM_001200.1	BMP2	650	6697255	48	Y	AATAACTTGCGCACCCCACTTTG[CG]CCGGTGCCTTTGCCCCAGCGGAGC	BMP2A	Homo sapiens bone morphogenetic protein 2 (BMP2), mRNA.	bone morphogenetic protein 2 precursor	cg18126192	BMP2_E48_R	0.02558	0.02306	0.0205	0.02587	0.01918	0.02064	0.07852	0.03827	0.0527	0.05211	0.0543	0.07552	0.0637	0.06966	0.07734	0.04653	0.04956	0.07151	0.02564	0.03345	0.02187	0.01897	0.02852	0.01725	0.02601	0.0354	0.02814	0.03069	0.01675	0.18023	0.7039	0.03685	0.31158	0.80139
BMP2_P1201_F	20	BMP2_P1201_F	4557368	NM_001200.1	BMP2	650	6696006	-1201	Y	AAACTGAAAGTTGAATAACGGGCCCAG[CG]GGGAAATAAGAGGCCAGACCCT	BMP2A	Homo sapiens bone morphogenetic protein 2 (BMP2), mRNA.	bone morphogenetic protein 2 precursor	cg26536259	BMP2_P1201_F	0.02183	0.02909	0.02486	0.02935	0.02828	0.02973	0.03061	0.02146	0.04351	0.03807	0.05398	0.04311	0.01821	0.02122	0.03201	0.03655	0.02216	0.03661	0.18732	0.02138	0.28749	0.3476	0.16579	0.13648	0.08035	0.09965	0.06392	0.06169	0.05078	0.01578	0.172	0.08793	0.84515	0.31215
BMP3_E147_F	4	BMP3_E147_F	4557370	NM_001201.1	BMP3	651	82171290	147	Y	ACCTGTCAGGCTGCGCTGGGTCAG[CG]CAGCAAGTGGGGCTGGCCGCTA	.	Homo sapiens bone morphogenetic protein 3 (osteogenic) (BMP3), mRNA.	bone morphogenetic protein 3 (osteogenic) precursor	cg06290734	BMP3_E147_F	0.1199	0.09889	0.09349	0.08316	0.09616	0.08391	0.05407	0.05652	0.05484	0.02539	0.07982	0.0588	0.06501	0.0652	0.09327	0.06647	0.1069	0.09075	0.05679	0.03949	0.0634	0.07331	0.06464	0.05859	0.05372	0.03841	0.12385	0.11935	0.05033	0.04894	0.48422	0.0627	0.04933	0.85825
BMP3_P56_R	4	BMP3_P56_R	4557370	NM_001201.1	BMP3	651	82171087	-56	Y	CAGAGCTAGTCCTAGTCCCTCG[CG]CGGCCAGTTTGGCCGGGTGTTCCCA	.	Homo sapiens bone morphogenetic protein 3 (osteogenic) (BMP3), mRNA.	bone morphogenetic protein 3 (osteogenic) precursor	cg14573361	BMP3_P56_R	0.02777	0.02598	0.02689	0.026	0.0253	0.02219	0.0409	0.02801	0.01557	0.03207	0.02912	0.02619	0.03227	0.03216	0.02175	0.02856	0.0304	0.02596	0.0217	0.02291	0.02358	0.02015	0.02041	0.01499	0.01619	0.01861	0.03275	0.02484	0.01528	0.01715	0.44513	0.02929	0.02139	0.93575
BMP6_P163_F	6	BMP6_P163_F	4809281	NM_001718.2	BMP6	654	7671846	-163	Y	GCCAGCGAGGCCCAGAGTGACCGCGCCG[CG]ACTCGCAGGAGCCAGGGCGCAGG	VGR, VGR1	Homo sapiens bone morphogenetic protein 6 (BMP6), mRNA.	bone morphogenetic protein 6 precursor	cg05319903	BMP6_P163_F	0.02812	0.02294	0.02958	0.03152	0.03308	0.02925	0.02741	0.02025	0.07173	0.02219	0.04487	0.02573	0.03147	0.02768	0.0369	0.05535	0.02688	0.04431	0.01917	0.01794	0.01746	0.01892	0.0165	0.01609	0.01856	0.02563	0.0363	0.02905	0.01979	0.74099	0.86279	0.15236	0.01781	0.94553
BMP6_P398_F	6	BMP6_P398_F	4809281	NM_001718.2	BMP6	654	7671611	-398	Y	TTCGTGAGCGAGAAGGAAGTTAAACCT[CG]CGGAATAGACTGGCATTTCGG	VGR, VGR1	Homo sapiens bone morphogenetic protein 6 (BMP6), mRNA.	bone morphogenetic protein 6 precursor	cg08280813	BMP6_P398_F	0.026	0.01793	0.01946	0.02594	0.02184	0.02198	0.03706	0.03086	0.01528	0.02771	0.03086	0.02995	0.02418	0.02611	0.02887	0.04301	0.03698	0.02965	0.02589	0.02963	0.02259	0.01821	0.02209	0.01678	0.01561	0.015	0.02314	0.02047	0.01402	0.42955	0.79033	0.01047	0.01643	0.93775
CALCA_P75_F	11	CALCA_P75_F	76880483	NM_001033952.1	CALCA	796	14950483	-75	Y	GGCAGTGTCTCTGATGCCTCCCAG[CG]CCAGCGACTGCTCTTATTCCCGCCG	CT, KC, CGRP, CALC1, CGRP1, CGRP-I, MGC126648	Homo sapiens calcitonin/calcitonin-related polypeptide, alpha (CALCA), transcript variant 2, mRNA.	calcitonin isoform CALCA preproprotein	cg14988155	CALCA_P75_F	0.02215	0.03112	0.02109	0.03969	0.55392	0.03063	0.02387	0.86817	0.07575	0.03179	0.03687	0.0621	0.08089	0.07209	0.06198	0.08409	0.06073	0.13139	0.02829	0.02263	0.03226	0.02482	0.01956	0.02398	0.03861	0.05149	0.02802	0.02475	0.03445	0.42288	0.49025	0.33396	0.47447	0.77191
CCKBR_P361_R	11	CCKBR_P361_R	33356159	NM_176875.2	CCKBR	887	6237181	-361	Y	GCACGCAGACCTGGTCTCCAA[CG]CCACCTCCACGTTCCCTGATACA	GASR, CCK-B	Homo sapiens cholecystokinin B receptor (CCKBR), mRNA.	cholecystokinin B receptor	cg10802353	CCKBR_P361_R	0.0249	0.02452	0.02735	0.03372	0.03243	0.03014	0.02563	0.01776	0.01675	0.01685	0.01855	0.01942	0.02814	0.02129	0.01778	0.02753	0.03509	0.02742	0.01509	0.014	0.01892	0.0124	0.02006	0.01876	0.01751	0.01512	0.03046	0.0257	0.0169	0.51745	0.12807	0.02662	0.01692	0.88905
CCKBR_P480_F	11	CCKBR_P480_F	33356159	NM_176875.2	CCKBR	887	6237062	-480	Y	CGCAGCGAGGAGCTGCAGGGAACTA[CG]GTAGCAATAGTGTCACGGTCACTGCGG	GASR, CCK-B	Homo sapiens cholecystokinin B receptor (CCKBR), mRNA.	cholecystokinin B receptor	cg08254087	CCKBR_P480_F	0.03037	0.02565	0.04377	0.03884	0.03414	0.0428	0.06559	0.02507	0.05389	0.03114	0.05347	0.02572	0.02131	0.03938	0.04234	0.04028	0.04025	0.06121	0.01821	0.03938	0.01856	0.01634	0.0184	0.01909	0.02593	0.02602	0.03186	0.02984	0.02122	0.72354	0.75407	0.10439	0.02666	0.87504
CCNA1_E7_F	13	CCNA1_E7_F	16306528	NM_003914.2	CCNA1	8900	35904640	7	Y	GCGATCCTCCAGTGCACTTGCCAGTTGTTC[CG]GACACATAGAAAGATAACGACGGGA	.	Homo sapiens cyclin A1 (CCNA1), mRNA.	cyclin A1	cg27186533	CCNA1_E7_F	0.01934	0.02098	0.02135	0.01998	0.0192	0.0174	0.02627	0.02012	0.03006	0.01516	0.04359	0.02177	0.05446	0.15076	0.01774	0.15171	0.02222	0.05563	0.02148	0.02357	0.01818	0.02355	0.01877	0.02288	0.05642	0.04612	0.02693	0.02445	0.0184	0.02067	0.04767	0.90064	0.92419	0.93503
CCNA1_P216_F	13	CCNA1_P216_F	16306528	NM_003914.2	CCNA1	8900	35904417	-216	Y	CGCCGCTGATTGGCCGATTCAACAGACG[CG]GGTGGGCAGCTCAGCCGCATCG	.	Homo sapiens cyclin A1 (CCNA1), mRNA.	cyclin A1	cg05780306	CCNA1_P216_F	0.01992	0.01858	0.02184	0.02328	0.02495	0.02203	0.03355	0.01994	0.01738	0.01765	0.03028	0.0183	0.02091	0.02696	0.02205	0.03401	0.02079	0.02774	0.02153	0.02768	0.01503	0.01779	0.0157	0.01587	0.01787	0.01905	0.02472	0.01777	0.01448	0.01308	0.01892	0.1561	0.74494	0.91897
CCND2_P887_F	12	CCND2_P887_F	16950656	NM_001759.2	CCND2	894	4252312	-887	Y	CGGTGTGGCCACGCTCAGCGCAGACACCT[CG]GGCGGCTTGTCAGCAGATGCAG	KIAK0002, MGC102758	Homo sapiens cyclin D2 (CCND2), mRNA.	cyclin D2	cg00814733	CCND2_P887_F	0.02103	0.01872	0.02393	0.03139	0.02506	0.02535	0.04035	0.02663	0.01347	0.0337	0.02017	0.02486	0.02391	0.02114	0.02169	0.0254	0.02384	0.02312	0.02272	0.03633	0.02246	0.01844	0.02144	0.02119	0.0133	0.03173	0.02237	0.02212	0.01915	0.15831	0.7809	0.83407	0.02116	0.78511
CCND2_P898_R	12	CCND2_P898_R	16950656	NM_001759.2	CCND2	894	4252301	-898	Y	GCTGCATCGGTGTGGCCACGCTCAG[CG]CAGACACCTCGGGCGGCTTGTCAGCA	KIAK0002, MGC102758	Homo sapiens cyclin D2 (CCND2), mRNA.	cyclin D2	cg23124313	CCND2_P898_R	0.02118	0.01892	0.023	0.02727	0.02398	0.02552	0.03158	0.01945	0.01257	0.01534	0.02174	0.02215	0.0253	0.02293	0.0199	0.02649	0.02787	0.02348	0.0205	0.02513	0.01684	0.01781	0.01881	0.01606	0.01623	0.02727	0.0257	0.0238	0.01607	0.91584	0.78375	0.94712	0.03808	0.93006
CD40_E58_R	20	CD40_E58_R	23312370	NM_152854.1	CD40	958	44180371	58	Y	CGGGCGCCCAGTGGTCCTGC[CG]CCTGGTCTCACCTCGCTATGGTTCGTCTGC	p50, Bp50, CDW40, MGC9013, TNFRSF5	Homo sapiens CD40 antigen (TNF receptor superfamily member 5) (CD40), transcript variant 2, mRNA.	CD40 antigen isoform 2 precursor	cg20698532	CD40_E58_R	0.5371	0.84703	0.04878	0.20883	0.12185	0.17278	0.03548	0.05959	0.04583	0.02583	0.01983	0.02702	0.02575	0.04307	0.03091	0.03866	0.03031	0.03369	0.0265	0.0377	0.021	0.07795	0.09257	0.03764	0.08665	0.08657	0.07234	0.06817	0.21428	0.01507	0.07027	0.83989	0.83086	0.01755
CD81_P211_F	11	CD81_P211_F	62240999	NM_004356.3	CD81	975	2354912	-211	Y	CGACAGCAGCTTGGGGACGCCTCCCG[CG]CCCAGCACGGTGCACCTGGGCCC	S5.7, TAPA1, TSPAN28	Homo sapiens CD81 antigen (target of antiproliferative antibody 1) (CD81), mRNA.	CD81 antigen	cg04069951	CD81_P211_F	0.04908	0.0313	0.04378	0.04409	0.03245	0.04097	0.07891	0.05014	0.05117	0.05419	0.05138	0.06224	0.10533	0.06038	0.04534	0.1151	0.0867	0.08898	0.09328	0.07006	0.14818	0.10561	0.11637	0.07832	0.10646	0.14694	0.0891	0.07571	0.03181	0.68448	0.67939	0.46528	0.80541	0.03645
CDC25B_E83_F	20	CDC25B_E83_F	47078250	NM_004358.3	CDC25B	994	3724469	83	Y	TGGAGCGAGCGAATCCTGGCCCAC[CG]CCTGCCCAACCGCGTGACCTTGA	.	Homo sapiens cell division cycle 25B (CDC25B), transcript variant 2, mRNA.	cell division cycle 25B isoform 2	cg00837159	CDC25B_E83_F	0.02647	0.01924	0.01823	0.0205	0.02883	0.02337	0.03629	0.02829	0.01304	0.02443	0.02147	0.02053	0.03045	0.02605	0.02281	0.0314	0.02976	0.02657	0.01898	0.0244	0.01985	0.01839	0.0205	0.01674	0.01382	0.0136	0.02097	0.01812	0.01128	0.01085	0.09216	0.17447	0.01277	0.01516
CDH1_P45_F	16	CDH1_P45_F	14589887	NM_004360.2	CDH1	999	67328651	-45	Y	CTCAGCCAATCAGCGGTACGGGGGG[CG]GTGCCTCCGGGGCTCACCT	UVO, CDHE, ECAD, LCAM, Arc-1, CD324	Homo sapiens cadherin 1, type 1, E-cadherin (epithelial) (CDH1), mRNA.	cadherin 1, type 1 preproprotein	cg18947377	CDH1_P45_F	0.04249	0.03679	0.03694	0.03619	0.03037	0.04091	0.05874	0.0389	0.05928	0.05718	0.08495	0.12422	0.16063	0.0813	0.0698	0.09855	0.07632	0.09446	0.06227	0.04833	0.04898	0.07716	0.05658	0.06083	0.05682	0.0883	0.08388	0.0843	0.0493	0.04877	0.29717	0.042	0.03919	0.05293
CDH1_P52_R	16	CDH1_P52_R	14589887	NM_004360.2	CDH1	999	67328644	-52	Y	CCCTCAGCCAATCAGCGGTA[CG]GGGGGCGGTGCCTCCGGGGCTCACC	UVO, CDHE, ECAD, LCAM, Arc-1, CD324	Homo sapiens cadherin 1, type 1, E-cadherin (epithelial) (CDH1), mRNA.	cadherin 1, type 1 preproprotein	cg24310695	CDH1_P52_R	0.01647	0.01377	0.01713	0.02418	0.02174	0.01551	0.02127	0.01297	0.04891	0.03208	0.04013	0.01323	0.02798	0.01982	0.0192	0.03473	0.01992	0.11462	0.01407	0.01954	0.01274	0.01199	0.0117	0.01261	0.02799	0.02265	0.02422	0.01619	0.0144	0.02414	0.90377	0.01427	0.01493	0.00918
CDH11_E102_R	16	CDH11_E102_R	16306531	NM_001797.2	CDH11	1009	63713318	102	Y	GAGGGTGGACGCAACCTCCGAGC[CG]CCAGTCCCTGGCGCAGGGCAAGCG	OB, CAD11, CDHOB, OSF-4	Homo sapiens cadherin 11, type 2, OB-cadherin (osteoblast) (CDH11), mRNA.	cadherin 11, type 2 preproprotein	cg05318914	CDH11_E102_R	0.02098	0.02019	0.02214	0.02595	0.02421	0.02113	0.02813	0.0191	0.04661	0.01877	0.02877	0.04018	0.01765	0.03139	0.02177	0.08255	0.04194	0.02578	0.01727	0.01593	0.01339	0.01516	0.01136	0.01172	0.02039	0.02898	0.02734	0.0217	0.01337	0.0141	0.03285	0.05015	0.01603	0.92978
CDH11_P203_R	16	CDH11_P203_R	16306531	NM_001797.2	CDH11	1009	63713623	-203	Y	GAGAAGCCGAGGCTGCGAGAGGCAG[CG]AGATGGGCCTCGCAGAGGCT	OB, CAD11, CDHOB, OSF-4	Homo sapiens cadherin 11, type 2, OB-cadherin (osteoblast) (CDH11), mRNA.	cadherin 11, type 2 preproprotein	cg23907145	CDH11_P203_R	0.01882	0.01421	0.01595	0.01668	0.01625	0.01432	0.02047	0.01456	0.08517	0.01729	0.05377	0.01382	0.03019	0.04293	0.0609	0.05478	0.02419	0.07312	0.01196	0.01382	0.01249	0.01306	0.01502	0.00996	0.02715	0.02643	0.02521	0.02019	0.01216	0.01119	0.038	0.0642	0.01201	0.82569
CDH13_E102_F	16	CDH13_E102_F	61676095	NM_001257.3	CDH13	1012	81218181	102	Y	GTGCATGAATGAAAACGCCGCCGGG[CG]CTTCTAGTCGGACAAAATGCAGCCGA	CDHH	Homo sapiens cadherin 13, H-cadherin (heart) (CDH13), mRNA.	cadherin 13 preproprotein	cg15047333	CDH13_E102_F	0.01773	0.0172	0.02059	0.02538	0.02054	0.02098	0.0431	0.04451	0.08814	0.03786	0.15283	0.06692	0.03022	0.1817	0.08308	0.037	0.28147	0.1116	0.01917	0.02543	0.0449	0.02245	0.01399	0.01447	0.03813	0.12381	0.0175	0.01429	0.01317	0.96516	0.85105	0.6705	0.9495	0.95678
CDH3_E100_R	16	CDH3_E100_R	45269142	NM_001793.3	CDH3	1001	67236377	100	Y	ATGCGGAGCCTCCGTTTTCAGT[CG]ACTTCAGATGTGTCTCCACTTTTTTCC	CDHP, HJMD, PCAD	Homo sapiens cadherin 3, type 1, P-cadherin (placental) (CDH3), mRNA.	cadherin 3, type 1 preproprotein	cg09665394	CDH3_E100_R	0.04318	0.03043	0.03032	0.0307	0.03772	0.03435	0.02638	0.04788	0.0246	0.023	0.04234	0.03556	0.04912	0.05757	0.0315	0.05052	0.06777	0.07515	0.03522	0.03982	0.0369	0.04486	0.04079	0.03512	0.03073	0.02602	0.04097	0.0308	0.01991	0.01338	0.85148	0.02113	0.02434	0.03524
CDKN1C_P626_F	11	CDKN1C_P626_F	4557440	NM_000076.1	CDKN1C	1028	2864177	-626	Y	CTGCCAGCTCGGCCCTGGCCTG[CG]CCGGATGGGGTCTTCGGCTGCCCCC	BWS, WBS, p57, BWCR, KIP2	Homo sapiens cyclin-dependent kinase inhibitor 1C (p57, Kip2) (CDKN1C), mRNA.	cyclin-dependent kinase inhibitor 1C	cg17511511	CDKN1C_P626_F	0.04042	0.03084	0.03311	0.04192	0.03125	0.04138	0.03176	0.0213	0.09997	0.03201	0.04201	0.03874	0.05729	0.03479	0.05528	0.06024	0.04479	0.05849	0.02216	0.02348	0.02174	0.02648	0.02095	0.01794	0.02903	0.02959	0.0449	0.03208	0.02545	0.78534	0.75428	0.90915	0.89947	0.88783
CDKN2A_E121_R	9	CDKN2A_E121_R	47132605	NM_058195.2	CDKN2A	1029	21984369	121	Y	CCAGGGCCGAGCTCGGCAGCCGCTG[CG]CCGCCCTTTGGCACCAGAGGTGA	ARF, MLM, p14, p16, p19, CMM2, INK4, MTS1, TP16, CDK4I, CDKN2, INK4a, p14ARF, p16INK4, p16INK4a	Homo sapiens cyclin-dependent kinase inhibitor 2A (melanoma, p16, inhibits CDK4) (CDKN2A), transcript variant 4, mRNA.	cyclin-dependent kinase inhibitor 2A isoform 4	cg16207427	CDKN2A_E121_R	0.04359	0.04104	0.03429	0.04946	0.04296	0.03746	0.04877	0.05386	0.02892	0.03901	0.03865	0.05187	0.06082	0.08404	0.05193	0.08639	0.05839	0.04182	0.07066	0.08428	0.04284	0.04717	0.05924	0.0479	0.02869	0.0252	0.05136	0.0461	0.04207	0.20154	0.06736	0.02376	0.06604	0.28615
CEBPA_P1163_R	19	CEBPA_P1163_R	28872793	NM_004364.2	CEBPA	1050	38486323	.	Y	TCCAGGCCGCCGGGCTGCCAGGTC[CG]AGCACGCACAGGGAGAACTCTGCCC	CEBP, C/EBP-alpha	Homo sapiens CCAAT/enhancer binding protein (C/EBP), alpha (CEBPA), mRNA.	CCAAT/enhancer binding protein alpha	cg11888955	CEBPA_P1163_R	0.02783	0.02541	0.02972	0.02737	0.03808	0.04322	0.02881	0.02827	0.04769	0.03729	0.0256	0.02287	0.07274	0.02849	0.02974	0.06509	0.03943	0.04787	0.0278	0.02497	0.02168	0.02411	0.01852	0.01856	0.01808	0.01939	0.02358	0.0269	0.01965	0.05201	0.49058	0.76888	0.2263	0.09973
CEBPA_P706_F	19	CEBPA_P706_F	28872793	NM_004364.2	CEBPA	1050	38485866	293	Y	TCCAGGCTACCCCTGTGATTC[CG]CGCAGAGGTACCTCTCGGAGGACGCC	CEBP, C/EBP-alpha	Homo sapiens CCAAT/enhancer binding protein (C/EBP), alpha (CEBPA), mRNA.	CCAAT/enhancer binding protein alpha	cg23071874	CEBPA_P706_F	0.03521	0.02662	0.03344	0.03426	0.03101	0.03715	0.05052	0.03846	0.03305	0.02413	0.04008	0.04614	0.02863	0.03518	0.08375	0.11263	0.10592	0.05198	0.03027	0.04171	0.02319	0.02905	0.02972	0.025	0.04354	0.03814	0.05125	0.03947	0.03111	0.02035	0.0445	0.02818	0.01945	0.02609
CFTR_P372_R	7	CFTR_P372_R	6995995	NM_000492.2	CFTR	1080	116906881	-372	Y	TCTAGGAAGCTCTCCGGGGAGC[CG]GTTCTCCCGCCGGTGGCTTCTTCTG	CF, MRP7, ABC35, ABCC7, TNR-CFTR, dJ760C5.1	Homo sapiens cystic fibrosis transmembrane conductance regulator, ATP-binding cassette (sub-family C, member 7) (CFTR), mRNA.	cystic fibrosis transmembrane conductance regulator, ATP-binding cassette (sub-family C, member 7)	cg24329417	CFTR_P372_R	0.02613	0.02361	0.02508	0.02526	0.03586	0.02347	0.03104	0.02543	0.12161	0.10373	0.0319	0.02466	0.02624	0.10369	0.15571	0.14747	0.03929	0.05793	0.02862	0.03515	0.02049	0.04142	0.0437	0.01939	0.05635	0.12054	0.03607	0.03471	0.01742	0.49601	0.63186	0.86333	0.93102	0.91628
CHFR_P501_F	12	CHFR_P501_F	8922674	NM_018223.1	CHFR	55743	131974758	-501	Y	CGTTTTGCGGGGTCTTCCTGTTCTGAA[CG]CGCGTAACTTTTGCCTCAGTATCTCACTTC	RNF116, RNF196, FLJ10796	Homo sapiens checkpoint with forkhead and ring finger domains (CHFR), mRNA.	checkpoint with forkhead and ring finger domains	cg00470794	CHFR_P501_F	0.07273	0.09719	0.02475	0.06314	0.15017	0.03495	0.03743	0.02397	0.02262	0.0557	0.02708	0.02461	0.02454	0.03328	0.02462	0.02591	0.0291	0.02444	0.02202	0.04723	0.03894	0.01966	0.01857	0.0158	0.01787	0.01715	0.02019	0.01888	0.01349	0.01338	0.76956	0.02124	0.01911	0.95568
CHFR_P635_R	12	CHFR_P635_R	8922674	NM_018223.1	CHFR	55743	131974892	-635	Y	GAAAGAGGAGTAAAGACGGCGAGACG[CG]TCCACGCAGGGGGAGTCTGT	RNF116, RNF196, FLJ10796	Homo sapiens checkpoint with forkhead and ring finger domains (CHFR), mRNA.	checkpoint with forkhead and ring finger domains	cg18592833	CHFR_P635_R	0.07663	0.08907	0.05541	0.08837	0.10686	0.05894	0.04447	0.03251	0.0144	0.01348	0.02731	0.03252	0.04	0.04048	0.02731	0.03131	0.04533	0.03426	0.02258	0.02725	0.03339	0.02177	0.02587	0.01983	0.01625	0.0161	0.04516	0.04054	0.02691	0.01933	0.29874	0.0208	0.02968	0.81992
CHGA_E52_F	14	CHGA_E52_F	10800418	NM_001275.2	CHGA	1113	92459297	52	Y	TCGAGCCCCGTGCAGGGGAGCTTG[CG]GGAGGATCGACCGACAGAC	CGA	Homo sapiens chromogranin A (parathyroid secretory protein 1) (CHGA), mRNA.	chromogranin A precursor	cg15962606	CHGA_E52_F	0.02984	0.03627	0.02327	0.03143	0.03221	0.02773	0.05849	0.0337	0.08625	0.04362	0.1107	0.02799	0.0245	0.0557	0.07697	0.10662	0.08184	0.15875	0.03802	0.03545	0.02394	0.01818	0.02195	0.02887	0.03489	0.03674	0.01958	0.01775	0.01698	0.95775	0.67746	0.92812	0.03135	0.92523
CHGA_P243_F	14	CHGA_P243_F	10800418	NM_001275.2	CHGA	1113	92459002	-243	Y	GGACACAAGGCAAATCGGTGGAATCGT[CG]AGGGGTGGAGGATCAGCCACA	CGA	Homo sapiens chromogranin A (parathyroid secretory protein 1) (CHGA), mRNA.	chromogranin A precursor	cg02706439	CHGA_P243_F	0.23106	0.26473	0.17218	0.20286	0.22542	0.2998	0.16988	0.11932	0.2389	0.26012	0.10034	0.22106	0.25529	0.38979	0.46406	0.17687	0.61487	0.182	0.08602	0.02297	0.1727	0.12535	0.25056	0.12753	0.14101	0.20041	0.17497	0.16631	0.09301	0.73427	0.2324	0.58173	0.04121	0.79796
COL18A1_P365_R	21	COL18A1_P365_R	18765745	NM_130444.1	COL18A1	80781	45649160	-365	Y	CGGGCAGCGGTGTTCACCTTC[CG]CATAAACCTGGGCTTCCTCGCGGGGCA	KNO, MGC74745	Homo sapiens collagen, type XVIII, alpha 1 (COL18A1), transcript variant 3, mRNA.	alpha 1 type XVIII collagen isoform 3 precursor	cg26239725	COL18A1_P365_R	0.01863	0.01876	0.02017	0.02075	0.0199	0.0204	0.03076	0.0226	0.0491	0.02198	0.05696	0.02695	0.02338	0.05044	0.02395	0.06544	0.03345	0.05354	0.06867	0.01885	0.01969	0.04003	0.0388	0.02627	0.02532	0.02137	0.02475	0.02541	0.02127	0.91927	0.55098	0.19036	0.12799	0.88534
COL18A1_P494_R	21	COL18A1_P494_R	18765745	NM_130444.1	COL18A1	80781	45649031	-494	Y	CCCTGCAGGGGCCTTGCGGGC[CG]GAGGTGCCGGCTTCCTCCTCCGT	KNO, MGC74745	Homo sapiens collagen, type XVIII, alpha 1 (COL18A1), transcript variant 3, mRNA.	alpha 1 type XVIII collagen isoform 3 precursor	cg00309589	COL18A1_P494_R	0.04396	0.03221	0.04243	0.0361	0.0335	0.04671	0.03138	0.02461	0.04479	0.02928	0.02515	0.02439	0.06626	0.03667	0.03546	0.03709	0.05079	0.0725	0.06201	0.03487	0.10278	0.10385	0.06838	0.06226	0.03224	0.04802	0.07779	0.08416	0.06037	0.94862	0.66771	0.87922	0.91442	0.92776
COL1A2_E299_F	7	COL1A2_E299_F	48762933	NM_000089.3	COL1A2	1278	93862108	299	Y	ACCCTAGGGCCAGGGAAACTTTTGC[CG]TATAAATAGGGCAGATCCGGGCTTT	OI4	Homo sapiens collagen, type I, alpha 2 (COL1A2), mRNA.	alpha 2 type I collagen	cg22877867	COL1A2_E299_F	0.06173	0.20526	0.05651	0.04867	0.0569	0.03357	0.04399	0.04851	0.03813	0.01887	0.06022	0.04432	0.07714	0.08255	0.05738	0.06371	0.07632	0.08594	0.10234	0.04087	0.10825	0.11604	0.2371	0.13704	0.03432	0.04064	0.08244	0.07794	0.04406	0.88777	0.89798	0.39334	0.92749	0.89721
COL1A2_P48_R	7	COL1A2_P48_R	48762933	NM_000089.3	COL1A2	1278	93861761	-48	Y	GACTGGACAGCTCCTGCTTTGATCGC[CG]GAGATCTGCAAATTCTGCCCATGTCGGGG	OI4	Homo sapiens collagen, type I, alpha 2 (COL1A2), mRNA.	alpha 2 type I collagen	cg26942275	COL1A2_P48_R	0.03689	0.2038	0.02791	0.03621	0.04171	0.02694	0.04087	0.03878	0.07389	0.02058	0.02443	0.03662	0.0491	0.05627	0.08081	0.03715	0.03243	0.07689	0.09283	0.02573	0.01747	0.08209	0.20101	0.10224	0.03024	0.05071	0.03882	0.03615	0.04283	0.94528	0.88212	0.80662	0.95854	0.93647
CRIP1_P874_R	14	CRIP1_P874_R	39725694	NM_001311.3	CRIP1	1396	105023720	-874	Y	CCTCAACTTTGCAGCGTACTTGGAC[CG]CTCTGGCCGCCCTGGGCGCTACCC	CRHP, CRIP, CRP1	Homo sapiens cysteine-rich protein 1 (intestinal) (CRIP1), mRNA.	cysteine-rich protein 1 (intestinal)	cg03324382	CRIP1_P874_R	0.27432	0.33078	0.01928	0.74619	0.02925	0.05624	0.03926	0.22088	0.26768	0.06055	0.08045	0.06872	0.07245	0.12305	0.11869	0.15761	0.08789	0.06719	0.3654	0.02619	0.13011	0.46201	0.27609	0.22865	0.28354	0.23763	0.05448	0.0518	0.18442	0.93862	0.60669	0.89665	0.89975	0.87689
CSPG2_E38_F	5	CSPG2_E38_F	21361115	NM_004385.2	CSPG2	1462	82803377	38	Y	TCTGGGGAAGAACTCCAGGCGTG[CG]GACGCAACAGCCGAGAACATTAGGTG	VERSICAN, DKFZp686K06110	Homo sapiens chondroitin sulfate proteoglycan 2 (versican) (CSPG2), mRNA.	chondroitin sulfate proteoglycan 2 (versican)	cg21708808	CSPG2_E38_F	0.0191	0.01576	0.02486	0.02206	0.01902	0.0181	0.03708	0.02924	0.04727	0.05503	0.04642	0.16885	0.13055	0.02545	0.04868	0.02622	0.31849	0.03725	0.05455	0.04443	0.01701	0.01357	0.01908	0.01904	0.02389	0.01496	0.02569	0.02038	0.01452	0.92298	0.7692	0.7988	0.11855	0.63038
CSPG2_P82_R	5	CSPG2_P82_R	21361115	NM_004385.2	CSPG2	1462	82803257	-82	Y	CTCCCTCCTCCTTCTTCT[CG]CTGAGTCTCCTCCTCGGCTCTGACGGT	VERSICAN, DKFZp686K06110	Homo sapiens chondroitin sulfate proteoglycan 2 (versican) (CSPG2), mRNA.	chondroitin sulfate proteoglycan 2 (versican)	cg02861411	CSPG2_P82_R	0.04165	0.04347	0.05748	0.05877	0.05658	0.05894	0.02566	0.06629	0.11109	0.07143	0.05557	0.06126	0.0516	0.14195	0.07304	0.11402	0.10055	0.16218	0.06697	0.22814	0.08752	0.10126	0.0492	0.06634	0.07062	0.12756	0.09446	0.0812	0.04802	0.96362	0.89534	0.75701	0.51409	0.72769
CTGF_E156_F	6	CTGF_E156_F	4503122	NM_001901.1	CTGF	1490	132313999	156	Y	GGACGGGGCCCATACTGGCGG[CG]GTCATGGTTGGCACTGCGGGCGGAGCGGA	CCN2, NOV2, IGFBP8, MGC102839	Homo sapiens connective tissue growth factor (CTGF), mRNA.	connective tissue growth factor	cg04628203	CTGF_E156_F	0.04773	0.04324	0.03916	0.03731	0.04471	0.03707	0.04433	0.04235	0.0265	0.02192	0.04374	0.03952	0.0583	0.05854	0.04964	0.08381	0.07252	0.07307	0.06493	0.04149	0.04127	0.05445	0.04631	0.05185	0.02409	0.03672	0.05099	0.04592	0.03001	0.02029	0.03373	0.0234	0.02634	0.03976
CTSL_P81_F	9	CTSL_P81_F	22202617	NM_001912.2	CTSL	1514	89530719	-81	Y	TCTGGGACAGTCAGTAAACAAGCCACGAAC[CG]CGCCAGGGATCAGAGCACCCAGAGTCC	MEP, CATL	Homo sapiens cathepsin L (CTSL), transcript variant 1, mRNA.	cathepsin L preproprotein	cg04737987	CTSL_P81_F	0.03338	0.0222	0.02309	0.02584	0.03166	0.02435	0.03373	0.03828	0.05225	0.04094	0.06222	0.02622	0.05813	0.04537	0.05764	0.0432	0.22601	0.03514	0.03002	0.03641	0.0222	0.02724	0.02114	0.02363	0.0255	0.03133	0.02422	0.02189	0.01637	0.01831	0.03679	0.02051	0.02691	0.0233
CYP1B1_E83_R	2	CYP1B1_E83_R	13325059	NM_000104.2	CYP1B1	1545	38156713	83	Y	GTTGAGATTGAGACTGGGGGT[CG]GTGAGTGGCGTCAATTCCCATG	CP1B, GLC3A	Homo sapiens cytochrome P450, family 1, subfamily B, polypeptide 1 (CYP1B1), mRNA.	cytochrome P450, family 1, subfamily B, polypeptide 1	cg09991178	CYP1B1_E83_R	0.04407	0.07626	0.03754	0.03872	0.0476	0.04034	0.05572	0.04077	0.07493	0.07022	0.03802	0.04654	0.03389	0.03256	0.03824	0.03986	0.04587	0.04774	0.03904	0.0353	0.02774	0.02745	0.04697	0.03857	0.05884	0.05277	0.04301	0.04743	0.03598	0.04472	0.03608	0.03547	0.03491	0.90261
CYP1B1_P212_F	2	CYP1B1_P212_F	13325059	NM_000104.2	CYP1B1	1545	38157008	-212	Y	CCACGTTTCCATTGTGCGGTAAC[CG]CGCTTCATCACAGCCACCTCC	CP1B, GLC3A	Homo sapiens cytochrome P450, family 1, subfamily B, polypeptide 1 (CYP1B1), mRNA.	cytochrome P450, family 1, subfamily B, polypeptide 1	cg07057636	CYP1B1_P212_F	0.02368	0.02442	0.03345	0.03554	0.03699	0.0298	0.03586	0.02599	0.0246	0.05408	0.02476	0.02034	0.02743	0.03052	0.02012	0.0303	0.0348	0.02619	0.01859	0.01798	0.04176	0.01378	0.01897	0.02257	0.02299	0.03293	0.03549	0.03723	0.03354	0.01756	0.05218	0.04613	0.02405	0.01741
DAB2_P35_F	5	DAB2_P35_F	4503250	NM_001343.1	DAB2	1601	39460738	-35	Y	TCCAGGCTACAGCGCAGCGGATG[CG]GCGGGCCTCGCTTAAATAGCCGCC	DOC2, DOC-2	Homo sapiens disabled homolog 2, mitogen-responsive phosphoprotein (Drosophila) (DAB2), mRNA.	disabled homolog 2	cg14937154	DAB2_P35_F	0.02976	0.02031	0.02505	0.02878	0.02785	0.02813	0.02987	0.01781	0.02519	0.01933	0.02566	0.02452	0.01971	0.02557	0.03808	0.02249	0.02192	0.02119	0.02848	0.02443	0.01816	0.01658	0.02091	0.01679	0.02389	0.01839	0.03751	0.02889	0.01693	0.01343	0.02831	0.02094	0.01637	0.02359
DAPK1_E46_R	9	DAPK1_E46_R	4826683	NM_004938.1	DAPK1	1612	89302662	46	Y	CGGGGACTTTGTTCCCTCCG[CG]GAGGGGACTCGGCAACTCGCAGCGGC	DAPK, DKFZp781I035	Homo sapiens death-associated protein kinase 1 (DAPK1), mRNA.	death-associated protein kinase 1	cg22630196	DAPK1_E46_R	0.04162	0.04851	0.03418	0.03947	0.07418	0.0617	0.04736	0.04927	0.1332	0.13214	0.13175	0.12195	0.02351	0.08179	0.05235	0.06162	0.03913	0.14773	0.04021	0.33607	0.02191	0.07739	0.12921	0.09233	0.10345	0.15568	0.03538	0.03902	0.0244	0.38079	0.64485	0.06352	0.08406	0.03293
DAPK1_P10_F	9	DAPK1_P10_F	4826683	NM_004938.1	DAPK1	1612	89302606	-10	Y	CGGCAAGGAGCCGAGAGGCTGCTT[CG]GAGTGTGAGGAGGACAGCCG	DAPK, DKFZp781I035	Homo sapiens death-associated protein kinase 1 (DAPK1), mRNA.	death-associated protein kinase 1	cg01984172	DAPK1_P10_F	0.01425	0.01381	0.01777	0.0218	0.01805	0.01874	0.02396	0.01475	0.05526	0.01686	0.01627	0.01751	0.03004	0.0543	0.04208	0.04778	0.02964	0.02354	0.01633	0.0181	0.01344	0.01198	0.01454	0.01059	0.03055	0.02804	0.0231	0.01811	0.01658	0.67925	0.85458	0.01158	0.01644	0.00975
DAPK1_P345_R	9	DAPK1_P345_R	4826683	NM_004938.1	DAPK1	1612	89302271	-345	Y	ATCCCAGTACACATCTCGGGA[CG]GAAGAACCGTGTTTCCCTAGAACCC	DAPK, DKFZp781I035	Homo sapiens death-associated protein kinase 1 (DAPK1), mRNA.	death-associated protein kinase 1	cg17784577	DAPK1_P345_R	0.01842	0.01582	0.02178	0.02229	0.01894	0.02104	0.03861	0.02346	0.05539	0.03652	0.03803	0.0312	0.04282	0.01719	0.03383	0.09521	0.01808	0.03725	0.01954	0.02162	0.01662	0.02688	0.02645	0.01463	0.05244	0.09459	0.02273	0.02226	0.01799	0.6803	0.72888	0.01474	0.41847	0.03211
DBC1_P351_R	9	DBC1_P351_R	7657008	NM_014618.1	DBC1	1620	121171873	-351	Y	GCACGAGCATCCAAAGGGACCGCGCATA[CG]CGCAAACCCGGAATCCTGGTGC	FAM5A, DBCCR1	Homo sapiens deleted in bladder cancer 1 (DBC1), mRNA.	deleted in bladder cancer 1	cg14445814	DBC1_P351_R	0.01233	0.01217	0.01566	0.0204	0.01526	0.01261	0.02252	0.01335	0.14988	0.02336	0.05437	0.03799	0.05231	0.1148	0.06862	0.08348	0.13612	0.10197	0.01985	0.01424	0.01388	0.01554	0.01739	0.01432	0.03071	0.01941	0.01647	0.01603	0.01143	0.80537	0.64681	0.94879	0.01391	0.93673
DCC_P177_F	18	DCC_P177_F	4885174	NM_005215.1	DCC	1630	48120979	-177	Y	CTGTCAGTGGACAAGGAAAAAGGCTT[CG]AAGGCAGCAGAGGCGCAGGGG	CRC18, CRCR1	Homo sapiens deleted in colorectal carcinoma (DCC), mRNA.	deleted in colorectal carcinoma	cg22444505	DCC_P177_F	0.05618	0.04512	0.06079	0.04539	0.0455	0.04912	0.03291	0.03797	0.10774	0.05091	0.04651	0.02276	0.03734	0.06386	0.17968	0.07933	0.03608	0.09504	0.02147	0.0172	0.04663	0.02619	0.02368	0.02343	0.05363	0.04619	0.06103	0.05412	0.03211	0.06048	0.13371	0.85089	0.17349	0.75916
DCC_P471_R	18	DCC_P471_R	4885174	NM_005215.1	DCC	1630	48120685	-471	Y	CCAACAGCATCTCCAGCTCT[CG]CGCGGAATTGTCTCTTCAACTTTACCCA	CRC18, CRCR1	Homo sapiens deleted in colorectal carcinoma (DCC), mRNA.	deleted in colorectal carcinoma	cg22055405	DCC_P471_R	0.02844	0.0264	0.04449	0.04346	0.03954	0.03601	0.02338	0.01675	0.2122	0.05842	0.07962	0.0296	0.05696	0.08473	0.05666	0.06659	0.03425	0.09203	0.01265	0.03833	0.01414	0.02627	0.02701	0.02773	0.05932	0.06188	0.04933	0.03168	0.02434	0.93794	0.82828	0.8455	0.03495	0.92358
DIO3_P674_F	14	DIO3_P674_F	55750010	NM_001362.2	DIO3	1735	101096767	-674	Y	GGCCGCTGACCCAGGAACCGCGG[CG]CCCCGCTGGAACGAGATGG	D3, 5DIII, TXDI3, DIOIII	Homo sapiens deiodinase, iodothyronine, type III (DIO3), mRNA.	deiodinase, iodothyronine, type III	cg26104543	DIO3_P674_F	0.02953	0.02087	0.02648	0.0299	0.02772	0.03129	0.02796	0.02314	0.10365	0.02638	0.06518	0.05937	0.02514	0.02299	0.04573	0.04615	0.02658	0.0959	0.03005	0.02075	0.01952	0.01671	0.02243	0.02339	0.02227	0.02884	0.03154	0.02928	0.023	0.93034	0.75752	0.87246	0.01592	0.25627
DIO3_P90_F	14	DIO3_P90_F	55750010	NM_001362.2	DIO3	1735	101097351	-90	Y	GCGGCAGCGGCTGCCGGAGTCCCC[CG]CCCCCGAGAGCTGGCTGCGG	D3, 5DIII, TXDI3, DIOIII	Homo sapiens deiodinase, iodothyronine, type III (DIO3), mRNA.	deiodinase, iodothyronine, type III	cg25468490	DIO3_P90_F	0.06765	0.07272	0.07899	0.08414	0.08101	0.10404	0.05305	0.04177	0.10543	0.09258	0.06004	0.0493	0.06652	0.08759	0.05176	0.08848	0.08791	0.10832	0.08381	0.06262	0.04884	0.0497	0.05097	0.07984	0.04253	0.07129	0.08076	0.06618	0.13844	0.81204	0.68927	0.82601	0.03783	0.27961
DLK1_E227_R	14	DLK1_E227_R	74136022	NM_003836.4	DLK1	8788	100263209	227	Y	CGCGTCCTCTTGCTCCTGCTGGCTTT[CG]GCCACAGCACCTATGGTGAGTTCCC	FA1, ZOG, pG2, PREF1, Pref-1	Homo sapiens delta-like 1 homolog (Drosophila) (DLK1), transcript variant 1, mRNA.	delta-like 1 homolog isoform 1	cg20175079	DLK1_E227_R	0.03844	0.02985	0.03269	0.03934	0.03546	0.05397	0.02935	0.02873	0.14579	0.02747	0.08142	0.03103	0.03951	0.11452	0.11168	0.07263	0.0808	0.10239	0.01938	0.01868	0.01703	0.022	0.02022	0.02636	0.06655	0.08484	0.03607	0.03376	0.02402	0.9483	0.64112	0.91679	0.79321	0.91216
DLL1_P832_F	6	DLL1_P832_F	10518496	NM_005618.2	DLL1	28514	170442230	-832	Y	TTTACATTCCTGCAAAATGTTCAC[CG]CAAGAATCCCCCTGCTTCTGGAGCT	DELTA1	Homo sapiens delta-like 1 (Drosophila) (DLL1), mRNA.	delta-like 1	cg10810632	DLL1_P832_F	0.07279	0.09611	0.07407	0.08194	0.09429	0.11347	0.10226	0.15113	0.20143	0.09441	0.21521	0.12814	0.28552	0.18969	0.3479	0.15805	0.1969	0.29523	0.05652	0.06534	0.05428	0.07505	0.1133	0.12421	0.16742	0.15275	0.0993	0.0831	0.07261	0.91894	0.74522	0.39449	0.1483	0.78534
EFNB3_P442_R	17	EFNB3_P442_R	38201712	NM_001406.3	EFNB3	1949	7548803	-442	Y	ACAGGTAGTCGTGACGATCAGCTC[CG]CCGCACTTTGTAAAGCGCCAAGCCTTC	EFL6, EPLG8, LERK8	Homo sapiens ephrin-B3 (EFNB3), mRNA.	ephrin-B3 precursor	cg00000794	EFNB3_P442_R	0.17293	0.15714	0.11297	0.13988	0.15614	0.18081	0.07053	0.0849	0.07949	0.03954	0.06811	0.05699	0.06606	0.07549	0.06592	0.08938	0.07683	0.08518	0.08964	0.04916	0.16373	0.16589	0.15844	0.12792	0.0753	0.06199	0.11527	0.14951	0.06886	0.39993	0.83884	0.19567	0.12134	0.85191
EGFR_E295_R	7	EGFR_E295_R	41327737	NM_005228.3	EGFR	1956	55054514	295	Y	GGGCAGCGCTCCTGGCGCTGCTGGCTG[CG]CTCTGCCCGGCGAGTCGGGCTCTGGA	ERBB, mENA, ERBB1	Homo sapiens epidermal growth factor receptor (erythroblastic leukemia viral (v-erb-b) oncogene homolog, avian) (EGFR), transcript variant 1, mRNA.	epidermal growth factor receptor isoform a	cg03543118	EGFR_E295_R	0.02368	0.0174	0.02156	0.02148	0.02135	0.01803	0.02912	0.0175	0.03462	0.02922	0.02428	0.01673	0.01708	0.01944	0.02558	0.03414	0.01648	0.02779	0.0174	0.02137	0.01361	0.01326	0.01528	0.01279	0.01806	0.01539	0.02736	0.02106	0.01186	0.01244	0.0381	0.01029	0.00863	0.00916
EGR4_E70_F	2	EGR4_E70_F	4503494	NM_001965.1	EGR4	1961	73374048	70	Y	GCGGTAGGGGTTCCCCGCAG[CG]CACAGACCTAGGCGCCCGGGCTCC	NGFIC, NGFI-C, PAT133	Homo sapiens early growth response 4 (EGR4), mRNA.	early growth response 4	cg12688198	EGR4_E70_F	0.02409	0.02498	0.02861	0.02415	0.02906	0.02053	0.03859	0.02504	0.04647	0.08869	0.03046	0.02029	0.01968	0.04237	0.01891	0.05053	0.04218	0.01799	0.02586	0.01843	0.0148	0.02788	0.02364	0.01788	0.04611	0.05254	0.02198	0.02811	0.01582	0.83695	0.47978	0.12072	0.04687	0.85828
ELK3_P514_F	12	ELK3_P514_F	44955920	NM_005230.2	ELK3	2004	95111824	-514	Y	GGCCGAGGGCTGGCTTTTAAAACAC[CG]AAAACCCAGACAGGAACGGTGTCC	ERP, NET, SAP2	Homo sapiens ELK3, ETS-domain protein (SRF accessory protein 2) (ELK3), mRNA.	ELK3 protein	cg11467837	ELK3_P514_F	0.2095	0.16598	0.06884	0.07588	0.08894	0.10546	0.14473	0.0987	0.15446	0.07457	0.07152	0.08029	0.08882	0.08637	0.16356	0.18052	0.09487	0.13615	0.06731	0.08814	0.21708	0.04764	0.0486	0.04379	0.0622	0.08802	0.07026	0.05231	0.08476	0.43686	0.6655	0.89823	0.89409	0.07073
EPHA3_E156_R	3	EPHA3_E156_R	32967312	NM_005233.3	EPHA3	2042	89239520	156	Y	GGTAACTTCTCCAGCAATCAGAG[CG]CTCCCCCTCACATCAGTGGCATG	ETK, HEK, ETK1, HEK4, TYRO4	Homo sapiens EPH receptor A3 (EPHA3), transcript variant 1, mRNA.	ephrin receptor EphA3 isoform a precursor	cg22619563	EPHA3_E156_R	0.04581	0.04496	0.04204	0.03504	0.03962	0.03645	0.04509	0.03862	0.10619	0.04903	0.09723	0.07887	0.08182	0.0615	0.06527	0.06504	0.0457	0.19541	0.04771	0.03198	0.03253	0.03534	0.04166	0.04057	0.07263	0.05725	0.05133	0.04937	0.03436	0.04675	0.12123	0.08269	0.03799	0.80176
EPHA3_P106_R	3	EPHA3_P106_R	32967312	NM_005233.3	EPHA3	2042	89239258	-106	Y	GGAGCATTTTTCTCAGCACCG[CG]GCCTCATCACATCTTCTGTGTTTCCTGTC	ETK, HEK, ETK1, HEK4, TYRO4	Homo sapiens EPH receptor A3 (EPHA3), transcript variant 1, mRNA.	ephrin receptor EphA3 isoform a precursor	cg10315231	EPHA3_P106_R	0.03083	0.03017	0.02784	0.03188	0.03288	0.03275	0.0421	0.04914	0.11373	0.05507	0.08633	0.05762	0.09945	0.0822	0.09951	0.08189	0.05681	0.1895	0.02717	0.02148	0.02773	0.04812	0.04314	0.02773	0.0425	0.0425	0.04471	0.04241	0.03329	0.06233	0.58879	0.39711	0.03647	0.93808
EPHA5_E158_R	4	EPHA5_E158_R	32967318	NM_182472.1	EPHA5	2044	66217946	158	Y	GAGAAGGCACGTCCAGAGGGGAGCC[CG]TCGAGGTGCAGAGTAGCAGCCGGCC	CEK7, EHK1, HEK7, TYRO4	Homo sapiens EPH receptor A5 (EPHA5), transcript variant 2, mRNA.	ephrin receptor EphA5 isoform b	cg25798792	EPHA5_E158_R	0.01823	0.01704	0.09839	0.02109	0.02317	0.02008	0.02388	0.01984	0.02567	0.01482	0.02716	0.02372	0.02651	0.03494	0.02336	0.02586	0.02254	0.037	0.01856	0.01609	0.01589	0.01299	0.01646	0.01555	0.01862	0.01261	0.03183	0.032	0.01942	0.57335	0.7248	0.87049	0.02862	0.49322
EPHA7_E6_F	6	EPHA7_E6_F	32967320	NM_004440.2	EPHA7	2045	94185987	6	Y	ACCGTGTTTGCTGCCTGCAAGTCTC[CG]ACTGCAGACCGGCCGCTTGCTCCAC	EHK3, HEK11	Homo sapiens EPH receptor A7 (EPHA7), mRNA.	ephrin receptor EphA7	cg20253378	EPHA7_E6_F	0.0323	0.02956	0.0289	0.03861	0.03294	0.02944	0.05328	0.03634	0.05443	0.03145	0.04316	0.03629	0.06262	0.04387	0.05867	0.06341	0.0708	0.07327	0.03488	0.02067	0.02747	0.02341	0.0384	0.02939	0.02041	0.02558	0.04872	0.04877	0.03614	0.01499	0.46184	0.0788	0.0238	0.91237
EPHA7_P205_R	6	EPHA7_P205_R	32967320	NM_004440.2	EPHA7	2045	94186198	-205	Y	GTCCGAGGCAGGAGCCAATCGGTGC[CG]AGCGGAGTCAGGTTGCTGGT	EHK3, HEK11	Homo sapiens EPH receptor A7 (EPHA7), mRNA.	ephrin receptor EphA7	cg24188617	EPHA7_P205_R	0.07165	0.06033	0.0761	0.0888	0.07519	0.06236	0.04689	0.03399	0.04465	0.02311	0.03907	0.04035	0.04069	0.04911	0.03046	0.05884	0.05419	0.04667	0.03081	0.0385	0.02947	0.02052	0.02825	0.02224	0.02723	0.02732	0.16304	0.12956	0.05198	0.02415	0.31995	0.04938	0.03743	0.90767
EPHA8_P256_F	1	EPHA8_P256_F	55774976	NM_020526.3	EPHA8	2046	22762335	-256	Y	GGACGTCCCGATGGTGGCTTCG[CG]CACTGGGGCCCTGAGCCCTG	EEK, HEK3, KIAA1459	Homo sapiens EPH receptor A8 (EPHA8), transcript variant 1, mRNA.	EPH receptor A8 isoform 1 precursor	cg06991945	EPHA8_P256_F	0.0473	0.05607	0.04578	0.04602	0.04428	0.04597	0.04917	0.05011	0.03897	0.03773	0.04377	0.05784	0.07243	0.06166	0.06758	0.02755	0.04208	0.05568	0.02902	0.02569	0.0193	0.04307	0.01939	0.03269	0.04399	0.04223	0.03424	0.03526	0.0247	0.83214	0.49601	0.09851	0.173	0.76094
EPHB6_E342_F	7	EPHB6_E342_F	56119211	NM_004445.2	EPHB6	2051	142263256	342	Y	GGGGGCGCAGACCTGCAGAGACTG[CG]GCCAACGGGAAGGTGAGCC	HEP	Homo sapiens EPH receptor B6 (EPHB6), mRNA.	ephrin receptor EphB6 precursor	cg22195019	EPHB6_E342_F	0.05643	0.04096	0.04415	0.0444	0.03185	0.03926	0.03408	0.02706	0.04075	0.02876	0.02462	0.02826	0.02949	0.05653	0.02245	0.03469	0.03673	0.03464	0.02217	0.02623	0.02562	0.02454	0.02085	0.02074	0.02722	0.02602	0.05035	0.05243	0.03413	0.85029	0.56654	0.11378	0.19374	0.65357
EPO_E244_R	7	EPO_E244_R	62240996	NM_000799.2	EPO	2056	100156603	244	Y	CGCCCGGGTCCCTGTTTGAG[CG]GGGATTTAGCGCCCCGGCTATTGGCC	EP	Homo sapiens erythropoietin (EPO), mRNA.	erythropoietin precursor	cg13036038	EPO_E244_R	0.04771	0.02596	0.02762	0.03517	0.0194	0.01754	0.0491	0.033	0.03599	0.03572	0.01704	0.01998	0.02021	0.056	0.01827	0.0384	0.03637	0.04856	0.05934	0.04442	0.01357	0.01516	0.02616	0.01531	0.01467	0.02613	0.05569	0.04941	0.02474	0.91764	0.72863	0.94506	0.72554	0.93546
ERBB3_E331_F	12	ERBB3_E331_F	54792099	NM_001982.2	ERBB3	2065	54760490	331	Y	GCACCTGGGAGCCGGAACCCAGTGCG[CG]CAGCCTCGGAGGGTATGGGCA	HER3, ErbB-3, c-erbB3, erbB3-S, MDA-BF-1, MGC88033, c-erbB-3, p180-ErbB3, p45-sErbB3, p85-sErbB3	Homo sapiens v-erb-b2 erythroblastic leukemia viral oncogene homolog 3 (avian) (ERBB3), transcript variant 1, mRNA.	erbB-3 isoform 1 precursor	cg04858169	ERBB3_E331_F	0.06135	0.05722	0.05908	0.06879	0.05472	0.06623	0.0567	0.05404	0.04309	0.02424	0.07535	0.05856	0.07019	0.06748	0.05841	0.08159	0.09974	0.09607	0.07677	0.0639	0.1332	0.15734	0.10963	0.08162	0.0673	0.04872	0.0935	0.07259	0.04277	0.23009	0.44617	0.07666	0.06157	0.09894
ERBB4_P255_F	2	ERBB4_P255_F	4885214	NM_005235.1	ERBB4	2066	213111787	-255	Y	CGGACTGTGCAGCTATTTCCCCG[CG]TGAGCCTTCGCTTGCTCGCTCCCTC	HER4, MGC138404	Homo sapiens v-erb-a erythroblastic leukemia viral oncogene homolog 4 (avian) (ERBB4), mRNA.	v-erb-a erythroblastic leukemia viral oncogene homolog 4	cg08649550	ERBB4_P255_F	0.01324	0.01233	0.01567	0.01725	0.01705	0.0143	0.04186	0.02106	0.02106	0.01575	0.0249	0.01879	0.05028	0.02008	0.03656	0.03122	0.02125	0.03021	0.01604	0.01747	0.01353	0.01156	0.0123	0.01114	0.01155	0.01603	0.01655	0.01542	0.01169	0.01023	0.02762	0.0152	0.011	0.93778
ERBB4_P541_F	2	ERBB4_P541_F	4885214	NM_005235.1	ERBB4	2066	213112073	-541	Y	CCTCACACTTGTCCGGCGGCTG[CG]GTAATTAAAGCTCCGAGCGTCATTTCC	HER4, MGC138404	Homo sapiens v-erb-a erythroblastic leukemia viral oncogene homolog 4 (avian) (ERBB4), mRNA.	v-erb-a erythroblastic leukemia viral oncogene homolog 4	cg12482802	ERBB4_P541_F	0.01901	0.01655	0.02064	0.0235	0.0215	0.01828	0.02711	0.01792	0.05774	0.01447	0.04567	0.01621	0.02867	0.03635	0.02759	0.01434	0.0187	0.04246	0.01398	0.01578	0.01178	0.01093	0.01245	0.01145	0.02463	0.01921	0.02684	0.02117	0.0173	0.37031	0.01972	0.07648	0.01586	0.94774
ERG_E28_F	21	ERG_E28_F	46255021	NM_004449.3	ERG	2078	38955460	28	Y	AAAATCCAGCTTACCTGAGCGC[CG]CTCCTCTTCTCTCATGTCCCTCGG	p55, erg-3	Homo sapiens v-ets erythroblastosis virus E26 oncogene like (avian) (ERG), transcript variant 2, mRNA.	v-ets erythroblastosis virus E26 oncogene like isoform 2	cg12571150	ERG_E28_F	0.01659	0.03229	0.01852	0.02804	0.01637	0.02113	0.04706	0.01706	0.15456	0.05922	0.08306	0.04495	0.08739	0.04275	0.09188	0.08688	0.03098	0.10706	0.07298	0.01484	0.0465	0.04965	0.05516	0.04548	0.22478	0.18926	0.05032	0.04713	0.06047	0.93854	0.87412	0.45679	0.79354	0.94427
ESR1_E298_R	6	ESR1_E298_R	62821793	NM_000125.2	ESR1	2099	152170677	298	Y	GGCTGTGCTCTTTTTCCAGGTGGCC[CG]CCGGTTTCTGAGCCTTCTGCCCTGCGG	ER, ESR, Era, ESRA, NR3A1, major ORF, DKFZp686N23123	Homo sapiens estrogen receptor 1 (ESR1), mRNA.	estrogen receptor 1	cg17191385	ESR1_E298_R	0.06043	0.05256	0.0416	0.04373	0.05188	0.05608	0.04167	0.0432	0.0375	0.03708	0.03656	0.05067	0.06981	0.06765	0.07914	0.04328	0.07286	0.07421	0.1461	0.03791	0.08544	0.12523	0.11987	0.12361	0.05427	0.08017	0.05622	0.04952	0.02985	0.05477	0.66876	0.04055	0.03167	0.9035
ESR1_P151_R	6	ESR1_P151_R	62821793	NM_000125.2	ESR1	2099	152170228	-151	Y	GGCCCCTGGATCCGTCTTT[CG]CGTTTATTTTAAGCCCAGTCTTCCCT	ER, ESR, Era, ESRA, NR3A1, major ORF, DKFZp686N23123	Homo sapiens estrogen receptor 1 (ESR1), mRNA.	estrogen receptor 1	cg05171584	ESR1_P151_R	0.05191	0.02806	0.0364	0.02814	0.02787	0.04163	0.10481	0.01563	0.25026	0.02952	0.09133	0.01567	0.08099	0.23033	0.1504	0.16447	0.05363	0.23785	0.07983	0.01556	0.13646	0.07157	0.0695	0.06303	0.23868	0.29939	0.03911	0.0492	0.05592	0.9705	0.90429	0.10267	0.01638	0.94637
ESR2_E66_F	14	ESR2_E66_F	10835012	NM_001437.1	ESR2	2100	63830765	66	Y	GGCAGTTATTTCTCGCAGCCTC[CG]CGCTTGCAACTGCCTCCTGGCGGGGGA	Erb, ESRB, 5p152, NR3A2, ER-BETA, ESR-BETA	Homo sapiens estrogen receptor 2 (ER beta) (ESR2), mRNA.	estrogen receptor 2	cg25497024	ESR2_E66_F	0.02655	0.01775	0.01885	0.01735	0.02043	0.01882	0.02073	0.01571	0.02661	0.01912	0.03265	0.02414	0.02573	0.02479	0.01668	0.02443	0.0302	0.03288	0.01636	0.02025	0.0163	0.02333	0.02216	0.01702	0.01731	0.02155	0.02553	0.02365	0.01798	0.32735	0.83801	0.12354	0.18005	0.93902
ESR2_P162_F	14	ESR2_P162_F	10835012	NM_001437.1	ESR2	2100	63830993	-162	Y	AAGTGGGAGCACCCTCGAAC[CG]ACTCCTGGTCCACCCACAAGGATA	Erb, ESRB, 5p152, NR3A2, ER-BETA, ESR-BETA	Homo sapiens estrogen receptor 2 (ER beta) (ESR2), mRNA.	estrogen receptor 2	cg09233462	ESR2_P162_F	0.05632	0.05884	0.07251	0.04905	0.03758	0.06445	0.05906	0.03817	0.03202	0.06378	0.0404	0.04171	0.02987	0.03401	0.06334	0.03808	0.03787	0.03158	0.03655	0.04695	0.03508	0.03204	0.02564	0.02381	0.024	0.03044	0.03397	0.03509	0.02622	0.03308	0.71504	0.03162	0.21509	0.92702
ETV1_P235_F	7	ETV1_P235_F	64368770	NM_004956.3	ETV1	2115	13995524	-235	N	TTTATTTACACTCTCGATGTTTCCCTG[CG]CGGTCGGTGTACCCCGGGCAGCTCTGA	ER81, MGC104699, MGC120533, MGC120534, DKFZp781L0674	Homo sapiens ets variant gene 1 (ETV1), mRNA.	ets variant gene 1	cg01267644	ETV1_P235_F	0.03381	0.02659	0.03684	0.03759	0.03328	0.0331	0.03582	0.03144	0.11072	0.09208	0.03723	0.03926	0.0426	0.06713	0.06283	0.07916	0.04236	0.02737	0.02609	0.03223	0.03051	0.03418	0.02211	0.02959	0.04652	0.05859	0.03467	0.03737	0.03037	0.02585	0.05227	0.06993	0.0176	0.75731
ETV1_P515_F	7	ETV1_P515_F	64368770	NM_004956.3	ETV1	2115	13995804	-515	Y	CACTTCCCCCTTGGAAGC[CG]AAAGCGCCTCTGACAGAGCTCAATTCG	ER81, MGC104699, MGC120533, MGC120534, DKFZp781L0674	Homo sapiens ets variant gene 1 (ETV1), mRNA.	ets variant gene 1	cg24347887	ETV1_P515_F	0.1186	0.09913	0.13677	0.09697	0.09506	0.10261	0.06821	0.08164	0.10866	0.0484	0.06096	0.06944	0.09944	0.10878	0.07161	0.1284	0.1173	0.12106	0.05888	0.0641	0.05697	0.06399	0.06023	0.04847	0.05106	0.04987	0.14142	0.11228	0.08446	0.0508	0.0472	0.24669	0.04549	0.63281
EYA4_E277_F	6	EYA4_E277_F	26667248	NM_004100.2	EYA4	2070	133604483	277	Y	GAGGCACAGCGCGAAGGGGAAACTT[CG]ACACTGGAAGGAACGAGAATAAA	CMD1J, DFNA10	Homo sapiens eyes absent homolog 4 (Drosophila) (EYA4), transcript variant 1, mRNA.	eyes absent 4 isoform a	cg23916819	EYA4_E277_F	0.10205	0.08471	0.10148	0.05695	0.06812	0.07938	0.0732	0.05376	0.14471	0.08109	0.15059	0.06473	0.11246	0.06332	0.09836	0.29384	0.09007	0.16701	0.03785	0.05452	0.04097	0.06212	0.04118	0.055	0.0825	0.06723	0.12179	0.12162	0.08473	0.9	0.8123	0.23296	0.82306	0.91555
EYA4_P508_F	6	EYA4_P508_F	26667248	NM_004100.2	EYA4	2070	133603698	-508	Y	AAAGGAGTCCGGCAGGGGGCC[CG]CAGTGGCCTGCACAGGGGAACT	CMD1J, DFNA10	Homo sapiens eyes absent homolog 4 (Drosophila) (EYA4), transcript variant 1, mRNA.	eyes absent 4 isoform a	cg19148393	EYA4_P508_F	0.0243	0.02101	0.02457	0.02621	0.02803	0.02938	0.03257	0.02128	0.03845	0.0278	0.03499	0.02603	0.03293	0.11192	0.03414	0.07232	0.04156	0.0485	0.05463	0.0193	0.02065	0.03371	0.02512	0.01997	0.06156	0.06115	0.04527	0.0441	0.03304	0.02789	0.33384	0.41291	0.67028	0.88188
F2R_P88_F	5	F2R_P88_F	6031164	NM_001992.2	F2R	2149	76047454	-88	Y	TGTGAGTCACTGACAGCTTCGCGAATCAA[CG]GTGCCCAGAGGAAAAAACTTCT	TR, HTR, CF2R, PAR1	Homo sapiens coagulation factor II (thrombin) receptor (F2R), mRNA.	coagulation factor II receptor precursor	cg11627632	F2R_P88_F	0.06541	0.03811	0.06213	0.05551	0.05071	0.04893	0.10608	0.025	0.05955	0.05644	0.02885	0.0268	0.0359	0.03014	0.02425	0.03534	0.06348	0.05677	0.04929	0.02972	0.0809	0.03564	0.04873	0.03107	0.03965	0.07671	0.05812	0.05969	0.04717	0.93288	0.79474	0.04528	0.04863	0.0282
FABP3_E113_F	1	FABP3_E113_F	62865867	NM_004102.3	FABP3	2170	31618397	113	Y	CTCACCGAGTGACTTCATGTAGTCAT[CG]AAATTCTTGCTGTCCACTAGCTTCCAGGT	MDGI, FABP11, H-FABP, O-FABP	Homo sapiens fatty acid binding protein 3, muscle and heart (mammary-derived growth inhibitor) (FABP3), mRNA.	fatty acid binding protein 3	cg03365882	FABP3_E113_F	0.057	0.06443	0.07091	0.09257	0.07969	0.12409	0.16924	0.03364	0.17074	0.09295	0.26692	0.05517	0.18333	0.05796	0.16184	0.16603	0.06359	0.16156	0.02341	0.0341	0.03843	0.02229	0.0289	0.03406	0.09021	0.10489	0.03338	0.02703	0.06927	0.88663	0.60951	0.66202	0.87002	0.90136
FABP3_P598_F	1	FABP3_P598_F	62865867	NM_004102.3	FABP3	2170	31619108	-598	Y	CCCTTCACTCTCACTGCCTGGTGG[CG]GAGACAGTCACCAGCGGCTCGGTCT	MDGI, FABP11, H-FABP, O-FABP	Homo sapiens fatty acid binding protein 3, muscle and heart (mammary-derived growth inhibitor) (FABP3), mRNA.	fatty acid binding protein 3	cg22966997	FABP3_P598_F	0.10128	0.07861	0.10627	0.10257	0.10331	0.10323	0.05165	0.05054	0.14297	0.05852	0.09449	0.07788	0.06807	0.09621	0.08594	0.10708	0.1247	0.12896	0.07088	0.08939	0.06394	0.05667	0.06783	0.04836	0.05713	0.10164	0.10105	0.08109	0.04332	0.26426	0.41707	0.14324	0.75991	0.71507
FANCE_P356_R	6	FANCE_P356_R	66879667	NM_021922.2	FANCE	2178	35527760	-356	Y	CATGACAAGCAACATGCCGTCAG[CG]TAAATACAGCGCGGGTCCTCTAGCACA	FAE, FACE	Homo sapiens Fanconi anemia, complementation group E (FANCE), mRNA.	Fanconi anemia, complementation group E	cg04035266	FANCE_P356_R	0.57236	0.45983	0.57601	0.58296	0.50229	0.6501	0.48026	0.53496	0.03389	0.03404	0.04578	0.0489	0.05708	0.05245	0.0628	0.05745	0.08183	0.06153	0.05788	0.03453	0.08039	0.0801	0.06248	0.06664	0.06262	0.12802	0.06807	0.06992	0.05376	0.78979	0.35996	0.87088	0.86311	0.88852
FAT_P279_R	4	FAT_P279_R	75813622	NM_005245.3	FAT	2195	187882260	-279	Y	AGGCTTGTGATGCCGAGGTTAGTTA[CG]GCCAGCCACAGGCGCTGTGCAAGGA	ME5, FAT1, CDHF7, hFat1	Homo sapiens FAT tumor suppressor homolog 1 (Drosophila) (FAT), mRNA.	FAT tumor suppressor 1 precursor	cg06830038	FAT_P279_R	0.03918	0.03412	0.03874	0.03554	0.03971	0.04043	0.04173	0.0329	0.2251	0.03306	0.16451	0.05867	0.09108	0.1269	0.11146	0.14437	0.10044	0.21726	0.02844	0.02568	0.02999	0.03533	0.04094	0.02931	0.0405	0.0565	0.04073	0.04186	0.02503	0.02659	0.04132	0.02075	0.03188	0.03907
FAT_P973_R	4	FAT_P973_R	75813622	NM_005245.3	FAT	2195	187882954	-973	Y	GGACAAGAGGGCGGACTTGATCT[CG]GAAAGTTTGTGGGACTCAGG	ME5, FAT1, CDHF7, hFat1	Homo sapiens FAT tumor suppressor homolog 1 (Drosophila) (FAT), mRNA.	FAT tumor suppressor 1 precursor	cg08953122	FAT_P973_R	0.02536	0.01798	0.02598	0.02484	0.02669	0.0181	0.04512	0.02789	0.16545	0.0522	0.09897	0.02937	0.07124	0.13947	0.14576	0.09584	0.04227	0.29818	0.02132	0.02754	0.01352	0.02793	0.03355	0.02414	0.04468	0.05374	0.03876	0.03739	0.01921	0.01865	0.02927	0.01581	0.02234	0.01366
FES_E34_R	15	FES_E34_R	13376997	NM_002005.2	FES	2242	89228747	34	Y	GCACCGGGCCTGAGTCGGTC[CG]AGGCCGTCCCAGGAGCAGCTGCC	FPS	Homo sapiens feline sarcoma oncogene (FES), mRNA.	V-FES feline sarcoma viral/V-FPS fujinami avian sarcoma viral oncogene homolog	cg10886497	FES_E34_R	0.02142	0.019	0.02067	0.02859	0.02463	0.02901	0.02269	0.01339	0.09863	0.01978	0.04061	0.02012	0.02101	0.04738	0.02383	0.05881	0.02275	0.04127	0.01516	0.01759	0.016	0.0177	0.01585	0.01748	0.03075	0.02272	0.02252	0.01618	0.04797	0.72602	0.83511	0.87863	0.95789	0.95072
FES_P223_R	15	FES_P223_R	13376997	NM_002005.2	FES	2242	89228490	-223	Y	CGCTGCCGGGCCCTGGGGCCTG[CG]GGGCGCGGGCGGCTCTTGGCTGGGCCATT	FPS	Homo sapiens feline sarcoma oncogene (FES), mRNA.	V-FES feline sarcoma viral/V-FPS fujinami avian sarcoma viral oncogene homolog	cg04362933	FES_P223_R	0.08315	0.03488	0.05715	0.06158	0.05689	0.04194	0.02971	0.01843	0.19525	0.06675	0.08434	0.01709	0.03437	0.1008	0.04828	0.06227	0.05721	0.09186	0.0382	0.03467	0.19459	0.19614	0.05596	0.07813	0.03087	0.06442	0.05453	0.04982	0.08848	0.8033	0.71562	0.91275	0.94351	0.94646
FGF12_E61_R	3	FGF12_E61_R	21614509	NM_021032.2	FGF12	2257	193928005	61	Y	AGCTGCAGGCAGGAGCTGTCCTCCGAG[CG]TGGTGCTGCAGGTGTAGTGACAG	FHF1, FGF12B	Homo sapiens fibroblast growth factor 12 (FGF12), transcript variant 1, mRNA.	fibroblast growth factor 12 isoform 1	cg09801174	FGF12_E61_R	0.05352	0.05529	0.0646	0.06915	0.06251	0.05729	0.05921	0.03403	0.10166	0.05387	0.07364	0.0678	0.0904	0.13625	0.19238	0.11447	0.09941	0.156	0.04681	0.02091	0.05118	0.04265	0.06279	0.03843	0.04804	0.04585	0.08745	0.07518	0.04456	0.46529	0.30446	0.06272	0.0324	0.53319
FGF2_P153_F	4	FGF2_P153_F	41352694	NM_002006.3	FGF2	2247	123967160	-153	Y	TGACTTTTGGGGGATAAGGGG[CG]GTGGAGCCCAGGGAATGCCA	BFGF, FGFB, HBGH-2	Homo sapiens fibroblast growth factor 2 (basic) (FGF2), mRNA.	fibroblast growth factor 2	cg06431235	FGF2_P153_F	0.14565	0.14193	0.12483	0.12489	0.09271	0.09821	0.17901	0.14715	0.29273	0.28857	0.32837	0.31447	0.17	0.15862	0.34618	0.27492	0.35321	0.37711	0.13222	0.09691	0.09819	0.09744	0.15446	0.20058	0.25672	0.13677	0.16553	0.16478	0.1485	0.6946	0.4068	0.11204	0.71661	0.08473
FGF2_P229_F	4	FGF2_P229_F	41352694	NM_002006.3	FGF2	2247	123967084	-229	Y	GTCACGGCTGGTTGCGCAGCAAAAGCCC[CG]CAGTGTGGAGAAAGCCTAAACGTG	BFGF, FGFB, HBGH-2	Homo sapiens fibroblast growth factor 2 (basic) (FGF2), mRNA.	fibroblast growth factor 2	cg03941587	FGF2_P229_F	0.01857	0.0191	0.01775	0.02333	0.01798	0.02098	0.03653	0.02958	0.17566	0.06191	0.1093	0.07668	0.10088	0.09372	0.07901	0.13998	0.0626	0.11301	0.129	0.01863	0.06622	0.173	0.07819	0.09941	0.08231	0.1111	0.02772	0.02947	0.02385	0.92381	0.44244	0.1937	0.89894	0.02244
FGF3_E198_R	11	FGF3_E198_R	15451899	NM_005247.2	FGF3	2248	69342931	198	Y	CAAAGCGCTGAAAGAAAGGACGGTT[CG]CCAACAAAAGGCCGACGTGGTCC	INT2, HBGF-3	Homo sapiens fibroblast growth factor 3 (murine mammary tumor virus integration site (v-int-2) oncogene homolog) (FGF3), mRNA.	fibroblast growth factor 3 precursor	cg12845334	FGF3_E198_R	0.01525	0.01098	0.0156	0.01599	0.01391	0.0167	0.02546	0.01746	0.01643	0.01552	0.02169	0.01443	0.01622	0.01489	0.01462	0.01521	0.01629	0.01662	0.01432	0.01234	0.01382	0.00855	0.01112	0.0092	0.00898	0.01367	0.01642	0.01346	0.00826	0.92266	0.85625	0.65388	0.02179	0.91997
FGF3_P171_R	11	FGF3_P171_R	15451899	NM_005247.2	FGF3	2248	69343300	-171	Y	GATGACTGATGTCCGTGAAAACAACTTG[CG]GGGAAGTCGAGCTGACAAAC	INT2, HBGF-3	Homo sapiens fibroblast growth factor 3 (murine mammary tumor virus integration site (v-int-2) oncogene homolog) (FGF3), mRNA.	fibroblast growth factor 3 precursor	cg15119027	FGF3_P171_R	0.05745	0.02816	0.04493	0.03413	0.03635	0.06375	0.04712	0.03575	0.07294	0.08088	0.06157	0.03124	0.06534	0.02739	0.06236	0.1168	0.03226	0.05961	0.02187	0.02726	0.01893	0.02324	0.02086	0.01951	0.04613	0.02722	0.02473	0.02506	0.03719	0.86542	0.86202	0.94333	0.48817	0.92596
FGF5_E16_F	4	FGF5_E16_F	73486654	NM_004464.3	FGF5	2250	81406782	16	Y	GGGTGAGGGGAAGCTTCGCAGG[CG]TGCACGGAGCAGTGAGATCACTGG	HBGF-5, Smag-82	Homo sapiens fibroblast growth factor 5 (FGF5), transcript variant 1, mRNA.	fibroblast growth factor 5 isoform 1 precursor	cg08153517	FGF5_E16_F	0.02301	0.02018	0.02178	0.02902	0.02965	0.02292	0.03459	0.02215	0.0305	0.04175	0.02931	0.04075	0.04009	0.05162	0.02634	0.04469	0.04368	0.05922	0.02599	0.03099	0.02026	0.01941	0.01978	0.02329	0.01793	0.02878	0.0301	0.02581	0.01781	0.0186	0.0385	0.50055	0.01767	0.92907
FGF5_P238_R	4	FGF5_P238_R	73486654	NM_004464.3	FGF5	2250	81406528	-238	Y	AGGACTCAGCTGCTAACGCCGAGCT[CG]TTTCCACGCGGCTCTGGTCCTAGTCG	HBGF-5, Smag-82	Homo sapiens fibroblast growth factor 5 (FGF5), transcript variant 1, mRNA.	fibroblast growth factor 5 isoform 1 precursor	cg23520103	FGF5_P238_R	0.02702	0.01684	0.03976	0.0218	0.03217	0.03736	0.02849	0.01791	0.03221	0.02729	0.01853	0.04061	0.02018	0.01912	0.04444	0.04608	0.02314	0.01684	0.01596	0.02293	0.01523	0.02	0.01353	0.01393	0.01635	0.01958	0.02075	0.01921	0.01396	0.01406	0.02386	0.94756	0.01144	0.93161
FGF8_E183_F	10	FGF8_E183_F	15147351	NM_006119.2	FGF8	2253	103525634	183	Y	CACAGGCAGCTCAGCGCGGAG[CG]GGGGCTGCCCATGGCGCGCGGCCC	AIGF, HBGF-8	Homo sapiens fibroblast growth factor 8 (androgen-induced) (FGF8), transcript variant B, mRNA.	fibroblast growth factor 8 isoform B precursor	cg02429245	FGF8_E183_F	0.02544	0.02404	0.02836	0.03008	0.02893	0.02911	0.02858	0.0169	0.02	0.02285	0.03139	0.02785	0.02908	0.01998	0.01771	0.02516	0.01879	0.04728	0.02298	0.01832	0.01709	0.01748	0.02007	0.01673	0.01957	0.02616	0.02812	0.02342	0.01576	0.02803	0.20523	0.08826	0.07688	0.8329
FGF8_P473_F	10	FGF8_P473_F	15147351	NM_006119.2	FGF8	2253	103526290	-473	Y	GCCTGGAGCGCCCGAGTCTGG[CG]GGTCTGGGTCTCCGCCTCCGGGCC	AIGF, HBGF-8	Homo sapiens fibroblast growth factor 8 (androgen-induced) (FGF8), transcript variant B, mRNA.	fibroblast growth factor 8 isoform B precursor	cg15208541	FGF8_P473_F	0.02183	0.01705	0.01799	0.02339	0.02167	0.02257	0.02721	0.02019	0.01166	0.01875	0.02135	0.02279	0.01959	0.02081	0.01956	0.02142	0.02239	0.01727	0.02508	0.02349	0.01829	0.01492	0.01958	0.01811	0.01233	0.01639	0.02088	0.01767	0.01145	0.85488	0.31226	0.75407	0.84655	0.87697
FGFR1_P204_F	8	FGFR1_P204_F	13186232	NM_000604.2	FGFR1	2260	38445497	-204	Y	CTACAGCCTGGTCTCCTTTGGCGTTTG[CG]CCCCTGCATCTGAGCACGTCCCA	H2, H3, H4, H5, CEK, FLG, FLT2, KAL2, BFGFR, C-FGR, CD331, N-SAM	Homo sapiens fibroblast growth factor receptor 1 (fms-related tyrosine kinase 2, Pfeiffer syndrome) (FGFR1), transcript variant 1, mRNA.	fibroblast growth factor receptor 1 isoform 1 precursor	cg20658205	FGFR1_P204_F	0.01835	0.01674	0.01692	0.0203	0.01758	0.01876	0.02492	0.01659	0.06031	0.0262	0.04938	0.02377	0.04804	0.01818	0.04214	0.04534	0.06598	0.0577	0.01772	0.02277	0.01378	0.01403	0.02366	0.01109	0.02352	0.0456	0.01808	0.01728	0.02866	0.01383	0.0306	0.14326	0.01457	0.01586
FGFR2_P266_R	10	FGFR2_P266_R	13186270	NM_023030.1	FGFR2	2263	123348173	-266	Y	GCGATGCGGCCGTAGGGATGCAG[CG]ACAGCCTCCGAATAAGGCCTGGTC	BEK, JWS, CEK3, CFD1, ECT1, KGFR, TK14, TK25, BFR-1, CD332, K-SAM	Homo sapiens fibroblast growth factor receptor 2 (bacteria-expressed kinase, keratinocyte growth factor receptor, craniofacial dysostosis 1, Crouzon syndrome, Pfeiffer syndrome, Jackson-Weiss syndrome) (FGFR2), transcript variant 12, mRNA.	fibroblast growth factor receptor 2 isoform 12 precursor	cg02179499	FGFR2_P266_R	0.04465	0.04052	0.0433	0.05747	0.04875	0.04428	0.06171	0.04296	0.05012	0.02195	0.04338	0.05121	0.06027	0.04768	0.03439	0.07411	0.07769	0.06465	0.0408	0.07555	0.03469	0.03761	0.04891	0.03604	0.02696	0.02441	0.0482	0.04664	0.0359	0.17112	0.45053	0.01883	0.05335	0.02081
FGFR2_P460_R	10	FGFR2_P460_R	13186270	NM_023030.1	FGFR2	2263	123348367	-460	Y	GAGACTTTAAAATGCGCCTGCTTGATACTG[CG]GGGAGGGTTGCCAGGCAG	BEK, JWS, CEK3, CFD1, ECT1, KGFR, TK14, TK25, BFR-1, CD332, K-SAM	Homo sapiens fibroblast growth factor receptor 2 (bacteria-expressed kinase, keratinocyte growth factor receptor, craniofacial dysostosis 1, Crouzon syndrome, Pfeiffer syndrome, Jackson-Weiss syndrome) (FGFR2), transcript variant 12, mRNA.	fibroblast growth factor receptor 2 isoform 12 precursor	cg04640037	FGFR2_P460_R	0.09311	0.07651	0.09675	0.09063	0.08463	0.09481	0.04987	0.04907	0.2064	0.07827	0.10752	0.06588	0.22527	0.22347	0.10346	0.18271	0.13143	0.22825	0.09388	0.02962	0.02924	0.10407	0.12486	0.08754	0.17721	0.14583	0.11742	0.10477	0.22392	0.57312	0.68747	0.21374	0.14572	0.0719
FLI1_E29_F	11	FLI1_E29_F	7110592	NM_002017.2	FLI1	2313	128069228	29	Y	TGCACAGGGGAGTGAGGGCAGGG[CG]CTCGCAGGGGGCACGCAGGG	EWSR2, SIC-1	Homo sapiens Friend leukemia virus integration 1 (FLI1), mRNA.	Friend leukemia virus integration 1	cg20448922	FLI1_E29_F	0.02938	0.03894	0.04699	0.04309	0.04687	0.05614	0.0306	0.022	0.0394	0.0535	0.02621	0.02861	0.02817	0.04161	0.02249	0.02177	0.03021	0.02445	0.02023	0.01729	0.12413	0.02097	0.02232	0.03347	0.03475	0.04139	0.05028	0.03707	0.04036	0.95198	0.61824	0.10069	0.92561	0.92953
FLI1_P620_R	11	FLI1_P620_R	7110592	NM_002017.2	FLI1	2313	128068579	-620	Y	GAGTCTTCCCCGGCAGTAGG[CG]CTGGGTTACCCGCAGCCCTAGCCA	EWSR2, SIC-1	Homo sapiens Friend leukemia virus integration 1 (FLI1), mRNA.	Friend leukemia virus integration 1	cg26979016	FLI1_P620_R	0.02156	0.02772	0.02589	0.03836	0.02096	0.02148	0.06569	0.03027	0.04349	0.12131	0.09879	0.10841	0.02372	0.02087	0.02827	0.03756	0.04446	0.02653	0.04906	0.07247	0.02436	0.02427	0.0358	0.02055	0.02865	0.03163	0.02756	0.02589	0.01881	0.88593	0.57597	0.03433	0.80844	0.87106
FLT1_E444_F	13	FLT1_E444_F	32306519	NM_002019.2	FLT1	2321	27966788	444	Y	CGCTGCAACTAGTGTCCCAGGTTCT[CG]CCGTAGCCAGCTTCTCCGGGCTACAG	FLT, VEGFR1	Homo sapiens fms-related tyrosine kinase 1 (vascular endothelial growth factor/vascular permeability factor receptor) (FLT1), mRNA.	fms-related tyrosine kinase 1 (vascular endothelial growth factor/vascular permeability factor receptor)	cg15601306	FLT1_E444_F	0.01156	0.00995	0.0143	0.01834	0.01527	0.01213	0.02577	0.01383	0.01925	0.01976	0.02399	0.01883	0.02004	0.01463	0.01443	0.03187	0.01552	0.02768	0.01182	0.01367	0.00998	0.0117	0.01192	0.01128	0.01761	0.01316	0.0176	0.01339	0.013	0.32807	0.41106	0.04139	0.01202	0.87639
FLT1_P302_F	13	FLT1_P302_F	32306519	NM_002019.2	FLT1	2321	27967534	-302	Y	GCAGGTTCAGGGTCTTTGCTCCG[CG]CCCTCTTGCCCTTGCCCCTCC	FLT, VEGFR1	Homo sapiens fms-related tyrosine kinase 1 (vascular endothelial growth factor/vascular permeability factor receptor) (FLT1), mRNA.	fms-related tyrosine kinase 1 (vascular endothelial growth factor/vascular permeability factor receptor)	cg21787743	FLT1_P302_F	0.02614	0.01971	0.022	0.02975	0.02218	0.01872	0.03844	0.02811	0.03364	0.03039	0.04568	0.02534	0.03037	0.04727	0.0253	0.03879	0.04505	0.06139	0.04251	0.03595	0.01632	0.01568	0.01699	0.0172	0.02469	0.02886	0.03965	0.02897	0.01939	0.88381	0.57051	0.05909	0.63932	0.9111
FLT1_P615_R	13	FLT1_P615_R	32306519	NM_002019.2	FLT1	2321	27967847	-615	Y	GAAGTCTAGGAAGGCACCGGAGACCCT[CG]GCACAAGGCACTGAACCTGGAGCG	FLT, VEGFR1	Homo sapiens fms-related tyrosine kinase 1 (vascular endothelial growth factor/vascular permeability factor receptor) (FLT1), mRNA.	fms-related tyrosine kinase 1 (vascular endothelial growth factor/vascular permeability factor receptor)	cg26282369	FLT1_P615_R	0.03982	0.0323	0.04233	0.03895	0.03963	0.03718	0.04442	0.0244	0.10223	0.04332	0.03948	0.04002	0.06151	0.06975	0.05222	0.06039	0.04386	0.08849	0.02434	0.04207	0.01947	0.02781	0.02419	0.02218	0.0381	0.03934	0.04765	0.03797	0.07448	0.37282	0.52434	0.11865	0.73098	0.88515
FLT3_E326_R	13	FLT3_E326_R	4758395	NM_004119.1	FLT3	2322	27572379	326	Y	CGCGGCCCGAGCCAGAGGAGAGACTT[CG]GAGAAGAGGGAAGAGGAC	FLK2, STK1, CD135	Homo sapiens fms-related tyrosine kinase 3 (FLT3), mRNA.	fms-related tyrosine kinase 3	cg18969328	FLT3_E326_R	0.01517	0.01311	0.02115	0.02464	0.01497	0.01394	0.03113	0.04674	0.05543	0.0164	0.03939	0.04248	0.01768	0.05626	0.02228	0.03669	0.02622	0.05938	0.018	0.03265	0.01586	0.01551	0.02025	0.02025	0.02533	0.02883	0.02167	0.01971	0.0185	0.95962	0.8056	0.82337	0.03125	0.81806
FLT3_P302_F	13	FLT3_P302_F	4758395	NM_004119.1	FLT3	2322	27573007	-302	Y	AGTTGCACTGGCTCCGCGGCTCTGC[CG]CCTTGCTGCCCCTGTGAGTCCCCGA	FLK2, STK1, CD135	Homo sapiens fms-related tyrosine kinase 3 (FLT3), mRNA.	fms-related tyrosine kinase 3	cg23603794	FLT3_P302_F	0.02175	0.0205	0.02054	0.02453	0.02209	0.02059	0.04641	0.02367	0.0208	0.04072	0.03467	0.02689	0.02902	0.03533	0.02087	0.06887	0.02653	0.05359	0.0233	0.02723	0.019	0.01413	0.02061	0.02323	0.02069	0.01716	0.02366	0.01911	0.01416	0.95106	0.87779	0.32336	0.01931	0.01932
FLT4_E206_F	5	FLT4_E206_F	4503752	NM_002020.1	FLT4	2324	180008966	206	Y	CGTGCTCCCCTCAGGCGTC[CG]CGCACCAGGGCCACCGTGTCCC	PCL, FLT41, VEGFR3	Homo sapiens fms-related tyrosine kinase 4 (FLT4), transcript variant 2, mRNA.	fms-related tyrosine kinase 4 isoform 2	cg17414561	FLT4_E206_F	0.05369	0.04361	0.05042	0.05734	0.04717	0.04309	0.05458	0.03712	0.03966	0.02418	0.04899	0.03247	0.08903	0.0451	0.03228	0.03704	0.03949	0.04665	0.03194	0.04098	0.02126	0.029	0.08249	0.04041	0.04542	0.04301	0.07255	0.07602	0.04035	0.5602	0.16346	0.49498	0.36863	0.78547
FLT4_P180_R	5	FLT4_P180_R	4503752	NM_002020.1	FLT4	2324	180009352	-180	Y	GGCGTCCGGTGCACCCGAGCAGTGCG[CG]CTCCGCACCACAGGGTCCGGGCC	PCL, FLT41, VEGFR3	Homo sapiens fms-related tyrosine kinase 4 (FLT4), transcript variant 2, mRNA.	fms-related tyrosine kinase 4 isoform 2	cg20020551	FLT4_P180_R	0.03125	0.02239	0.03	0.02705	0.03443	0.03727	0.02107	0.01585	0.02474	0.03372	0.02517	0.02271	0.02237	0.02105	0.03531	0.03148	0.03506	0.02256	0.01756	0.07334	0.02017	0.02118	0.01749	0.01671	0.02725	0.01797	0.02915	0.02666	0.01966	0.29002	0.73205	0.02723	0.02412	0.94144
FN1_E469_F	2	FN1_E469_F	47132546	NM_054034.2	FN1	2335	216008567	469	Y	AACTTCAGCCCCAACTTTGGT[CG]GCTTTAGGGTCCCATCCCTGAGGCA	FN, CIG, MSF, FINC, LETS, DKFZp686H0342, DKFZp686I1370, DKFZp686F10164, DKFZp686O13149	Homo sapiens fibronectin 1 (FN1), transcript variant 7, mRNA.	fibronectin 1 isoform 7 preproprotein	cg01966735	FN1_E469_F	0.02429	0.015	0.01979	0.01961	0.01915	0.02699	0.0254	0.01324	0.05333	0.02848	0.04379	0.02674	0.01437	0.05069	0.06534	0.03561	0.03514	0.07939	0.01323	0.02268	0.01134	0.0134	0.0203	0.01471	0.07711	0.06355	0.02362	0.01797	0.02079	0.01903	0.0212	0.77355	0.32047	0.87025
FN1_P229_R	2	FN1_P229_R	47132546	NM_054034.2	FN1	2335	216009265	-229	Y	GCAGCGAACAAAAGAGATGCTGATGGCC[CG]CCAGGACTGGGGCAAGACAACTT	FN, CIG, MSF, FINC, LETS, DKFZp686H0342, DKFZp686I1370, DKFZp686F10164, DKFZp686O13149	Homo sapiens fibronectin 1 (FN1), transcript variant 7, mRNA.	fibronectin 1 isoform 7 preproprotein	cg21634861	FN1_P229_R	0.04085	0.04061	0.02889	0.02883	0.03729	0.03529	0.04043	0.02628	0.04269	0.05321	0.05872	0.02924	0.05255	0.04869	0.01914	0.02346	0.04146	0.03228	0.01977	0.02366	0.01952	0.03951	0.05781	0.02111	0.06827	0.09521	0.04838	0.03695	0.02622	0.05235	0.044	0.05955	0.16589	0.05012
FRZB_E186_R	2	FRZB_E186_R	38455387	NM_001463.2	FRZB	2487	183439557	186	Y	CAGGATGGGGCAGGGTGCAGCCG[CG]CAGTGGACGCCAAAAGGCCCGCT	FRE, FZRB, hFIZ, FRITZ, FRP-3, FRZB1, SFRP3, SRFP3, FRZB-1, FRZB-PEN	Homo sapiens frizzled-related protein (FRZB), mRNA.	frizzled-related protein	cg01872931	FRZB_E186_R	0.02056	0.02645	0.02113	0.02346	0.02472	0.02173	0.02721	0.02033	0.12984	0.02617	0.05588	0.04839	0.02969	0.04931	0.08176	0.08249	0.02067	0.08843	0.01572	0.02041	0.07129	0.07789	0.03123	0.03238	0.03904	0.04821	0.03081	0.02606	0.0352	0.97011	0.88627	0.49482	0.10168	0.95417
FRZB_P406_F	2	FRZB_P406_F	38455387	NM_001463.2	FRZB	2487	183440149	-406	Y	GGGACGTCTGTGCCTCTGCCCGGG[CG]GCTCTGCACTTTCCTACCTCCCGC	FRE, FZRB, hFIZ, FRITZ, FRP-3, FRZB1, SFRP3, SRFP3, FRZB-1, FRZB-PEN	Homo sapiens frizzled-related protein (FRZB), mRNA.	frizzled-related protein	cg25188149	FRZB_P406_F	0.01765	0.01526	0.01571	0.01972	0.01846	0.01933	0.03968	0.02175	0.02702	0.05988	0.01972	0.02158	0.01917	0.0288	0.01746	0.0289	0.02003	0.01676	0.0525	0.03351	0.02149	0.01675	0.01684	0.01742	0.01432	0.02253	0.02035	0.01912	0.01712	0.86645	0.80455	0.03883	0.19491	0.93869
FZD7_E296_F	2	FZD7_E296_F	4503832	NM_003507.1	FZD7	8324	202607851	296	Y	TGCTGGGCCACACGAACCAAGAGGACG[CG]GGCCTCGAGGTGCACCAGTTCT	FzE3	Homo sapiens frizzled homolog 7 (Drosophila) (FZD7), mRNA.	frizzled 7	cg18631360	FZD7_E296_F	0.03012	0.02905	0.03355	0.03063	0.02418	0.02552	0.06538	0.042	0.03408	0.05654	0.06894	0.04525	0.08411	0.0418	0.04374	0.06415	0.05967	0.04381	0.06136	0.07963	0.02757	0.02932	0.03072	0.03781	0.02539	0.01709	0.03086	0.03172	0.0183	0.22358	0.22751	0.02349	0.02821	0.88985
FZD9_P175_F	7	FZD9_P175_F	62865872	NM_003508.2	FZD9	8326	72485870	-175	Y	CAGGCAGCAAGGGAAGGGAAGAAAC[CG]AGTGTAAGCGGAGGGCAAGCG	FZD3	Homo sapiens frizzled homolog 9 (Drosophila) (FZD9), mRNA.	frizzled 9	cg01706139	FZD9_P175_F	0.04383	0.03233	0.0358	0.03229	0.03899	0.043	0.03048	0.02839	0.01542	0.02727	0.02808	0.02434	0.02756	0.03349	0.02565	0.02642	0.03504	0.02991	0.01893	0.01686	0.04167	0.02492	0.02828	0.02399	0.02006	0.02067	0.02883	0.0284	0.02438	0.35957	0.46294	0.02883	0.02278	0.02164
GABRB3_E42_F	15	GABRB3_E42_F	30061561	NM_021912.2	GABRB3	2562	24569978	42	Y	CGGAGCACATGGCGCTGTTCCTC[CG]GCCTAACCTGCTGGGATCCGCTCTCC	MGC9051	Homo sapiens gamma-aminobutyric acid (GABA) A receptor, beta 3 (GABRB3), transcript variant 2, mRNA.	gamma-aminobutyric acid (GABA) A receptor, beta 3 isoform 2 precursor	cg20421990	GABRB3_E42_F	0.02165	0.02093	0.01908	0.0278	0.02224	0.02183	0.04982	0.02871	0.07642	0.03201	0.04806	0.02696	0.04034	0.02486	0.04204	0.07568	0.02907	0.11365	0.01852	0.08147	0.02007	0.01429	0.01722	0.01763	0.02753	0.02337	0.02677	0.02697	0.01622	0.78576	0.50339	0.13176	0.02417	0.90791
GADD45A_P737_R	1	GADD45A_P737_R	9790904	NM_001924.2	GADD45A	1647	67922734	-737	N	ATGTGGTCACCAGCTCCCCA[CG]CAGACCAGCTCACGATTTCCCA	DDIT1, GADD45	Homo sapiens growth arrest and DNA-damage-inducible, alpha (GADD45A), mRNA.	growth arrest and DNA-damage-inducible, alpha	cg09664591	GADD45A_P737_R	0.56838	0.56647	0.36359	0.48598	0.5671	0.5667	0.37296	0.44928	0.17577	0.05142	0.07338	0.0536	0.15286	0.11695	0.09387	0.14194	0.06508	0.13895	0.10562	0.26661	0.14145	0.13661	0.1433	0.15481	0.15892	0.21475	0.26139	0.25659	0.10617	0.03557	0.13642	0.05002	0.65237	0.66795
GALR1_E52_F	18	GALR1_E52_F	6031165	NM_001480.2	GALR1	2587	73090773	52	Y	GCTCGCGCACCGTGACTTCTAAGGGG[CG]CGGATTTCAGCCGAGCTGTTTTC	GALNR, GALNR1	Homo sapiens galanin receptor 1 (GALR1), mRNA.	galanin receptor 1	cg15343119	GALR1_E52_F	0.02353	0.01969	0.01928	0.02383	0.02568	0.02054	0.04498	0.03665	0.04512	0.02317	0.04872	0.04681	0.04198	0.05109	0.05882	0.11352	0.06419	0.05654	0.03063	0.03061	0.02984	0.0212	0.02656	0.02488	0.03572	0.03783	0.02514	0.02304	0.01542	0.91443	0.78253	0.82157	0.37202	0.90749
GALR1_P80_F	18	GALR1_P80_F	6031165	NM_001480.2	GALR1	2587	73090641	-80	Y	CCTGGCCCGCGGCATCCGGCAGCCC[CG]CCTTCAGCCCGCCGGGCAGGTCC	GALNR, GALNR1	Homo sapiens galanin receptor 1 (GALR1), mRNA.	galanin receptor 1	cg00530755	GALR1_P80_F	0.02497	0.02827	0.0227	0.03448	0.02367	0.02404	0.09844	0.02779	0.02225	0.03183	0.02319	0.05133	0.02907	0.03389	0.04766	0.0329	0.03651	0.03884	0.04457	0.04633	0.02698	0.02131	0.0207	0.0161	0.01972	0.02272	0.05441	0.06195	0.01804	0.62608	0.17497	0.57329	0.03041	0.80637
GAS7_E148_F	17	GAS7_E148_F	41406075	NM_003644.2	GAS7	8522	10042445	148	Y	CCGGACATGGCCTTGGCGCC[CG]GGTTCACAGCGCAGCCTGCATTCC	MGC1348, KIAA0394	Homo sapiens growth arrest-specific 7 (GAS7), transcript variant a, mRNA.	growth arrest-specific 7 isoform a	cg20649212	GAS7_E148_F	0.0302	0.02783	0.04029	0.04644	0.0375	0.03169	0.0524	0.05128	0.02054	0.02028	0.03548	0.03741	0.0289	0.0344	0.03681	0.04975	0.03819	0.03449	0.03582	0.02946	0.02463	0.0187	0.02989	0.02328	0.02047	0.02093	0.03322	0.03164	0.02147	0.66433	0.76672	0.95597	0.03967	0.9382
GAS7_P622_R	17	GAS7_P622_R	41406075	NM_003644.2	GAS7	8522	10043215	-622	Y	AACCTGGGGTTGAACTTGTCTCAC[CG]GAAACTGAACAATGGGTGAA	MGC1348, KIAA0394	Homo sapiens growth arrest-specific 7 (GAS7), transcript variant a, mRNA.	growth arrest-specific 7 isoform a	cg10250043	GAS7_P622_R	0.46635	0.42938	0.37426	0.41266	0.35869	0.53079	0.54083	0.46338	0.09908	0.10539	0.18765	0.08028	0.0385	0.02883	0.18394	0.08568	0.07508	0.10244	0.31958	0.0778	0.02294	0.2595	0.19867	0.25873	0.19271	0.20089	0.12974	0.14941	0.11279	0.91157	0.88834	0.96223	0.60656	0.33467
GATA6_P726_F	18	GATA6_P726_F	40288196	NM_005257.3	GATA6	2627	18002688	-726	Y	GGGACATCAAAAGTTGGAGAGCGTCCT[CG]GACACGACTGATGTGGAAGCC	.	Homo sapiens GATA binding protein 6 (GATA6), mRNA.	GATA binding protein 6	cg24306655	GATA6_P726_F	0.03584	0.0321	0.03511	0.03788	0.02757	0.03439	0.03901	0.03312	0.06632	0.04688	0.07064	0.02785	0.05542	0.06257	0.04871	0.04902	0.05729	0.06411	0.0262	0.02917	0.02273	0.02635	0.02623	0.02418	0.03547	0.02672	0.03221	0.03313	0.02258	0.67325	0.35264	0.02347	0.02777	0.03161
GDF10_P95_R	10	GDF10_P95_R	11641417	NM_004962.2	GDF10	2662	48059267	-95	Y	CTCCCCAGCCGAGAGCCCGAGACCCAGCCC[CG]CAGCCGGCTCCTGTGTGTCGG	BMP3B, BMP-3b	Homo sapiens growth differentiation factor 10 (GDF10), mRNA.	growth differentiation factor 10 precursor	cg03251024	GDF10_P95_R	0.21369	0.16642	0.21716	0.2048	0.18782	0.20399	0.11726	0.11387	0.13506	0.1262	0.14883	0.12593	0.13526	0.14914	0.10725	0.1391	0.14669	0.13658	0.1124	0.04372	0.09419	0.11804	0.10073	0.10154	0.10927	0.13052	0.2168	0.21528	0.12036	0.88183	0.7204	0.37358	0.79262	0.89375
GFI1_E136_F	1	GFI1_E136_F	71037376	NM_005263.2	GFI1	2672	92724885	136	Y	AAAATACCTTGACACCCAATC[CG]AGAGGTTTGCTCATTTCCCTTCGGATT	ZNF163	Homo sapiens growth factor independent 1 (GFI1), mRNA.	growth factor independent 1	cg25402655	GFI1_E136_F	0.11157	0.07507	0.07792	0.05007	0.05416	0.07857	0.04461	0.07979	0.07585	0.05871	0.03862	0.1109	0.10105	0.07519	0.11883	0.16854	0.04069	0.07343	0.03003	0.04463	0.02454	0.02081	0.02714	0.04618	0.15631	0.15728	0.04544	0.05122	0.0775	0.93341	0.88564	0.85201	0.89664	0.58656
GFI1_P45_R	1	GFI1_P45_R	71037376	NM_005263.2	GFI1	2672	92725066	-45	Y	GCTCTCGACCGGGTCCGCTCAGCCTT[CG]ACTAATTTCCGGTGGTCGGA	ZNF163	Homo sapiens growth factor independent 1 (GFI1), mRNA.	growth factor independent 1	cg07499339	GFI1_P45_R	0.01698	0.01364	0.01798	0.01902	0.01776	0.0157	0.02558	0.01656	0.02272	0.02012	0.02525	0.01249	0.04658	0.02865	0.0321	0.02438	0.02369	0.02056	0.01729	0.01805	0.01279	0.01424	0.01788	0.01244	0.05674	0.03648	0.01948	0.01769	0.01893	0.94081	0.6537	0.92206	0.88307	0.25316
GJB2_E43_F	13	GJB2_E43_F	42558282	NM_004004.3	GJB2	2706	19664994	43	Y	GTTGGGGTCTCTGCGCTGGGGCTCCTG[CG]CTCCTAGGCGGGTCCTGGGCCGGGC	HID, KID, PPK, CX26, DFNA3, DFNB1, NSRD1	Homo sapiens gap junction protein, beta 2, 26kDa (connexin 26) (GJB2), mRNA.	gap junction protein, beta 2, 26kDa (connexin 26)	cg11172038	GJB2_E43_F	0.03629	0.03317	0.03872	0.03519	0.04126	0.03833	0.03363	0.02859	0.08429	0.03531	0.05215	0.03332	0.02792	0.04659	0.04792	0.06986	0.0319	0.04141	0.02774	0.0275	0.02265	0.02161	0.02434	0.02361	0.02301	0.03028	0.03737	0.03481	0.02714	0.024	0.48139	0.02501	0.02567	0.01936
GJB2_P791_R	13	GJB2_P791_R	42558282	NM_004004.3	GJB2	2706	19665828	-791	Y	GTGCCAAGGACTAAGGTTGGGGG[CG]GTGGGAGAGACAAGCCTCGTT	HID, KID, PPK, CX26, DFNA3, DFNB1, NSRD1	Homo sapiens gap junction protein, beta 2, 26kDa (connexin 26) (GJB2), mRNA.	gap junction protein, beta 2, 26kDa (connexin 26)	cg20193013	GJB2_P791_R	0.08901	0.06701	0.04446	0.05623	0.04348	0.04998	0.0362	0.03007	0.03742	0.01544	0.04242	0.07685	0.05022	0.06478	0.04155	0.03905	0.04601	0.0501	0.04385	0.02462	0.02717	0.0381	0.03361	0.04412	0.06629	0.04747	0.12026	0.10334	0.03999	0.83869	0.46544	0.23617	0.79338	0.82315
GLI3_P453_R	7	GLI3_P453_R	13518031	NM_000168.2	GLI3	2737	42242165	-453	Y	GAAGCCTGGGGTGCAGCGCCTCT[CG]GGGGACGGCATCTTACAGAAG	PHS, ACLS, GCPS, PAPA, PAPB, PAP-A, PAPA1, PPDIV	Homo sapiens GLI-Kruppel family member GLI3 (Greig cephalopolysyndactyly syndrome) (GLI3), mRNA.	GLI-Kruppel family member GLI3	cg23194824	GLI3_P453_R	0.07499	0.02964	0.03306	0.02946	0.03247	0.04287	0.04057	0.02545	0.10118	0.05879	0.08652	0.06591	0.0388	0.0406	0.04685	0.05325	0.10216	0.23819	0.06662	0.0251	0.04427	0.02463	0.02492	0.05908	0.07765	0.04219	0.07016	0.08448	0.03457	0.04665	0.15189	0.6825	0.02232	0.85404
GNMT_E126_F	6	GNMT_E126_F	54792737	NM_018960.4	GNMT	27232	43036604	126	Y	TGGCAGCTGTATATCGGAGACACCCGCAGC[CG]CACCGCCGAGTACAAGGCATGGCTGC	.	Homo sapiens glycine N-methyltransferase (GNMT), mRNA.	glycine N-methyltransferase	cg27591592	GNMT_E126_F	0.10394	0.07364	0.06608	0.07322	0.07185	0.0827	0.04306	0.03327	0.04513	0.02173	0.05687	0.04315	0.07276	0.05931	0.05796	0.08955	0.05476	0.07003	0.03606	0.03043	0.05103	0.04133	0.04593	0.03924	0.02616	0.0249	0.1014	0.09029	0.04425	0.28368	0.8272	0.01419	0.04196	0.45921
GNMT_P197_F	6	GNMT_P197_F	54792737	NM_018960.4	GNMT	27232	43036281	-197	Y	GGGATTGCACAGAGGGCTGGGTC[CG]CAGGCTGGCTAAAAGGACCTAGCCC	.	Homo sapiens glycine N-methyltransferase (GNMT), mRNA.	glycine N-methyltransferase	cg04013093	GNMT_P197_F	0.05085	0.03599	0.03408	0.03208	0.04171	0.04873	0.05438	0.03053	0.16736	0.05936	0.15035	0.04459	0.11789	0.10773	0.08795	0.1347	0.11006	0.10099	0.07692	0.02778	0.10168	0.05116	0.03774	0.03478	0.06873	0.1071	0.04147	0.04348	0.10135	0.69956	0.51587	0.0361	0.03175	0.04312
GSTM2_E153_F	1	GSTM2_E153_F	23065549	NM_000848.2	GSTM2	2946	110012367	153	Y	GGGAAGTGTGGAGCAGCTGCAGGA[CG]GGCTCTAGGGACGGTTCC	GST4, GSTM, GTHMUS, GSTM2-2	Homo sapiens glutathione S-transferase M2 (muscle) (GSTM2), mRNA.	glutathione S-transferase M2	cg07246306	GSTM2_E153_F	0.08619	0.07057	0.18306	0.28038	0.11372	0.10629	0.30397	0.12048	0.12439	0.06151	0.15821	0.12218	0.07933	0.09591	0.15321	0.11409	0.06319	0.31184	0.21519	0.14492	0.16427	0.07226	0.04046	0.07568	0.03764	0.14458	0.04084	0.05488	0.23668	0.19033	0.66122	0.94829	0.94345	0.93924
GSTM2_P109_R	1	GSTM2_P109_R	23065549	NM_000848.2	GSTM2	2946	110012105	-109	N	ATCCTACTCCTAGCCCCATGAG[CG]CGCTCCAGGCCTCCAGATTGGCC	GST4, GSTM, GTHMUS, GSTM2-2	Homo sapiens glutathione S-transferase M2 (muscle) (GSTM2), mRNA.	glutathione S-transferase M2	cg25855733	GSTM2_P109_R	0.02838	0.0228	0.0418	0.03028	0.0308	0.03888	0.04027	0.02468	0.11691	0.02174	0.04708	0.04448	0.03495	0.0532	0.04787	0.11582	0.06285	0.18056	0.02315	0.02315	0.05901	0.0394	0.05295	0.03664	0.04701	0.08465	0.03443	0.04015	0.20536	0.1409	0.67663	0.86923	0.92328	0.92182
HCK_P46_R	20	HCK_P46_R	30795228	NM_002110.2	HCK	3055	30103672	-46	Y	GGCGGAGTTAGCCTCGCTCAGGG[CG]CGGCTAAGGCGCCCAGATGGCCTGCGG	JTK9	Homo sapiens hemopoietic cell kinase (HCK), mRNA.	hemopoietic cell kinase isoform p61HCK	cg15382497	HCK_P46_R	0.02647	0.0403	0.02265	0.02904	0.02766	0.02511	0.02989	0.02177	0.02308	0.01995	0.02054	0.03393	0.02235	0.02266	0.02185	0.02443	0.04346	0.04733	0.02339	0.16925	0.01887	0.01931	0.0223	0.02069	0.02298	0.01454	0.02251	0.02617	0.01772	0.72584	0.61549	0.45673	0.36465	0.92486
HDAC9_E38_F	7	HDAC9_E38_F	7662279	NM_014707.1	HDAC9	9734	18501932	38	N	GAGGCACAGACACAGATAGGAGAAGGGCAC[CG]GCTGGAGCCACTTGCAGGACTG	HD7, HDAC, HDRP, MITR, HDAC7, HDAC7B, HDAC9B, HDAC9FL, KIAA0744, DKFZp779K1053	Homo sapiens histone deacetylase 9 (HDAC9), transcript variant 3, mRNA.	histone deacetylase 9 isoform 3	cg25620356	HDAC9_E38_F	0.03013	0.02294	0.04281	0.05608	0.03812	0.04044	0.04466	0.02301	0.09911	0.04258	0.03791	0.03366	0.03961	0.0557	0.06074	0.09413	0.04681	0.15789	0.01865	0.02195	0.01774	0.02761	0.02106	0.02206	0.06343	0.04535	0.04195	0.0362	0.04884	0.88047	0.78787	0.0829	0.82033	0.88401
HDAC9_P137_R	7	HDAC9_P137_R	7662279	NM_014707.1	HDAC9	9734	18501757	-137	N	GCATTAATGCAGGCTCCAATCACT[CG]GCCATGCTTGACCTATTTTTGGCTCAGGCC	HD7, HDAC, HDRP, MITR, HDAC7, HDAC7B, HDAC9B, HDAC9FL, KIAA0744, DKFZp779K1053	Homo sapiens histone deacetylase 9 (HDAC9), transcript variant 3, mRNA.	histone deacetylase 9 isoform 3	cg08146609	HDAC9_P137_R	0.06089	0.04001	0.06256	0.07835	0.04974	0.06718	0.05967	0.03974	0.18719	0.06599	0.09361	0.09051	0.11515	0.11291	0.1249	0.1282	0.1007	0.19135	0.0308	0.01706	0.03908	0.02274	0.03949	0.03904	0.06885	0.05737	0.04117	0.04022	0.0276	0.84386	0.70059	0.19306	0.60194	0.87312
HHIP_E94_F	4	HHIP_E94_F	20143972	NM_022475.1	HHIP	64399	145786717	323	Y	GGGGCGCGCTGTGGCAGCACCTCCC[CG]CGCGCTAGTTAAAAAGAAGAAGAAAAG	HIP, FLJ20992, FLJ90230	Homo sapiens hedgehog interacting protein (HHIP), mRNA.	hedgehog-interacting protein	cg21706827	HHIP_E94_F	0.07585	0.06469	0.05225	0.05505	0.07757	0.06197	0.09341	0.06746	0.07621	0.06979	0.07681	0.07827	0.06811	0.06828	0.08592	0.08107	0.08632	0.13221	0.0491	0.06163	0.05607	0.04915	0.07544	0.0431	0.05209	0.04428	0.05957	0.07045	0.04256	0.04441	0.04976	0.0714	0.06025	0.87786
HHIP_P307_R	4	HHIP_P307_R	20143972	NM_022475.1	HHIP	64399	145786316	-307	Y	GGCCCACTCTTACTTACTTTCTTT[CG]GAGCCTCAGCTTGGCCGCCTTTAGCC	HIP, FLJ20992, FLJ90230	Homo sapiens hedgehog interacting protein (HHIP), mRNA.	hedgehog-interacting protein	cg20605716	HHIP_P307_R	0.09483	0.06333	0.17843	0.10259	0.10095	0.11712	0.07345	0.08636	0.10948	0.03886	0.09709	0.05779	0.14904	0.14827	0.10291	0.15272	0.07733	0.15341	0.0354	0.0306	0.06042	0.08644	0.04848	0.03987	0.08884	0.06876	0.07392	0.08198	0.06636	0.06176	0.49348	0.4105	0.36912	0.79544
HIC2_P498_F	22	HIC2_P498_F	31657120	NM_015094.1	HIC2	23119	20101195	-498	Y	TGAGCCTCGGGCAACCGCAGGGAG[CG]TCGAGCAGGGGTCGCAAAGG	HRG22, ZBTB30, KIAA1020	Homo sapiens hypermethylated in cancer 2 (HIC2), mRNA.	hypermethylated in cancer 2	cg21597330	HIC2_P498_F	0.02758	0.02293	0.02823	0.02995	0.02363	0.02604	0.02809	0.02353	0.02419	0.01488	0.02708	0.01936	0.02509	0.0264	0.02044	0.02691	0.08501	0.02935	0.02153	0.02612	0.01771	0.01775	0.02184	0.01562	0.01646	0.01917	0.03619	0.02715	0.01733	0.9108	0.7346	0.41232	0.85357	0.89556
HLF_E192_F	17	HLF_E192_F	31542934	NM_002126.3	HLF	3131	50697562	192	Y	TGAACATTTTGCAAAACGAGGGGTT[CG]AGGCAGGTGAGAGCATCCTGCACGT	.	Homo sapiens hepatic leukemia factor (HLF), mRNA.	hepatic leukemia factor	cg05876326	HLF_E192_F	0.04896	0.03454	0.05386	0.03693	0.0323	0.04151	0.02976	0.0299	0.02491	0.01402	0.03028	0.03013	0.04054	0.05448	0.02971	0.06164	0.03762	0.06642	0.02448	0.02512	0.03042	0.02869	0.03842	0.02727	0.01807	0.0208	0.0353	0.03103	0.01506	0.15453	0.85963	0.25633	0.01228	0.87481
HOXA11_E35_F	7	HOXA11_E35_F	24497552	NM_005523.4	HOXA11	3207	27191320	35	Y	ACCTTGGGCTCTCCGCAGTAGC[CG]AGCTTAACATGATTCTCCACTGCAGCTGCC	HOX1, HOX1I	Homo sapiens homeo box A11 (HOXA11), mRNA.	homeobox protein A11	cg08479590	HOXA11_E35_F	0.02654	0.01606	0.02858	0.02984	0.02158	0.04213	0.03428	0.03285	0.04485	0.02881	0.02667	0.01893	0.03671	0.02279	0.03765	0.03693	0.04564	0.03227	0.03546	0.01923	0.12607	0.03142	0.02524	0.0377	0.28251	0.26885	0.03317	0.03656	0.0336	0.92416	0.82526	0.93686	0.93212	0.01487
HOXA9_E252_R	7	HOXA9_E252_R	24497558	NM_002142.3	HOXA9	3205	27171422	252	Y	TGGGTTCCACGAGGCGCCAAACACCGT[CG]CCTTGGACTGGAAGCTGCACG	HOX1, ABD-B, HOX1G, HOX1.7, MGC1934	Homo sapiens homeo box A9 (HOXA9), transcript variant 2, mRNA.	homeobox protein A9 isoform b	cg10604830	HOXA9_E252_R	0.18802	0.06065	0.117	0.0871	0.0909	0.19601	0.08233	0.24295	0.05388	0.03538	0.05868	0.03577	0.04793	0.06102	0.0422	0.07388	0.07615	0.06369	0.04332	0.05465	0.11517	0.0367	0.03173	0.03201	0.05689	0.05327	0.05899	0.05547	0.06254	0.94429	0.83648	0.95292	0.94749	0.07644
HOXB13_E21_F	17	HOXB13_E21_F	70167332	NM_006361.4	HOXB13	10481	44161066	21	Y	GCGTTTTAAATCGCTCCCAGCT[CG]CAAGTCGCCTGCATTCGCTCAGCACG	.	Homo sapiens homeo box B13 (HOXB13), mRNA.	homeo box B13	cg21160992	HOXB13_E21_F	0.01526	0.01292	0.01332	0.01435	0.01978	0.01776	0.02464	0.01841	0.03641	0.02976	0.02457	0.01907	0.02077	0.02641	0.04871	0.02033	0.05174	0.04659	0.01571	0.0114	0.01369	0.02282	0.01973	0.01521	0.03643	0.05627	0.0157	0.0194	0.01188	0.7122	0.82621	0.02097	0.01567	0.00951
HOXB13_P17_R	17	HOXB13_P17_R	70167332	NM_006361.4	HOXB13	10481	44161104	-17	Y	CTGCATTCGCTCAGCACGGCCGTCTTGA[CG]CAAGAGACGCAGGGGCCCGG	.	Homo sapiens homeo box B13 (HOXB13), mRNA.	homeo box B13	cg20726134	HOXB13_P17_R	0.01744	0.01482	0.01542	0.02246	0.01847	0.01892	0.02027	0.01486	0.03602	0.02143	0.02087	0.01431	0.01606	0.01261	0.02805	0.02981	0.01756	0.02199	0.01428	0.01544	0.01102	0.0119	0.01475	0.01243	0.03678	0.03749	0.02193	0.02053	0.01456	0.96294	0.84264	0.01294	0.02446	0.01026
HRASLS_E72_R	3	HRASLS_E72_R	38455407	NM_020386.2	HRASLS	57110	194441684	72	Y	GACTGTGCCCCGCCTCCTGGG[CG]GAGCGGGCGGCTCCCCATGGTCA	A-C1, HSD28, HRASLS1, H-REV107	Homo sapiens HRAS-like suppressor (HRASLS), mRNA.	HRAS-like suppressor	cg06932759	HRASLS_E72_R	0.0179	0.01675	0.02203	0.02435	0.02363	0.01531	0.03808	0.23577	0.01989	0.02679	0.02245	0.01434	0.01711	0.02149	0.02069	0.04385	0.03045	0.02537	0.02595	0.02974	0.01492	0.01419	0.01713	0.01718	0.01254	0.01553	0.02335	0.02034	0.01114	0.06278	0.10786	0.01163	0.01308	0.82975
HS3ST2_P171_F	16	HS3ST2_P171_F	5174462	NM_006043.1	HS3ST2	9956	22733190	-171	Y	GCCGCCCGGCTGCCCGGAGCCCCAT[CG]CCTAGGACCGGGAGATGCTG	30ST2, 3OST2	Homo sapiens heparan sulfate (glucosamine) 3-O-sulfotransferase 2 (HS3ST2), mRNA.	heparan sulfate D-glucosaminyl 3-O-sulfotransferase 2	cg03823653	HS3ST2_P171_F	0.04249	0.04049	0.05017	0.05994	0.04619	0.04381	0.05287	0.04792	0.07609	0.03681	0.04158	0.04711	0.03663	0.0492	0.05172	0.07694	0.04807	0.05834	0.07823	0.04399	0.02525	0.02651	0.02873	0.03178	0.04049	0.03794	0.05354	0.04394	0.0324	0.85878	0.5933	0.85326	0.8868	0.87929
HS3ST2_P546_F	16	HS3ST2_P546_F	5174462	NM_006043.1	HS3ST2	9956	22732815	-546	Y	GCCCCAAAGCTGGCCTGGGGCTC[CG]TAGGGAGTGGCCTGCATGG	30ST2, 3OST2	Homo sapiens heparan sulfate (glucosamine) 3-O-sulfotransferase 2 (HS3ST2), mRNA.	heparan sulfate D-glucosaminyl 3-O-sulfotransferase 2	cg23911889	HS3ST2_P546_F	0.02421	0.02485	0.03618	0.04782	0.03806	0.031	0.05628	0.0375	0.10653	0.0461	0.0504	0.02259	0.06269	0.04903	0.03799	0.09171	0.04304	0.04236	0.02779	0.05067	0.02121	0.02134	0.02638	0.02318	0.04615	0.05584	0.04436	0.03949	0.02342	0.56921	0.24406	0.65042	0.72813	0.6913
HTR1B_E232_R	6	HTR1B_E232_R	4504532	NM_000863.1	HTR1B	3351	78229607	232	Y	GGTAGTTAGCCGGGGTGTGCAGTTTC[CG]GGTCCGGTACACTGTGGCAATC	S12, 5-HT1B, HTR1D2, HTR1DB, 5-HT1DB	Homo sapiens 5-hydroxytryptamine (serotonin) receptor 1B (HTR1B), mRNA.	5-hydroxytryptamine (serotonin) receptor 1B	cg26034501	HTR1B_E232_R	0.01672	0.01724	0.02058	0.02151	0.0234	0.02161	0.02842	0.0166	0.28951	0.0358	0.12501	0.02548	0.06512	0.0764	0.13978	0.19727	0.10034	0.17152	0.03507	0.02009	0.05308	0.03977	0.03733	0.02709	0.11808	0.09935	0.02399	0.02803	0.02386	0.96826	0.62764	0.93088	0.94578	0.9211
HTR1B_P222_F	6	HTR1B_P222_F	4504532	NM_000863.1	HTR1B	3351	78230061	-222	Y	CTTCCAGAGCGCCTAGCTAAGC[CG]CCGCGTCTGTGGTTGTTCCTCTCCACAC	S12, 5-HT1B, HTR1D2, HTR1DB, 5-HT1DB	Homo sapiens 5-hydroxytryptamine (serotonin) receptor 1B (HTR1B), mRNA.	5-hydroxytryptamine (serotonin) receptor 1B	cg06824029	HTR1B_P222_F	0.02013	0.018	0.02161	0.02578	0.02477	0.02036	0.03616	0.02013	0.13249	0.02728	0.12974	0.04714	0.10699	0.06261	0.06225	0.10688	0.03789	0.11295	0.05654	0.0278	0.01333	0.01975	0.01627	0.02364	0.03288	0.03917	0.03255	0.02848	0.0241	0.96752	0.90742	0.95748	0.94945	0.94552
ICA1_P72_R	7	ICA1_P72_R	4826767	NM_004968.1	ICA1	3382	8268754	-72	Y	CTCCGGCAGGTGTTCCACGTGGCCATAG[CG]TTTGCGTCACAATGACCTGGCGG	ICA69, ICAp69	Homo sapiens islet cell autoantigen 1, 69kDa (ICA1), transcript variant 2, mRNA.	islet cell autoantigen 1 isoform 2	cg20977170	ICA1_P72_R	0.01619	0.02309	0.02148	0.02365	0.02286	0.01796	0.02405	0.01477	0.10461	0.03064	0.03186	0.02726	0.03769	0.06645	0.02068	0.06295	0.0287	0.06621	0.01674	0.01733	0.03515	0.03995	0.02692	0.01921	0.03848	0.04049	0.05515	0.05641	0.05144	0.9103	0.03644	0.18312	0.01637	0.01113
IGF2_E134_R	11	IGF2_E134_R	6453816	NM_000612.2	IGF2	3481	2116444	134	Y	GGCAGGCGCACAGCGGGAGAGAACAGCA[CG]GAGAGAAACAGAAAGCGTGTAATTAA	FLJ44734	Homo sapiens insulin-like growth factor 2 (somatomedin A) (IGF2), mRNA.	insulin-like growth factor 2	cg10649864	IGF2_E134_R	0.03563	0.02946	0.03013	0.0271	0.02943	0.04335	0.0445	0.02869	0.1179	0.08513	0.02603	0.08645	0.03018	0.02893	0.05074	0.08398	0.03482	0.15379	0.01999	0.02254	0.03217	0.04273	0.03443	0.03137	0.02419	0.11321	0.02958	0.031	0.02272	0.96436	0.83323	0.27684	0.0968	0.80193
IGF2_P1036_R	11	IGF2_P1036_R	6453816	NM_000612.2	IGF2	3481	2117614	-709	Y	CCACCAGGAGGCTGCACTGCGGGTG[CG]CCCCGTCTGAGTGCAGATGCAGGT	FLJ44734	Homo sapiens insulin-like growth factor 2 (somatomedin A) (IGF2), mRNA.	insulin-like growth factor 2	cg04741015	IGF2_P1036_R	0.04756	0.04382	0.04665	0.04634	0.03513	0.05694	0.03202	0.02663	0.02026	0.01909	0.03713	0.03244	0.03967	0.0329	0.0336	0.04715	0.04492	0.04397	0.0266	0.02691	0.04109	0.02204	0.03231	0.02597	0.02173	0.01837	0.0404	0.03819	0.02893	0.80089	0.12651	0.03485	0.04966	0.6861
IGF2AS_E4_F	11	IGF2AS_E4_F	7705972	NM_016412.1	IGF2AS	51214	2118327	4	Y	CGCCTCCCGGCGGAGTCCTAGGCC[CG]CGGGCTAGAGGCACTTTACCGCC	PEG8	Homo sapiens insulin-like growth factor 2 antisense (IGF2AS), mRNA.	insulin-like growth factor 2 antisense	cg16130058	IGF2AS_E4_F	0.05641	0.03769	0.03686	0.03673	0.04323	0.05586	0.0349	0.0313	0.02784	0.03148	0.04802	0.04625	0.05654	0.04114	0.05013	0.06124	0.05537	0.09751	0.03572	0.03324	0.09865	0.0903	0.05751	0.06191	0.03966	0.06244	0.04263	0.04705	0.02684	0.85704	0.45463	0.52902	0.05994	0.91593
IGFBP2_P306_F	2	IGFBP2_P306_F	55925575	NM_000597.2	IGFBP2	3485	217206066	-306	Y	AGGGGAAGCGCGCAAACGAAGTCCT[CG]CGAACTGAACTGAGAGCAGACAAAAG	IBP2, IGF-BP53	Homo sapiens insulin-like growth factor binding protein 2, 36kDa (IGFBP2), mRNA.	insulin-like growth factor binding protein 2, 36kDa	cg20018535	IGFBP2_P306_F	0.0124	0.01274	0.01248	0.01614	0.01505	0.01531	0.02032	0.01341	0.09461	0.02841	0.04403	0.02691	0.01832	0.03253	0.05526	0.03307	0.02811	0.0557	0.01106	0.01287	0.04137	0.01183	0.01205	0.02307	0.03511	0.07194	0.01419	0.01148	0.01381	0.84763	0.60784	0.75062	0.13647	0.79972
IGFBP2_P353_R	2	IGFBP2_P353_R	55925575	NM_000597.2	IGFBP2	3485	217206019	-353	Y	GCCTTATGTCTTTTGTGTTCCCCAG[CG]GTTAGCCCAGTGCCGGCCACAGG	IBP2, IGF-BP53	Homo sapiens insulin-like growth factor binding protein 2, 36kDa (IGFBP2), mRNA.	insulin-like growth factor binding protein 2, 36kDa	cg07828219	IGFBP2_P353_R	0.04593	0.0354	0.04212	0.03309	0.04548	0.03823	0.03224	0.02325	0.13985	0.07712	0.08039	0.07873	0.07527	0.03555	0.09247	0.05811	0.08862	0.13724	0.02676	0.0217	0.0696	0.11279	0.07614	0.09394	0.09755	0.17804	0.05813	0.06593	0.04859	0.80939	0.56976	0.73573	0.27073	0.61755
IGFBP3_E65_R	7	IGFBP3_E65_R	62243067	NM_000598.4	IGFBP3	3486	45927331	65	Y	GCAGGGATGGGGCGACAGTACACGG[CG]CGAAGCTGTGGAATCCAGGCAG	IBP3, BP-53	Homo sapiens insulin-like growth factor binding protein 3 (IGFBP3), transcript variant 2, mRNA.	insulin-like growth factor binding protein 3 isoform b precursor	cg14625938	IGFBP3_E65_R	0.03554	0.03766	0.03429	0.0388	0.04223	0.03756	0.04674	0.04917	0.03528	0.02975	0.07357	0.04078	0.06918	0.04834	0.06224	0.1064	0.06131	0.08874	0.0342	0.02966	0.02704	0.02416	0.02804	0.02317	0.0253	0.02766	0.04833	0.03968	0.01974	0.01592	0.09255	0.02004	0.02334	0.81251
IGFBP3_P1035_F	7	IGFBP3_P1035_F	62243067	NM_000598.4	IGFBP3	3486	45928431	-1035	Y	TCCTGTCGGCCTTCTCTGGCACT[CG]AGTTTCTTCAGTTTTGTCTGCGCACCC	IBP3, BP-53	Homo sapiens insulin-like growth factor binding protein 3 (IGFBP3), transcript variant 2, mRNA.	insulin-like growth factor binding protein 3 isoform b precursor	cg05094933	IGFBP3_P1035_F	0.01479	0.01543	0.0154	0.02407	0.01636	0.01935	0.03162	0.01644	0.03272	0.03039	0.02398	0.02376	0.02099	0.02551	0.03027	0.0374	0.03087	0.02753	0.01374	0.01733	0.04353	0.02154	0.01353	0.01481	0.02227	0.03108	0.01959	0.01386	0.01316	0.01004	0.01953	0.00969	0.1585	0.17195
IGFBP3_P423_R	7	IGFBP3_P423_R	62243067	NM_000598.4	IGFBP3	3486	45927819	-423	Y	GTCGGGGAAACTGGCATACAGCGCTC[CG]CATTCGTGTGTACCTCGTGGAGCT	IBP3, BP-53	Homo sapiens insulin-like growth factor binding protein 3 (IGFBP3), transcript variant 2, mRNA.	insulin-like growth factor binding protein 3 isoform b precursor	cg12826145	IGFBP3_P423_R	0.02471	0.02229	0.02076	0.02291	0.02685	0.01991	0.02459	0.01529	0.10459	0.02542	0.05066	0.02734	0.03621	0.07233	0.04475	0.10029	0.03523	0.10246	0.06124	0.01895	0.03531	0.02544	0.0353	0.03034	0.03407	0.02395	0.03739	0.03397	0.01616	0.01516	0.38154	0.43528	0.24233	0.93715
IGFBP7_P297_F	4	IGFBP7_P297_F	4504618	NM_001553.1	IGFBP7	3490	57671593	-297	Y	CTCAGGGATCGCACCGCAGTG[CG]AGCGGCTCTTCCACCCTCTGGTTTC	PSF, FSTL2, MAC25, IGFBP-7	Homo sapiens insulin-like growth factor binding protein 7 (IGFBP7), mRNA.	insulin-like growth factor binding protein 7	cg10799769	IGFBP7_P297_F	0.02645	0.02254	0.02078	0.02806	0.02887	0.02463	0.03604	0.02662	0.02144	0.02855	0.02509	0.02728	0.03334	0.03164	0.04676	0.03428	0.0474	0.03574	0.02549	0.0245	0.02276	0.02195	0.02197	0.01801	0.09975	0.04648	0.02516	0.02223	0.0221	0.01622	0.05414	0.48341	0.87061	0.89241
IGFBP7_P371_F	4	IGFBP7_P371_F	4504618	NM_001553.1	IGFBP7	3490	57671667	-371	Y	AAACTTCTTAACAACCACGGCTT[CG]AGACGATCCAGGGTTTCATCTATTAAATC	PSF, FSTL2, MAC25, IGFBP-7	Homo sapiens insulin-like growth factor binding protein 7 (IGFBP7), mRNA.	insulin-like growth factor binding protein 7	cg16546204	IGFBP7_P371_F	0.03573	0.04067	0.02713	0.03895	0.03415	0.03252	0.03171	0.04257	0.018	0.02058	0.03555	0.0235	0.03367	0.02334	0.02561	0.03269	0.04865	0.03673	0.01975	0.01964	0.02215	0.01814	0.02178	0.02356	0.08496	0.02373	0.02046	0.01809	0.01449	0.01433	0.02531	0.57887	0.93162	0.94259
IGSF4_P454_F	11	IGSF4_P454_F	22095346	NM_014333.2	IGSF4	23705	114880779	-454	Y	GCACACCGAGTGCATCTGGCCTAG[CG]AACCAGACGTTGCAAATTTCCGTCA	BL2, ST17, NECL2, TSLC1, IGSF4A, SYNCAM, sTSLC-1, synCAM1, DKFZp686F1789	Homo sapiens immunoglobulin superfamily, member 4 (IGSF4), mRNA.	immunoglobulin superfamily, member 4	cg05357252	IGSF4_P454_F	0.02023	0.01822	0.02133	0.03178	0.01949	0.01943	0.02773	0.01648	0.0231	0.03305	0.01528	0.02245	0.02142	0.02126	0.02009	0.01513	0.02296	0.0156	0.0133	0.04833	0.01216	0.01327	0.01477	0.01314	0.01369	0.01933	0.02504	0.02389	0.01709	0.02227	0.55399	0.01544	0.0149	0.85562
IGSF4_P86_R	11	IGSF4_P86_R	22095346	NM_014333.2	IGSF4	23705	114880411	-86	Y	TGAGATGCTAATGACATGCGCTGGAGG[CG]GAGTCCGGGCAGACCAATCACAGCG	BL2, ST17, NECL2, TSLC1, IGSF4A, SYNCAM, sTSLC-1, synCAM1, DKFZp686F1789	Homo sapiens immunoglobulin superfamily, member 4 (IGSF4), mRNA.	immunoglobulin superfamily, member 4	cg21658836	IGSF4_P86_R	0.04082	0.03466	0.03058	0.03037	0.03449	0.03949	0.03798	0.02592	0.06357	0.07351	0.05786	0.03528	0.04978	0.03278	0.0953	0.04405	0.06664	0.06055	0.0242	0.02185	0.02682	0.02836	0.03639	0.03686	0.06337	0.0634	0.04269	0.03839	0.02915	0.50573	0.85138	0.06648	0.02728	0.93441
IGSF4C_P533_R	19	IGSF4C_P533_R	21686976	NM_145296.1	IGSF4C	199731	48836364	-533	Y	GCAGGTGGGTGTCTGGAGTCTAG[CG]AGAGGCTGTGAGCTGAGCCACCG	TSLL2, synCAM4	Homo sapiens immunoglobulin superfamily, member 4C (IGSF4C), mRNA.	immunoglobulin superfamily, member 4C	cg22436852	IGSF4C_P533_R	0.03034	0.02821	0.02934	0.03315	0.02825	0.03435	0.04056	0.02505	0.02476	0.02804	0.06872	0.04918	0.03282	0.02855	0.0276	0.04636	0.04995	0.06489	0.03242	0.03054	0.02309	0.02231	0.02571	0.0186	0.02681	0.02708	0.03348	0.02433	0.01967	0.92365	0.63039	0.34622	0.03844	0.46599
IHH_E186_F	2	IHH_E186_F	51467740	NM_002181.1	IHH	3549	219633247	186	Y	TCTTGCCTTCATAGCGTCCGCTGG[CG]CCCAGGGTCTTCTCGGGCACATTGGG	BDA1, HHG2	Homo sapiens Indian hedgehog homolog (Drosophila) (IHH), mRNA.	Indian hedgehog homolog	cg27171516	IHH_E186_F	0.03254	0.03255	0.03025	0.03036	0.02754	0.03325	0.03585	0.0296	0.05199	0.02696	0.05095	0.02562	0.02891	0.02801	0.11449	0.03564	0.04186	0.0749	0.0293	0.04162	0.0196	0.01558	0.02254	0.02891	0.05548	0.0269	0.02423	0.02151	0.02002	0.02868	0.80148	0.0459	0.80974	0.9245
IHH_P246_R	2	IHH_P246_R	51467740	NM_002181.1	IHH	3549	219633679	-246	Y	CGACTCTGAGCTGCCGGGCTCGC[CG]GCCGCCAATAAATAGGCCGGCCC	BDA1, HHG2	Homo sapiens Indian hedgehog homolog (Drosophila) (IHH), mRNA.	Indian hedgehog homolog	cg06266124	IHH_P246_R	0.0341	0.02553	0.02486	0.03867	0.02716	0.0315	0.05942	0.04392	0.03323	0.04714	0.04902	0.04071	0.04439	0.04598	0.03758	0.04537	0.05037	0.05013	0.0437	0.03497	0.03411	0.03101	0.03153	0.03041	0.03468	0.04187	0.02598	0.02392	0.01895	0.01858	0.7345	0.04319	0.02963	0.75973
IHH_P529_F	2	IHH_P529_F	51467740	NM_002181.1	IHH	3549	219633962	-529	Y	ACCCATGTCCCTGCCTCCTGTG[CG]CTCGACAGCGAACCTGCAGCAAGGG	BDA1, HHG2	Homo sapiens Indian hedgehog homolog (Drosophila) (IHH), mRNA.	Indian hedgehog homolog	cg11512176	IHH_P529_F	0.03525	0.0357	0.03237	0.04183	0.03624	0.04723	0.03508	0.02285	0.02765	0.04501	0.02359	0.02315	0.02082	0.02584	0.03334	0.02746	0.02607	0.02654	0.02476	0.02858	0.01983	0.04572	0.02932	0.02546	0.02777	0.04777	0.04487	0.03631	0.03319	0.03464	0.5854	0.06677	0.08084	0.4959
IL17RB_E164_R	3	IL17RB_E164_R	27477073	NM_018725.2	IL17RB	55540	53855776	-560	Y	TCGAGCCCAGATCCTGACGT[CG]TCTGATCCGCCAGTCCAGGCTGCC	CRL4, EVI27, IL17BR, IL17RH1, MGC5245	Homo sapiens interleukin 17 receptor B (IL17RB), transcript variant 1, mRNA.	interleukin 17B receptor isoform 1 precursor	cg26793386	IL17RB_E164_R	0.02662	0.03013	0.03328	0.03293	0.03403	0.02853	0.07303	0.02978	0.1992	0.05116	0.38716	0.07734	0.18807	0.19995	0.11935	0.2615	0.07028	0.1982	0.03018	0.0426	0.02123	0.02634	0.0196	0.03324	0.0609	0.0756	0.02844	0.03508	0.03106	0.9034	0.90418	0.32303	0.01667	0.1999
IL6_E168_F	7	IL6_E168_F	10834983	NM_000600.1	IL6	3569	22733513	168	N	GTGTGGCCCAGGGAGGGCTGG[CG]GGCGGCCAGCAGCAGAGGCAGGC	HGF, HSF, BSF2, IL-6, IFNB2	Homo sapiens interleukin 6 (interferon, beta 2) (IL6), mRNA.	interleukin 6 (interferon, beta 2)	cg05401786	IL6_E168_F	0.04865	0.16187	0.0271	0.07887	0.09162	0.05105	0.02615	0.02132	0.24341	0.02541	0.08754	0.03823	0.07429	0.10888	0.0676	0.08828	0.05929	0.12384	0.01479	0.01884	0.01434	0.02557	0.01973	0.01717	0.09389	0.08771	0.04081	0.03828	0.12317	0.0165	0.05369	0.12023	0.01886	0.90766
INHA_P1144_R	2	INHA_P1144_R	9257223	NM_002191.2	INHA	3623	220144054	.	Y	CGAGGCCGCCAGCTGCTGCC[CG]CCCTTCTCCCACACCACTACA	.	Homo sapiens inhibin, alpha (INHA), mRNA.	inhibin alpha subunit precursor	cg01858402	INHA_P1144_R	0.03866	0.0241	0.02243	0.03443	0.04127	0.02834	0.03159	0.0276	0.03745	0.02428	0.0322	0.0325	0.04253	0.03552	0.03692	0.03872	0.03398	0.04057	0.03096	0.02782	0.02467	0.01857	0.02156	0.0197	0.02435	0.02484	0.02508	0.02253	0.02165	0.02072	0.03683	0.02402	0.02528	0.92981
INHA_P1189_F	2	INHA_P1189_F	9257223	NM_002191.2	INHA	3623	220144009	.	Y	GGTCAGCAGCAGGCCGTGCTCCGCGC[CG]TCCGCCGGGAAGCTCAGGC	.	Homo sapiens inhibin, alpha (INHA), mRNA.	inhibin alpha subunit precursor	cg16613202	INHA_P1189_F	0.0348	0.03059	0.03395	0.03276	0.03525	0.04748	0.02908	0.02894	0.02114	0.01862	0.03652	0.02058	0.03592	0.03418	0.03018	0.03633	0.0481	0.05031	0.02838	0.01986	0.02768	0.03138	0.02747	0.02958	0.02535	0.03129	0.03537	0.03239	0.02504	0.01965	0.03115	0.04237	0.02717	0.88901
INSR_P1063_R	19	INSR_P1063_R	4557883	NM_000208.1	INSR	3643	7246074	-1063	Y	GACGCTTCTGAAAGGGCAAAGACGA[CG]CCAAAGAAGACGCCGGAGACCTC	CD220	Homo sapiens insulin receptor (INSR), mRNA.	insulin receptor	cg00650214	INSR_P1063_R	0.40398	0.50384	0.44648	0.5227	0.41885	0.44205	0.32239	0.46505	0.12644	0.0626	0.09204	0.03629	0.09541	0.02405	0.0254	0.15375	0.05454	0.06156	0.05949	0.0397	0.02037	0.02562	0.02931	0.03431	0.05408	0.04869	0.02847	0.02356	0.01853	0.94097	0.79654	0.65421	0.22465	0.16507
ISL1_E87_R	5	ISL1_E87_R	4504736	NM_002202.1	ISL1	3670	50715113	132	Y	TGGACTCCTAGATCCGCGAGGG[CG]CGGCGCAGCCGAGCAGCGGCTCTTT	Isl-1	Homo sapiens ISL1 transcription factor, LIM/homeodomain, (islet-1) (ISL1), mRNA.	islet-1	cg13836786	ISL1_E87_R	0.02675	0.03007	0.03308	0.03056	0.03387	0.03079	0.03968	0.02814	0.06292	0.03926	0.07309	0.02807	0.04967	0.04256	0.07482	0.05392	0.04701	0.11265	0.02341	0.02975	0.03666	0.01925	0.02438	0.01988	0.05445	0.04991	0.02844	0.02725	0.02154	0.96553	0.25465	0.42459	0.92488	0.74223
ISL1_P379_F	5	ISL1_P379_F	4504736	NM_002202.1	ISL1	3670	50714647	-379	Y	GCGGGGACCCCAGGAGCGCAGGG[CG]GAGGAGCAGCGCCACAGGAGGC	Isl-1	Homo sapiens ISL1 transcription factor, LIM/homeodomain, (islet-1) (ISL1), mRNA.	islet-1	cg14024101	ISL1_P379_F	0.01186	0.01139	0.01312	0.01821	0.01784	0.01575	0.02263	0.01183	0.09355	0.04064	0.03508	0.02408	0.02757	0.0597	0.03491	0.08593	0.02227	0.08828	0.01695	0.01385	0.00942	0.0108	0.00975	0.01119	0.03519	0.03363	0.01813	0.01498	0.01328	0.97001	0.71908	0.31905	0.94577	0.37487
ISL1_P554_F	5	ISL1_P554_F	4504736	NM_002202.1	ISL1	3670	50714472	-554	Y	CAGGCCCCGGGGATGTGCACCACGG[CG]TGGGGACCAAACCAAGCTGAAC	Isl-1	Homo sapiens ISL1 transcription factor, LIM/homeodomain, (islet-1) (ISL1), mRNA.	islet-1	cg16203270	ISL1_P554_F	0.01843	0.02084	0.01761	0.01855	0.02237	0.02057	0.0364	0.02032	0.11159	0.08208	0.0615	0.07079	0.12037	0.07483	0.04047	0.13334	0.1075	0.08266	0.02393	0.02176	0.06956	0.01933	0.0418	0.02305	0.05433	0.08621	0.02629	0.03616	0.02142	0.94726	0.16353	0.69845	0.92685	0.5844
ITPR2_P804_F	12	ITPR2_P804_F	4504792	NM_002223.1	ITPR2	3709	26878202	-804	Y	CTGCGCTTCGTTAACTCCAAGC[CG]AGGTTAACCTTCCACCCCCAT	IP3R2	Homo sapiens inositol 1,4,5-triphosphate receptor, type 2 (ITPR2), mRNA.	inositol 1,4,5-triphosphate receptor, type 2	cg06767844	ITPR2_P804_F	0.09941	0.06822	0.08076	0.07629	0.08055	0.06154	0.05498	0.05762	0.06528	0.02821	0.06962	0.04993	0.08735	0.08043	0.07742	0.09417	0.08026	0.09378	0.05337	0.06969	0.04456	0.04883	0.04644	0.0436	0.04915	0.04342	0.13408	0.11476	0.12214	0.05487	0.19612	0.07409	0.0832	0.77828
JAK3_E64_F	19	JAK3_E64_F	47157314	NM_000215.2	JAK3	3718	17819736	64	Y	CCAGTGTCTGGGCCGAGCCCTG[CG]GCATCGCCAGCTCTTACCTAGCGGGC	JAKL, LJAK, JAK-3, L-JAK, JAK3_HUMAN	Homo sapiens Janus kinase 3 (a protein tyrosine kinase, leukocyte) (JAK3), mRNA.	Janus kinase 3	cg05635754	JAK3_E64_F	0.43392	0.577	0.35591	0.56066	0.23835	0.55097	0.4903	0.35109	0.01797	0.02382	0.02316	0.02224	0.02727	0.02709	0.02417	0.03107	0.03072	0.02736	0.02659	0.03126	0.08421	0.02409	0.02435	0.03171	0.0288	0.05184	0.0476	0.04042	0.04199	0.465	0.72629	0.93326	0.9012	0.92942
KCNQ1_E349_R	11	KCNQ1_E349_R	32479522	NM_181797.1	KCNQ1	3784	2423146	349	Y	AGTTGCCTCCGACCTTGGCC[CG]CGGCCGCCGGTGAGCCTAGACCC	LQT, RWS, WRS, LQT1, ATFB1, KCNA8, KCNA9, Kv1.9, Kv7.1, KVLQT1	Homo sapiens potassium voltage-gated channel, KQT-like subfamily, member 1 (KCNQ1), transcript variant 3, mRNA.	potassium voltage-gated channel, KQT-like subfamily, member 1 isoform 3	cg19576908	KCNQ1_E349_R	0.04203	0.03511	0.03828	0.0329	0.03582	0.04208	0.03771	0.05032	0.02239	0.02926	0.03394	0.03332	0.05561	0.04135	0.0309	0.03839	0.04796	0.04328	0.02999	0.03201	0.02941	0.03022	0.04221	0.02429	0.02037	0.02188	0.04251	0.04083	0.01874	0.09814	0.3207	0.03434	0.02195	0.025
KCNQ1_P546_R	11	KCNQ1_P546_R	32479522	NM_181797.1	KCNQ1	3784	2422251	-546	Y	TTACCCCTTCCTCCCTGG[CG]CAGCTGGGGTCCTCCTCCGGGCC	LQT, RWS, WRS, LQT1, ATFB1, KCNA8, KCNA9, Kv1.9, Kv7.1, KVLQT1	Homo sapiens potassium voltage-gated channel, KQT-like subfamily, member 1 (KCNQ1), transcript variant 3, mRNA.	potassium voltage-gated channel, KQT-like subfamily, member 1 isoform 3	cg08511952	KCNQ1_P546_R	0.27488	0.23621	0.15006	0.18167	0.17305	0.21457	0.18192	0.28648	0.1239	0.07883	0.1812	0.17077	0.20646	0.19505	0.16142	0.24771	0.25697	0.23081	0.19905	0.22285	0.12746	0.21029	0.21073	0.21554	0.07959	0.20869	0.1579	0.14651	0.07422	0.71262	0.26602	0.8041	0.51243	0.15388
KDR_E79_F	4	KDR_E79_F	11321596	NM_002253.1	KDR	3791	55686440	79	Y	AGGCTGCCAGACGGACTTTCTGCGG[CG]CGCAAGTGATGCCCGGCGCAGGCAGA	FLK1, CD309, VEGFR, VEGFR2	Homo sapiens kinase insert domain receptor (a type III receptor tyrosine kinase) (KDR), mRNA.	kinase insert domain receptor (a type III receptor tyrosine kinase)	cg10740902	KDR_E79_F	0.03478	0.0288	0.03383	0.03334	0.03959	0.03079	0.04463	0.03682	0.04188	0.02879	0.05185	0.0352	0.058	0.04269	0.05019	0.04711	0.06259	0.10814	0.04043	0.04024	0.03299	0.02744	0.02814	0.02316	0.02385	0.01915	0.03972	0.03618	0.01654	0.02875	0.30228	0.07165	0.02217	0.92804
KDR_P445_R	4	KDR_P445_R	11321596	NM_002253.1	KDR	3791	55686964	-445	Y	TGCAGCAGTTTGGAGCCACAAGGGAGAAG[CG]GATACTCAGCCAAGTATGCCGGGTC	FLK1, CD309, VEGFR, VEGFR2	Homo sapiens kinase insert domain receptor (a type III receptor tyrosine kinase) (KDR), mRNA.	kinase insert domain receptor (a type III receptor tyrosine kinase)	cg04695981	KDR_P445_R	0.01802	0.0189	0.02017	0.03184	0.01934	0.01894	0.02227	0.01921	0.05306	0.0324	0.042	0.01959	0.02472	0.02964	0.03694	0.06212	0.02369	0.04164	0.01228	0.01497	0.0115	0.01059	0.01177	0.01336	0.01909	0.01575	0.01927	0.0153	0.0146	0.48795	0.46574	0.03189	0.11076	0.92107
KIT_P367_R	4	KIT_P367_R	4557694	NM_000222.1	KIT	3815	55218551	-367	Y	GCGTGGTGCCCAGCTTCACAAAG[CG]AGCGGGCAGCACCTCCTTGGTCCG	PBT, SCFR, C-Kit, CD117	Homo sapiens v-kit Hardy-Zuckerman 4 feline sarcoma viral oncogene homolog (KIT), mRNA.	v-kit Hardy-Zuckerman 4 feline sarcoma viral oncogene homolog precursor	cg23927351	KIT_P367_R	0.02684	0.03169	0.0233	0.03586	0.02722	0.02228	0.02519	0.01851	0.04954	0.01476	0.03665	0.02727	0.0254	0.06326	0.04274	0.02308	0.03841	0.02977	0.07305	0.02014	0.04427	0.03923	0.04762	0.0386	0.06046	0.09879	0.13185	0.12955	0.08863	0.95631	0.65531	0.65438	0.94063	0.93001
KIT_P405_F	4	KIT_P405_F	4557694	NM_000222.1	KIT	3815	55218513	-405	Y	GAGCACCTGGCAGGTGGCGGGCC[CG]TGCCCTAACGTGTGCGTGGTG	PBT, SCFR, C-Kit, CD117	Homo sapiens v-kit Hardy-Zuckerman 4 feline sarcoma viral oncogene homolog (KIT), mRNA.	v-kit Hardy-Zuckerman 4 feline sarcoma viral oncogene homolog precursor	cg27154163	KIT_P405_F	0.02147	0.0213	0.02297	0.02526	0.02629	0.02461	0.02184	0.01467	0.03775	0.02281	0.02237	0.01651	0.01621	0.0316	0.01479	0.03818	0.01934	0.01751	0.01382	0.0141	0.01294	0.01177	0.01554	0.01545	0.03672	0.0271	0.02849	0.02552	0.01897	0.9627	0.67091	0.29721	0.89016	0.94813
LIF_E208_F	22	LIF_E208_F	6006018	NM_002309.2	LIF	3976	28972540	208	Y	CCCAGCGCCTCCGGTGGCTG[CG]CGGGCGCCCCAAGTGTTCGTGTGTCTGCG	CDF, HILDA, D-FACTOR	Homo sapiens leukemia inhibitory factor (cholinergic differentiation factor) (LIF), mRNA.	leukemia inhibitory factor (cholinergic differentiation factor)	cg10375298	LIF_E208_F	0.03251	0.02354	0.03056	0.03151	0.03126	0.03779	0.02705	0.01763	0.01765	0.03278	0.02235	0.02193	0.02644	0.02989	0.0213	0.02653	0.03343	0.02293	0.02399	0.02145	0.02418	0.01784	0.02325	0.02502	0.01768	0.01691	0.05588	0.04352	0.02114	0.95889	0.73353	0.01316	0.02142	0.94522
LMO1_E265_R	11	LMO1_E265_R	4505004	NM_002315.1	LMO1	4004	8241717	265	Y	TGTGCCTCAGAATTGGAAGGAACTA[CG]AACTGCAATTTAGAGAGAGAGGGA	TTG1, RBTN1, RHOM1	Homo sapiens LIM domain only 1 (rhombotin 1) (LMO1), mRNA.	LIM domain only 1	cg14911494	LMO1_E265_R	0.22967	0.23697	0.19515	0.17505	0.12687	0.31705	0.49117	0.14256	0.07869	0.05229	0.14635	0.11525	0.10284	0.10987	0.10249	0.10635	0.07097	0.09361	0.10403	0.18245	0.01654	0.03668	0.03991	0.04814	0.08631	0.06881	0.11423	0.11026	0.06999	0.02063	0.06302	0.28641	0.05912	0.15564
LOX_P313_R	5	LOX_P313_R	21264603	NM_002317.3	LOX	4015	121442166	-313	Y	AGGCGAAGGCAGCCAGGCCATGGGG[CG]ACGCCAAAATATGCACGAAGAAAAATG	MGC105112	Homo sapiens lysyl oxidase (LOX), mRNA.	lysyl oxidase preproprotein	cg08623535	LOX_P313_R	0.06405	0.07165	0.05135	0.05678	0.07705	0.0633	0.04349	0.03563	0.21646	0.06317	0.1574	0.05882	0.09964	0.15156	0.10004	0.06966	0.06525	0.29374	0.03007	0.02668	0.03682	0.04492	0.04195	0.03519	0.05818	0.08184	0.06007	0.05043	0.14287	0.03512	0.03577	0.73243	0.56636	0.91373
LOX_P71_F	5	LOX_P71_F	21264603	NM_002317.3	LOX	4015	121441924	-71	Y	AGTTACACAAGCCGTTCTGGCC[CG]GCCGCCCCTCAGCTATTTGTTCAC	MGC105112	Homo sapiens lysyl oxidase (LOX), mRNA.	lysyl oxidase preproprotein	cg03619973	LOX_P71_F	0.02135	0.0248	0.02018	0.01811	0.01748	0.02033	0.02514	0.01933	0.04651	0.03107	0.02721	0.01846	0.04513	0.03808	0.01934	0.02582	0.03083	0.03968	0.01857	0.02067	0.01694	0.01721	0.03699	0.0167	0.02296	0.0354	0.02572	0.02211	0.01698	0.0226	0.03618	0.02854	0.01663	0.93736
LRP2_E20_F	2	LRP2_E20_F	6806918	NM_004525.1	LRP2	4036	169927239	20	Y	GCACCGGCAGCGCCTCTGCTAG[CG]AACGCTCCTTTAGGTCTGCACCTCCG	gp330	Homo sapiens low density lipoprotein-related protein 2 (LRP2), mRNA.	low density lipoprotein-related protein 2	cg10022744	LRP2_E20_F	0.04423	0.02955	0.03695	0.0519	0.04705	0.04413	0.04992	0.03165	0.01826	0.02489	0.04084	0.03635	0.04361	0.03554	0.02594	0.03964	0.04955	0.03684	0.02096	0.01961	0.02656	0.01534	0.01992	0.01559	0.01547	0.01525	0.05246	0.04739	0.02158	0.82262	0.27187	0.02188	0.02961	0.89628
MAF_P826_R	16	MAF_P826_R	73427804	NM_005360.3	MAF	4094	78192938	-826	Y	GTGCCCTTGGACAGAGCGAGCGCCTATG[CG]AGATAACTCCGGGGAAGCTCAA	MGC71685	Homo sapiens v-maf musculoaponeurotic fibrosarcoma oncogene homolog (avian) (MAF), transcript variant 1, mRNA.	v-maf musculoaponeurotic fibrosarcoma oncogene homolog isoform a	cg24274831	MAF_P826_R	0.02296	0.02281	0.02102	0.02344	0.01912	0.02111	0.03691	0.02317	0.01954	0.03986	0.03427	0.02393	0.02373	0.02179	0.04531	0.02423	0.02979	0.02388	0.02104	0.02973	0.01368	0.01435	0.01904	0.01503	0.01918	0.03069	0.01931	0.01981	0.01554	0.0791	0.65403	0.03927	0.0192	0.94929
MATK_P64_F	19	MATK_P64_F	21450845	NM_139355.1	MATK	4145	3752874	-64	Y	GGCCGACTTAACTCTTTGTCAGC[CG]GGCTGGTTTTCACCCACCTGGTGGCAG	CHK, CTK, HYL, Lsk, HYLTK, HHYLTK, MGC1708, MGC2101, DKFZp434N1212	Homo sapiens megakaryocyte-associated tyrosine kinase (MATK), transcript variant 1, mRNA.	megakaryocyte-associated tyrosine kinase isoform a	cg02798144	MATK_P64_F	0.0553	0.03482	0.0831	0.05086	0.06529	0.11004	0.02217	0.03816	0.1382	0.02017	0.04134	0.0224	0.05123	0.03634	0.03797	0.11118	0.04896	0.07117	0.02013	0.02513	0.01838	0.02006	0.02572	0.01831	0.03149	0.02813	0.02895	0.02401	0.01571	0.6572	0.55199	0.13911	0.02296	0.88218
MCAM_P169_R	11	MCAM_P169_R	71274106	NM_006500.2	MCAM	4162	118693219	-169	Y	GGGAGCTGCGCCTAGGAGCGCTGC[CG]GAGGTAGGCCAGAGCCGGACTC	CD146, MUC18	Homo sapiens melanoma cell adhesion molecule (MCAM), mRNA.	melanoma cell adhesion molecule	cg13567839	MCAM_P169_R	0.0225	0.0227	0.02169	0.02776	0.02584	0.02975	0.03251	0.04142	0.05461	0.02665	0.02789	0.02468	0.02633	0.02988	0.03459	0.03524	0.04197	0.03791	0.0206	0.03622	0.01952	0.02343	0.01944	0.01911	0.02741	0.03227	0.02623	0.02046	0.01489	0.51399	0.31048	0.82777	0.06217	0.02308
MCAM_P265_R	11	MCAM_P265_R	71274106	NM_006500.2	MCAM	4162	118693315	-265	Y	GTCTGACTGGCCGAGGTGGCAG[CG]AGGAGAAGCTGTCCCGGATG	CD146, MUC18	Homo sapiens melanoma cell adhesion molecule (MCAM), mRNA.	melanoma cell adhesion molecule	cg19017850	MCAM_P265_R	0.0484	0.04444	0.04707	0.04138	0.0421	0.04567	0.03374	0.0239	0.08327	0.05129	0.0515	0.02425	0.0474	0.04737	0.03685	0.04001	0.03356	0.07378	0.02581	0.0229	0.06182	0.03575	0.03667	0.02689	0.04988	0.05314	0.06443	0.04933	0.04736	0.72964	0.16647	0.87368	0.55881	0.05689
MCC_E23_R	5	MCC_E23_R	4505128	NM_002387.1	MCC	4163	112658178	23	Y	AAAAGAGCAGCCGTGGCTCGCGTTTCA[CG]GACGAGCCATTGCTGCAGGAGG	FLJ46755	Homo sapiens mutated in colorectal cancers (MCC), mRNA.	mutated in colorectal cancers	cg10599443	MCC_E23_R	0.01694	0.01594	0.02107	0.01994	0.02202	0.01806	0.02174	0.01255	0.0142	0.02269	0.01464	0.01288	0.02059	0.01579	0.01254	0.01715	0.02072	0.01546	0.01289	0.01435	0.01081	0.01272	0.01195	0.01089	0.01472	0.01943	0.02279	0.01876	0.01253	0.01516	0.03053	0.021	0.01891	0.00931
MCC_P196_R	5	MCC_P196_R	4505128	NM_002387.1	MCC	4163	112658397	-196	Y	AGCACGAGCCGACACCCTAGAGGGCACCGG[CG]AGCTCCCGAAAAAACTAGGGCG	FLJ46755	Homo sapiens mutated in colorectal cancers (MCC), mRNA.	mutated in colorectal cancers	cg19728002	MCC_P196_R	0.01444	0.01124	0.01359	0.01666	0.01435	0.01356	0.02246	0.01447	0.01184	0.03182	0.01497	0.01376	0.01548	0.0168	0.01638	0.01574	0.0146	0.01818	0.01371	0.02034	0.01423	0.01075	0.01266	0.0115	0.01008	0.01126	0.01685	0.01348	0.01003	0.00873	0.03374	0.01196	0.01302	0.0104
MDR1_seq_42_S300_R	7	MDR1_seq_42_S300_R	42741658	NM_000927.3	ABCB1	5243	87068270	.	Y	CGGATTGACTGAATGCTGATTCCT[CG]AGAAACTGCGAAACAGGTTGAAT	CLCS, MDR1, P-gp, PGY1, ABC20, CD243, GP170	Homo sapiens ATP-binding cassette, sub-family B (MDR/TAP), member 1 (ABCB1), mRNA.	ATP-binding cassette sub-family B member 1	cg25735094	MDR1_seq_42_S300_R	0.06443	0.04035	0.05299	0.04419	0.05965	0.10894	0.03729	0.68443	0.02189	0.03101	0.02535	0.02281	0.029	0.03143	0.02832	0.03027	0.0292	0.02498	0.06609	0.0285	0.01886	0.02113	0.04907	0.0264	0.0203	0.02546	0.03092	0.03243	0.01964	0.78326	0.80895	0.8361	0.73062	0.71295
MLF1_E243_F	3	MLF1_E243_F	33636694	NM_022443.2	MLF1	4291	159771921	243	Y	AGGGAAAAGAGCGAGTTTTAGAGGG[CG]AGAGAGAATTCGGAGTAACTCTG	.	Homo sapiens myeloid leukemia factor 1 (MLF1), mRNA.	myeloid leukemia factor 1	cg11432768	MLF1_E243_F	0.03499	0.08374	0.04411	0.03596	0.0362	0.08999	0.02177	0.09778	0.11301	0.03866	0.08207	0.0344	0.03509	0.05298	0.03203	0.03937	0.07899	0.13739	0.02672	0.01425	0.08471	0.04001	0.03037	0.04784	0.09066	0.11949	0.0311	0.0321	0.05223	0.06883	0.0492	0.11333	0.04121	0.067
MLF1_P97_F	3	MLF1_P97_F	33636694	NM_022443.2	MLF1	4291	159771581	-97	Y	TGCCAGGGCAGCGGCGCATTGCTCCC[CG]CCTCGTCCTGGTGACGTCACAGAG	.	Homo sapiens myeloid leukemia factor 1 (MLF1), mRNA.	myeloid leukemia factor 1	cg21767902	MLF1_P97_F	0.02051	0.03351	0.02834	0.02469	0.02323	0.02391	0.02641	0.0188	0.01461	0.01331	0.02176	0.019	0.02595	0.04287	0.02087	0.02585	0.057	0.02947	0.01849	0.02125	0.01724	0.01662	0.01725	0.01795	0.01782	0.01568	0.02706	0.0209	0.01434	0.01257	0.03265	0.01282	0.01453	0.01694
MLLT4_P1400_F	6	MLLT4_P1400_F	5174574	NM_005936.1	MLLT4	4301	167969262	-1400	Y	GCGGAAGAAAACAGCTTGAAAAGGT[CG]GCTTTGAAGTGACCCAGCGGA	AF6, AF-6, AFADIN, FLJ34371, RP3-431P23.3	Homo sapiens myeloid/lymphoid or mixed-lineage leukemia (trithorax homolog, Drosophila); translocated to, 4 (MLLT4), mRNA.	myeloid/lymphoid or mixed-lineage leukemia (trithorax homolog, Drosophila); translocated to, 4	cg05462092	MLLT4_P1400_F	0.05854	0.04774	0.04391	0.04687	0.04388	0.0518	0.04211	0.0391	0.03808	0.02312	0.04961	0.04736	0.05057	0.04678	0.043	0.06541	0.05724	0.09669	0.03553	0.02941	0.06793	0.07524	0.11404	0.08777	0.04689	0.04293	0.12021	0.12646	0.04253	0.25137	0.91744	0.34249	0.05058	0.03875
MME_E29_F	3	MME_E29_F	6042205	NM_000902.2	MME	4311	156280182	29	Y	AGATGTGCAAGTGGCGAAGCTTGAC[CG]AGAGCAGGCTGGAGCAGCCGCCCAA	NEP, CD10, CALLA, MGC126681, MGC126707	Homo sapiens membrane metallo-endopeptidase (neutral endopeptidase, enkephalinase, CALLA, CD10) (MME), transcript variant 1, mRNA.	membrane metallo-endopeptidase	cg20228377	MME_E29_F	0.02731	0.02829	0.02113	0.02332	0.0312	0.02538	0.05258	0.03506	0.21214	0.05694	0.17008	0.03801	0.14516	0.13655	0.05886	0.14228	0.08826	0.15331	0.0273	0.03592	0.022	0.03523	0.0546	0.03545	0.06197	0.08307	0.02812	0.02403	0.02089	0.97054	0.91055	0.36212	0.03019	0.93924
MME_P388_F	3	MME_P388_F	6042205	NM_000902.2	MME	4311	156279765	-388	Y	GGATTCAGGGAGGAAAGGGAG[CG]GGAAAGAGAGCGAAAGAAGAG	NEP, CD10, CALLA, MGC126681, MGC126707	Homo sapiens membrane metallo-endopeptidase (neutral endopeptidase, enkephalinase, CALLA, CD10) (MME), transcript variant 1, mRNA.	membrane metallo-endopeptidase	cg10427866	MME_P388_F	0.03401	0.03529	0.04074	0.04414	0.03602	0.02602	0.07221	0.0652	0.08449	0.07547	0.07425	0.04868	0.07449	0.10635	0.12988	0.16347	0.1035	0.1058	0.09133	0.13624	0.09686	0.09705	0.06952	0.05483	0.03695	0.10106	0.05269	0.04184	0.04154	0.8516	0.68528	0.89979	0.25494	0.88291
MMP2_E21_R	16	MMP2_E21_R	75905807	NM_004530.2	MMP2	4313	54070610	21	Y	CGGCTGCCCTCCCTTGTTTC[CG]CTGCATCCAGACTTCCTCAGGCGGT	CLG4, MONA, CLG4A, TBE-1, MMP-II	Homo sapiens matrix metallopeptidase 2 (gelatinase A, 72kDa gelatinase, 72kDa type IV collagenase) (MMP2), mRNA.	matrix metalloproteinase 2 preproprotein	cg16119420	MMP2_E21_R	0.02221	0.02031	0.02282	0.02433	0.02031	0.02167	0.02972	0.01642	0.0453	0.02273	0.02086	0.02951	0.0172	0.03229	0.03807	0.0279	0.02021	0.02956	0.23169	0.03715	0.02919	0.11338	0.04332	0.03314	0.01714	0.04247	0.02591	0.02749	0.02664	0.70255	0.79167	0.93485	0.53358	0.91835
MMP2_P197_F	16	MMP2_P197_F	75905807	NM_004530.2	MMP2	4313	54070392	-197	Y	GCGAGAGAGGCAAGTGGGGTGA[CG]AGGTCGTGCACTGAGGGTG	CLG4, MONA, CLG4A, TBE-1, MMP-II	Homo sapiens matrix metallopeptidase 2 (gelatinase A, 72kDa gelatinase, 72kDa type IV collagenase) (MMP2), mRNA.	matrix metalloproteinase 2 preproprotein	cg20597545	MMP2_P197_F	0.02066	0.01694	0.01831	0.02307	0.02018	0.0215	0.02317	0.01334	0.03295	0.02041	0.02556	0.01317	0.0168	0.01893	0.0158	0.01879	0.02211	0.02139	0.03199	0.01796	0.0225	0.08637	0.04574	0.03856	0.08338	0.11147	0.0342	0.02729	0.09995	0.33572	0.81128	0.94243	0.89661	0.86058
MMP2_P303_R	16	MMP2_P303_R	75905807	NM_004530.2	MMP2	4313	54070286	-303	Y	CCGGCGTCCCTCCTAGTAGTAC[CG]CTGCTCTCTAACCTCAGGACGTCAAGG	CLG4, MONA, CLG4A, TBE-1, MMP-II	Homo sapiens matrix metallopeptidase 2 (gelatinase A, 72kDa gelatinase, 72kDa type IV collagenase) (MMP2), mRNA.	matrix metalloproteinase 2 preproprotein	cg20640526	MMP2_P303_R	0.02934	0.02293	0.02881	0.03014	0.02919	0.03243	0.0243	0.02003	0.0274	0.01555	0.02487	0.01635	0.02407	0.03787	0.02065	0.03985	0.02356	0.03001	0.12562	0.09307	0.13205	0.15163	0.06102	0.05388	0.17792	0.3064	0.04245	0.03786	0.28637	0.51464	0.77578	0.95354	0.93042	0.93469
MT1A_E13_R	16	MT1A_E13_R	71274112	NM_005946.2	MT1A	4489	55230092	13	Y	GCCCTACCAAGCCTTCCA[CG]TGCGCCTTATAGCCTCTCAACTTCTTGCTT	MT1, MTC, MT1S, MGC32848	Homo sapiens metallothionein 1A (functional) (MT1A), mRNA.	metallothionein 1A	cg26001009	MT1A_E13_R	0.02948	0.02873	0.03292	0.0479	0.02988	0.03233	0.03677	0.01559	0.09895	0.05163	0.04871	0.03965	0.04239	0.06008	0.07882	0.07	0.04065	0.06288	0.02878	0.01618	0.02788	0.04835	0.03349	0.03454	0.20523	0.19457	0.03307	0.03997	0.09376	0.55072	0.48266	0.95171	0.65517	0.90059
MT1A_P49_R	16	MT1A_P49_R	71274112	NM_005946.2	MT1A	4489	55230030	-49	Y	GCAGGGCGGGTCCTTTGCGTC[CG]GCCCTCTTTCCCCTGACCATAA	MT1, MTC, MT1S, MGC32848	Homo sapiens metallothionein 1A (functional) (MT1A), mRNA.	metallothionein 1A	cg22243129	MT1A_P49_R	0.01313	0.01208	0.01693	0.01946	0.01577	0.01188	0.02153	0.01583	0.03931	0.0268	0.02361	0.01758	0.03185	0.03004	0.01869	0.04932	0.01405	0.01844	0.01371	0.02072	0.00996	0.01547	0.01031	0.00898	0.07132	0.08635	0.01467	0.01179	0.01447	0.21206	0.52047	0.95482	0.70447	0.94301
MYCN_E77_R	2	MYCN_E77_R	62750358	NM_005378.4	MYCN	4613	15998211	77	Y	GCCGAGCAAGCGCTAGCCAGG[CG]CAAGCGCGCACAGACTGTAGCCATCC	NMYC, ODED, MODED, N-myc	Homo sapiens v-myc myelocytomatosis viral related oncogene, neuroblastoma derived (avian) (MYCN), mRNA.	v-myc myelocytomatosis viral related oncogene, neuroblastoma derived	cg02204046	MYCN_E77_R	0.02179	0.02038	0.0254	0.02584	0.02903	0.02661	0.02444	0.01684	0.02906	0.01712	0.02661	0.02539	0.01701	0.02086	0.02201	0.0221	0.01994	0.02619	0.02563	0.01848	0.02933	0.0155	0.01395	0.01528	0.01517	0.02025	0.02499	0.02311	0.01707	0.01872	0.29453	0.12673	0.01794	0.78532
MYH11_P22_F	16	MYH11_P22_F	13124874	NM_022844.1	MYH11	4629	15858391	-22	Y	GGAGCGTCCAAATCTCCCTG[CG]CGTCCTCGGACGCCTCTCTTTATAGAC	AAT4, FAA4, SMHC, SMMHC, MGC32963, MGC126726, DKFZp686D10126	Homo sapiens myosin, heavy polypeptide 11, smooth muscle (MYH11), transcript variant SM2, mRNA.	smooth muscle myosin heavy chain 11 isoform SM2	cg15581089	MYH11_P22_F	0.03521	0.02427	0.02872	0.02429	0.03033	0.03138	0.02929	0.01984	0.07396	0.02771	0.03822	0.03755	0.10523	0.08563	0.04043	0.08404	0.07716	0.04851	0.01776	0.02556	0.0149	0.01556	0.01832	0.01639	0.03782	0.0582	0.08635	0.08647	0.01643	0.97267	0.87735	0.1064	0.02712	0.95389
MYH11_P236_R	16	MYH11_P236_R	13124874	NM_022844.1	MYH11	4629	15858605	-236	Y	GCACCGCACAAGGGCGCACGGAACAGGTG[CG]CACAGGGACGGGAGTCTCAGCCC	AAT4, FAA4, SMHC, SMMHC, MGC32963, MGC126726, DKFZp686D10126	Homo sapiens myosin, heavy polypeptide 11, smooth muscle (MYH11), transcript variant SM2, mRNA.	smooth muscle myosin heavy chain 11 isoform SM2	cg21571155	MYH11_P236_R	0.02428	0.02045	0.02307	0.02609	0.025	0.02504	0.04166	0.03417	0.037	0.04296	0.03907	0.03701	0.0344	0.0274	0.03542	0.03328	0.06542	0.04718	0.03298	0.05835	0.02779	0.01964	0.02519	0.01962	0.02227	0.02774	0.02417	0.02671	0.02104	0.93235	0.85106	0.13382	0.0452	0.88935
MYLK_E132_R	3	MYLK_E132_R	47132560	NM_053025.2	MYLK	4638	125085707	132	Y	CCTCGGAGCCTTGACTTCCAGGGCC[CG]CGCCTGGACAAAAGCATGGGG	KRP, MLCK, MLCK108, MLCK210, FLJ12216, DKFZp686I10125	Homo sapiens myosin, light polypeptide kinase (MYLK), transcript variant 1, mRNA.	myosin light chain kinase isoform 1	cg07455270	MYLK_E132_R	0.04461	0.02725	0.03825	0.03129	0.0327	0.02992	0.0308	0.02504	0.02161	0.03246	0.04163	0.0228	0.03838	0.06293	0.02187	0.06704	0.04205	0.0339	0.02448	0.02976	0.02411	0.02379	0.02785	0.02302	0.02315	0.0158	0.06372	0.06477	0.03254	0.0222	0.05393	0.02053	0.02801	0.02721
MYLK_P469_R	3	MYLK_P469_R	47132560	NM_053025.2	MYLK	4638	125086308	-469	Y	TAGGTCGGGGTCTGATGCTAGCTT[CG]TGAGCGTGCATGAGACACTGGCT	KRP, MLCK, MLCK108, MLCK210, FLJ12216, DKFZp686I10125	Homo sapiens myosin, light polypeptide kinase (MYLK), transcript variant 1, mRNA.	myosin light chain kinase isoform 1	cg03731616	MYLK_P469_R	0.04966	0.03715	0.03356	0.04647	0.03099	0.03162	0.04391	0.02724	0.13433	0.07869	0.06326	0.09695	0.15644	0.14793	0.11515	0.12676	0.18022	0.18976	0.08039	0.04285	0.05182	0.06289	0.0652	0.07272	0.11941	0.16924	0.12855	0.12438	0.09714	0.03196	0.04796	0.18303	0.60159	0.38444
MYOD1_E156_F	11	MYOD1_E156_F	23111008	NM_002478.3	MYOD1	4654	17697891	156	Y	TGGGCGAAGCCAGGACCGTGCCG[CG]CCACCGCCAGGATATGGAGCTACTGTC	PUM, MYF3, MYOD	Homo sapiens myogenic differentiation 1 (MYOD1), mRNA.	myogenic differentiation 1	cg20325846	MYOD1_E156_F	0.01748	0.01767	0.01928	0.02399	0.01924	0.0194	0.02629	0.01676	0.12316	0.04219	0.15976	0.09971	0.05646	0.0398	0.06223	0.18535	0.1062	0.13653	0.0177	0.02395	0.01314	0.01203	0.01828	0.01593	0.04575	0.0587	0.01941	0.01789	0.01463	0.94623	0.77519	0.87862	0.89361	0.94673
MYOD1_P50_F	11	MYOD1_P50_F	23111008	NM_002478.3	MYOD1	4654	17697685	-50	Y	CTACGGATAAATAGCCCAGGGCGCCTGG[CG]AGAAGCTAGGGGTGAGGAA	PUM, MYF3, MYOD	Homo sapiens myogenic differentiation 1 (MYOD1), mRNA.	myogenic differentiation 1	cg27060180	MYOD1_P50_F	0.05912	0.04198	0.05317	0.05582	0.04472	0.05388	0.08182	0.10441	0.11709	0.07733	0.11378	0.08571	0.10512	0.13876	0.1334	0.05652	0.09031	0.10651	0.04134	0.06618	0.03525	0.02779	0.0305	0.03503	0.06358	0.05073	0.05329	0.03837	0.03277	0.66497	0.39307	0.06581	0.10022	0.70784
NEFL_P209_R	8	NEFL_P209_R	5453761	NM_006158.1	NEFL	4747	24870155	-209	Y	GGGGCAGCGCGCTGCTGCAGCCAAGG[CG]AGGATTCTGCGCAAAAGGGA	NFL, NF-L, NF68, CMT1F, CMT2E	Homo sapiens neurofilament, light polypeptide 68kDa (NEFL), mRNA.	neurofilament, light polypeptide 68kDa	cg05876319	NEFL_P209_R	0.02327	0.02132	0.02745	0.03548	0.02553	0.0237	0.07805	0.05839	0.18441	0.07923	0.13668	0.07343	0.14558	0.14026	0.18612	0.17659	0.07199	0.12538	0.02724	0.05245	0.06297	0.03036	0.03047	0.03065	0.10659	0.07754	0.03969	0.03311	0.02023	0.66751	0.80111	0.8949	0.86204	0.88656
NGFB_E353_F	1	NGFB_E353_F	70995318	NM_002506.2	NGFB	4803	115682027	353	Y	CGCGTTATCCACTTCTAGCCCT[CG]AGCTAGACCCTGGCATGGCCGTGGGCTTCT	NGF, HSAN5, Beta-NGF	Homo sapiens nerve growth factor, beta polypeptide (NGFB), mRNA.	nerve growth factor, beta polypeptide precursor	cg02459758	NGFB_E353_F	0.01822	0.0158	0.02217	0.02272	0.02095	0.0208	0.02851	0.0195	0.04862	0.03835	0.02629	0.01862	0.05904	0.01906	0.03316	0.04464	0.01854	0.02433	0.01659	0.0217	0.01221	0.01602	0.01341	0.01238	0.03139	0.0416	0.02444	0.01775	0.01385	0.01468	0.08171	0.05236	0.02224	0.94735
NGFR_E328_F	17	NGFR_E328_F	4505392	NM_002507.1	NGFR	4804	44927994	328	Y	AAGGACCTCTGATGCCGGGACCA[CG]AAGGAGGGTCTAGGGTTC	CD271, TNFRSF16, p75(NTR)	Homo sapiens nerve growth factor receptor (TNFR superfamily, member 16) (NGFR), mRNA.	nerve growth factor receptor precursor	cg07426306	NGFR_E328_F	0.03429	0.04855	0.03947	0.04816	0.04134	0.04453	0.05023	0.05332	0.04816	0.03853	0.08617	0.03667	0.02881	0.03917	0.08399	0.0279	0.0539	0.04766	0.03421	0.04134	0.02368	0.02064	0.04222	0.02665	0.05054	0.05125	0.05436	0.05182	0.03609	0.92916	0.4973	0.04085	0.10999	0.76541
NOTCH3_E403_F	19	NOTCH3_E403_F	4557798	NM_000435.1	NOTCH3	4854	15172389	403	Y	TCCCTTCATCTTCAGCTCTAAT[CG]CTCAAGGGTCCCTGTTCCTTGGGCC	CASIL, CADASIL	Homo sapiens Notch homolog 3 (Drosophila) (NOTCH3), mRNA.	Notch homolog 3	cg20969065	NOTCH3_E403_F	0.02423	0.03232	0.02533	0.02516	0.02964	0.0302	0.02374	0.03121	0.07131	0.04678	0.05503	0.02996	0.12281	0.09146	0.06206	0.06845	0.07556	0.0771	0.02378	0.02184	0.06952	0.03565	0.03539	0.03761	0.07362	0.05348	0.04576	0.03915	0.03917	0.0527	0.8498	0.02534	0.01792	0.02204
NOTCH3_P198_R	19	NOTCH3_P198_R	4557798	NM_000435.1	NOTCH3	4854	15172990	-198	Y	GAGCATGCAGTGAGACGCGGGCAGAACC[CG]GAGTGGCGGGCACACCCAACCT	CASIL, CADASIL	Homo sapiens Notch homolog 3 (Drosophila) (NOTCH3), mRNA.	Notch homolog 3	cg17944161	NOTCH3_P198_R	0.06308	0.05354	0.05533	0.0587	0.03942	0.06288	0.02882	0.07558	0.17613	0.18318	0.10803	0.17323	0.22471	0.07044	0.34189	0.20657	0.18795	0.25956	0.17561	0.02137	0.15376	0.12143	0.06814	0.06568	0.11072	0.14648	0.07701	0.10029	0.11471	0.86458	0.89045	0.07524	0.03267	0.02379
NPR2_P618_F	9	NPR2_P618_F	73915098	NM_003995.3	NPR2	4882	35781788	-618	Y	CGCCGTAGCTCCGGATGGGACCAG[CG]CCCGGGCCCGTTAGTCCAAGCAGG	AMDM, NPRB, ANPRB, GUC2B, NPRBi, GUCY2B	Homo sapiens natriuretic peptide receptor B/guanylate cyclase B (atrionatriuretic peptide receptor B) (NPR2), mRNA.	natriuretic peptide receptor B precursor	cg02519855	NPR2_P618_F	0.0277	0.02676	0.0295	0.03477	0.02942	0.03037	0.04595	0.02854	0.25096	0.07309	0.07453	0.07911	0.14008	0.05205	0.16159	0.16183	0.08939	0.12352	0.02873	0.03198	0.01865	0.02073	0.02448	0.02836	0.04704	0.04387	0.0348	0.02823	0.02823	0.71808	0.4274	0.71098	0.35716	0.69195
NPY_E31_R	7	NPY_E31_R	31542152	NM_000905.2	NPY	4852	24290365	31	Y	TGGCTCTCACCCCTCGGAGA[CG]CTCGCCCGACAGCATAGTACTTGCCG	PYY4	Homo sapiens neuropeptide Y (NPY), mRNA.	neuropeptide Y	cg25884711	NPY_E31_R	0.59991	0.29221	0.02505	0.06236	0.83844	0.43638	0.03362	0.59167	0.04617	0.05167	0.03017	0.01984	0.02452	0.02507	0.05515	0.05687	0.04178	0.08822	0.01805	0.02065	0.01693	0.01808	0.0159	0.01627	0.04998	0.04312	0.02649	0.03163	0.01642	0.90149	0.59253	0.22609	0.92553	0.89649
NPY_P91_F	7	NPY_P91_F	31542152	NM_000905.2	NPY	4852	24290243	-91	Y	CGCCACTCAGGGGCGGGAAGTGG[CG]GGTGGGAGTCACCCAAGCGT	PYY4	Homo sapiens neuropeptide Y (NPY), mRNA.	neuropeptide Y	cg20961293	NPY_P91_F	0.35346	0.22684	0.04169	0.06589	0.64015	0.24726	0.04494	0.33919	0.01931	0.03977	0.03005	0.03004	0.04834	0.05207	0.02856	0.03953	0.05581	0.04215	0.02938	0.02584	0.02843	0.03004	0.03143	0.02519	0.02216	0.02806	0.08281	0.066	0.03379	0.65499	0.27275	0.21855	0.66261	0.72775
NRG1_E74_F	8	NRG1_E74_F	7669515	NM_013958.1	NRG1	3084	32525369	74	Y	GAAAAAGAGCCGGCGAGGAGTTCCC[CG]AAACTTGTTGGAACTCCGG	GGF, HGL, HRG, NDF, ARIA, GGF2, HRG1, HRGA, SMDF	Homo sapiens neuregulin 1 (NRG1), transcript variant HRG-beta3, mRNA.	neuregulin 1 isoform HRG-beta3	cg25833018	NRG1_E74_F	0.01786	0.0162	0.01548	0.01716	0.01697	0.0148	0.02414	0.01956	0.0581	0.03331	0.08785	0.01919	0.01725	0.04577	0.0654	0.13748	0.02202	0.12083	0.01844	0.01642	0.09878	0.01751	0.01296	0.01013	0.02367	0.02109	0.02042	0.01526	0.01429	0.01358	0.02813	0.01881	0.05476	0.29809
NRG1_P558_R	8	NRG1_P558_R	7669515	NM_013958.1	NRG1	3084	32524737	-558	Y	AGCGCAACCTAGCATCTTTAAGGTT[CG]CTTAGCCCTTCCTGTGCACCTGGAAGG	GGF, HGL, HRG, NDF, ARIA, GGF2, HRG1, HRGA, SMDF	Homo sapiens neuregulin 1 (NRG1), transcript variant HRG-beta3, mRNA.	neuregulin 1 isoform HRG-beta3	cg12863621	NRG1_P558_R	0.02503	0.03231	0.02445	0.02942	0.02392	0.02787	0.02353	0.02926	0.12578	0.04989	0.05266	0.04036	0.0681	0.07677	0.07761	0.02101	0.08676	0.11906	0.03013	0.13838	0.0151	0.0388	0.06126	0.04042	0.05501	0.0332	0.03888	0.04143	0.0291	0.0127	0.01741	0.58195	0.84646	0.47722
NTRK2_P10_F	9	NTRK2_P10_F	65506778	NM_001018066.1	NTRK2	4915	86473276	-271	Y	TGACTGCGGAAAAACAGATTCCGAGC[CG]CAAAAGGGAAGACGGATTCTCAG	TRKB, GP145-TrkB	Homo sapiens neurotrophic tyrosine kinase, receptor, type 2 (NTRK2), transcript variant e, mRNA.	neurotrophic tyrosine kinase, receptor, type 2 isoform e precursor	cg23399093	NTRK2_P10_F	0.03621	0.03348	0.0338	0.03109	0.03495	0.03455	0.03992	0.0262	0.06075	0.02541	0.04193	0.03326	0.03413	0.03159	0.05477	0.09474	0.03713	0.05909	0.02847	0.0336	0.02696	0.02761	0.02937	0.02719	0.02356	0.03823	0.03995	0.0371	0.02737	0.86367	0.58142	0.02192	0.03232	0.14694
NTRK2_P395_R	9	NTRK2_P395_R	65506778	NM_001018066.1	NTRK2	4915	86472891	-656	Y	TCCGAGCATTCACTCTAACGTT[CG]GTTTCTTGATCCTTCCCATCCC	TRKB, GP145-TrkB	Homo sapiens neurotrophic tyrosine kinase, receptor, type 2 (NTRK2), transcript variant e, mRNA.	neurotrophic tyrosine kinase, receptor, type 2 isoform e precursor	cg07764593	NTRK2_P395_R	0.02806	0.67454	0.0526	0.30783	0.46424	0.54507	0.04724	0.06044	0.0304	0.02579	0.01743	0.0185	0.01851	0.04755	0.02053	0.08827	0.04042	0.0548	0.01861	0.02362	0.01159	0.0232	0.01708	0.01915	0.01251	0.01548	0.02686	0.02015	0.01581	0.4815	0.4425	0.04222	0.1071	0.93603
NTRK3_E131_F	15	NTRK3_E131_F	59889559	NM_002530.2	NTRK3	4916	86600534	131	Y	CCTCTGCCTTTGAAACGCCGAG[CG]ATCAGATGCAAAATCCTTCAGCGTCTG	TRKC, gp145(trkC)	Homo sapiens neurotrophic tyrosine kinase, receptor, type 3 (NTRK3), transcript variant 2, mRNA.	neurotrophic tyrosine kinase, receptor, type 3 isoform b precursor	cg00865584	NTRK3_E131_F	0.02247	0.01493	0.02185	0.02711	0.01963	0.02012	0.03744	0.02092	0.01367	0.03641	0.02455	0.02362	0.02154	0.02487	0.01757	0.03261	0.02125	0.0179	0.0198	0.02671	0.01839	0.01649	0.01722	0.01553	0.01291	0.01557	0.0216	0.01916	0.01369	0.95068	0.89618	0.08943	0.01791	0.93908
NTRK3_P636_R	15	NTRK3_P636_R	59889559	NM_002530.2	NTRK3	4916	86601301	-636	Y	CGCTAGCCGCAGCCCGGGGGAAAC[CG]AGACCGAAGGGAAAAAGTTGCA	TRKC, gp145(trkC)	Homo sapiens neurotrophic tyrosine kinase, receptor, type 3 (NTRK3), transcript variant 2, mRNA.	neurotrophic tyrosine kinase, receptor, type 3 isoform b precursor	cg25116345	NTRK3_P636_R	0.01676	0.01998	0.01754	0.02004	0.01769	0.01749	0.03405	0.01841	0.01905	0.05797	0.01588	0.01784	0.01853	0.04465	0.01638	0.01904	0.02136	0.01504	0.01883	0.02396	0.01441	0.0141	0.01598	0.02026	0.02429	0.02152	0.01583	0.01469	0.01328	0.78872	0.60881	0.08569	0.01819	0.89805
NTRK3_P752_F	15	NTRK3_P752_F	59889559	NM_002530.2	NTRK3	4916	86601417	-752	Y	CCTTTCCACTTTTTGGCCCT[CG]CGCTACCCGGTTTTGCTGCAATCCGGA	TRKC, gp145(trkC)	Homo sapiens neurotrophic tyrosine kinase, receptor, type 3 (NTRK3), transcript variant 2, mRNA.	neurotrophic tyrosine kinase, receptor, type 3 isoform b precursor	cg09147530	NTRK3_P752_F	0.01797	0.02091	0.01934	0.02407	0.02122	0.02078	0.03683	0.01892	0.02419	0.03502	0.04193	0.05821	0.04837	0.0355	0.02968	0.03195	0.12445	0.03011	0.02043	0.02611	0.01125	0.02141	0.0234	0.02464	0.01885	0.02537	0.02837	0.02772	0.01886	0.93642	0.79554	0.05018	0.01506	0.8969
NTSR1_E109_F	20	NTSR1_E109_F	4505476	NM_002531.1	NTSR1	4923	60810743	109	Y	TGGAACCCGTGGCAAGCGCCGAGC[CG]GGAGACAGCCCGAGGAACCACG	NTR	Homo sapiens neurotensin receptor 1 (high affinity) (NTSR1), mRNA.	neurotensin receptor 1	cg13085480	NTSR1_E109_F	0.02112	0.02046	0.01846	0.01991	0.0224	0.02387	0.02212	0.01946	0.01389	0.02319	0.02283	0.02124	0.02492	0.02368	0.01966	0.03174	0.02967	0.02449	0.01675	0.01871	0.01893	0.01618	0.01884	0.01474	0.01457	0.01349	0.02103	0.01712	0.01218	0.95758	0.90896	0.27162	0.01612	0.01629
NTSR1_P318_F	20	NTSR1_P318_F	4505476	NM_002531.1	NTSR1	4923	60810316	-318	Y	AAGGGTCTGGTGCACGATACCCGCCG[CG]CCCGCTCGGAATCCTGGTTC	NTR	Homo sapiens neurotensin receptor 1 (high affinity) (NTSR1), mRNA.	neurotensin receptor 1	cg03567830	NTSR1_P318_F	0.04463	0.046	0.04079	0.05019	0.04948	0.05776	0.04813	0.04435	0.04986	0.04747	0.05911	0.04668	0.04412	0.08798	0.07267	0.05372	0.04433	0.06325	0.11092	0.04278	0.0492	0.04867	0.07108	0.05118	0.04379	0.03849	0.04781	0.04802	0.032	0.9706	0.90799	0.95915	0.60586	0.03632
ONECUT2_P315_R	18	ONECUT2_P315_R	4758847	NM_004852.1	ONECUT2	9480	53253600	-315	Y	GGTAGGTTGGCTGCCCCGGCGAG[CG]GCAGAGCCCTTCTGGACAGCTCCC	OC2, OC-2, MGC120377, MGC120378	Homo sapiens one cut domain, family member 2 (ONECUT2), mRNA.	one cut domain, family member 2	cg04991486	ONECUT2_P315_R	0.03387	0.02973	0.03867	0.03162	0.02162	0.02322	0.05169	0.03665	0.03381	0.05456	0.0579	0.03158	0.0267	0.0335	0.02209	0.03325	0.02693	0.01812	0.02994	0.05075	0.02355	0.02278	0.02207	0.01706	0.02029	0.02905	0.02708	0.02614	0.0165	0.02168	0.06374	0.02989	0.01929	0.01767
OPCML_E219_R	11	OPCML_E219_R	59939898	NM_002545.3	OPCML	4978	132907394	219	Y	TGGGATGAAGAGCAGGGCAGTTGT[CG]CCGAGAAGACGACCCAGTAGGCAGG	OPCM, OBCAM	Homo sapiens opioid binding protein/cell adhesion molecule-like (OPCML), transcript variant 1, mRNA.	opioid binding protein/cell adhesion molecule-like isoform a preproprotein	cg19151121	OPCML_E219_R	0.02133	0.023	0.02553	0.03291	0.02886	0.02496	0.03311	0.01763	0.03256	0.02725	0.04324	0.0243	0.02963	0.01918	0.04622	0.04994	0.02445	0.111	0.01794	0.02258	0.0316	0.01699	0.01646	0.01706	0.12999	0.06451	0.04155	0.03656	0.01916	0.06065	0.21312	0.93264	0.03023	0.92778
p16_seq_47_S188_R	9	p16_seq_47_S188_R	47132605	NM_058195.2	CDKN2A	1029	21964709	.	Y	GGCCTCCGACCGTAACTATTCGGTG[CG]TTGGGCAGCGCCCCCGCCTC	ARF, MLM, p14, p16, p19, CMM2, INK4, MTS1, TP16, CDK4I, CDKN2, INK4a, p14ARF, p16INK4, p16INK4a	Homo sapiens cyclin-dependent kinase inhibitor 2A (melanoma, p16, inhibits CDK4) (CDKN2A), transcript variant 4, mRNA.	cyclin-dependent kinase inhibitor 2A isoform 4	cg05238395	p16_seq_47_S188_R	0.04787	0.03844	0.03494	0.03266	0.03311	0.02929	0.04258	0.03563	0.02788	0.03544	0.02385	0.02599	0.03488	0.03276	0.02822	0.04301	0.03499	0.06034	0.05288	0.04936	0.0226	0.02234	0.02234	0.02579	0.02463	0.0246	0.03345	0.02883	0.02292	0.13283	0.06355	0.01621	0.03067	0.78846
PALM2-AKAP2_P183_R	9	PALM2-AKAP2_P183_R	22325355	NM_147150.1	PALM2-AKAP2	445815	111582227	-313	Y	GGTCCATCACACTCCAGGGG[CG]GAGCGAGGCACCGAGACGTCAGGGC	AKAP2	Homo sapiens PALM2-AKAP2 protein (PALM2-AKAP2), transcript variant 2, mRNA.	PALM2-AKAP2 protein isoform 2	cg21898539	PALM2-AKAP2_P183_R	0.06409	0.05346	0.06803	0.05407	0.05703	0.06682	0.05949	0.04619	0.1057	0.04603	0.13766	0.06669	0.15436	0.22258	0.08721	0.14612	0.22726	0.14841	0.05072	0.0514	0.04168	0.04582	0.06798	0.04335	0.08229	0.04813	0.07273	0.07169	0.05421	0.04209	0.14238	0.04835	0.34083	0.91578
PALM2-AKAP2_P420_R	9	PALM2-AKAP2_P420_R	22325355	NM_147150.1	PALM2-AKAP2	445815	111581990	-550	Y	GGGTCCCACATTCGGTCAGA[CG]CCCCTCTCCACTGGCATCTGCCC	AKAP2	Homo sapiens PALM2-AKAP2 protein (PALM2-AKAP2), transcript variant 2, mRNA.	PALM2-AKAP2 protein isoform 2	cg12992456	PALM2-AKAP2_P420_R	0.04164	0.0322	0.03144	0.04229	0.03534	0.03857	0.08954	0.06717	0.13549	0.04237	0.12005	0.05628	0.11064	0.10359	0.09597	0.14674	0.09383	0.09178	0.04615	0.04059	0.03242	0.03278	0.03058	0.03134	0.04714	0.05967	0.03654	0.03438	0.02056	0.64014	0.48318	0.02632	0.61505	0.92005
PAX6_E129_F	11	PAX6_E129_F	71482587	NM_001604.3	PAX6	5080	31789326	129	Y	CGCTCCTCACTGGCCCATTAG[CG]AAGCCTGACCTCTGTCATCATCCTCC	AN, AN2, MGDA, WAGR, D11S812E, MGC17209	Homo sapiens paired box gene 6 (aniridia, keratitis) (PAX6), transcript variant 2, mRNA.	paired box gene 6 isoform b	cg25893336	PAX6_E129_F	0.02588	0.02332	0.02691	0.03039	0.02399	0.02803	0.02532	0.02239	0.03745	0.02087	0.0245	0.0211	0.03176	0.02869	0.05581	0.02427	0.03828	0.0631	0.01801	0.01737	0.0164	0.01806	0.02503	0.01964	0.04418	0.03454	0.04016	0.03671	0.01932	0.96167	0.57581	0.024	0.02482	0.11142
PAX6_P50_R	11	PAX6_P50_R	71482587	NM_001604.3	PAX6	5080	31789505	-50	Y	GCTTTATGCAAAGCAGCGCCGGGGCCT[CG]CGCCAGCCGATTGGATGCTCCC	AN, AN2, MGDA, WAGR, D11S812E, MGC17209	Homo sapiens paired box gene 6 (aniridia, keratitis) (PAX6), transcript variant 2, mRNA.	paired box gene 6 isoform b	cg06727689	PAX6_P50_R	0.01819	0.01877	0.01864	0.02401	0.02125	0.0186	0.0435	0.02754	0.0446	0.05756	0.04582	0.02968	0.02463	0.02655	0.0232	0.02745	0.03915	0.04263	0.02848	0.03181	0.01964	0.01579	0.02481	0.01845	0.02596	0.02091	0.0173	0.01757	0.01153	0.95205	0.44637	0.02052	0.33714	0.9199
PDE1B_E141_F	12	PDE1B_E141_F	24431942	NM_000924.2	PDE1B	5153	53229812	141	Y	CTAGAGACACCGGCCTGGCTGGTCCA[CG]CCAGCCGCAGGTGGGAAGGG	PDE1B1, PDES1B	Homo sapiens phosphodiesterase 1B, calmodulin-dependent (PDE1B), mRNA.	phosphodiesterase 1B, calmodulin-dependent	cg15927682	PDE1B_E141_F	0.05172	0.03963	0.04979	0.05425	0.04962	0.0475	0.0339	0.02942	0.07681	0.0492	0.03975	0.03903	0.03342	0.07134	0.03169	0.04436	0.04447	0.04563	0.02581	0.02065	0.02216	0.02085	0.03178	0.02491	0.0267	0.03376	0.07715	0.08306	0.03455	0.46245	0.18151	0.03686	0.03393	0.80063
PDE1B_P263_R	12	PDE1B_P263_R	24431942	NM_000924.2	PDE1B	5153	53229408	-263	Y	CGCCTCCGCTGCACTCTGTAAACA[CG]CACTCACATCCGCCAGTACAGGGC	PDE1B1, PDES1B	Homo sapiens phosphodiesterase 1B, calmodulin-dependent (PDE1B), mRNA.	phosphodiesterase 1B, calmodulin-dependent	cg06901488	PDE1B_P263_R	0.03908	0.04498	0.02725	0.04957	0.04276	0.04082	0.04251	0.02762	0.02013	0.02782	0.02096	0.01648	0.02076	0.02087	0.02133	0.07364	0.02295	0.02611	0.03007	0.01627	0.01862	0.03071	0.0231	0.01596	0.01556	0.02882	0.03509	0.02691	0.02153	0.94322	0.79054	0.07345	0.02095	0.94384
PDGFRA_P1429_F	4	PDGFRA_P1429_F	61699224	NM_006206.3	PDGFRA	5156	54788775	-1429	Y	GCTGAAGATGCACGAGAGCGGGTCG[CG]TAGAAGAACTGCGGCAATGGG	CD140A, PDGFR2, MGC74795	Homo sapiens platelet-derived growth factor receptor, alpha polypeptide (PDGFRA), mRNA.	platelet-derived growth factor receptor alpha precursor	cg27645880	PDGFRA_P1429_F	0.01691	0.01687	0.02164	0.02123	0.02232	0.02104	0.01936	0.01621	0.10075	0.02438	0.02065	0.01348	0.02409	0.02611	0.03045	0.05536	0.02916	0.12797	0.01271	0.01804	0.01328	0.01777	0.01771	0.012	0.02963	0.02692	0.02441	0.02281	0.0162	0.71616	0.33789	0.03021	0.46594	0.57734
PDGFRB_E195_R	5	PDGFRB_E195_R	68216043	NM_002609.3	PDGFRB	5159	149515420	195	N	AAGCATCCTTCGGGAGGAGCAGAGC[CG]CCAGAGGGGCCGCCCTGG	JTK12, PDGFR, CD140B, PDGFR1, PDGF-R-beta	Homo sapiens platelet-derived growth factor receptor, beta polypeptide (PDGFRB), mRNA.	platelet-derived growth factor receptor beta precursor	cg21817429	PDGFRB_E195_R	0.05877	0.03054	0.04578	0.05388	0.05127	0.05923	0.02633	0.0353	0.11185	0.04209	0.03425	0.02185	0.05782	0.07858	0.04369	0.04291	0.02705	0.06803	0.02627	0.02252	0.01723	0.01493	0.01707	0.01611	0.04447	0.04354	0.03412	0.03063	0.08787	0.752	0.10475	0.93134	0.93343	0.91627
PDGFRB_P273_F	5	PDGFRB_P273_F	68216043	NM_002609.3	PDGFRB	5159	149515888	-273	Y	CTTAGAAATTCCACAGCCCA[CG]CCAGCCGCCAGCTGCTGAGTCACTTTT	JTK12, PDGFR, CD140B, PDGFR1, PDGF-R-beta	Homo sapiens platelet-derived growth factor receptor, beta polypeptide (PDGFRB), mRNA.	platelet-derived growth factor receptor beta precursor	cg12727795	PDGFRB_P273_F	0.54697	0.68251	0.58857	0.55868	0.64622	0.69086	0.25257	0.38151	0.08882	0.0556	0.04598	0.04544	0.07623	0.04861	0.03455	0.06795	0.06167	0.06282	0.20423	0.10227	0.17481	0.39222	0.15991	0.14205	0.19401	0.32605	0.14687	0.17094	0.11967	0.05832	0.04494	0.8896	0.89461	0.86626
PDGFRB_P343_F	5	PDGFRB_P343_F	68216043	NM_002609.3	PDGFRB	5159	149515958	-343	Y	CACTTTCCCGATGCCCATGT[CG]GGTGGCGGCCTCCCCTTGCCATGGC	JTK12, PDGFR, CD140B, PDGFR1, PDGF-R-beta	Homo sapiens platelet-derived growth factor receptor, beta polypeptide (PDGFRB), mRNA.	platelet-derived growth factor receptor beta precursor	cg25440811	PDGFRB_P343_F	0.31521	0.5339	0.62925	0.61614	0.49452	0.67567	0.25795	0.34538	0.01504	0.01831	0.01375	0.011	0.01378	0.01737	0.01201	0.02138	0.01216	0.00998	0.01477	0.01225	0.0288	0.01433	0.01007	0.0115	0.01529	0.02338	0.02738	0.0301	0.03475	0.00679	0.01547	0.40492	0.86085	0.8176
PEG10_P978_R	7	PEG10_P978_R	89026228	XM_940371.1	PEG10	23089	94122646	-978	Y	CTCCCAGCATTTCATGATTC[CG]CTTCCCTGCTCCGTAAAACCGAA	.	PREDICTED: Homo sapiens paternally expressed 10 (PEG10), mRNA.	similar to paternally expressed 10	cg07861337	PEG10_P978_R	0.13572	0.13041	0.19093	0.16635	0.12555	0.09898	0.06313	0.09309	0.2111	0.1749	0.15998	0.1324	0.21846	0.17555	0.1862	0.12699	0.21522	0.20367	0.0998	0.09007	0.10767	0.10489	0.10458	0.08306	0.11586	0.15498	0.19995	0.17224	0.13581	0.08284	0.07994	0.12374	0.32139	0.33339
PENK_P447_R	8	PENK_P447_R	40254835	NM_006211.2	PENK	5179	57521590	-447	Y	CCAATTGGAAAAGCCGGGTTCAGACA[CG]ACTCTAGAGGGAAGAGAAGAAG	.	Homo sapiens proenkephalin (PENK), mRNA.	proenkephalin	cg07433146	PENK_P447_R	0.64056	0.02911	0.7359	0.02778	0.03581	0.03472	0.46235	0.02071	0.15247	0.04524	0.12918	0.09573	0.09505	0.23357	0.13322	0.18685	0.13107	0.24561	0.01663	0.19046	0.02085	0.03312	0.02731	0.02807	0.07037	0.08588	0.04243	0.04	0.02314	0.82016	0.72547	0.88998	0.90905	0.88659
PLXDC1_E71_F	17	PLXDC1_E71_F	21361852	NM_020405.3	PLXDC1	57125	34561227	71	Y	AGCTCGCCTCGCATGGTGGGTGCC[CG]GACCTGCCCCCGGCCTGCTTGCTGC	TEM3, TEM7, FLJ45632	Homo sapiens plexin domain containing 1 (PLXDC1), mRNA.	plexin domain containing 1 precursor	cg26456838	PLXDC1_E71_F	0.01976	0.01921	0.01821	0.02058	0.01845	0.02281	0.02459	0.0257	0.01312	0.03058	0.01907	0.01713	0.0158	0.02449	0.01548	0.02192	0.01984	0.02115	0.01438	0.01538	0.01416	0.01629	0.01746	0.01749	0.01371	0.01567	0.0217	0.0181	0.01676	0.01668	0.68306	0.27287	0.0393	0.92407
PLXDC1_P236_F	17	PLXDC1_P236_F	21361852	NM_020405.3	PLXDC1	57125	34561534	-236	Y	CGCCTGCCCTCAGCCCTAA[CG]GAGCGCTCCCCTAGAGCTCTGCAGCC	TEM3, TEM7, FLJ45632	Homo sapiens plexin domain containing 1 (PLXDC1), mRNA.	plexin domain containing 1 precursor	cg21125376	PLXDC1_P236_F	0.02759	0.03877	0.02929	0.03404	0.03263	0.0271	0.02429	0.01853	0.02336	0.01587	0.02493	0.01842	0.01885	0.027	0.02203	0.03057	0.02215	0.02633	0.02704	0.12884	0.02347	0.03298	0.02808	0.02027	0.02882	0.0271	0.03451	0.03015	0.02071	0.03475	0.6581	0.65103	0.21304	0.94349
PLXDC2_E337_F	10	PLXDC2_E337_F	40255004	NM_032812.7	PLXDC2	84898	20145715	337	Y	GCTGCCCGAGTGGAACCGACAGTTTG[CG]AGCCTCGGCTGCAAGTGGCCTC	TEM7R, FLJ14623	Homo sapiens plexin domain containing 2 (PLXDC2), mRNA.	plexin domain containing 2 precursor	cg16953926	PLXDC2_E337_F	0.01898	0.01592	0.01913	0.02175	0.01875	0.01979	0.03266	0.02046	0.05408	0.01744	0.05636	0.02016	0.02462	0.03122	0.03897	0.051	0.02822	0.07672	0.01845	0.02646	0.01504	0.01951	0.01476	0.01208	0.01333	0.0144	0.02307	0.01989	0.01155	0.01199	0.05963	0.13166	0.01265	0.96353
PLXDC2_P914_R	10	PLXDC2_P914_R	40255004	NM_032812.7	PLXDC2	84898	20144464	-914	Y	CCTGTTCCTTTAAACTCTCGCTTT[CG]CCCCCGCTGACACTTTGCAAAGCC	TEM7R, FLJ14623	Homo sapiens plexin domain containing 2 (PLXDC2), mRNA.	plexin domain containing 2 precursor	cg22660101	PLXDC2_P914_R	0.07153	0.06927	0.05243	0.06399	0.05849	0.0647	0.07181	0.06017	0.04151	0.05676	0.05551	0.06941	0.06807	0.07547	0.06327	0.05899	0.07088	0.0742	0.05082	0.04166	0.05631	0.0557	0.06548	0.06492	0.04125	0.04761	0.07401	0.068	0.05206	0.02558	0.39446	0.07318	0.05344	0.66842
PODXL_P1341_R	7	PODXL_P1341_R	66277201	NM_001018111.1	PODXL	5420	130893249	-1341	Y	TGCCTGGGAGACGCAGACCCCAGGCC[CG]CCTGAAGAGGAGGCACATCGGC	PCLP, Gp200	Homo sapiens podocalyxin-like (PODXL), transcript variant 1, mRNA.	podocalyxin-like precursor isoform 1	cg03748590	PODXL_P1341_R	0.01808	0.01496	0.01654	0.02232	0.02087	0.01964	0.0213	0.01404	0.06392	0.02052	0.02853	0.01852	0.03269	0.02209	0.03813	0.02939	0.02572	0.05237	0.08264	0.16158	0.03782	0.11183	0.03906	0.04471	0.01877	0.01932	0.08773	0.08653	0.02914	0.01034	0.75424	0.09788	0.15942	0.9347
POMC_E254_F	2	POMC_E254_F	4505948	NM_000939.1	POMC	5443	25244702	254	Y	GGCCCTCCAGCTCAGCTACTGG[CG]GCTTCTCATGCCGCAGTCGGCGCAG	MSH, POC, ACTH, CLIP	Homo sapiens proopiomelanocortin (adrenocorticotropin/ beta-lipotropin/ alpha-melanocyte stimulating hormone/ beta-melanocyte stimulating hormone/ beta-endorphin) (POMC), mRNA.	proopiomelanocortin	cg11227734	POMC_E254_F	0.03408	0.02971	0.04068	0.04407	0.03868	0.03724	0.02194	0.01501	0.02305	0.02943	0.02885	0.02056	0.02453	0.02972	0.01631	0.023	0.02221	0.02261	0.02794	0.01916	0.05545	0.02817	0.01704	0.02067	0.03565	0.04784	0.03108	0.03603	0.02591	0.30794	0.23315	0.12737	0.05342	0.73766
POMC_P53_F	2	POMC_P53_F	4505948	NM_000939.1	POMC	5443	25245009	-53	Y	ACTTGCCGAGCTCTCCTGGTGGGCG[CG]GGACTTTGACCTTCCCGGCAGCAC	MSH, POC, ACTH, CLIP	Homo sapiens proopiomelanocortin (adrenocorticotropin/ beta-lipotropin/ alpha-melanocyte stimulating hormone/ beta-melanocyte stimulating hormone/ beta-endorphin) (POMC), mRNA.	proopiomelanocortin	cg00293936	POMC_P53_F	0.02429	0.0229	0.02418	0.02989	0.02808	0.02668	0.03056	0.02352	0.01294	0.01665	0.02422	0.02985	0.02518	0.02976	0.02533	0.03405	0.02973	0.03152	0.025	0.03097	0.02428	0.01816	0.0203	0.01766	0.0161	0.01535	0.02469	0.02592	0.0168	0.29283	0.90485	0.01738	0.02755	0.94461
PRKCDBP_E206_F	11	PRKCDBP_E206_F	47132586	NM_145040.2	PRKCDBP	112464	6298110	206	Y	GCCCAGGCCGCTCTGGATGCGG[CG]CACGGACCCTGCCAGGCCTCC	SRBC, HSRBC, MGC20400	Homo sapiens protein kinase C, delta binding protein (PRKCDBP), mRNA.	protein kinase C, delta binding protein	cg03953093	PRKCDBP_E206_F	0.06924	0.20892	0.02131	0.03364	0.03515	0.02898	0.03118	0.05245	0.07269	0.03259	0.04212	0.01656	0.02066	0.03238	0.01986	0.05028	0.01951	0.02982	0.01798	0.01631	0.01313	0.02171	0.01781	0.01471	0.01496	0.01715	0.0241	0.02097	0.20334	0.01171	0.04064	0.01723	0.94966	0.01601
PROK2_E0_F	3	PROK2_E0_F	24475653	NM_021935.2	PROK2	60675	71916902	0	Y	CAGGCTCCTCATGGCGCCCT[CG]GGACTGGGCGGCCGCCGGAGGCAG	BV8, PK2, MIT1	Homo sapiens prokineticin 2 (PROK2), mRNA.	prokineticin 2	cg12848837	PROK2_E0_F	0.02046	0.01908	0.02627	0.02317	0.0246	0.0199	0.03769	0.02362	0.01721	0.02725	0.02338	0.01855	0.02217	0.02565	0.02163	0.0262	0.04284	0.02124	0.03182	0.02153	0.01992	0.01593	0.0172	0.01568	0.01409	0.0148	0.02553	0.0203	0.01785	0.45503	0.69863	0.02121	0.02252	0.89937
PROK2_P390_F	3	PROK2_P390_F	24475653	NM_021935.2	PROK2	60675	71917292	-390	Y	CCGGAACCGCTTTTGTGGTCTC[CG]AGACACTCATTTGCTGTCCTGGTTTCCAA	BV8, PK2, MIT1	Homo sapiens prokineticin 2 (PROK2), mRNA.	prokineticin 2	cg01645467	PROK2_P390_F	0.01255	0.0137	0.01566	0.02247	0.01352	0.01525	0.02918	0.01745	0.01371	0.03729	0.0181	0.01981	0.01607	0.01683	0.01534	0.01504	0.02192	0.0146	0.03461	0.01879	0.01005	0.01206	0.01429	0.00954	0.104	0.04	0.01448	0.0153	0.01242	0.95547	0.84526	0.83173	0.67848	0.92435
PTCH2_P37_F	1	PTCH2_P37_F	52145304	NM_003738.3	PTCH2	8643	45081240	-37	Y	CCCAACCCGCGTTATCTGGG[CG]CTCCCATAGGCTAGCCCGGTCTCC	.	Homo sapiens patched homolog 2 (Drosophila) (PTCH2), mRNA.	patched 2	cg02059556	PTCH2_P37_F	0.04584	0.0423	0.04267	0.04515	0.04509	0.04507	0.03824	0.02383	0.0392	0.0366	0.03405	0.0271	0.02831	0.03282	0.03707	0.05312	0.03298	0.03923	0.02616	0.02848	0.02582	0.02548	0.02171	0.02308	0.02544	0.02492	0.04692	0.04007	0.02867	0.03163	0.51007	0.66637	0.80773	0.93532
PTCH2_P568_R	1	PTCH2_P568_R	52145304	NM_003738.3	PTCH2	8643	45081771	-568	Y	CGCCGGCCAAGTGTAAGTCCAGAGGCTTA[CG]CTGAGAAAGGGCCTTTGCG	.	Homo sapiens patched homolog 2 (Drosophila) (PTCH2), mRNA.	patched 2	cg04731174	PTCH2_P568_R	0.03597	0.02921	0.02692	0.03232	0.026	0.03784	0.02072	0.02616	0.13881	0.02517	0.05971	0.03078	0.03981	0.07232	0.07726	0.06869	0.03661	0.09256	0.01558	0.02094	0.01673	0.0175	0.02196	0.02141	0.0414	0.08722	0.02242	0.02476	0.01827	0.91748	0.7024	0.85132	0.84389	0.89103
PTGS2_P308_F	1	PTGS2_P308_F	4506264	NM_000963.1	PTGS2	5743	184916487	-308	Y	CCGCCAGATGTCTTTTCTTCTT[CG]CAGTCTTTGCCCGAGCGCTTCCGA	COX2, COX-2, PHS-2, PGG/HS, PGHS-2, hCox-2	Homo sapiens prostaglandin-endoperoxide synthase 2 (prostaglandin G/H synthase and cyclooxygenase) (PTGS2), mRNA.	prostaglandin-endoperoxide synthase 2 precursor	cg03367301	PTGS2_P308_F	0.02493	0.02162	0.02755	0.02729	0.02434	0.02008	0.02563	0.02065	0.10633	0.02067	0.0464	0.04209	0.02457	0.06705	0.03881	0.09353	0.04977	0.13525	0.01798	0.02464	0.01737	0.01695	0.03136	0.02412	0.04059	0.04351	0.04362	0.02927	0.02761	0.01725	0.0436	0.35295	0.89922	0.29408
PTPNS1_E433_R	20	PTPNS1_E433_R	18426910	NM_080792.1	PTPNS1	140885	1823858	433	Y	GCCCCTGGCTTTATTTCTCGCG[CG]CTTGGGGTCTCTCCCAGTCTCCGT	BIT, MFR, P84, SIRP, MYD-1, SHPS1, SIRPA, CD172A, SHPS-1, SIRPalpha, SIRPalpha2, SIRP-ALPHA-1	Homo sapiens protein tyrosine phosphatase, non-receptor type substrate 1 (PTPNS1), mRNA.	protein tyrosine phosphatase, non-receptor type substrate 1 precursor	cg16332153	PTPNS1_E433_R	0.00853	0.00882	0.01022	0.01236	0.01176	0.00921	0.01821	0.01148	0.00963	0.02513	0.01137	0.00995	0.01174	0.01008	0.00964	0.01132	0.01222	0.0152	0.01011	0.01187	0.00761	0.0074	0.00862	0.00659	0.00705	0.00683	0.01015	0.00864	0.00707	0.58377	0.26236	0.00494	0.00679	0.00761
PTPNS1_P301_R	20	PTPNS1_P301_R	18426910	NM_080792.1	PTPNS1	140885	1823124	-301	Y	GGCCTCTGGGCAGCCCCGG[CG]GCGCTTCCAGTGCCTTCCAGCC	BIT, MFR, P84, SIRP, MYD-1, SHPS1, SIRPA, CD172A, SHPS-1, SIRPalpha, SIRPalpha2, SIRP-ALPHA-1	Homo sapiens protein tyrosine phosphatase, non-receptor type substrate 1 (PTPNS1), mRNA.	protein tyrosine phosphatase, non-receptor type substrate 1 precursor	cg10140880	PTPNS1_P301_R	0.0198	0.01711	0.02004	0.02198	0.02157	0.02263	0.02454	0.01842	0.0132	0.01648	0.01982	0.01903	0.02233	0.02182	0.01919	0.02502	0.02436	0.01892	0.02043	0.01819	0.01693	0.01699	0.01978	0.01613	0.01282	0.01462	0.02258	0.01925	0.0153	0.57753	0.23786	0.02072	0.022	0.0171
PTPRO_E56_F	12	PTPRO_E56_F	13677212	NM_002848.2	PTPRO	5800	15366810	56	Y	GGGACTGGAAAGGCAGCATGCGCT[CG]CCAGGAGCAACCTCGGCGCCCAGG	PTPU2, GLEPP1, PTP-U2	Homo sapiens protein tyrosine phosphatase, receptor type, O (PTPRO), transcript variant 2, mRNA.	receptor-type protein tyrosine phosphatase O isoform b precursor	cg23147819	PTPRO_E56_F	0.01507	0.01538	0.01609	0.01899	0.01709	0.01597	0.02688	0.02723	0.0171	0.02299	0.01567	0.01605	0.01647	0.02397	0.0239	0.02454	0.02974	0.02963	0.01522	0.01979	0.01144	0.00906	0.0119	0.00938	0.01026	0.0107	0.02143	0.01926	0.01162	0.15344	0.38791	0.05812	0.26211	0.83532
PYCARD_E87_F	16	PYCARD_E87_F	22035619	NM_145182.1	PYCARD	29108	31121665	87	Y	CGTTGCCCTCCAGCAAAAGG[CG]CTTCCTTACTACACCCTTGGTCCC	ASC, TMS1, CARD5, MGC10332	Homo sapiens PYD and CARD domain containing (PYCARD), transcript variant 2, mRNA.	PYD and CARD domain containing isoform b	cg05898613	PYCARD_E87_F	0.07129	0.10378	0.053	0.06861	0.22425	0.0427	0.03558	0.03558	0.01742	0.02908	0.03475	0.03236	0.05959	0.05438	0.02976	0.04386	0.05455	0.04903	0.25129	0.04673	0.18517	0.27318	0.11469	0.07494	0.0175	0.03522	0.0623	0.05486	0.12668	0.43029	0.79096	0.09219	0.41871	0.88606
RAB32_E314_R	6	RAB32_E314_R	20127508	NM_006834.2	RAB32	10981	146906835	314	Y	AGACCAGCATCATCAAGCGCTA[CG]TCCACCAGCTCTTCTCCCAGC	.	Homo sapiens RAB32, member RAS oncogene family (RAB32), mRNA.	RAB32, member RAS oncogene family	cg21792703	RAB32_E314_R	0.01929	0.01818	0.02089	0.02618	0.01925	0.01778	0.03056	0.0218	0.05416	0.03036	0.03482	0.02111	0.02079	0.04509	0.02397	0.0606	0.02416	0.04535	0.04196	0.0264	0.01564	0.01467	0.01633	0.01703	0.01503	0.02037	0.02561	0.0232	0.01402	0.01272	0.03605	0.09322	0.11938	0.91717
RAB32_P493_R	6	RAB32_P493_R	20127508	NM_006834.2	RAB32	10981	146906028	-493	Y	AGCCCAGTGTTATCCGTCCTT[CG]TTAAGTTCAAAGTCACGGTGCCACTTC	.	Homo sapiens RAB32, member RAS oncogene family (RAB32), mRNA.	RAB32, member RAS oncogene family	cg01851450	RAB32_P493_R	0.1982	0.54624	0.15612	0.25881	0.2634	0.22564	0.06136	0.09512	0.08618	0.02963	0.05585	0.02759	0.03025	0.07904	0.07425	0.08413	0.04472	0.10413	0.03897	0.02619	0.06852	0.05188	0.07551	0.06039	0.11348	0.09215	0.04992	0.05432	0.25089	0.93126	0.77639	0.41019	0.29544	0.885
RAP1A_P285_R	1	RAP1A_P285_R	58331201	NM_001010935.1	RAP1A	5906	111963643	-285	Y	CCTAACAGGTGCTCAATTAGGGCTTGT[CG]AATGATTGAGTTCCCTCCAAATTCTCT	RAP1, KREV1, KREV-1, SMGP21	Homo sapiens RAP1A, member of RAS oncogene family (RAP1A), transcript variant 1, mRNA.	RAP1A, member of RAS oncogene family	cg06550436	RAP1A_P285_R	0.53602	0.44582	0.27753	0.28745	0.40898	0.45464	0.29031	0.26882	0.2516	0.25323	0.20608	0.22041	0.24638	0.18407	0.28248	0.24632	0.23461	0.25543	0.089	0.03992	0.17073	0.09311	0.12254	0.09083	0.1448	0.17873	0.14446	0.13434	0.11735	0.12792	0.22198	0.32466	0.33097	0.46223
RARA_E128_R	17	RARA_E128_R	75812906	NM_000964.2	RARA	5914	35719100	128	N	CCCTTCCCAATTCTTTGGC[CG]CCTTTGACCCCGGCCTCTGCTTCTGA	RAR, NR1B1	Homo sapiens retinoic acid receptor, alpha (RARA), transcript variant 1, mRNA.	retinoic acid receptor, alpha isoform a	cg00848035	RARA_E128_R	0.02561	0.0216	0.02327	0.02371	0.02541	0.02667	0.01792	0.01413	0.17316	0.02308	0.04158	0.03313	0.07222	0.06629	0.0602	0.06115	0.05279	0.04319	0.10674	0.01617	0.07112	0.10565	0.05923	0.04066	0.04245	0.07487	0.09826	0.07394	0.04424	0.14932	0.56868	0.01374	0.32123	0.71043
RARB_E114_F	3	RARB_E114_F	14916495	NM_016152.2	RARB	5915	25444872	114	Y	GAGGACTGGGATGCCGAGAACG[CG]AGCGATCCGAGCAGGGTTTGTC	HAP, RRB2, NR1B2	Homo sapiens retinoic acid receptor, beta (RARB), transcript variant 2, mRNA.	retinoic acid receptor, beta isoform 2	cg14265392	RARB_E114_F	0.01462	0.0174	0.01276	0.01759	0.01458	0.01374	0.02059	0.0149	0.02869	0.01661	0.01333	0.00976	0.01134	0.01388	0.01644	0.01717	0.01289	0.0138	0.00985	0.01025	0.00839	0.00743	0.00797	0.00892	0.01424	0.0177	0.01547	0.01425	0.00973	0.00937	0.86014	0.02429	0.93187	0.94949
RARB_P60_F	3	RARB_P60_F	14916495	NM_016152.2	RARB	5915	25444698	-60	Y	CTAGTTGGGTCATTTGAAGGTTAGCAGCC[CG]GGTAGGGTTCACCGAAAGTTCA	HAP, RRB2, NR1B2	Homo sapiens retinoic acid receptor, beta (RARB), transcript variant 2, mRNA.	retinoic acid receptor, beta isoform 2	cg06720425	RARB_P60_F	0.01719	0.02246	0.01716	0.01845	0.03136	0.02874	0.03399	0.02705	0.04273	0.04753	0.02081	0.0175	0.01546	0.05398	0.01624	0.01942	0.01644	0.03594	0.04343	0.02057	0.01153	0.01247	0.01176	0.01748	0.02352	0.04089	0.0193	0.05242	0.01148	0.01351	0.60564	0.04135	0.58392	0.72225
RARRES1_E235_F	3	RARRES1_E235_F	46255042	NM_206963.1	RARRES1	5918	159932734	235	Y	GCCGCCTGCTGCAGGAGCCTGCG[CG]GGACCCCAGCATCCTGAGGCTGCC	TIG1	Homo sapiens retinoic acid receptor responder (tazarotene induced) 1 (RARRES1), transcript variant 1, mRNA.	retinoic acid receptor responder (tazarotene induced) 1 isoform 1	cg09424996	RARRES1_E235_F	0.02101	0.01444	0.01931	0.03104	0.02131	0.01942	0.03148	0.01624	0.01939	0.01918	0.02475	0.01894	0.03059	0.01941	0.01698	0.02801	0.02044	0.02608	0.01355	0.01588	0.01245	0.00893	0.01232	0.01111	0.01285	0.01649	0.0185	0.01665	0.0112	0.01216	0.423	0.00799	0.01177	0.92048
RASGRF1_E16_F	15	RASGRF1_E16_F	24797098	NM_002891.3	RASGRF1	5923	77169879	16	Y	GCGACGTGGCCATCATTCAGC[CG]GATCCCCTTCTGCATGGTGCTCAGAGG	GNRP, GRF1, CDC25, GRF55, CDC25L, H-GRF55	Homo sapiens Ras protein-specific guanine nucleotide-releasing factor 1 (RASGRF1), transcript variant 1, mRNA.	Ras protein-specific guanine nucleotide-releasing factor 1 isoform 1	cg16752670	RASGRF1_E16_F	0.01615	0.01486	0.01723	0.02297	0.0178	0.01709	0.02422	0.01507	0.0329	0.01854	0.02508	0.0166	0.01956	0.0216	0.01648	0.01895	0.02228	0.03571	0.01267	0.01443	0.0171	0.00978	0.01407	0.01052	0.01493	0.01619	0.01985	0.01794	0.01279	0.96541	0.86989	0.01082	0.01236	0.9246
RBP1_E158_F	3	RBP1_E158_F	8400726	NM_002899.2	RBP1	5947	140741022	158	Y	GCGCAGGTACTCCTCGAAATTCT[CG]TTGACCAACATCTTCCAGTACCC	CRBP, RBPC, CRBP1, CRABP-I	Homo sapiens retinol binding protein 1, cellular (RBP1), mRNA.	retinol binding protein 1, cellular	cg21141873	RBP1_E158_F	0.01532	0.01102	0.01347	0.02045	0.01639	0.01326	0.02253	0.01086	0.02939	0.0254	0.0168	0.01533	0.01566	0.02582	0.02744	0.04297	0.02475	0.0299	0.0162	0.01788	0.0125	0.01663	0.02212	0.01589	0.01388	0.01146	0.01632	0.01864	0.01061	0.05739	0.63498	0.0068	0.01068	0.00934
RBP1_P150_F	3	RBP1_P150_F	8400726	NM_002899.2	RBP1	5947	140741330	-150	Y	GGGTCAGGTTTGTCCAGGCCG[CG]CCACCTTCGTTTCAGACGTTCAGTT	CRBP, RBPC, CRBP1, CRABP-I	Homo sapiens retinol binding protein 1, cellular (RBP1), mRNA.	retinol binding protein 1, cellular	cg11861701	RBP1_P150_F	0.02117	0.01479	0.02915	0.02367	0.01645	0.01469	0.05166	0.02746	0.03852	0.09773	0.03079	0.02245	0.04221	0.05393	0.06914	0.04749	0.02176	0.03525	0.06976	0.0403	0.05219	0.03499	0.02183	0.01928	0.01395	0.03034	0.01856	0.01981	0.01353	0.08224	0.65818	0.01002	0.04749	0.01106
RET_seq_53_S374_F	10	RET_seq_53_S374_F	50593520	NM_020630.3	RET	5979	42892087	-446	Y	GCGGGGTCGCACCCCGAGCCAGT[CG]GCCAGACCTGCATCCCGCGTAGCATCC	PTC, MTC1, HSCR1, MEN2A, MEN2B, RET51, CDHF12, RET-ELE1	Homo sapiens ret proto-oncogene (multiple endocrine neoplasia and medullary thyroid carcinoma 1, Hirschsprung disease) (RET), transcript variant 4, mRNA.	ret proto-oncogene isoform c	cg01812049	RET_seq_53_S374_F	0.02983	0.02416	0.02531	0.0272	0.02746	0.03157	0.02682	0.02646	0.02883	0.03253	0.02611	0.02876	0.02845	0.0256	0.02424	0.03391	0.02995	0.0497	0.02808	0.02241	0.10602	0.02237	0.01901	0.02376	0.01518	0.02158	0.02267	0.02181	0.01623	0.95676	0.85635	0.73742	0.02059	0.73288
RET_seq_54_S260_F	10	RET_seq_54_S260_F	50593520	NM_020630.3	RET	5979	42892544	11	Y	GCTTCAGTCCCGCGACCGAAGCA[GG]GCGCGCAGCAGCGCTGAGTGCCCCGG	PTC, MTC1, HSCR1, MEN2A, MEN2B, RET51, CDHF12, RET-ELE1	Homo sapiens ret proto-oncogene (multiple endocrine neoplasia and medullary thyroid carcinoma 1, Hirschsprung disease) (RET), transcript variant 4, mRNA.	ret proto-oncogene isoform c	cg23241367	RET_seq_54_S260_F	0.02076	0.02051	0.02358	0.03042	0.02732	0.02618	0.02851	0.01881	0.02205	0.02644	0.01729	0.01876	0.02191	0.02016	0.02659	0.02848	0.03258	0.02131	0.02394	0.02672	0.01971	0.02002	0.01654	0.01811	0.0163	0.02102	0.0271	0.02086	0.01731	0.96141	0.77829	0.01792	0.01447	0.01444
RIPK4_P172_F	21	RIPK4_P172_F	41327753	NM_020639.2	RIPK4	54101	42060490	-172	Y	GCAGAGCTTCTCACGCTTCTCA[CG]GGTCTCGACGTGCGCATCAGCTGCCC	DIK, PKK, RIP4, ANKK2, ANKRD3	Homo sapiens receptor-interacting serine-threonine kinase 4 (RIPK4), mRNA.	ankyrin repeat domain 3	cg19812226	RIPK4_P172_F	0.01763	0.018	0.02108	0.02145	0.02443	0.0243	0.02385	0.02185	0.02724	0.03122	0.03434	0.02551	0.02265	0.02041	0.01755	0.03304	0.0267	0.03788	0.02415	0.12775	0.01442	0.0345	0.0345	0.0306	0.08329	0.07262	0.0441	0.05413	0.04332	0.01345	0.02754	0.01471	0.01294	0.01034
ROR2_E112_F	9	ROR2_E112_F	19743897	NM_004560.2	ROR2	4920	93752153	112	Y	CACCCCTTTCTACGATGCGTC[CG]CTCCTCCTTCTCCCTGGCGCTTC	BDB, BDB1, NTRKR2	Homo sapiens receptor tyrosine kinase-like orphan receptor 2 (ROR2), mRNA.	receptor tyrosine kinase-like orphan receptor 2 precursor	cg25776538	ROR2_E112_F	0.01216	0.01241	0.01536	0.02159	0.01977	0.01432	0.02241	0.01848	0.02521	0.03656	0.02679	0.0143	0.01327	0.01101	0.00908	0.02138	0.01794	0.01485	0.01165	0.01646	0.00815	0.01072	0.01226	0.00962	0.01567	0.0164	0.01768	0.01177	0.01221	0.73472	0.65261	0.06939	0.3335	0.00736
ROR2_P317_R	9	ROR2_P317_R	19743897	NM_004560.2	ROR2	4920	93752582	-317	Y	GGCGGGTCTGCCCACGCAGGAGAGG[CG]CCCAGAGCGGGTGCCCCCGACT	BDB, BDB1, NTRKR2	Homo sapiens receptor tyrosine kinase-like orphan receptor 2 (ROR2), mRNA.	receptor tyrosine kinase-like orphan receptor 2 precursor	cg11653203	ROR2_P317_R	0.01173	0.01285	0.01388	0.0197	0.01526	0.01865	0.03454	0.02286	0.01282	0.04543	0.01807	0.02258	0.01931	0.01551	0.01617	0.02209	0.0237	0.01406	0.01864	0.02436	0.01304	0.01069	0.0166	0.01268	0.01304	0.01323	0.01841	0.02201	0.01773	0.02651	0.68016	0.11313	0.82189	0.0105
SCGB3A1_E55_R	5	SCGB3A1_E55_R	50363225	NM_052863.2	SCGB3A1	92304	179951038	55	Y	CTCACCGGAGCTGCAGGACAGGGCCA[CG]CAGAGCCCCAGGAGGGCGGCG	HIN1, HIN-1, LU105, UGRP2, PnSP-2, MGC87867	Homo sapiens secretoglobin, family 3A, member 1 (SCGB3A1), mRNA.	secretoglobin, family 3A, member 1	cg19421379	SCGB3A1_E55_R	0.03463	0.19573	0.04889	0.12334	0.23308	0.52879	0.33489	0.90612	0.12036	0.0401	0.04457	0.02196	0.02726	0.03541	0.05584	0.03206	0.02302	0.12004	0.02203	0.01927	0.04027	0.01323	0.02091	0.01255	0.05661	0.05591	0.02566	0.02194	0.02663	0.94548	0.79923	0.72282	0.9498	0.94462
SEMA3B_E96_F	3	SEMA3B_E96_F	54607087	NM_004636.2	SEMA3B	7869	50280140	96	N	GAGAGATGCTGCTGCGGAAGTCCT[CG]GTGGAGTGTGAGAAGGCAGC	SemA, SEMA5, SEMAA, semaV, LUCA-1, FLJ34863	Homo sapiens sema domain, immunoglobulin domain (Ig), short basic domain, secreted, (semaphorin) 3B (SEMA3B), transcript variant 1, mRNA.	semaphorin 3B isoform 1 precursor	cg25047248	SEMA3B_E96_F	0.23198	0.15407	0.34579	0.3303	0.25769	0.43295	0.35975	0.21887	0.10562	0.08166	0.06627	0.06552	0.11225	0.04821	0.0583	0.04617	0.12202	0.09512	0.02798	0.01986	0.02596	0.02586	0.04692	0.02701	0.04711	0.04046	0.05676	0.0437	0.07869	0.11921	0.52705	0.77337	0.10598	0.61908
SERPINE1_E189_R	7	SERPINE1_E189_R	10835158	NM_000602.1	SERPINE1	5054	100557361	189	Y	CGCTATTCCTCTATTTTCTTTTCCT[CG]GACCTGCAGCCTTGGGTCGACCCTGC	PAI, PAI1, PAI-1, PLANH1	Homo sapiens serpin peptidase inhibitor, clade E (nexin, plasminogen activator inhibitor type 1), member 1 (SERPINE1), mRNA.	plasminogen activator inhibitor-1	cg10678915	SERPINE1_E189_R	0.22511	0.11619	0.25982	0.16493	0.19491	0.33972	0.48662	0.18979	0.27226	0.13203	0.59622	0.25612	0.41819	0.19732	0.31634	0.28492	0.29282	0.48461	0.18387	0.29931	0.13482	0.1852	0.13714	0.12191	0.11684	0.09613	0.21599	0.2092	0.20674	0.02196	0.0426	0.53155	0.8048	0.44634
SEZ6L_P249_F	22	SEZ6L_P249_F	55956782	NM_021115.3	SEZ6L	23544	24895231	-249	Y	GCTCCCAGGACGCAAGGGGAATTGG[CG]TTAAACTTTGCAGGGCCGACGG	.	Homo sapiens seizure related 6 homolog (mouse)-like (SEZ6L), mRNA.	seizure related 6 homolog (mouse)-like precursor	cg20207331	SEZ6L_P249_F	0.03406	0.02701	0.04305	0.04428	0.0293	0.02831	0.03522	0.03384	0.02508	0.03358	0.03174	0.02506	0.05304	0.03771	0.02842	0.07294	0.04761	0.05305	0.02734	0.02394	0.01825	0.01648	0.01747	0.0172	0.01509	0.01246	0.03643	0.03799	0.01782	0.68775	0.36691	0.69477	0.68634	0.89365
SEZ6L_P299_F	22	SEZ6L_P299_F	55956782	NM_021115.3	SEZ6L	23544	24895181	-299	Y	TGGCCAGGCAGAGCTGCTGGGAG[CG]TCAGCAGGGAGAGAAAACGCTCG	.	Homo sapiens seizure related 6 homolog (mouse)-like (SEZ6L), mRNA.	seizure related 6 homolog (mouse)-like precursor	cg09131631	SEZ6L_P299_F	0.02207	0.02271	0.0221	0.02801	0.02651	0.02437	0.04152	0.02182	0.05466	0.0398	0.06144	0.03082	0.05907	0.05447	0.10528	0.12408	0.02294	0.02689	0.01942	0.02706	0.01803	0.03107	0.03758	0.02071	0.02434	0.02926	0.02328	0.0203	0.02095	0.18958	0.58468	0.8471	0.81174	0.74951
SFRP1_E398_R	8	SFRP1_E398_R	56117837	NM_003012.3	SFRP1	6422	41285739	398	Y	TGTCCGACTGGAAGCTCACGTAGTCGTACT[CG]CTGGCCGAGCCCACGGCCAGAAG	FRP, FRP1, FrzA, FRP-1, SARP2	Homo sapiens secreted frizzled-related protein 1 (SFRP1), mRNA.	secreted frizzled-related protein 1	cg27086426	SFRP1_E398_R	0.01987	0.01846	0.02078	0.02411	0.02112	0.02047	0.03038	0.01997	0.04155	0.03001	0.02377	0.01924	0.0326	0.02654	0.0648	0.04081	0.04038	0.06427	0.02801	0.0274	0.01818	0.01887	0.02407	0.01714	0.01854	0.02346	0.02396	0.01791	0.01197	0.90522	0.63794	0.00969	0.88815	0.91125
SFRP1_P157_F	8	SFRP1_P157_F	56117837	NM_003012.3	SFRP1	6422	41286294	-157	Y	GCGGGTTCGGTTTACTAGAACCAGA[CG]CGGCTCAACACCCCTTAAAAAACA	FRP, FRP1, FrzA, FRP-1, SARP2	Homo sapiens secreted frizzled-related protein 1 (SFRP1), mRNA.	secreted frizzled-related protein 1	cg15881237	SFRP1_P157_F	0.0241	0.01909	0.02019	0.02251	0.02109	0.02001	0.0226	0.01888	0.06425	0.02463	0.07545	0.01978	0.02092	0.02889	0.04765	0.04009	0.02483	0.02918	0.02234	0.02026	0.01616	0.01725	0.01821	0.01523	0.01627	0.02884	0.0244	0.02238	0.01306	0.92411	0.84517	0.01395	0.91817	0.93482
SGCE_E149_F	7	SGCE_E149_F	10835046	NM_003919.1	SGCE	8910	94123265	-359	Y	CTGTCAGCAAGAATGTGCCAGTGGTCG[CG]GGGCTCATCCTGCGTGTCCCCCG	ESG, DYT11	Homo sapiens sarcoglycan, epsilon (SGCE), mRNA.	sarcoglycan, epsilon	cg23616761	SGCE_E149_F	0.02045	0.02631	0.02023	0.02131	0.02479	0.02474	0.0354	0.02354	0.03812	0.04445	0.09626	0.02918	0.03811	0.03992	0.08924	0.03573	0.03774	0.06564	0.02702	0.02657	0.09998	0.16574	0.13339	0.1441	0.01547	0.03147	0.0306	0.03773	0.02615	0.01755	0.16746	0.0212	0.01475	0.29443
SHH_E328_F	7	SHH_E328_F	21071042	NM_000193.2	SHH	6469	155297400	328	Y	GATCTTCCCTTCATACCTTC[CG]CTGGCGCCTAGGGTCTTCTCGGCCAC	HHG1, HLP3, HPE3, SMMCI	Homo sapiens sonic hedgehog homolog (Drosophila) (SHH), mRNA.	sonic hedgehog preproprotein	cg02023134	SHH_E328_F	0.09638	0.10626	0.22013	0.09071	0.08406	0.11035	0.17258	0.09211	0.21377	0.17347	0.23631	0.18319	0.21848	0.20686	0.27991	0.28897	0.16851	0.1928	0.20005	0.31015	0.12258	0.11506	0.1073	0.11819	0.18724	0.13081	0.09384	0.09371	0.05759	0.08519	0.73692	0.87901	0.3797	0.88363
SLC22A3_E122_R	6	SLC22A3_E122_R	24497488	NM_021977.2	SLC22A3	6581	160689537	122	Y	CTGCTGTGCCTGACGGGCGTCACCTT[CG]CCTTCCTCTTCGTCGGCGTGGTCTTC	EMT, EMTH, OCT3	Homo sapiens solute carrier family 22 (extraneuronal monoamine transporter), member 3 (SLC22A3), mRNA.	solute carrier family 22 member 3	cg01037838	SLC22A3_E122_R	0.02955	0.02612	0.03251	0.04591	0.03517	0.02777	0.05809	0.04574	0.04382	0.03496	0.07297	0.08267	0.03895	0.07495	0.14668	0.11196	0.04528	0.08278	0.05774	0.12311	0.03521	0.02624	0.05181	0.04566	0.05848	0.06119	0.03011	0.02766	0.04007	0.01428	0.07716	0.84537	0.92218	0.91251
SLIT2_E111_R	4	SLIT2_E111_R	4759145	NM_004787.1	SLIT2	9353	19864444	111	Y	CACTCTGGGTTGCTAGCCCCGC[CG]GGCACTGGGCCTCAGACACTGCGCGGTT	SLIL3, Slit-2	Homo sapiens slit homolog 2 (Drosophila) (SLIT2), mRNA.	slit homolog 2	cg26860620	SLIT2_E111_R	0.0323	0.02573	0.03253	0.03018	0.03649	0.03137	0.03869	0.03289	0.08456	0.03309	0.03777	0.06465	0.07044	0.05765	0.05606	0.1093	0.07747	0.12232	0.02595	0.02667	0.02078	0.02212	0.0213	0.02643	0.0385	0.05138	0.0337	0.03368	0.02058	0.02005	0.76055	0.7258	0.03752	0.91367
SLIT2_P208_F	4	SLIT2_P208_F	4759145	NM_004787.1	SLIT2	9353	19864125	-208	Y	CCACTGGCATCGGATTTGCAGAAGCGTG[CG]TGGGATCAGAGGACCGCCCTC	SLIL3, Slit-2	Homo sapiens slit homolog 2 (Drosophila) (SLIT2), mRNA.	slit homolog 2	cg13875122	SLIT2_P208_F	0.03819	0.02895	0.02799	0.02886	0.03155	0.02828	0.03717	0.02505	0.20596	0.05386	0.14769	0.06002	0.09449	0.12258	0.07928	0.17334	0.04102	0.30444	0.02598	0.02787	0.02124	0.03096	0.02985	0.02708	0.06524	0.07962	0.03504	0.03578	0.02038	0.57269	0.76909	0.77858	0.0256	0.94254
SMO_E57_F	7	SMO_E57_F	34147561	NM_005631.3	SMO	6608	128616006	57	Y	TTGGGGAGTCGTGCATCCCGTTC[CG]GGCCTCCGCAGCCCAACATGGGC	Gx, SMOH	Homo sapiens smoothened homolog (Drosophila) (SMO), mRNA.	smoothened	cg13659980	SMO_E57_F	0.02422	0.01822	0.02132	0.02626	0.01784	0.01871	0.04456	0.03684	0.02387	0.03328	0.02444	0.02697	0.03043	0.03526	0.01953	0.0255	0.03834	0.02838	0.02174	0.0222	0.01695	0.01382	0.01485	0.016	0.01222	0.01422	0.03144	0.02753	0.0165	0.91201	0.53622	0.01953	0.01576	0.52962
SMO_P455_R	7	SMO_P455_R	34147561	NM_005631.3	SMO	6608	128615494	-455	Y	CCGAGTCTCTCCTTGCAGGTC[CG]GCCCACGATTTCCACTCATCTC	Gx, SMOH	Homo sapiens smoothened homolog (Drosophila) (SMO), mRNA.	smoothened	cg23925992	SMO_P455_R	0.0378	0.0382	0.03462	0.04397	0.03833	0.03956	0.03529	0.02965	0.08216	0.03927	0.04217	0.02471	0.04606	0.0519	0.04043	0.07013	0.03071	0.07316	0.02219	0.02508	0.02498	0.02075	0.02748	0.02257	0.02372	0.09368	0.03834	0.03422	0.11125	0.95786	0.89599	0.92077	0.53781	0.55489
SOX1_P1018_R	13	SOX1_P1018_R	30179899	NM_005986.2	SOX1	6656	111768896	-1018	Y	CACGACGATCCTTTCTTAGTCTT[CG]CTTTTCAACCCAATCGTTAATCATT	.	Homo sapiens SRY (sex determining region Y)-box 1 (SOX1), mRNA.	SRY (sex determining region Y)-box 1	cg14311093	SOX1_P1018_R	0.04564	0.03366	0.0404	0.0497	0.03166	0.03895	0.05517	0.04106	0.04179	0.04475	0.04099	0.04724	0.04658	0.06232	0.03256	0.03973	0.06015	0.04405	0.03013	0.03955	0.02395	0.02428	0.02808	0.02113	0.03528	0.04895	0.03945	0.04016	0.02555	0.84113	0.66429	0.91992	0.85937	0.72224
SOX1_P294_F	13	SOX1_P294_F	30179899	NM_005986.2	SOX1	6656	111769620	-294	Y	GGGCCGGGCCCAGCGCACCGCTCC[CG]GCCCCAAAAGCGGAGCTGCAACTT	.	Homo sapiens SRY (sex determining region Y)-box 1 (SOX1), mRNA.	SRY (sex determining region Y)-box 1	cg23071766	SOX1_P294_F	0.05298	0.03416	0.03521	0.03295	0.03857	0.04586	0.03497	0.03167	0.10568	0.04075	0.10387	0.02793	0.10676	0.13139	0.05308	0.10269	0.19338	0.09203	0.03625	0.03339	0.02655	0.04218	0.03634	0.02634	0.03886	0.0756	0.03415	0.03663	0.02179	0.69013	0.61153	0.92811	0.93914	0.91758
SOX17_P287_R	8	SOX17_P287_R	31077196	NM_022454.2	SOX17	64321	55532761	-287	Y	TTCATCTAAACGACCTTGGGCAAGTA[CG]TCGATTCCAAGGTACAATCAGCCC	FLJ22252	Homo sapiens SRY (sex determining region Y)-box 17 (SOX17), mRNA.	SRY-box 17	cg19346665	SOX17_P287_R	0.02308	0.01972	0.0206	0.02402	0.0226	0.0253	0.07974	0.02157	0.26166	0.1212	0.66665	0.16505	0.29589	0.20418	0.33903	0.32411	0.09533	0.43932	0.02381	0.02856	0.18018	0.03938	0.02818	0.03696	0.12461	0.2074	0.04182	0.03199	0.02758	0.95855	0.78464	0.9498	0.84509	0.93103
SOX17_P303_F	8	SOX17_P303_F	31077196	NM_022454.2	SOX17	64321	55532745	-303	Y	GAATGGACGCTCGGTATGTTCATCTAAA[CG]ACCTTGGGCAAGTACGTCGATTC	FLJ22252	Homo sapiens SRY (sex determining region Y)-box 17 (SOX17), mRNA.	SRY-box 17	cg09626193	SOX17_P303_F	0.17705	0.13474	0.1187	0.11679	0.1142	0.1415	0.10476	0.10204	0.17922	0.09006	0.43253	0.15078	0.21733	0.35005	0.2439	0.28163	0.14573	0.31275	0.11086	0.0778	0.12714	0.117	0.11671	0.10556	0.13217	0.12259	0.16921	0.14061	0.09611	0.91393	0.81359	0.90128	0.77629	0.89635
SOX2_P546_F	3	SOX2_P546_F	29826338	NM_003106.2	SOX2	6657	182911870	-546	Y	AAGGTAAGAGAGGAGAGCGGAAGAG[CG]CAGTACGGGAGCGGCACCAGAGG	ANOP3, MGC2413	Homo sapiens SRY (sex determining region Y)-box 2 (SOX2), mRNA.	sex-determining region Y-box 2	cg18036037	SOX2_P546_F	0.03013	0.02884	0.03019	0.03311	0.02816	0.02908	0.02967	0.02254	0.06473	0.03139	0.04073	0.03096	0.03635	0.12543	0.04939	0.07016	0.16949	0.09069	0.10247	0.01981	0.1009	0.25471	0.1315	0.08659	0.04421	0.03923	0.04194	0.03474	0.02827	0.92207	0.7297	0.30007	0.91792	0.9245
SPARC_E50_R	5	SPARC_E50_R	48675809	NM_003118.2	SPARC	6678	151046660	50	Y	GGCAGGCGGCAGGCAGAGCGCGCTCTC[CG]GGCAGTCTGAAGGACCGCG	ON	Homo sapiens secreted protein, acidic, cysteine-rich (osteonectin) (SPARC), mRNA.	secreted protein, acidic, cysteine-rich (osteonectin)	cg03769306	SPARC_E50_R	0.02665	0.02624	0.04868	0.05015	0.04196	0.04197	0.03044	0.01869	0.06633	0.10292	0.02873	0.02494	0.02812	0.02636	0.01574	0.03838	0.03038	0.03073	0.02713	0.01826	0.03105	0.02353	0.02896	0.04764	0.05509	0.08788	0.07682	0.08643	0.10531	0.82939	0.34325	0.52068	0.62647	0.857
ST6GAL1_P528_F	3	ST6GAL1_P528_F	27765090	NM_173216.1	ST6GAL1	6480	188130682	-528	Y	GCCGGTAGCAGAGACCGGGTGTACAGCACC[CG]CATGTTAGGACCAAAAGCCGGACACTG	CD75, SIAT1, ST6GalI, MGC48859, ST6Gal I	Homo sapiens ST6 beta-galactosamide alpha-2,6-sialyltranferase 1 (ST6GAL1), transcript variant 1, mRNA.	sialyltransferase 1 isoform a	cg27158598	ST6GAL1_P528_F	0.02357	0.0598	0.02981	0.08891	0.05145	0.11552	0.0406	0.03053	0.01967	0.02901	0.03523	0.02373	0.02725	0.02236	0.026	0.0553	0.03246	0.03287	0.06941	0.02707	0.02444	0.02622	0.04233	0.03834	0.02605	0.0564	0.0232	0.02576	0.07535	0.7434	0.80173	0.92869	0.83791	0.50334
TAL1_E122_F	1	TAL1_E122_F	4507362	NM_003189.1	TAL1	6886	47467908	122	Y	CCGACAGGCTGTCTGGAACATTTT[CG]AACCCTCCAACTGGGATCGGTCTGGTT	SCL, TCL5, tal-1	Homo sapiens T-cell acute lymphocytic leukemia 1 (TAL1), mRNA.	T-cell acute lymphocytic leukemia 1	cg00875272	TAL1_E122_F	0.03207	0.02181	0.03174	0.0323	0.02249	0.03142	0.03302	0.02049	0.03162	0.02327	0.03112	0.02028	0.04398	0.05066	0.02514	0.03507	0.04014	0.0449	0.12033	0.02465	0.084	0.17425	0.06801	0.06913	0.10618	0.06933	0.05342	0.04835	0.02968	0.45112	0.58453	0.87265	0.81582	0.86182
TAL1_P594_F	1	TAL1_P594_F	4507362	NM_003189.1	TAL1	6886	47468624	-594	Y	TCACACATCGAAGTCTTGGATTAACTG[CG]AAGGCCTCCTTCTATTTGCCGCGGCTT	SCL, TCL5, tal-1	Homo sapiens T-cell acute lymphocytic leukemia 1 (TAL1), mRNA.	T-cell acute lymphocytic leukemia 1	cg13537642	TAL1_P594_F	0.03104	0.02766	0.03157	0.03752	0.02238	0.03195	0.07099	0.0354	0.16919	0.04352	0.12054	0.05084	0.10531	0.14622	0.13783	0.16703	0.0996	0.2209	0.23343	0.25266	0.25354	0.25928	0.16851	0.10902	0.25715	0.1479	0.05436	0.05583	0.05626	0.91771	0.83863	0.95719	0.94119	0.94153
TCF4_P175_R	18	TCF4_P175_R	4507398	NM_003199.1	TCF4	6925	51406615	-175	Y	TCGGGCAGGCTAGGATGCATCCCCCT[CG]CACCCACCCCGAGGGGAAAAAA	E2-2, ITF2, SEF2, SEF2-1, SEF2-1A, SEF2-1B	Homo sapiens transcription factor 4 (TCF4), mRNA.	transcription factor 4 isoform b	cg19706341	TCF4_P175_R	0.08395	0.06186	0.07895	0.0778	0.06261	0.04503	0.13895	0.09112	0.04874	0.09389	0.07866	0.06281	0.05096	0.05403	0.05768	0.04182	0.0617	0.05389	0.07628	0.07094	0.0271	0.03601	0.04522	0.02995	0.02886	0.0381	0.07549	0.06348	0.03552	0.70822	0.1661	0.77555	0.28003	0.83932
TCF4_P317_F	18	TCF4_P317_F	4507398	NM_003199.1	TCF4	6925	51406757	-317	Y	CCTGAACAGTTCAGTTTTTGCC[CG]TTGCATCCCTCGGAGGCACTTTGAAA	E2-2, ITF2, SEF2, SEF2-1, SEF2-1A, SEF2-1B	Homo sapiens transcription factor 4 (TCF4), mRNA.	transcription factor 4 isoform b	cg06256989	TCF4_P317_F	0.06801	0.06098	0.07467	0.05595	0.06602	0.06056	0.07082	0.08507	0.09965	0.10448	0.10373	0.06869	0.07411	0.09949	0.03898	0.05015	0.08877	0.07165	0.03275	0.10201	0.03817	0.06399	0.10779	0.04774	0.15928	0.08584	0.06666	0.05654	0.04905	0.84804	0.72202	0.88631	0.92796	0.91661
TERT_P360_R	5	TERT_P360_R	38201701	NM_198255.1	TERT	7015	1348519	-360	Y	CGAGGGCCCCAGCGGAGAGAGGT[CG]AATCGGCCTAGGCTGTGGG	TP2, TRT, EST2, TCS1, hEST2	Homo sapiens telomerase reverse transcriptase (TERT), transcript variant 2, mRNA.	telomerase reverse transcriptase isoform 2	cg17903235	TERT_P360_R	0.03054	0.02541	0.02772	0.03878	0.03234	0.03895	0.04579	0.02105	0.03328	0.03677	0.02591	0.03779	0.02827	0.03257	0.03372	0.03787	0.04396	0.03659	0.01752	0.0235	0.02168	0.02412	0.02574	0.0222	0.02752	0.04078	0.04144	0.03269	0.03606	0.58622	0.65884	0.97048	0.90368	0.93036
TFAP2C_E260_F	20	TFAP2C_E260_F	39812473	NM_003222.3	TFAP2C	7022	54638025	260	Y	CGGACGCCATGTTGTGGAAAATAAC[CG]ATAATGTCAAGTACGAAGAGGACTGC	ERF1, TFAP2G, hAP-2g, AP2-GAMMA	Homo sapiens transcription factor AP-2 gamma (activating enhancer binding protein 2 gamma) (TFAP2C), mRNA.	transcription factor AP-2 gamma	cg13061291	TFAP2C_E260_F	0.02315	0.02063	0.01942	0.02506	0.01861	0.01702	0.02805	0.02286	0.03948	0.03152	0.02424	0.02356	0.02873	0.04412	0.0532	0.03094	0.03115	0.05128	0.01847	0.02627	0.01634	0.01854	0.01695	0.01647	0.01843	0.02912	0.02216	0.02173	0.01778	0.01062	0.05619	0.00978	0.00753	0.01547
TFAP2C_P765_F	20	TFAP2C_P765_F	39812473	NM_003222.3	TFAP2C	7022	54637000	-765	Y	GGCCCGCCAGAGGCAGCTGCAGAGCCGG[CG]TTCCGCAGGGCAGGGCAGGG	ERF1, TFAP2G, hAP-2g, AP2-GAMMA	Homo sapiens transcription factor AP-2 gamma (activating enhancer binding protein 2 gamma) (TFAP2C), mRNA.	transcription factor AP-2 gamma	cg25369162	TFAP2C_P765_F	0.03376	0.02912	0.03192	0.03927	0.03292	0.03597	0.03357	0.02162	0.04512	0.026	0.03975	0.02317	0.02731	0.02573	0.02152	0.02761	0.0352	0.04342	0.02605	0.02733	0.01993	0.0263	0.0176	0.01566	0.06453	0.06616	0.04064	0.03532	0.03619	0.05501	0.51187	0.02297	0.82938	0.6109
TFPI2_P152_R	7	TFPI2_P152_R	31543803	NM_006528.2	TFPI2	7980	93358153	-152	Y	TGTGTAAGAGGGAGAGGAATTCCC[CG]CCAAGTTGAAAAGTTGAACCTGCCT	PP5, TFPI-2	Homo sapiens tissue factor pathway inhibitor 2 (TFPI2), mRNA.	tissue factor pathway inhibitor 2	cg12005526	TFPI2_P152_R	0.06439	0.04777	0.04635	0.04659	0.05585	0.053	0.1021	0.063	0.09675	0.09849	0.09308	0.09043	0.1679	0.06334	0.12561	0.13929	0.11145	0.14873	0.06447	0.11165	0.13248	0.06191	0.06291	0.05302	0.06599	0.05404	0.06098	0.05385	0.04857	0.02808	0.04234	0.14501	0.05837	0.85555
TFPI2_P9_F	7	TFPI2_P9_F	31543803	NM_006528.2	TFPI2	7980	93358010	-9	Y	GAGGTGCGCGGCTTTCTGCTCCAGG[CG]GCCCGGGTGCCCGCTTTATGCGGGG	PP5, TFPI-2	Homo sapiens tissue factor pathway inhibitor 2 (TFPI2), mRNA.	tissue factor pathway inhibitor 2	cg16934178	TFPI2_P9_F	0.05497	0.04154	0.04054	0.03249	0.03827	0.03821	0.0474	0.04048	0.05106	0.03605	0.0426	0.03661	0.05396	0.07219	0.0368	0.06886	0.05325	0.07564	0.04241	0.0454	0.0308	0.02862	0.03782	0.03475	0.03414	0.04034	0.04683	0.04583	0.02968	0.02822	0.03445	0.03838	0.028	0.92538
TGFB2_E226_R	1	TGFB2_E226_R	4507462	NM_003238.1	TGFB2	7042	216586717	226	Y	TTTCTGATCCTGCATCTGGTCACGGT[CG]CGCTCAGCCTGTCTACCTGCAGCACACT	MGC116892, TGF-beta2	Homo sapiens transforming growth factor, beta 2 (TGFB2), mRNA.	transforming growth factor, beta 2	cg20490551	TGFB2_E226_R	0.04229	0.04727	0.03837	0.04152	0.05021	0.04946	0.08383	0.07174	0.09012	0.13013	0.1828	0.05149	0.15676	0.08886	0.08976	0.14	0.04712	0.09063	0.03672	0.02714	0.03665	0.02944	0.03885	0.0411	0.0521	0.12201	0.02991	0.0327	0.02569	0.02405	0.05193	0.49602	0.06873	0.93053
TGFBI_P31_R	5	TGFBI_P31_R	4507466	NM_000358.1	TGFBI	7045	135392566	-31	Y	GCTTACTTAACCTGGCCCGGGCGG[CG]GAGGCGCTCTCACTTCCCTGGAGCC	CSD, CDB1, CDG2, CSD1, CSD2, CSD3, LCD1, BIGH3, CDGG1	Homo sapiens transforming growth factor, beta-induced, 68kDa (TGFBI), mRNA.	transforming growth factor, beta-induced, 68kDa	cg07852148	TGFBI_P31_R	0.01809	0.02008	0.02331	0.02314	0.0225	0.02184	0.03172	0.01881	0.05015	0.02462	0.04637	0.02101	0.02027	0.08171	0.0387	0.16319	0.02167	0.06917	0.03551	0.02267	0.01653	0.02643	0.01735	0.02018	0.02486	0.0306	0.02216	0.01935	0.01449	0.01721	0.02447	0.30008	0.01801	0.91801
THBS1_E207_R	15	THBS1_E207_R	40317625	NM_003246.2	THBS1	7057	37660779	207	Y	CCGGGACATCCACCTGGAG[CG]CTGAGGCTTCAGTCCCTCTGGTGGACC	TSP, THBS, TSP1	Homo sapiens thrombospondin 1 (THBS1), mRNA.	thrombospondin 1 precursor	cg08811261	THBS1_E207_R	0.02103	0.01429	0.01948	0.02343	0.0207	0.0192	0.02996	0.0159	0.02812	0.01336	0.01787	0.0167	0.01867	0.02121	0.0329	0.02136	0.02102	0.02615	0.01603	0.02282	0.01897	0.01344	0.01891	0.01889	0.01269	0.0179	0.03107	0.025	0.02767	0.01242	0.05426	0.01323	0.01601	0.01768
THBS1_P500_F	15	THBS1_P500_F	40317625	NM_003246.2	THBS1	7057	37660072	-500	Y	GTGGAGGAGAGTCAGCGAGGGCC[CG]AGGGGCAGGTACTTTAACGAATG	TSP, THBS, TSP1	Homo sapiens thrombospondin 1 (THBS1), mRNA.	thrombospondin 1 precursor	cg06698640	THBS1_P500_F	0.02522	0.0245	0.02113	0.02386	0.02641	0.02653	0.0292	0.02347	0.01778	0.02816	0.0313	0.0227	0.02098	0.023	0.02192	0.03216	0.03042	0.02498	0.01881	0.02693	0.02042	0.01662	0.02468	0.01961	0.02088	0.02258	0.02451	0.02861	0.0143	0.01833	0.03046	0.02052	0.02122	0.0157
THY1_P149_R	11	THY1_P149_R	19923361	NM_006288.2	THY1	7070	118799239	-149	Y	GGAAGGAAGAGAAGGCGGTCC[CG]CATTGGTGTGAGAGTGGCAGG	CD90	Homo sapiens Thy-1 cell surface antigen (THY1), mRNA.	Thy-1 cell surface antigen	cg18809507	THY1_P149_R	0.10106	0.05836	0.07454	0.06651	0.07184	0.07605	0.05451	0.03881	0.0524	0.0279	0.04959	0.04744	0.07616	0.06625	0.07062	0.12037	0.07259	0.06432	0.06899	0.03573	0.10486	0.0862	0.06034	0.05849	0.05265	0.06497	0.10567	0.09048	0.0701	0.73036	0.69382	0.88377	0.86662	0.8374
THY1_P20_R	11	THY1_P20_R	19923361	NM_006288.2	THY1	7070	118799110	-20	Y	CCGGTTGCTGCACCCAGCTCGGAGCC[CG]CAGTTTTCACCGGGGATGGAG	CD90	Homo sapiens Thy-1 cell surface antigen (THY1), mRNA.	Thy-1 cell surface antigen	cg11980653	THY1_P20_R	0.19287	0.15354	0.15592	0.15124	0.15869	0.19252	0.09324	0.121	0.21094	0.1287	0.25069	0.24049	0.24692	0.24268	0.25237	0.25036	0.26256	0.25171	0.13827	0.13312	0.15116	0.15379	0.17401	0.1576	0.16208	0.15213	0.21071	0.21058	0.2005	0.33883	0.11858	0.71339	0.69892	0.80394
TIAM1_P117_F	21	TIAM1_P117_F	4507500	NM_003253.1	TIAM1	7074	31853278	-117	Y	AACCCGCTCGTGGTCTGCCAAT[CG]GAGCTGTCAGGGCCCCTCCGCC	.	Homo sapiens T-cell lymphoma invasion and metastasis 1 (TIAM1), mRNA.	T-cell lymphoma invasion and metastasis 1	cg06524895	TIAM1_P117_F	0.01817	0.01354	0.01944	0.02211	0.01927	0.02388	0.02261	0.01724	0.0121	0.0172	0.0182	0.0125	0.01357	0.01618	0.01347	0.02052	0.01888	0.01521	0.01546	0.01445	0.02693	0.0455	0.01054	0.01196	0.02042	0.01644	0.02706	0.02162	0.01403	0.55133	0.89077	0.02409	0.01657	0.87658
TIAM1_P188_R	21	TIAM1_P188_R	4507500	NM_003253.1	TIAM1	7074	31853349	-188	Y	GGAGCCCGTGGGAAACCGAGCTC[CG]ATTGGGCCGCCTGACAATCGC	.	Homo sapiens T-cell lymphoma invasion and metastasis 1 (TIAM1), mRNA.	T-cell lymphoma invasion and metastasis 1	cg02217293	TIAM1_P188_R	0.01587	0.01282	0.01447	0.01602	0.01674	0.01766	0.02255	0.01825	0.02162	0.02708	0.01383	0.01383	0.01609	0.01628	0.01149	0.03983	0.01707	0.02148	0.02007	0.01816	0.05657	0.01017	0.01255	0.01262	0.0131	0.03694	0.01942	0.01363	0.01826	0.53856	0.86831	0.01062	0.01023	0.64671
TIMP2_P267_F	17	TIMP2_P267_F	89043088	XM_941104.1	TIMP2	7077	74433334	-267	Y	GGTCCCCGCTGCGTGGCCTTCTG[CG]CCCGGGGTCCCTGACTCAGCGCG	.	PREDICTED: Homo sapiens TIMP metallopeptidase inhibitor 2 (TIMP2), mRNA.	similar to Metalloproteinase inhibitor 2 precursor (TIMP-2) (Tissue inhibitor of metalloproteinases-2) (CSC-21K)	cg27235002	TIMP2_P267_F	0.02444	0.01992	0.02196	0.02497	0.02396	0.02275	0.05154	0.02995	0.05289	0.03057	0.04009	0.05503	0.02573	0.02735	0.06111	0.02705	0.03173	0.04901	0.02509	0.0248	0.02223	0.05721	0.01945	0.01628	0.01784	0.03501	0.02838	0.02279	0.01382	0.03331	0.18469	0.64682	0.58693	0.3397
TIMP3_seq_7_S38_F	22	TIMP3_seq_7_S38_F	75905820	NM_000362.4	TIMP3	7078	31527437	.	Y	GAGGGCTCCGCTCCGAGGACCCAG[CG]GCAAGCACCGGTCCCGGGC	SFD, K222, K222TA2, HSMRK222	Homo sapiens TIMP metallopeptidase inhibitor 3 (Sorsby fundus dystrophy, pseudoinflammatory) (TIMP3), mRNA.	tissue inhibitor of metalloproteinase 3 precursor	cg04421373	TIMP3_seq_7_S38_F	0.03843	0.02502	0.09515	0.03742	0.04271	0.04029	0.03422	0.02148	0.02858	0.02805	0.03247	0.01723	0.02231	0.02132	0.02904	0.0397	0.03101	0.03828	0.01658	0.01974	0.01622	0.01657	0.0166	0.01044	0.01732	0.02781	0.02684	0.02326	0.01685	0.01905	0.12702	0.02404	0.36206	0.65025
TJP1_P326_R	15	TJP1_P326_R	28416401	NM_175610.1	TJP1	7082	27902324	-326	Y	CATGCATGAGTGCGGCTGGAAAGGC[CG]GCAGAGCCGATACCCGACAGTTGTTT	ZO-1, DKFZp686M05161	Homo sapiens tight junction protein 1 (zona occludens 1) (TJP1), transcript variant 2, mRNA.	tight junction protein 1 isoform b	cg07003973	TJP1_P326_R	0.04049	0.02991	0.02558	0.03556	0.03177	0.03336	0.03704	0.02832	0.03732	0.02502	0.0332	0.04864	0.05043	0.08219	0.03071	0.07328	0.03891	0.06439	0.0229	0.03995	0.02785	0.02443	0.03045	0.02376	0.02226	0.02806	0.03578	0.0291	0.01889	0.02564	0.03042	0.01922	0.01639	0.02637
TJP1_P390_F	15	TJP1_P390_F	28416401	NM_175610.1	TJP1	7082	27902388	-390	Y	AAACAGCATGGTCACGGCTGTCAC[CG]CGTGCCTCGGCGTTGTTCCCACGGA	ZO-1, DKFZp686M05161	Homo sapiens tight junction protein 1 (zona occludens 1) (TJP1), transcript variant 2, mRNA.	tight junction protein 1 isoform b	cg10264754	TJP1_P390_F	0.02657	0.02382	0.02404	0.02715	0.02588	0.02321	0.03566	0.0335	0.08547	0.02538	0.05855	0.03328	0.03623	0.04859	0.03499	0.05929	0.07838	0.04589	0.02399	0.02328	0.01912	0.0187	0.02014	0.016	0.02699	0.02738	0.02585	0.02162	0.01786	0.01421	0.02377	0.03067	0.02672	0.01897
TJP2_P330_R	9	TJP2_P330_R	42518069	NM_004817.2	TJP2	9414	70978579	-330	Y	GCGGACAGTCGGGCCAGCAG[CG]CCCGGAGCTCACTCCAGGTCTCC	ZO2, X104, ZO-2, MGC26306	Homo sapiens tight junction protein 2 (zona occludens 2) (TJP2), transcript variant 1, mRNA.	tight junction protein 2 (zona occludens 2) isoform 1	cg04003500	TJP2_P330_R	0.01183	0.01128	0.01449	0.01692	0.01707	0.01446	0.02554	0.01279	0.00998	0.0143	0.01152	0.01188	0.01346	0.01425	0.01057	0.01205	0.01348	0.01073	0.01115	0.0153	0.0097	0.00822	0.0093	0.00882	0.00751	0.01304	0.01564	0.01221	0.01006	0.0085	0.02194	0.00878	0.00978	0.92966
TJP2_P518_F	9	TJP2_P518_F	42518069	NM_004817.2	TJP2	9414	70978391	-518	Y	GCTGAGAAATGTGGGGTACAAGGC[CG]TGTATGTGTTGGTTAGCCGGG	ZO2, X104, ZO-2, MGC26306	Homo sapiens tight junction protein 2 (zona occludens 2) (TJP2), transcript variant 1, mRNA.	tight junction protein 2 (zona occludens 2) isoform 1	cg16782205	TJP2_P518_F	0.20155	0.16826	0.18093	0.18237	0.15539	0.22096	0.07454	0.05126	0.0813	0.04954	0.03982	0.02694	0.0431	0.02952	0.03649	0.04032	0.01773	0.02499	0.11222	0.12327	0.06112	0.06312	0.08962	0.10274	0.2453	0.20836	0.12693	0.13467	0.16474	0.04736	0.0267	0.14415	0.06421	0.93273
TMEFF1_E180_R	9	TMEFF1_E180_R	29568104	NM_003692.2	TMEFF1	8577	102275718	180	Y	CTCCGCTCGCCTTCTGCTGCTACA[CG]TCGGTGCTTCTGCTCTTCGCCTTCTCTCT	orf, H7365, C9orf2	Homo sapiens transmembrane protein with EGF-like and two follistatin-like domains 1 (TMEFF1), mRNA.	transmembrane protein with EGF-like and two follistatin-like domains 1	cg00965425	TMEFF1_E180_R	0.0264	0.0227	0.02646	0.03073	0.02761	0.02981	0.03032	0.02154	0.01531	0.03258	0.02157	0.0202	0.0251	0.02841	0.01894	0.023	0.02271	0.02582	0.01956	0.01623	0.01562	0.01398	0.0172	0.01522	0.01371	0.01506	0.02892	0.02507	0.01816	0.01396	0.03469	0.01612	0.02111	0.02027
TMEFF1_P234_F	9	TMEFF1_P234_F	29568104	NM_003692.2	TMEFF1	8577	102275304	-234	Y	GGACACAAAGGGAAGGCGAGGAGG[CG]AGCAAGAGGCTGGGCCTGCCT	orf, H7365, C9orf2	Homo sapiens transmembrane protein with EGF-like and two follistatin-like domains 1 (TMEFF1), mRNA.	transmembrane protein with EGF-like and two follistatin-like domains 1	cg24890679	TMEFF1_P234_F	0.01951	0.01333	0.01735	0.01997	0.01741	0.01705	0.02878	0.02136	0.02423	0.02886	0.02848	0.01615	0.01795	0.03869	0.01439	0.09347	0.0321	0.02776	0.02427	0.02002	0.0133	0.01623	0.0326	0.03099	0.02303	0.05833	0.02303	0.01682	0.01637	0.01503	0.5548	0.06326	0.07746	0.01545
TMEFF2_E94_R	2	TMEFF2_E94_R	12383050	NM_016192.2	TMEFF2	23671	192767795	94	Y	GGAAGCCGGAGGACAGGAGGAGA[CG]GGAGTCCAGGGGCAGACGA	TR, HPP1, TPEF, TENB2	Homo sapiens transmembrane protein with EGF-like and two follistatin-like domains 2 (TMEFF2), mRNA.	transmembrane protein with EGF-like and two follistatin-like domains 2	cg10026428	TMEFF2_E94_R	0.01692	0.01533	0.01843	0.01956	0.01849	0.01848	0.02145	0.01697	0.01401	0.02436	0.01429	0.01198	0.01485	0.02921	0.01643	0.01603	0.01561	0.0388	0.0244	0.01284	0.01212	0.0156	0.01352	0.01231	0.01639	0.01272	0.02509	0.02413	0.01469	0.96832	0.86242	0.21462	0.2546	0.95627
TMEFF2_P152_R	2	TMEFF2_P152_R	12383050	NM_016192.2	TMEFF2	23671	192768041	-152	Y	GAGGTGCAAGGATGCAAGGAGGAGG[CG]GCCGCGGAAGCCACAGATGGG	TR, HPP1, TPEF, TENB2	Homo sapiens transmembrane protein with EGF-like and two follistatin-like domains 2 (TMEFF2), mRNA.	transmembrane protein with EGF-like and two follistatin-like domains 2	cg10348923	TMEFF2_P152_R	0.14284	0.1298	0.11653	0.1257	0.14542	0.13604	0.09296	0.11926	0.08248	0.04871	0.11203	0.10438	0.12364	0.13788	0.13973	0.15617	0.15102	0.17815	0.08276	0.08217	0.09888	0.0879	0.10438	0.0717	0.06035	0.0619	0.19884	0.18272	0.09742	0.84431	0.77684	0.91678	0.72167	0.84609
TNFRSF10C_E109_F	8	TNFRSF10C_E109_F	22547120	NM_003841.2	TNFRSF10C	8794	23016488	109	Y	AGGGGTGAAGGAGCGCTTCCTAC[CG]TTAGGGAACTCTGGGGACAG	LIT, DCR1, TRID, CD263, TRAILR3	Homo sapiens tumor necrosis factor receptor superfamily, member 10c, decoy without an intracellular domain (TNFRSF10C), mRNA.	tumor necrosis factor receptor superfamily, member 10c precursor	cg05937208	TNFRSF10C_E109_F	0.03121	0.04228	0.05307	0.03959	0.04323	0.04436	0.08397	0.04047	0.03898	0.02796	0.05185	0.0323	0.03269	0.06639	0.06301	0.05143	0.03228	0.07886	0.12448	0.02667	0.02022	0.03839	0.03661	0.02608	0.08066	0.04231	0.03938	0.03697	0.04418	0.17461	0.84408	0.30623	0.8892	0.54134
TNFRSF10C_P7_F	8	TNFRSF10C_P7_F	22547120	NM_003841.2	TNFRSF10C	8794	23016372	-7	Y	GGGTATAAATTCAGAGGCGCTGCGCTC[CG]ATTCTGGCAGTGCAGCTGTGGG	LIT, DCR1, TRID, CD263, TRAILR3	Homo sapiens tumor necrosis factor receptor superfamily, member 10c, decoy without an intracellular domain (TNFRSF10C), mRNA.	tumor necrosis factor receptor superfamily, member 10c precursor	cg23831143	TNFRSF10C_P7_F	0.15542	0.13916	0.15354	0.14863	0.16293	0.23445	0.08136	0.047	0.06614	0.03103	0.04811	0.05541	0.05412	0.06671	0.0569	0.06073	0.06691	0.0668	0.06632	0.04095	0.0601	0.05707	0.07002	0.04936	0.13943	0.10415	0.09535	0.08818	0.08823	0.65981	0.76244	0.33195	0.87084	0.48105
TP73_P945_F	1	TP73_P945_F	4885644	NM_005427.1	TP73	7161	3558044	-945	Y	GTGTCGCTGGCCGGTAGAGAGCTT[CG]GCCTGACCTAGCGCAGGTCTGG	P73	Homo sapiens tumor protein p73 (TP73), mRNA.	tumor protein p73	cg21323562	TP73_P945_F	0.02726	0.02201	0.03169	0.03193	0.02755	0.03326	0.02482	0.01863	0.09261	0.02471	0.04255	0.03289	0.03858	0.04782	0.03719	0.04838	0.0448	0.08417	0.04447	0.02047	0.03595	0.03369	0.04099	0.02224	0.05409	0.04881	0.03894	0.03239	0.03639	0.29032	0.62231	0.80361	0.84481	0.87143
TPEF_seq_44_S36_F	2	TPEF_seq_44_S36_F	12383050	NM_016192.2	TMEFF2	23671	192767447	442	Y	AGCAGCCAGCAAAAGCCCT[CG]CAAAGTGTCCAGCTGCTGCACTGCCGCGGG	TR, HPP1, TPEF, TENB2	Homo sapiens transmembrane protein with EGF-like and two follistatin-like domains 2 (TMEFF2), mRNA.	transmembrane protein with EGF-like and two follistatin-like domains 2	cg25278465	TPEF_seq_44_S36_F	0.01717	0.01652	0.02245	0.0233	0.02245	0.02236	0.03064	0.01659	0.02212	0.03004	0.01617	0.02022	0.02344	0.02134	0.01307	0.0196	0.01944	0.02131	0.0165	0.01842	0.01048	0.01128	0.01204	0.01278	0.01345	0.01803	0.02304	0.01964	0.01168	0.79501	0.45447	0.13162	0.44934	0.5718
TPEF_seq_44_S88_R	2	TPEF_seq_44_S88_R	12383050	NM_016192.2	TMEFF2	23671	192767395	494	Y	GTAGGGAAAGCAGCGAGCTTCACCGGG[CG]GGCTACGATGAGTAGCATGACGG	TR, HPP1, TPEF, TENB2	Homo sapiens transmembrane protein with EGF-like and two follistatin-like domains 2 (TMEFF2), mRNA.	transmembrane protein with EGF-like and two follistatin-like domains 2	cg09698887	TPEF_seq_44_S88_R	0.03786	0.03045	0.04469	0.03161	0.03101	0.05173	0.03363	0.02385	0.06428	0.02853	0.0431	0.02689	0.05811	0.08958	0.04572	0.05557	0.10022	0.09868	0.02277	0.01713	0.01891	0.01573	0.02214	0.02023	0.04426	0.06068	0.04389	0.03917	0.02332	0.9597	0.86938	0.95055	0.93684	0.931
TUSC3_E29_R	8	TUSC3_E29_R	30410789	NM_178234.1	TUSC3	7991	15442130	29	Y	CAGGTCTTCTCCCGGTGAAC[CG]GATGCTCTGTCAGTCTCCTCCTCTGCGTC	N33, OST3A, D8S1992, MGC13453	Homo sapiens tumor suppressor candidate 3 (TUSC3), transcript variant 2, mRNA.	tumor suppressor candidate 3 isoform b	cg10249582	TUSC3_E29_R	0.03246	0.02984	0.03001	0.03111	0.03627	0.03204	0.04792	0.03697	0.1604	0.03079	0.23918	0.02935	0.11868	0.19362	0.13946	0.10568	0.15069	0.11308	0.05786	0.02736	0.16475	0.02057	0.02237	0.02893	0.03881	0.07428	0.03125	0.03232	0.02023	0.01988	0.0633	0.08768	0.04404	0.93619
TUSC3_P85_R	8	TUSC3_P85_R	30410789	NM_178234.1	TUSC3	7991	15442016	-85	Y	TCCTCTCCTCAGCGCTGGTC[CG]GGAAAGGCAAGCTCCGGGCGGGAGC	N33, OST3A, D8S1992, MGC13453	Homo sapiens tumor suppressor candidate 3 (TUSC3), transcript variant 2, mRNA.	tumor suppressor candidate 3 isoform b	cg17170317	TUSC3_P85_R	0.03271	0.02286	0.03032	0.0356	0.0263	0.02566	0.04593	0.03846	0.12041	0.04921	0.0571	0.04235	0.065	0.07484	0.12709	0.1366	0.05812	0.09224	0.02461	0.04479	0.01318	0.01942	0.017	0.01836	0.03316	0.08985	0.03095	0.02965	0.01773	0.02495	0.04242	0.0465	0.64977	0.80788
TWIST1_E117_R	7	TWIST1_E117_R	68160957	NM_000474.3	TWIST1	7291	19123703	117	Y	GATGGCCCCGAGGTCCAAAAAGAAAG[CG]CCCAACGGCTGGACGCACACCCC	SCS, ACS3, BPES2, BPES3, TWIST	Homo sapiens twist homolog 1 (acrocephalosyndactyly 3; Saethre-Chotzen syndrome) (Drosophila) (TWIST1), mRNA.	twist	cg03005254	TWIST1_E117_R	0.02963	0.0245	0.0237	0.0233	0.02291	0.01924	0.04547	0.0292	0.05246	0.04652	0.02876	0.02731	0.03225	0.02728	0.05416	0.07717	0.03407	0.03983	0.02624	0.05007	0.02454	0.01336	0.01975	0.01797	0.02867	0.02098	0.03175	0.03141	0.0191	0.9331	0.88497	0.57033	0.01389	0.84389
TWIST1_P355_R	7	TWIST1_P355_R	68160957	NM_000474.3	TWIST1	7291	19124175	-355	Y	TCCTGGCCGCGGTGGCAGCCCCATC[CG]GAGTGGCTGTGACAGCAGCAATG	SCS, ACS3, BPES2, BPES3, TWIST	Homo sapiens twist homolog 1 (acrocephalosyndactyly 3; Saethre-Chotzen syndrome) (Drosophila) (TWIST1), mRNA.	twist	cg01202666	TWIST1_P355_R	0.03493	0.03459	0.03055	0.03511	0.0326	0.02994	0.04896	0.03603	0.07966	0.03234	0.04052	0.0617	0.0267	0.039	0.05651	0.09592	0.03018	0.09476	0.03193	0.02537	0.02825	0.04234	0.05232	0.03994	0.0595	0.06105	0.03742	0.03553	0.03555	0.84727	0.53134	0.81684	0.13065	0.8293
TWIST1_P44_R	7	TWIST1_P44_R	68160957	NM_000474.3	TWIST1	7291	19123864	-44	Y	GGGGGCAGCAGTGTCATTGGCCTGA[CG]TGAGGAGGAGGGACTTTT	SCS, ACS3, BPES2, BPES3, TWIST	Homo sapiens twist homolog 1 (acrocephalosyndactyly 3; Saethre-Chotzen syndrome) (Drosophila) (TWIST1), mRNA.	twist	cg12926104	TWIST1_P44_R	0.03439	0.03338	0.03319	0.03853	0.03822	0.0281	0.07576	0.0477	0.06021	0.06205	0.06924	0.05036	0.0293	0.03467	0.04786	0.07427	0.06661	0.08	0.03963	0.05123	0.033	0.03024	0.04092	0.02757	0.06094	0.055	0.03287	0.04304	0.02207	0.89644	0.7696	0.78535	0.02562	0.87882
WNT1_P79_R	12	WNT1_P79_R	16936523	NM_005430.2	WNT1	7471	47658424	-79	Y	CCATTGTCTGCGCCCCTAAC[CG]GTGCGCCCTGGTGCCACAGTGCGGCC	INT1	Homo sapiens wingless-type MMTV integration site family, member 1 (WNT1), mRNA.	wingless-type MMTV integration site family, member 1 precursor	cg08133093	WNT1_P79_R	0.14565	0.1391	0.13829	0.13139	0.13323	0.15308	0.09777	0.09739	0.09325	0.06109	0.17657	0.14794	0.10884	0.12795	0.20052	0.11104	0.19755	0.15977	0.07917	0.07092	0.0975	0.09475	0.09262	0.08827	0.06835	0.06674	0.1559	0.1253	0.06584	0.85949	0.74326	0.24463	0.25324	0.8261
WNT2_P217_F	7	WNT2_P217_F	4507926	NM_003391.1	WNT2	7472	116750796	-217	Y	AGAGCATCCGTGGGCTCTCGGAG[CG]TGCGTTCCGGATTGCCGAGGCCAT	IRP, INT1L1	Homo sapiens wingless-type MMTV integration site family member 2 (WNT2), mRNA.	wingless-type MMTV integration site family member 2 precursor	cg02655774	WNT2_P217_F	0.10356	0.08261	0.08211	0.05883	0.08633	0.0867	0.0994	0.0538	0.08488	0.02799	0.11157	0.05259	0.07196	0.07871	0.05626	0.07412	0.08024	0.0848	0.05451	0.05337	0.05147	0.06478	0.05294	0.05874	0.05914	0.06021	0.08589	0.08046	0.05176	0.92154	0.62054	0.11475	0.90482	0.90573
WNT5A_P655_F	3	WNT5A_P655_F	40806204	NM_003392.3	WNT5A	7474	55497026	-655	Y	CGTATCCCGTTCTTTCTCTCTT[CG]GGTTGATCTCTCTTTTCCCCGTTTT	hWNT5A	Homo sapiens wingless-type MMTV integration site family, member 5A (WNT5A), mRNA.	wingless-type MMTV integration site family, member 5A precursor	cg19344602	WNT5A_P655_F	0.02236	0.02289	0.02566	0.02601	0.0229	0.02105	0.04263	0.02494	0.03175	0.02513	0.03617	0.02843	0.04015	0.02723	0.02335	0.02491	0.04066	0.03934	0.02363	0.02172	0.01876	0.02153	0.02067	0.02261	0.01309	0.02337	0.0278	0.02646	0.01758	0.02569	0.04423	0.02583	0.0224	0.86238
WT1_E32_F	11	WT1_E32_F	65507816	NM_024424.2	WT1	7490	32413631	32	Y	CGGAGAGCCCCCGGGTGTGGG[CG]CTGCCTTGAACTCCTTACCCCAGCTG	GUD, WAGR, WT33, WIT-2	Homo sapiens Wilms tumor 1 (WT1), transcript variant B, mRNA.	Wilms tumor 1 isoform B	cg20134916	WT1_E32_F	0.0834	0.065	0.10252	0.10494	0.07135	0.04662	0.09041	0.19704	0.02855	0.03768	0.07507	0.06305	0.05708	0.1003	0.04006	0.10063	0.05334	0.04401	0.10759	0.24138	0.05733	0.04825	0.04208	0.03991	0.03101	0.04025	0.04489	0.04486	0.02483	0.96165	0.78774	0.02581	0.12418	0.91113
WT1_P853_F	11	WT1_P853_F	65507816	NM_024424.2	WT1	7490	32414516	-853	Y	CCAAAGCCTGCGTATATTCCGGC[CG]GAGCATCCTGGCGCCCAGTTTGGGG	GUD, WAGR, WT33, WIT-2	Homo sapiens Wilms tumor 1 (WT1), transcript variant B, mRNA.	Wilms tumor 1 isoform B	cg08219028	WT1_P853_F	0.03676	0.02209	0.04072	0.03081	0.02652	0.03149	0.0332	0.02691	0.09588	0.04139	0.04847	0.02307	0.0513	0.05553	0.13542	0.09829	0.05104	0.08755	0.02644	0.0363	0.01551	0.01453	0.01918	0.01955	0.03311	0.05925	0.03626	0.02796	0.01877	0.89929	0.60591	0.0923	0.31571	0.87931
[truncated: 25 more columns]

## Sheet: B-I
Probe sets																DNA Methylation
TargetID	CHROMOSOME	PROBE_ID	GID	ACCESSION	SYMBOL	GENE_ID	CPG_COORDINATE	DIST_TO_TSS	CPG_ISLAND	INPUT_SEQUENCE	SYNONYM	ANNOTATION	PRODUCT	CG_NO	TargetID	Shef-1.AVG_Beta	Shef-4.AVG_Beta	Shef-5.AVG_Beta	Shef-7.AVG_Beta	H7.AVG_Beta	H14.AVG_Beta	H181.AVG_Beta	I3.AVG_Beta	Pool lymphocytes.AVG_Beta	Pool neutrophils.AVG_Beta	Leucocytes F1.AVG_Beta	Leucocytes F2.AVG_Beta	Leucocytes F3.AVG_Beta	Leucocytes F4.AVG_Beta	Leucocytes M1.AVG_Beta	Leucocytes M2.AVG_Beta	Leucocytes M3.AVG_Beta	Leucocytes M4.AVG_Beta	Muscle 1.AVG_Beta	Muscle-2.AVG_Beta	Muscle-3.AVG_Beta	Muscle-4.AVG_Beta	Muscle-5.AVG_Beta	Muscle-6.AVG_Beta	Breast-1.AVG_Beta	Breast2.AVG_Beta	Heart1.AVG_Beta	Heart2.AVG_Beta	Brain.AVG_Beta	MDA-MB-231.AVG_Beta	MDA-MB-231-2.AVG_Beta	HCC1937.AVG_Beta	BT-474.AVG_Beta	HCT116.AVG_Beta
ASCL2_E76_R	11	ASCL2_E76_R	42716308	NM_005170.2	ASCL2	430	2248682	76	Y	GGTGCTTAGTGCGCCCCCAAAGCAAGGTA[CG]CAGGTCCTGGGTTGAGCCTTC	ASH2, HASH2, MASH2	Homo sapiens achaete-scute complex-like 2 (Drosophila) (ASCL2), mRNA.		cg22073478	ASCL2_E76_R	0.73972	0.88393	0.83351	0.67275	0.47903	0.67639	0.79287	0.84979	0.08345	0.11892	0.08249	0.06015	0.03854	0.07796	0.11581	0.22753	0.06752	0.08601	0.11432	0.0899	0.10615	0.06504	0.07093	0.0587	0.07418	0.06257	0.0534	0.04999	0.05271	0.74731	0.61643	0.44077	0.07078	0.87606
ASCL2_P360_F	11	ASCL2_P360_F	42716308	NM_005170.2	ASCL2	430	2249118	-360	Y	CCTAGCGCAGCTATGTCCCGAG[CG]CGCCCCCACCTGTGCGTTAATCTACTGG	ASH2, HASH2, MASH2	Homo sapiens achaete-scute complex-like 2 (Drosophila) (ASCL2), mRNA.	achaete-scute complex homolog-like 2	cg15376678	ASCL2_P360_F	0.71918	0.8727	0.87651	0.76579	0.62472	0.38883	0.84988	0.86079	0.06014	0.02273	0.0632	0.0461	0.05782	0.06707	0.04505	0.07885	0.06155	0.07173	0.04049	0.03619	0.04246	0.04547	0.04115	0.04157	0.04462	0.04638	0.08996	0.08673	0.09247	0.89362	0.78812	0.70465	0.04168	0.86414
ASCL2_P609_R	11	ASCL2_P609_R	42716308	NM_005170.2	ASCL2	430	2249367	-609	Y	GGGCCTGGAGGTCTGCACCCGAC[CG]CCTTGTGCCAGGACGGTCAGGT	ASH2, HASH2, MASH2	Homo sapiens achaete-scute complex-like 2 (Drosophila) (ASCL2), mRNA.	achaete-scute complex homolog-like 2	cg00868120	ASCL2_P609_R	0.83819	0.95613	0.93475	0.82353	0.71132	0.77945	0.76949	0.91135	0.21101	0.09398	0.07394	0.1202	0.11406	0.05051	0.11722	0.14782	0.27917	0.13025	0.04057	0.02852	0.03748	0.03383	0.03198	0.03758	0.15944	0.18365	0.07422	0.06312	0.1711	0.94075	0.77061	0.87177	0.06603	0.92542
DES_E228_R	2	DES_E228_R	55749931	NM_001927.3	DES	1674	219991571	228	Y	GGCTCTAAGGGCTCCTCCAGCT[CG]GTGACGTCCCGCGTGTACCAGGTGTC	CSM1, CSM2, CMD1I, FLJ12025, FLJ39719, FLJ41013, FLJ41793	Homo sapiens desmin (DES), mRNA.	desmin	cg21174728	DES_E228_R	0.70954	0.82412	0.17946	0.48773	0.56427	0.40294	0.70758	0.76755	0.09693	0.05176	0.092	0.06373	0.11767	0.14973	0.10702	0.17504	0.16172	0.14257	0.06209	0.03806	0.05715	0.06856	0.05853	0.05653	0.06435	0.07568	0.06357	0.06048	0.02758	0.73677	0.68891	0.71205	0.82673	0.83614
GUCY2D_E419_R	17	GUCY2D_E419_R	4504216	NM_000180.1	GUCY2D	3000	7847132	419	Y	CGGGTGGGCTTCCGGACCC[CG]GGCTCTGCGGTCCCGCGTGGTGGGCTCC	LCA, CYGD, LCA1, CORD6, GUC2D, retGC, GUC1A4, RETGC-1, ROS-GC1	Homo sapiens guanylate cyclase 2D, membrane (retina-specific) (GUCY2D), mRNA.	guanylate cyclase 2D, membrane (retina-specific)	cg13065528	GUCY2D_E419_R	0.94505	0.87702	0.71251	0.38765	0.78857	0.82611	0.86357	0.92132	0.01754	0.0304	0.02042	0.02064	0.02081	0.01816	0.01834	0.05588	0.02161	0.03397	0.0233	0.02465	0.01585	0.01309	0.01712	0.01362	0.02216	0.0155	0.02246	0.01921	0.01515	0.93098	0.77791	0.89814	0.84372	0.94367
HTR2A_P853_F	13	HTR2A_P853_F	60302916	NM_000621.2	HTR2A	3356	46369029	-853	N	CCTGTTGGCTTCCTCTGGCACGGCT[CG]GCTGGGTTCCTCCCTCCCTGTGCGG	HTR2, 5-HT2A	Homo sapiens 5-hydroxytryptamine (serotonin) receptor 2A (HTR2A), mRNA.	5-hydroxytryptamine (serotonin) receptor 2A	cg15268261	HTR2A_P853_F	0.92822	0.79553	0.82696	0.84598	0.79738	0.90281	0.8707	0.89289	0.06649	0.056	0.05538	0.03562	0.11719	0.03419	0.08976	0.02582	0.04549	0.07873	0.01969	0.02184	0.0202	0.0268	0.01944	0.04115	0.04162	0.02033	0.19904	0.2287	0.03889	0.55366	0.87765	0.14922	0.26195	0.48445
IRAK3_E130_F	12	IRAK3_E130_F	6005791	NM_007199.1	IRAK3	11213	64869414	130	Y	GCACACGCTGCTGTTCGACCTGCCGCCCG[CG]CTGCTCGGAGAGCTCTGCGCT	IRAK-M	Homo sapiens interleukin-1 receptor-associated kinase 3 (IRAK3), mRNA.	interleukin-1 receptor-associated kinase 3	cg06323619	IRAK3_E130_F	0.02966	0.02188	0.02288	0.03983	0.74207	0.57858	0.03746	0.91865	0.01836	0.02181	0.01834	0.01642	0.01664	0.03076	0.01609	0.01778	0.02408	0.01632	0.01978	0.02081	0.01573	0.01323	0.01641	0.01244	0.02147	0.01722	0.02172	0.02011	0.01448	0.01827	0.52866	0.08554	0.73587	0.95839
IRAK3_P13_F	12	IRAK3_P13_F	6005791	NM_007199.1	IRAK3	11213	64869271	-13	Y	TGCCGTCGTGGAAGCAGGATTTCCG[CG]GTTGTGTAACGGCCTGTCGCAG	IRAK-M	Homo sapiens interleukin-1 receptor-associated kinase 3 (IRAK3), mRNA.	interleukin-1 receptor-associated kinase 3	cg22778955	IRAK3_P13_F	0.02536	0.02893	0.02919	0.08286	0.81989	0.7147	0.03303	0.93706	0.0166	0.01576	0.03132	0.0285	0.03038	0.05709	0.03945	0.03712	0.03692	0.03295	0.02399	0.02518	0.02141	0.01825	0.02104	0.01695	0.01846	0.02125	0.02491	0.02131	0.02172	0.01779	0.89461	0.01793	0.19324	0.95704
IRAK3_P185_F	12	IRAK3_P185_F	6005791	NM_007199.1	IRAK3	11213	64869099	-185	Y	CCCCACCGCAGAGGTGTGAAGGGG[CG]CAAAGCCAGCGAAGGGAGAACCCG	IRAK-M	Homo sapiens interleukin-1 receptor-associated kinase 3 (IRAK3), mRNA.	interleukin-1 receptor-associated kinase 3	cg24003063	IRAK3_P185_F	0.21583	0.59355	0.17344	0.32448	0.79989	0.71442	0.04475	0.91164	0.04627	0.02813	0.05829	0.0403	0.05624	0.04603	0.05559	0.08755	0.05713	0.06047	0.21262	0.03081	0.09714	0.14843	0.14375	0.09976	0.04528	0.05034	0.0462	0.04282	0.10489	0.0952	0.86465	0.09007	0.90429	0.92662
MGMT_P281_F	10	MGMT_P281_F	49574515	NM_002412.2	MGMT	4255	131155175	-281	Y	GGCTTGTACCGGCCGAAGGGCCATC[CG]GGTCAGGCGCACAGGGCAGCGG	.	Homo sapiens O-6-methylguanine-DNA methyltransferase (MGMT), mRNA.	O-6-methylguanine-DNA methyltransferase	cg17480470	MGMT_P281_F	0.5381	0.03927	0.71619	0.04689	0.04169	0.96374	0.75006	0.93195	0.01909	0.02572	0.02077	0.02099	0.02439	0.0222	0.01949	0.02758	0.03448	0.02758	0.01984	0.01582	0.01688	0.01355	0.01864	0.01452	0.01534	0.0216	0.03378	0.02752	0.01961	0.92557	0.5372	0.01841	0.03019	0.4706
MOS_E60_R	8	MOS_E60_R	4885488	NM_005372.1	MOS	4342	57189035	60	Y	GAGGGACTGCTGCAGGGCCGCG[CG]TCCACCGATGGGGAAAACTCG	MSV, MGC119962, MGC119963	Homo sapiens v-mos Moloney murine sarcoma viral oncogene homolog (MOS), mRNA.	v-mos Moloney murine sarcoma viral oncogene homolog	cg09241196	MOS_E60_R	0.89987	0.92194	0.73042	0.91263	0.92435	0.92786	0.89243	0.92622	0.17466	0.04947	0.06881	0.02453	0.06672	0.08394	0.05719	0.05514	0.05281	0.24028	0.02253	0.0286	0.01961	0.01958	0.03511	0.02075	0.09979	0.09196	0.03327	0.03362	0.02851	0.95082	0.72155	0.93871	0.92141	0.9211
NPY_P295_F	7	NPY_P295_F	31542152	NM_000905.2	NPY	4852	24290039	-295	Y	GAAGGAAAGAAGGAAAGCAGGGAT[CG]GGCACTGCCCGAGGGCAGATACT	PYY4	Homo sapiens neuropeptide Y (NPY), mRNA.	neuropeptide Y	cg20666532	NPY_P295_F	0.91775	0.83059	0.19777	0.31514	0.93593	0.80805	0.21082	0.8459	0.0642	0.04021	0.11999	0.09218	0.07361	0.08614	0.08927	0.10135	0.0756	0.12607	0.03292	0.03049	0.03549	0.02741	0.03322	0.03141	0.07275	0.0881	0.08996	0.10165	0.02353	0.95912	0.88732	0.55446	0.91285	0.9402
P2RX7_E323_R	12	P2RX7_E323_R	34335274	NM_177427.2	P2RX7	5027	120055384	323	Y	GCACATTCTGAATCTCACATGGTTTT[CG]AATCTGAGACGTGCTCTCACAGCCAGCT	P2X7, MGC20089	Homo sapiens purinergic receptor P2X, ligand-gated ion channel, 7 (P2RX7), transcript variant 2, mRNA.	purinergic receptor P2X7 isoform b	cg10190173	P2RX7_E323_R	0.61822	0.74681	0.5047	0.64037	0.72078	0.60716	0.39219	0.19318	0.04322	0.02239	0.02067	0.0149	0.03589	0.04593	0.02322	0.02535	0.03628	0.05225	0.01809	0.01575	0.01409	0.01723	0.01981	0.0195	0.03779	0.02794	0.04235	0.04073	0.02209	0.75413	0.21167	0.11132	0.93168	0.05915
P2RX7_P119_R	12	P2RX7_P119_R	34335274	NM_177427.2	P2RX7	5027	120054942	-119	N	GTCATCTGCCAGCCAGGCC[CG]TAGGACTTGGCGCTTCTTGTTTATCACAGC	P2X7, MGC20089	Homo sapiens purinergic receptor P2X, ligand-gated ion channel, 7 (P2RX7), transcript variant 2, mRNA.	purinergic receptor P2X7 isoform b	cg25604246	P2RX7_P119_R	0.67844	0.58356	0.64829	0.70821	0.7086	0.69033	0.61519	0.49108	0.19033	0.06643	0.07466	0.06212	0.11426	0.15696	0.14037	0.11737	0.09251	0.19224	0.04464	0.04094	0.04726	0.06832	0.04893	0.05664	0.07115	0.07765	0.13322	0.14001	0.0759	0.79394	0.54743	0.55511	0.69297	0.55867
PENK_E26_F	8	PENK_E26_F	40254835	NM_006211.2	PENK	5179	57521117	26	Y	TTCGAGCCTGCCTGGGCGCAGAA[CG]GGGTCCCTCGGCAGGACCCTC	.	Homo sapiens proenkephalin (PENK), mRNA.	proenkephalin	cg25021837	PENK_E26_F	0.84764	0.06816	0.90652	0.05526	0.07562	0.06905	0.73656	0.08807	0.24204	0.05095	0.19054	0.11943	0.12832	0.20086	0.20256	0.28911	0.56639	0.3956	0.09037	0.05666	0.05582	0.06729	0.05453	0.0624	0.07124	0.12076	0.0747	0.07574	0.03047	0.92459	0.77065	0.92546	0.9503	0.93772
RASSF1_E116_F	3	RASSF1_E116_F	25777679	NM_170712.1	RASSF1	11186	50353255	116	Y	CGACATGGCCCGGTTGGGCC[CG]TGCTTCGCTGGCTTTGGGCGCTAGCAAGCG	123F2, RDA32, NORE2A, RASSF1A, REH3P21	Homo sapiens Ras association (RalGDS/AF-6) domain family 1 (RASSF1), transcript variant B, mRNA.	Ras association domain family 1 isoform B	cg18804483	RASSF1_E116_F	0.56767	0.73986	0.09251	0.10268	0.94647	0.05792	0.02766	0.10428	0.01307	0.02499	0.01958	0.02058	0.01915	0.02277	0.01976	0.02364	0.02274	0.02147	0.05346	0.02695	0.02234	0.09655	0.0291	0.03992	0.02493	0.01647	0.03278	0.03251	0.04302	0.96653	0.75175	0.04948	0.94367	0.01523
SCGB3A1_P103_R	5	SCGB3A1_P103_R	50363225	NM_052863.2	SCGB3A1	92304	179951196	-103	Y	GCGCTCCTGAGAAAGCCCTGCCCGCTC[CG]CTCACGGCCGTGCCCTGGCCAA	HIN1, HIN-1, LU105, UGRP2, PnSP-2, MGC87867	Homo sapiens secretoglobin, family 3A, member 1 (SCGB3A1), mRNA.	secretoglobin, family 3A, member 1	cg11379125	SCGB3A1_P103_R	0.25407	0.52075	0.20394	0.26489	0.41528	0.71913	0.64224	0.77516	0.11727	0.1556	0.136	0.14339	0.16027	0.16708	0.14485	0.17059	0.15996	0.17685	0.18466	0.18678	0.136	0.11239	0.14312	0.12515	0.13091	0.12921	0.08854	0.07777	0.07272	0.35919	0.63759	0.85859	0.89456	0.87717
SLC5A8_E60_R	12	SLC5A8_E60_R	33942075	NM_145913.2	SLC5A8	160728	100128060	60	Y	ACTGGAGTGGCCGAGTTCGCCAAGG[CG]CCGGGGACACCTGAGCAGATGA	AIT, MGC125354	Homo sapiens solute carrier family 5 (iodide transporter), member 8 (SLC5A8), mRNA.	solute carrier family 5 (iodide transporter), member 8	cg05722918	SLC5A8_E60_R	0.91524	0.91418	0.0943	0.22042	0.13288	0.90973	0.73174	0.90527	0.12685	0.05253	0.13037	0.19816	0.12952	0.11454	0.15666	0.26075	0.14429	0.21387	0.08299	0.04145	0.06167	0.08943	0.08075	0.07089	0.07343	0.08671	0.11115	0.11046	0.088	0.86106	0.75075	0.25096	0.04934	0.90215
SLC5A8_P38_R	12	SLC5A8_P38_R	33942075	NM_145913.2	SLC5A8	160728	100128158	-38	Y	TGGGCAGGTTTTGTTCAAGTGGTACC[CG]AGGGGACGCACCATTTAAATAAGCAGG	AIT, MGC125354	Homo sapiens solute carrier family 5 (iodide transporter), member 8 (SLC5A8), mRNA.	solute carrier family 5 (iodide transporter), member 8	cg13433302	SLC5A8_P38_R	0.91161	0.90162	0.09038	0.14298	0.13781	0.92149	0.64265	0.88806	0.15979	0.11189	0.11822	0.11869	0.09411	0.13045	0.15059	0.26562	0.09715	0.1334	0.03792	0.02981	0.12748	0.04333	0.03931	0.0383	0.11491	0.06965	0.0644	0.06383	0.04163	0.57046	0.68246	0.10713	0.06288	0.90528
WNT10B_P993_F	12	WNT10B_P993_F	16936521	NM_003394.2	WNT10B	7480	47652803	-993	Y	CAAGGCACGGCTGGCCCCA[CG]CGCCCCAGGCACATTGACTCAGAC	WNT-12	Homo sapiens wingless-type MMTV integration site family, member 10B (WNT10B), mRNA.	wingless-type MMTV integration site family, member 10B precursor	cg24626581	WNT10B_P993_F	0.33887	0.78888	0.2743	0.73476	0.7668	0.69738	0.07109	0.24991	0.03676	0.03553	0.03624	0.03898	0.06227	0.04281	0.03241	0.05128	0.07894	0.04834	0.16594	0.32117	0.05013	0.21452	0.11712	0.12804	0.30358	0.26707	0.18891	0.16838	0.13892	0.45079	0.32253	0.53356	0.58468	0.85585
[truncated: 25 more columns]

## Sheet: A-II
Probe sets																DNA Methylation
TargetID	CHROMOSOME	PROBE_ID	GID	ACCESSION	SYMBOL	GENE_ID	CPG_COORDINATE	DIST_TO_TSS	CPG_ISLAND	INPUT_SEQUENCE	SYNONYM	ANNOTATION	PRODUCT	CG_NO	TargetID	Shef-1.AVG_Beta	Shef-4.AVG_Beta	Shef-5.AVG_Beta	Shef-7.AVG_Beta	H7.AVG_Beta	H14.AVG_Beta	H181.AVG_Beta	I3.AVG_Beta	Pool lymphocytes.AVG_Beta	Pool neutrophils.AVG_Beta	Leucocytes F1.AVG_Beta	Leucocytes F2.AVG_Beta	Leucocytes F3.AVG_Beta	Leucocytes F4.AVG_Beta	Leucocytes M1.AVG_Beta	Leucocytes M2.AVG_Beta	Leucocytes M3.AVG_Beta	Leucocytes M4.AVG_Beta	Muscle 1.AVG_Beta	Muscle-2.AVG_Beta	Muscle-3.AVG_Beta	Muscle-4.AVG_Beta	Muscle-5.AVG_Beta	Muscle-6.AVG_Beta	Breast-1.AVG_Beta	Breast2.AVG_Beta	Heart1.AVG_Beta	Heart2.AVG_Beta	Brain.AVG_Beta	MDA-MB-231.AVG_Beta	MDA-MB-231-2.AVG_Beta	HCC1937.AVG_Beta	BT-474.AVG_Beta	HCT116.AVG_Beta
ALOX12_E85_R	17	ALOX12_E85_R	4502050	NM_000697.1	ALOX12	239	6840213	85	Y	GGGGCCTGGCTCTTCTCCGGGT[CG]TACAACCGCGTGCAGCTTTGGCTGGTCGG	LOG12	Homo sapiens arachidonate 12-lipoxygenase (ALOX12), mRNA.	arachidonate 12-lipoxygenase	cg05878700	ALOX12_E85_R	0.02944	0.17752	0.02286	0.08711	0.62036	0.041	0.11775	0.04564	0.74459	0.22341	0.54939	0.5052	0.70882	0.50779	0.46358	0.70719	0.46314	0.72019	0.12861	0.03975	0.27117	0.19526	0.28919	0.17765	0.40614	0.58249	0.10172	0.11556	0.29771	0.97699	0.77527	0.96201	0.95733	0.94828
ALOX12_P223_R	17	ALOX12_P223_R	4502050	NM_000697.1	ALOX12	239	6839905	-223	Y	CCGTTGGCCTCACCCTGGCT[CG]GGCCCCTTTATCATCCTGCAGCTACG	LOG12	Homo sapiens arachidonate 12-lipoxygenase (ALOX12), mRNA.	arachidonate 12-lipoxygenase	cg22819332	ALOX12_P223_R	0.08144	0.37559	0.05545	0.1484	0.64793	0.09975	0.03828	0.03311	0.70193	0.24251	0.55438	0.4335	0.70892	0.56128	0.40247	0.60394	0.29074	0.69561	0.09573	0.19999	0.15054	0.23513	0.2226	0.19883	0.37818	0.535	0.17751	0.17132	0.71002	0.96399	0.90697	0.95139	0.91512	0.92208
ASCL1_P747_F	12	ASCL1_P747_F	55743093	NM_004316.2	ASCL1	429	101874847	-747	Y	ATTCTGTGGCTGCAGACGAGGAAG[CG]AAGGCTCAGAGAGGATGCCACTTC	ASH1, HASH1, MASH1	Homo sapiens achaete-scute complex-like 1 (Drosophila) (ASCL1), mRNA.	achaete-scute complex homolog-like 1	cg26578415	ASCL1_P747_F	0.08222	0.08839	0.0463	0.04922	0.07839	0.09286	0.05664	0.06318	0.32582	0.27356	0.29063	0.22882	0.40683	0.65471	0.30047	0.38242	0.14513	0.42917	0.13462	0.02506	0.04389	0.08723	0.10934	0.10637	0.28539	0.24854	0.10622	0.11153	0.02987	0.14291	0.3292	0.91823	0.88676	0.92901
ATP10A_P147_F	15	ATP10A_P147_F	21361906	NM_024490.2	ATP10A	57194	23660110	-147	Y	CCACTTTCAGATTCCGTTGTTGGG[CG]AACTAGACCGTTTCCTTTCCACC	ATPVA, ATPVC, ATP10C, KIAA0566	Homo sapiens ATPase, Class V, type 10A (ATP10A), mRNA.	ATPase, Class V, type 10A	cg06932470	ATP10A_P147_F	0.07029	0.12848	0.05639	0.07919	0.1006	0.08649	0.058	0.04042	0.07963	0.03375	0.05768	0.03195	0.04117	0.09241	0.0645	0.05586	0.05104	0.06702	0.47226	0.22134	0.42552	0.57168	0.41138	0.35718	0.16267	0.21084	0.08707	0.08111	0.13377	0.31682	0.20086	0.8921	0.71271	0.8729
BDNF_P259_R	11	BDNF_P259_R	34106708	NM_170733.2	BDNF	627	27700131	-259	Y	TGTCAGGCTAGGGCGGGAAGAC[CG]CTGGGGAACTTGTTGCTT	MGC34632	Homo sapiens brain-derived neurotrophic factor (BDNF), transcript variant 5, mRNA.	brain-derived neurotrophic factor isoform a preproprotein	cg18882544	BDNF_P259_R	0.22095	0.16997	0.31509	0.20655	0.13921	0.12017	0.20596	0.22427	0.33648	0.08897	0.25965	0.22356	0.26522	0.35154	0.33343	0.21152	0.23896	0.39666	0.35262	0.18626	0.21584	0.277	0.28371	0.20625	0.24422	0.21415	0.23269	0.24889	0.16522	0.88613	0.6952	0.87956	0.91235	0.90824
BMP4_P123_R	14	BMP4_P123_R	19528651	NM_130851.1	BMP4	652	53493485	-123	Y	CCCGGAAGCCCAGGCAGCGCCCGAGTC[CG]CAGCTGCCGTCGGAGCTGGG	ZYME, BMP2B, BMP2B1	Homo sapiens bone morphogenetic protein 4 (BMP4), transcript variant 3, mRNA.	bone morphogenetic protein 4 preproprotein	cg26240298	BMP4_P123_R	0.02411	0.02498	0.03202	0.03689	0.03279	0.0341	0.02343	0.01893	0.04849	0.0543	0.03165	0.02212	0.01968	0.02673	0.02734	0.02978	0.02227	0.03456	0.09452	0.01921	0.0527	0.08383	0.05712	0.03811	0.11375	0.20443	0.09144	0.10411	0.313	0.0187	0.02355	0.0319	0.9544	0.01457
BMP4_P199_R	14	BMP4_P199_R	19528651	NM_130851.1	BMP4	652	53493561	-199	Y	GGGGCTCACCTGGGGACCACGTG[CG]GAGGTACTAGAAAGCATGCACCGACT	ZYME, BMP2B, BMP2B1	Homo sapiens bone morphogenetic protein 4 (BMP4), transcript variant 3, mRNA.	bone morphogenetic protein 4 preproprotein	cg09229893	BMP4_P199_R	0.04293	0.06755	0.03864	0.04761	0.04888	0.05444	0.12661	0.03427	0.53231	0.27364	0.36041	0.29853	0.41054	0.52963	0.45433	0.50441	0.36412	0.48913	0.23904	0.06428	0.29881	0.3769	0.24177	0.2214	0.62996	0.68545	0.49493	0.51415	0.59011	0.02099	0.02422	0.4778	0.9626	0.01954
CALCA_P171_F	11	CALCA_P171_F	76880483	NM_001033952.1	CALCA	796	14950579	-171	Y	AGGGGTCCTTTGCCCCTGGGTTG[CG]TCACCCTCATGCTTCCAGAACCTG	CT, KC, CGRP, CALC1, CGRP1, CGRP-I, MGC126648	Homo sapiens calcitonin/calcitonin-related polypeptide, alpha (CALCA), transcript variant 2, mRNA.	calcitonin isoform CALCA preproprotein	cg24117998	CALCA_P171_F	0.26707	0.38155	0.234	0.26599	0.68161	0.27079	0.21313	0.8461	0.59637	0.46611	0.51233	0.58484	0.6449	0.45546	0.52059	0.55976	0.61001	0.69144	0.13606	0.04863	0.19934	0.24618	0.19167	0.23574	0.3292	0.26378	0.16115	0.17133	0.18815	0.25539	0.76449	0.56521	0.81137	0.84327
CD81_P272_R	11	CD81_P272_R	62240999	NM_004356.3	CD81	975	2354851	-272	Y	ACGCTGCATGCCTGTCCTCAGGCG[CG]GCCCTGCTGCCACCCCCTTGGG	S5.7, TAPA1, TSPAN28	Homo sapiens CD81 antigen (target of antiproliferative antibody 1) (CD81), mRNA.	CD81 antigen	cg26129028	CD81_P272_R	0.05618	0.07144	0.06374	0.11956	0.06247	0.08757	0.10652	0.04344	0.74577	0.58871	0.68466	0.60642	0.47476	0.24109	0.6399	0.49395	0.57311	0.70471	0.2709	0.11767	0.57528	0.41034	0.31441	0.33161	0.53346	0.53947	0.50285	0.49379	0.2011	0.95671	0.77774	0.90625	0.90727	0.90124
CD9_P504_F	12	CD9_P504_F	21237762	NM_001769.2	CD9	928	6179312	-504	Y	GCGAGCGAAGGTTTGCAAGGAGACAGA[CG]AGGGCGAAATTAAGCCAGGCG	5H9, BA2, P24, GIG2, MIC3, MRP-1, BTCC-1, DRAP-27, TSPAN29	Homo sapiens CD9 antigen (p24) (CD9), mRNA.	CD9 antigen	cg01573484	CD9_P504_F	0.02032	0.01833	0.02323	0.03118	0.02314	0.02084	0.04631	0.02442	0.28435	0.03054	0.09587	0.06743	0.10389	0.19528	0.20473	0.0952	0.08225	0.17011	0.42774	0.32383	0.33058	0.63015	0.36928	0.32318	0.07239	0.0558	0.16544	0.17283	0.1153	0.04159	0.26584	0.93883	0.9274	0.13196
CD9_P585_R	12	CD9_P585_R	21237762	NM_001769.2	CD9	928	6179231	-585	Y	CTGTCATCCCACCCAGACTG[CG]CGCTTCTAATTCCTCCTACCCCAC	5H9, BA2, P24, GIG2, MIC3, MRP-1, BTCC-1, DRAP-27, TSPAN29	Homo sapiens CD9 antigen (p24) (CD9), mRNA.	CD9 antigen	cg19415774	CD9_P585_R	0.09685	0.06431	0.09638	0.09099	0.07432	0.1069	0.0822	0.07108	0.53515	0.12512	0.34751	0.31143	0.33165	0.40191	0.43865	0.40931	0.30759	0.48111	0.79336	0.78178	0.73907	0.84361	0.80764	0.7599	0.28638	0.27212	0.67253	0.65118	0.73118	0.22754	0.52967	0.93701	0.89984	0.76158
CDH11_P354_R	16	CDH11_P354_R	16306531	NM_001797.2	CDH11	1009	63713774	-354	Y	TCAGGGCTCAGATGGAGTCTGGAG[CG]ACTGAAGTTGGGCTCCAGGG	OB, CAD11, CDHOB, OSF-4	Homo sapiens cadherin 11, type 2, OB-cadherin (osteoblast) (CDH11), mRNA.	cadherin 11, type 2 preproprotein	cg13126606	CDH11_P354_R	0.0556	0.04238	0.05223	0.037	0.04371	0.04475	0.03929	0.03224	0.38609	0.089	0.23596	0.13451	0.22608	0.27054	0.20352	0.15615	0.17778	0.38186	0.03065	0.03434	0.04877	0.04398	0.04072	0.05053	0.14519	0.15102	0.07319	0.07942	0.06846	0.04052	0.07017	0.49338	0.04645	0.80249
CDH13_P88_F	16	CDH13_P88_F	61676095	NM_001257.3	CDH13	1012	81217991	-88	Y	CCGTATCTGCCATGCAAAACGAGGGAG[CG]TTAGGAAGGAATCCGTCTTGTAA	CDHH	Homo sapiens cadherin 13, H-cadherin (heart) (CDH13), mRNA.	cadherin 13 preproprotein	cg08977371	CDH13_P88_F	0.1656	0.12677	0.12517	0.07883	0.11051	0.11467	0.12761	0.06386	0.33261	0.1027	0.25735	0.23793	0.31452	0.27322	0.34371	0.35135	0.23307	0.1827	0.04848	0.03601	0.04507	0.06742	0.08643	0.05187	0.23773	0.57469	0.07148	0.07133	0.05986	0.96545	0.88342	0.93147	0.9432	0.93541
COL1A1_P117_R	17	COL1A1_P117_R	14719826	NM_000088.2	COL1A1	1277	45634109	-117	Y	CGTGCCCCAGCCAATCAGAGCTGCCTGGCC[CG]GCCCCCAATTTGGGAGTTGG	OI4, aa 694-711	Homo sapiens collagen, type I, alpha 1 (COL1A1), mRNA.	alpha 1 type I collagen preproprotein	cg10100754	COL1A1_P117_R	0.38608	0.56082	0.52242	0.62306	0.50865	0.43545	0.23645	0.15699	0.16992	0.17116	0.082	0.13468	0.10642	0.11088	0.10301	0.07566	0.21284	0.23514	0.135	0.03084	0.15563	0.19462	0.13556	0.12239	0.34463	0.26566	0.23572	0.21018	0.24676	0.89647	0.4665	0.73249	0.94639	0.8232
COL1A1_P5_F	17	COL1A1_P5_F	14719826	NM_000088.2	COL1A1	1277	45633997	-5	Y	AGAAACTCCCGTCTGCTCCGA[CG]ACTGGCCCGGGCCCCTTTTATACTGTC	OI4, aa 694-711	Homo sapiens collagen, type I, alpha 1 (COL1A1), mRNA.	alpha 1 type I collagen preproprotein	cg13069732	COL1A1_P5_F	0.15741	0.3867	0.2098	0.47243	0.25679	0.26457	0.0381	0.041	0.34874	0.15737	0.29268	0.14298	0.32102	0.16633	0.55546	0.27263	0.30421	0.42508	0.02302	0.01939	0.15817	0.03939	0.04674	0.06109	0.25575	0.13084	0.05552	0.05287	0.04139	0.96002	0.82375	0.92126	0.92466	0.93949
COL1A2_P407_R	7	COL1A2_P407_R	48762933	NM_000089.3	COL1A2	1278	93861402	-407	N	CAAAGCCTATCCTCCCTGTAGC[CG]GGTGCCAAGCAGCCTCGAGCCTGCTC	OI4	Homo sapiens collagen, type I, alpha 2 (COL1A2), mRNA.	alpha 2 type I collagen	cg16337370	COL1A2_P407_R	0.14267	0.45736	0.14478	0.32543	0.18011	0.1218	0.06896	0.06531	0.57744	0.49739	0.34865	0.55902	0.46513	0.48533	0.33747	0.46148	0.44415	0.75477	0.13036	0.10106	0.24073	0.22132	0.34364	0.24355	0.41595	0.39469	0.48782	0.43583	0.54177	0.84742	0.63191	0.65823	0.91247	0.90732
CRIP1_P274_F	14	CRIP1_P274_F	39725694	NM_001311.3	CRIP1	1396	105024320	-274	Y	AGACATCACAGCGCTGGGCTAGGGGCG[CG]GCTTGAACTCGCCTAAAGAGCTG	CRHP, CRIP, CRP1	Homo sapiens cysteine-rich protein 1 (intestinal) (CRIP1), mRNA.	cysteine-rich protein 1 (intestinal)	cg05417129	CRIP1_P274_F	0.5748	0.61559	0.04481	0.86943	0.03559	0.08652	0.03451	0.60982	0.06883	0.10121	0.03915	0.03802	0.08915	0.03703	0.05068	0.07867	0.04797	0.04811	0.54539	0.47257	0.42371	0.55208	0.39935	0.23896	0.19962	0.17388	0.15671	0.15764	0.05431	0.95656	0.66842	0.92056	0.47557	0.86767
CSF3_P309_R	17	CSF3_P309_R	27437050	NM_172220.1	CSF3	1440	35424905	-309	N	CACAGGCTGCTGCCGCTTCCAGG[CG]TCTATCAGCGGCTCAGCCTTTGTTCAGC	GCSF, G-CSF, MGC45931	Homo sapiens colony stimulating factor 3 (granulocyte) (CSF3), transcript variant 3, mRNA.	colony stimulating factor 3 isoform c	cg17037194	CSF3_P309_R	0.60185	0.41378	0.59192	0.60432	0.46298	0.58281	0.56269	0.49417	0.68909	0.41724	0.34204	0.46556	0.45678	0.28525	0.51826	0.4715	0.55154	0.49988	0.23927	0.29877	0.30428	0.22888	0.13253	0.12382	0.65956	0.52503	0.66064	0.62347	0.71015	0.02848	0.02664	0.81431	0.72404	0.78119
CTSL_P264_R	9	CTSL_P264_R	22202617	NM_001912.2	CTSL	1514	89530536	-264	Y	CTGAAACAGTCCACACAGGGCTTG[CG]GTAAACGTCTTTTCAGGAGCCACTCG	MEP, CATL	Homo sapiens cathepsin L (CTSL), transcript variant 1, mRNA.	cathepsin L preproprotein	cg20035138	CTSL_P264_R	0.06843	0.03863	0.05633	0.05735	0.0693	0.07052	0.03573	0.04036	0.3981	0.29356	0.5287	0.19238	0.43473	0.63742	0.30108	0.32101	0.31179	0.3663	0.10116	0.02285	0.05545	0.11912	0.0763	0.07265	0.14479	0.14784	0.07848	0.07178	0.05163	0.93395	0.84185	0.91302	0.80089	0.89495
DAB2IP_E18_R	9	DAB2IP_E18_R	20070108	NM_032552.1	DAB2IP	153090	123501488	18	Y	GAGCCAGCCCAAGCTGGAC[CG]CAACCACAGCTTCCGCCACATC	AIP1, AF9Q34, DIP1/2, KIAA1743	Homo sapiens DAB2 interacting protein (DAB2IP), transcript variant 1, mRNA.	DAB2 interacting protein isoform 1	cg13907787	DAB2IP_E18_R	0.02837	0.02356	0.0235	0.02768	0.03141	0.03313	0.03392	0.03228	0.0192	0.02754	0.01825	0.01532	0.02243	0.04105	0.01646	0.02727	0.02403	0.02828	0.76986	0.0241	0.38058	0.83058	0.60004	0.59266	0.02783	0.02232	0.03706	0.035	0.02201	0.02405	0.04126	0.92838	0.02466	0.01418
DBC1_E204_F	9	DBC1_E204_F	7657008	NM_014618.1	DBC1	1620	121171318	204	Y	CTAGCAGCCTGGCTCATACTCAGC[CG]TAAAGTCCCCTTCGCTGGTCCC	FAM5A, DBCCR1	Homo sapiens deleted in bladder cancer 1 (DBC1), mRNA.	deleted in bladder cancer 1	cg06602847	DBC1_E204_F	0.04577	0.04269	0.04829	0.05077	0.0559	0.04488	0.05521	0.04522	0.38883	0.13825	0.22849	0.17569	0.22065	0.21803	0.28294	0.2965	0.34049	0.38509	0.03663	0.03679	0.18322	0.05283	0.06914	0.06893	0.13097	0.10706	0.08475	0.07573	0.05673	0.80455	0.72313	0.92665	0.03041	0.88001
DCC_E53_R	18	DCC_E53_R	4885174	NM_005215.1	DCC	1630	48121209	53	Y	GGTACCCAAGCTGGCTTTTGTACTCTT[CG]GAGCTTCCTTGTTCAGCGCGCATCTTC	CRC18, CRCR1	Homo sapiens deleted in colorectal carcinoma (DCC), mRNA.	deleted in colorectal carcinoma	cg13618363	DCC_E53_R	0.15839	0.11975	0.1993	0.13177	0.11584	0.19464	0.08335	0.089	0.31939	0.20377	0.20345	0.2232	0.12563	0.6422	0.19206	0.16948	0.19276	0.26415	0.1801	0.13616	0.13432	0.11245	0.10988	0.09848	0.23036	0.23114	0.10896	0.1081	0.05437	0.6847	0.38024	0.76206	0.89131	0.81095
DDIT3_P1313_R	12	DDIT3_P1313_R	50345277	NM_004083.4	DDIT3	1649	56201880	-1046	Y	GGGTCGAGATTTACAGCGGAGTCTCATCC[CG]GGACGTGTGAGTGCACTTCAGC	CHOP, CEBPZ, CHOP10, GADD153, MGC4154	Homo sapiens DNA-damage-inducible transcript 3 (DDIT3), mRNA.	DNA-damage-inducible transcript 3	cg19520710	DDIT3_P1313_R	0.04871	0.08025	0.01727	0.12629	0.07643	0.05088	0.04749	0.02246	0.70283	0.30334	0.52987	0.47212	0.59993	0.67785	0.59896	0.61141	0.56016	0.60536	0.02402	0.01466	0.24121	0.04222	0.06276	0.09799	0.34788	0.20408	0.06007	0.05968	0.05091	0.885	0.63811	0.37921	0.29202	0.41562
DDR1_P332_R	6	DDR1_P332_R	38327631	NM_001954.3	DDR1	780	30959508	-332	N	GGCCTGGGCGTCTGGACCCC[CG]GGTCCCTTAGAACGCCCTTCAGA	CAK, DDR, NEP, PTK3, RTK6, TRKE, CD167, EDDR1, MCK10, NTRK4, PTK3A	Homo sapiens discoidin domain receptor family, member 1 (DDR1), transcript variant 2, mRNA.	discoidin domain receptor family, member 1 isoform b	cg02680487	DDR1_P332_R	0.02227	0.01608	0.04586	0.04534	0.0231	0.02802	0.04151	0.02212	0.82927	0.77523	0.75001	0.80114	0.83511	0.81582	0.84907	0.83274	0.65568	0.80041	0.70031	0.05484	0.5839	0.64913	0.45967	0.35294	0.29192	0.30619	0.76797	0.78152	0.21178	0.70893	0.74937	0.01475	0.01195	0.012
DSC2_E90_F	18	DSC2_E90_F	40806177	NM_024422.2	DSC2	1824	26936285	90	Y	CTGCGCAAGGTGTTTCTCACCAG[CG]GACGCCACCTATAAGGCCCATCTC	DG2, DSC3, CDHF2, DGII/III, DKFZp686I11137	Homo sapiens desmocollin 2 (DSC2), transcript variant Dsc2a, mRNA.	desmocollin 2 isoform Dsc2a preproprotein	cg08156793	DSC2_E90_F	0.02047	0.01824	0.01866	0.02235	0.02402	0.01815	0.03466	0.06	0.30789	0.06655	0.3435	0.175	0.4098	0.23353	0.28638	0.30666	0.21653	0.42676	0.02729	0.07073	0.05307	0.04834	0.05655	0.06982	0.0985	0.06824	0.05336	0.05013	0.02572	0.01599	0.03494	0.01537	0.01404	0.01621
E2F5_P516_R	8	E2F5_P516_R	12669916	NM_001951.2	E2F5	1875	86276358	-516	Y	TGAGCAGTCAACCAACTTCAC[CG]CTCACAAACGTTTGGCCGCTAGGCATT	E2F-5	Homo sapiens E2F transcription factor 5, p130-binding (E2F5), mRNA.	E2F transcription factor 5	cg04207142	E2F5_P516_R	0.62142	0.59714	0.30964	0.47895	0.56046	0.52082	0.27589	0.3021	0.35308	0.51002	0.42664	0.56568	0.62773	0.21781	0.71296	0.57288	0.52934	0.50801	0.11974	0.18867	0.25113	0.31216	0.28259	0.23847	0.23353	0.17315	0.26162	0.27013	0.13615	0.47226	0.26659	0.86357	0.33888	0.8774
EPHA2_P203_F	1	EPHA2_P203_F	32967310	NM_004431.2	EPHA2	1969	16355354	-203	Y	TCCAAAGTTTGAGCGTCTCAAAG[CG]CCAGCGCCCCTACGGATTAGCCC	ECK	Homo sapiens EPH receptor A2 (EPHA2), mRNA.	ephrin receptor EphA2	cg15146752	EPHA2_P203_F	0.04871	0.03833	0.03291	0.03183	0.03789	0.04939	0.14552	0.02827	0.69636	0.1969	0.437	0.36651	0.35345	0.4635	0.32812	0.41895	0.35847	0.51927	0.45576	0.05166	0.28465	0.48868	0.35881	0.35833	0.32941	0.29028	0.05944	0.0618	0.19849	0.0417	0.03092	0.04412	0.07222	0.05695
EPHA5_P66_F	4	EPHA5_P66_F	32967318	NM_182472.1	EPHA5	2044	66218170	-66	Y	TGTCCCCCCTTGGGGTCCTA[CG]CCTTCTGGCACGCGGCTCCTCCAA	CEK7, EHK1, HEK7, TYRO4	Homo sapiens EPH receptor A5 (EPHA5), transcript variant 2, mRNA.	ephrin receptor EphA5 isoform b	cg02463418	EPHA5_P66_F	0.19312	0.15561	0.54947	0.19645	0.14817	0.21074	0.14165	0.1636	0.611	0.28495	0.42532	0.36061	0.47775	0.51687	0.45176	0.55582	0.3759	0.53065	0.22152	0.08964	0.34019	0.18674	0.26115	0.16156	0.36405	0.35101	0.18984	0.18734	0.14106	0.7745	0.78641	0.80886	0.76861	0.8279
EPHB1_E202_R	3	EPHB1_E202_R	55770893	NM_004441.3	EPHB1	2047	135997152	202	Y	GGCTTGGTCTCGGCCTGCGGGC[CG]TCGGCCGGCGATGGCCCTGGATTATCTAC	ELK, NET, Hek6, EPHT2	Homo sapiens EPH receptor B1 (EPHB1), mRNA.	ephrin receptor EphB1 precursor	cg23448029	EPHB1_E202_R	0.01868	0.03516	0.01605	0.02046	0.05214	0.07134	0.02598	0.02594	0.23266	0.34715	0.07963	0.08709	0.03139	0.0233	0.02826	0.21628	0.08201	0.06263	0.01401	0.01681	0.36593	0.14593	0.08634	0.10465	0.25154	0.2872	0.02761	0.0174	0.06403	0.94232	0.67697	0.13749	0.13781	0.94174
ER_seq_a1_S60_F	6	ER_seq_a1_S60_F	62821793	NM_000125.2	ESR1	2099	152170860	481	Y	CCCCCTGGAGCGGCCCCTGGG[CG]AGGTGTACCTGGACAGCAGCAAGCCCG	ER, ESR, Era, ESRA, NR3A1, major ORF, DKFZp686N23123	Homo sapiens estrogen receptor 1 (ESR1), mRNA.	estrogen receptor 1	cg16246567	ER_seq_a1_S60_F	0.03302	0.03496	0.03357	0.03509	0.03395	0.0281	0.04665	0.04827	0.03317	0.02846	0.04485	0.03076	0.03126	0.02949	0.02523	0.03999	0.05111	0.11192	0.66527	0.41659	0.5069	0.51446	0.38131	0.30084	0.06328	0.10706	0.10733	0.10384	0.03032	0.0546	0.48961	0.02944	0.01962	0.90399
EYA4_P794_F	6	EYA4_P794_F	26667248	NM_004100.2	EYA4	2070	133603412	-794	Y	TCAGCAATGTGCCTAGAGAAGCTCTGACGC[CG]CCTTGGAAGTAAGTCGTTGCTG	CMD1J, DFNA10	Homo sapiens eyes absent homolog 4 (Drosophila) (EYA4), transcript variant 1, mRNA.	eyes absent 4 isoform a	cg24842760	EYA4_P794_F	0.02356	0.02336	0.02335	0.03007	0.026	0.02317	0.10812	0.01606	0.1308	0.03997	0.09318	0.01354	0.06369	0.06097	0.07172	0.11563	0.04218	0.11064	0.11553	0.18932	0.193	0.07218	0.04946	0.07108	0.65899	0.43006	0.32973	0.29245	0.51368	0.88946	0.55245	0.95938	0.96161	0.95315
FASTK_P598_R	7	FASTK_P598_R	39995106	NM_033015.2	FASTK	10922	150409482	-598	Y	GGGAAGAGGCAGGCCGGAGAGG[CG]GGCCTGGGCAGGCAGCAGCTCC	FAST	Homo sapiens Fas-activated serine/threonine kinase (FASTK), transcript variant 4, mRNA.	Fas-activated serine/threonine kinase isoform 4	cg22085103	FASTK_P598_R	0.51485	0.30411	0.287	0.32508	0.25633	0.40538	0.3405	0.50795	0.92866	0.89761	0.89112	0.88052	0.88237	0.89931	0.9101	0.88928	0.87518	0.90188	0.08677	0.0259	0.30977	0.17493	0.17965	0.25464	0.4281	0.36071	0.20321	0.22455	0.43569	0.72965	0.0746	0.82199	0.09787	0.34547
FGFR3_P1152_R	4	FGFR3_P1152_R	13112047	NM_022965.1	FGFR3	2261	1764269	-1152	Y	GCGGGGCTCTCAGGCGGCTTAGCTG[CG]TGCGGCCCCAGGTCAGTCAACG	ACH, CEK2, JTK4, CD333, HSFGFR3EX	Homo sapiens fibroblast growth factor receptor 3 (achondroplasia, thanatophoric dwarfism) (FGFR3), transcript variant 2, mRNA.	fibroblast growth factor receptor 3 isoform 2 precursor	cg12221596	FGFR3_P1152_R	0.08261	0.07412	0.05588	0.05956	0.07921	0.07101	0.03838	0.04732	0.54299	0.35293	0.27965	0.33332	0.55978	0.25853	0.40299	0.42196	0.36417	0.58067	0.60424	0.13877	0.56807	0.76342	0.41179	0.3443	0.52423	0.5447	0.28205	0.30736	0.36727	0.61142	0.66787	0.81329	0.91577	0.80188
GABRB3_P92_F	15	GABRB3_P92_F	30061561	NM_021912.2	GABRB3	2562	24570112	-92	Y	CTTCCAGCCCCTGCCGTGG[CG]GCCCTATTTTTCATTTATACAATTGGACCT	MGC9051	Homo sapiens gamma-aminobutyric acid (GABA) A receptor, beta 3 (GABRB3), transcript variant 2, mRNA.	gamma-aminobutyric acid (GABA) A receptor, beta 3 isoform 2 precursor	cg16084228	GABRB3_P92_F	0.29924	0.34925	0.41031	0.37734	0.25554	0.26037	0.2502	0.30257	0.18877	0.10597	0.27841	0.3089	0.38502	0.4363	0.27494	0.34508	0.3753	0.40704	0.28246	0.21457	0.19624	0.2081	0.21925	0.18262	0.11938	0.13261	0.46298	0.39657	0.22829	0.40057	0.59706	0.41879	0.16493	0.79893
GDF10_E39_F	10	GDF10_E39_F	11641417	NM_004962.2	GDF10	2662	48059133	39	Y	GACCTCTGGGGCTGCAGCTGACAGGGT[CG]TCCCTGGCCCGGCTGCCGTGTGCGTGC	BMP3B, BMP-3b	Homo sapiens growth differentiation factor 10 (GDF10), mRNA.	growth differentiation factor 10 precursor	cg16738009	GDF10_E39_F	0.35147	0.35881	0.29964	0.30985	0.3627	0.37306	0.28408	0.3074	0.12845	0.06759	0.27689	0.29817	0.30011	0.37613	0.26028	0.50623	0.32444	0.31063	0.47476	0.33058	0.36861	0.34047	0.32682	0.39686	0.20517	0.17928	0.40207	0.33573	0.21621	0.75039	0.61201	0.30307	0.74139	0.87646
GFI1_P208_R	1	GFI1_P208_R	71037376	NM_005263.2	GFI1	2672	92725229	-208	Y	GAGGTCATACCCAGGCACTGGGTGTTGG[CG]GGAGCAGTAAAGCGCCATAAAAGCACC	ZNF163	Homo sapiens growth factor independent 1 (GFI1), mRNA.	growth factor independent 1	cg20125091	GFI1_P208_R	0.02863	0.03914	0.02791	0.03363	0.02906	0.03616	0.02644	0.01804	0.36617	0.05387	0.17828	0.14773	0.282	0.13511	0.24466	0.07365	0.11063	0.15264	0.72238	0.57386	0.76618	0.82289	0.68166	0.61538	0.86721	0.86784	0.5376	0.56532	0.74455	0.96613	0.89845	0.96884	0.94914	0.73178
GJB2_P931_R	13	GJB2_P931_R	42558282	NM_004004.3	GJB2	2706	19665968	-931	Y	GGAACTGCAAGGAGGTGACTCCTTT[CG]GGGTGAGGAGGCCCAGAC	HID, KID, PPK, CX26, DFNA3, DFNB1, NSRD1	Homo sapiens gap junction protein, beta 2, 26kDa (connexin 26) (GJB2), mRNA.	gap junction protein, beta 2, 26kDa (connexin 26)	cg09195389	GJB2_P931_R	0.23386	0.24632	0.23096	0.19816	0.19698	0.2888	0.46652	0.16091	0.08545	0.08175	0.06646	0.09559	0.18765	0.19528	0.13965	0.11441	0.20551	0.23127	0.14654	0.20272	0.50715	0.21841	0.37308	0.39705	0.51089	0.5585	0.30818	0.28228	0.41207	0.79807	0.23453	0.90258	0.88027	0.46401
GP1BB_E23_F	22	GP1BB_E23_F	9945387	NM_000407.3	GP1BB	2812	18091089	23	Y	GCAGAGTAAGCCGGGCTGCCGTCTTCT[CG]CCATGGGCTCCGGTGAGTCT	CD42c	Homo sapiens glycoprotein Ib (platelet), beta polypeptide (GP1BB), mRNA.	glycoprotein Ib beta polypeptide precursor	cg12271202	GP1BB_E23_F	0.02084	0.01976	0.02224	0.02679	0.02324	0.20751	0.05995	0.033	0.02399	0.02333	0.0381	0.01803	0.02304	0.0216	0.01808	0.06045	0.03259	0.03415	0.84789	0.66239	0.61559	0.91177	0.87157	0.87434	0.67855	0.65846	0.09188	0.08853	0.77288	0.94575	0.48889	0.93107	0.92922	0.14831
GP1BB_P278_R	22	GP1BB_P278_R	9945387	NM_000407.3	GP1BB	2812	18090788	-278	Y	ACACGATGCTCCGTTTTCTTC[CG]TTGTGAATGCCGCGTCCTGTCCTGGTGACA	CD42c	Homo sapiens glycoprotein Ib (platelet), beta polypeptide (GP1BB), mRNA.	glycoprotein Ib beta polypeptide precursor	cg19755554	GP1BB_P278_R	0.02285	0.01848	0.02664	0.02868	0.02315	0.41302	0.07398	0.01531	0.05176	0.02579	0.03933	0.01874	0.01941	0.02949	0.01549	0.02319	0.04036	0.02919	0.8282	0.79918	0.74997	0.87523	0.82811	0.82351	0.74531	0.72399	0.1605	0.17437	0.66179	0.94834	0.74761	0.95488	0.92664	0.86907
GRB10_P496_R	7	GRB10_P496_R	48762696	NM_001001555.1	GRB10	2887	50829148	-496	Y	TACTCTGTCGTGGGCTGAAGGCACC[CG]GCCTGGGAAAAGGAAACC	RSS, IRBP, MEG1, GRB-IR, KIAA0207	Homo sapiens growth factor receptor-bound protein 10 (GRB10), transcript variant 4, mRNA.	growth factor receptor-bound protein 10 isoform c	cg19392396	GRB10_P496_R	0.6365	0.49797	0.31436	0.46458	0.42305	0.49344	0.37351	0.46749	0.45669	0.13592	0.35597	0.155	0.46929	0.34147	0.50499	0.50394	0.37559	0.36045	0.3178	0.1182	0.47415	0.48144	0.2536	0.29819	0.48055	0.38471	0.3889	0.39418	0.69476	0.73663	0.65265	0.88518	0.932	0.69658
GRB7_P160_R	17	GRB7_P160_R	71979666	NM_001030002.1	GRB7	2886	35147553	-160	N	GGTACTGTCTGTTCGGCTGTCTTCCC[CG]CCTCTCCCCAGGCACCTGCATC	.	Homo sapiens growth factor receptor-bound protein 7 (GRB7), transcript variant 2, mRNA.	growth factor receptor-bound protein 7	cg08284496	GRB7_P160_R	0.12729	0.27087	0.0397	0.08096	0.18147	0.06631	0.08349	0.05968	0.78161	0.2905	0.66566	0.39339	0.48568	0.66237	0.64887	0.61636	0.36625	0.63942	0.24769	0.53796	0.34608	0.39422	0.14168	0.20903	0.53934	0.54549	0.4471	0.48962	0.30027	0.88552	0.06247	0.02497	0.00717	0.01658
GSTM2_P453_R	1	GSTM2_P453_R	23065549	NM_000848.2	GSTM2	2946	110011761	-453	N	CCTTGCCTGTGTTGTCCTTCCCA[CG]TTAGGTCTGTCATGCCACGTATGTCCGCAG	GST4, GSTM, GTHMUS, GSTM2-2	Homo sapiens glutathione S-transferase M2 (muscle) (GSTM2), mRNA.	glutathione S-transferase M2	cg11063364	GSTM2_P453_R	0.58014	0.61563	0.42142	0.56529	0.56028	0.51812	0.20218	0.57527	0.68469	0.32019	0.64721	0.5613	0.62258	0.59497	0.66535	0.59635	0.48284	0.72915	0.29414	0.20393	0.28881	0.3019	0.26785	0.28496	0.29716	0.28073	0.24463	0.24524	0.55609	0.59239	0.83584	0.90711	0.85701	0.89487
HCK_P858_F	20	HCK_P858_F	30795228	NM_002110.2	HCK	3055	30102860	-858	Y	TGGTGTCTGAATGGAGCAGGCCTG[CG]GAAGAGAAACCGCTGACCACAGACC	JTK9	Homo sapiens hemopoietic cell kinase (HCK), mRNA.	hemopoietic cell kinase isoform p61HCK	cg04775393	HCK_P858_F	0.26317	0.87221	0.04579	0.5726	0.56952	0.24641	0.10849	0.13261	0.06756	0.04153	0.06518	0.05164	0.07258	0.09603	0.03657	0.06984	0.06512	0.07888	0.12577	0.04247	0.03964	0.13386	0.12576	0.11734	0.54542	0.43962	0.10762	0.1085	0.19564	0.9576	0.80723	0.95919	0.93665	0.9304
HIC1_P565_R	17	HIC1_P565_R	61676185	NM_006497.2	HIC1	3090	1904448	-565	Y	GCTGTCCAGCCACTTCCAGT[CG]CCCTGATGACTCGTCGTGGGTTCCTTTAGG	hic-1, ZBTB29	Homo sapiens hypermethylated in cancer 1 (HIC1), mRNA.	hypermethylated in cancer 1	cg22934970	HIC1_P565_R	0.03639	0.03388	0.02915	0.03747	0.02224	0.03134	0.02674	0.01597	0.01384	0.0322	0.01922	0.02028	0.02437	0.02251	0.01656	0.02216	0.04004	0.01431	0.47706	0.26859	0.2655	0.59318	0.46162	0.25672	0.01338	0.07552	0.03371	0.02769	0.018	0.25677	0.32825	0.01294	0.0143	0.31758
HOXA11_P698_F	7	HOXA11_P698_F	24497552	NM_005523.4	HOXA11	3207	27192053	-698	Y	TCATTCATGGTCACTTCCGAAG[CG]CTTTAGTGCCTTCCGTCCCTAAACC	HOX1, HOX1I	Homo sapiens homeo box A11 (HOXA11), mRNA.	homeobox protein A11	cg17466857	HOXA11_P698_F	0.04476	0.04443	0.04647	0.03917	0.04279	0.06725	0.08476	0.06539	0.09459	0.05697	0.07211	0.04733	0.12986	0.03397	0.08475	0.04639	0.11539	0.11429	0.14877	0.13457	0.67032	0.35699	0.35107	0.40888	0.71966	0.68536	0.0546	0.05666	0.04571	0.92115	0.89866	0.93249	0.92998	0.93056
HOXA5_E187_F	7	HOXA5_E187_F	24497516	NM_019102.2	HOXA5	3202	27149625	187	Y	CATTGTAGCCGTAGCCGTACCTGC[CG]GAGTGCATGCTCGCCGAGTCCCTGAATT	HOX1, HOX1C, HOX1.3, MGC9376	Homo sapiens homeobox A5 (HOXA5), mRNA.	homeobox A5	cg12041264	HOXA5_E187_F	0.02343	0.01934	0.05328	0.03708	0.0428	0.07006	0.13441	0.05587	0.90884	0.84872	0.8928	0.91738	0.90121	0.86229	0.91912	0.90045	0.90756	0.92092	0.85951	0.73481	0.84536	0.88161	0.87836	0.88373	0.57509	0.43337	0.13943	0.14869	0.06135	0.95169	0.89074	0.01484	0.6773	0.94799
HOXA5_P1324_F	7	HOXA5_P1324_F	24497516	NM_019102.2	HOXA5	3202	27151136	-1324	Y	CCGGGCTGTAATGTTCCACCCG[CG]CCCAGGTTAACTCGCCTCGGCTGAGGC	HOX1, HOX1C, HOX1.3, MGC9376	Homo sapiens homeobox A5 (HOXA5), mRNA.	homeobox A5	cg05640017	HOXA5_P1324_F	0.08256	0.63526	0.0192	0.08947	0.04543	0.07094	0.03469	0.05622	0.25137	0.15372	0.34181	0.4766	0.4283	0.11304	0.33967	0.42556	0.34051	0.49591	0.6917	0.43945	0.79424	0.73156	0.78368	0.7269	0.18778	0.16979	0.02682	0.02101	0.01742	0.71053	0.55999	0.70408	0.79147	0.79729
HOXA9_P1141_R	7	HOXA9_P1141_R	24497558	NM_002142.3	HOXA9	3205	27172815	-1141	Y	CTACAAGTGGCATGAATGGAAGGCAAGTT[CG]GTTTGGGAAAAGGCAGCCTC	HOX1, ABD-B, HOX1G, HOX1.7, MGC1934	Homo sapiens homeo box A9 (HOXA9), transcript variant 2, mRNA.	homeobox protein A9 isoform b	cg15262939	HOXA9_P1141_R	0.04867	0.04085	0.04811	0.03935	0.04773	0.06612	0.09873	0.06689	0.06465	0.02206	0.07227	0.04612	0.06058	0.13231	0.11304	0.04741	0.09017	0.11613	0.2102	0.03014	0.58343	0.25101	0.26364	0.27082	0.7006	0.69569	0.04804	0.04518	0.04028	0.77595	0.79256	0.95493	0.91951	0.03406
HOXB2_P99_F	17	HOXB2_P99_F	24497527	NM_002145.2	HOXB2	3212	43977490	-99	Y	TCTATTAAACCCAGGACTCCAG[CG]AAATTACAGGGAATTCGTGGTCACGGGACC	K8, HOX2, HOX2H, Hox-2.8	Homo sapiens homeo box B2 (HOXB2), mRNA.	homeo box B2	cg09313705	HOXB2_P99_F	0.09084	0.12341	0.10845	0.21219	0.11647	0.13113	0.15662	0.0472	0.70898	0.22627	0.47628	0.34702	0.52929	0.49582	0.53471	0.48322	0.40684	0.58211	0.59676	0.4493	0.7414	0.78304	0.62885	0.58195	0.52946	0.52233	0.37375	0.35754	0.26675	0.91811	0.72516	0.85149	0.96849	0.90589
HS3ST2_E145_R	16	HS3ST2_E145_R	5174462	NM_006043.1	HS3ST2	9956	22733506	145	Y	CGCAGGCTGCTCTTCGCCTTCA[CG]CTCTCGCTCTCCTGCACTTACCTGTGTTAC	30ST2, 3OST2	Homo sapiens heparan sulfate (glucosamine) 3-O-sulfotransferase 2 (HS3ST2), mRNA.	heparan sulfate D-glucosaminyl 3-O-sulfotransferase 2	cg22228897	HS3ST2_E145_R	0.02259	0.01912	0.02133	0.02999	0.02134	0.02001	0.0229	0.01801	0.30451	0.05837	0.12458	0.05956	0.1501	0.20696	0.14485	0.2632	0.14787	0.25524	0.02716	0.09132	0.0319	0.026	0.03583	0.01844	0.09738	0.10888	0.03833	0.03668	0.04041	0.9511	0.89195	0.95461	0.95855	0.95134
HTR1B_P107_F	6	HTR1B_P107_F	4504532	NM_000863.1	HTR1B	3351	78229946	-107	Y	GGTTTGTCCCCAGTTGATAGTTC[CG]TGAGTTCCTCAATTATTCCTCCGC	S12, 5-HT1B, HTR1D2, HTR1DB, 5-HT1DB	Homo sapiens 5-hydroxytryptamine (serotonin) receptor 1B (HTR1B), mRNA.	5-hydroxytryptamine (serotonin) receptor 1B	cg23424273	HTR1B_P107_F	0.45355	0.47956	0.51801	0.4056	0.40154	0.3507	0.43598	0.40012	0.38158	0.26765	0.38634	0.39681	0.35832	0.34244	0.40941	0.3863	0.33975	0.34538	0.33247	0.37889	0.27961	0.28222	0.30668	0.28325	0.2802	0.27189	0.39137	0.42142	0.25135	0.88218	0.70123	0.87747	0.87554	0.86564
IGF2AS_P203_F	11	IGF2AS_P203_F	7705972	NM_016412.1	IGF2AS	51214	2118120	-203	Y	GGAAACCATCTCCTGGAGAGTTTGAA[CG]ATGTAAGAAAGCACTGTGATTTTTACC	PEG8	Homo sapiens insulin-like growth factor 2 antisense (IGF2AS), mRNA.	insulin-like growth factor 2 antisense	cg14188639	IGF2AS_P203_F	0.31458	0.33358	0.2578	0.21358	0.22715	0.32975	0.28232	0.3151	0.29727	0.21227	0.32439	0.26982	0.10646	0.18653	0.21265	0.30662	0.33848	0.32862	0.15768	0.34544	0.13612	0.30306	0.23728	0.18132	0.35054	0.27465	0.12012	0.14933	0.16094	0.94778	0.76466	0.92068	0.79579	0.91022
IPF1_P234_F	13	IPF1_P234_F	4557672	NM_000209.1	IPF1	3651	27391943	-234	Y	CCATTTTGGGGAGCACCGCCAGCTGCC[CG]TTCAGGAGTGTGCAGCAAACTCAGCTG	IUF1, PDX1, IDX-1, MODY4, PDX-1, STF-1	Homo sapiens insulin promoter factor 1, homeodomain transcription factor (IPF1), mRNA.	insulin promoter factor 1, homeodomain transcription factor	cg20815612	IPF1_P234_F	0.18193	0.12094	0.15026	0.10189	0.10396	0.1422	0.02791	0.11043	0.40827	0.14398	0.21018	0.16683	0.29849	0.22685	0.30206	0.31922	0.24676	0.48776	0.091	0.31186	0.14485	0.19525	0.13729	0.1571	0.36122	0.29922	0.13545	0.15816	0.114	0.87647	0.75974	0.93785	0.07059	0.06208
KCNK4_E3_F	11	KCNK4_E3_F	15718764	NM_016611.2	KCNK4	50801	63815454	3	Y	GAGATGCCAGATTAGCGTGGTGCCTGTC[CG]GAGAGACGGGCCAGCTGATG	TRAAK, DKFZP566E164	Homo sapiens potassium channel, subfamily K, member 4 (KCNK4), transcript variant 1, mRNA.	potassium channel, subfamily K, member 4 isoform 1	cg01352108	KCNK4_E3_F	0.06656	0.03319	0.07225	0.04993	0.04341	0.05758	0.03617	0.01278	0.58678	0.15355	0.3668	0.17586	0.25272	0.34797	0.30477	0.38063	0.31729	0.37848	0.23539	0.17256	0.25666	0.32179	0.17746	0.13727	0.27227	0.2769	0.12766	0.11391	0.08867	0.96968	0.5393	0.95132	0.39142	0.91841
KCNK4_P171_R	11	KCNK4_P171_R	15718764	NM_016611.2	KCNK4	50801	63815280	-171	N	AGGTGGGTCCCAACCTCCA[CG]TCGGCCAATTCCAGGTGGCCCC	TRAAK, DKFZP566E164	Homo sapiens potassium channel, subfamily K, member 4 (KCNK4), transcript variant 1, mRNA.	potassium channel, subfamily K, member 4 isoform 1	cg25881850	KCNK4_P171_R	0.17616	0.22462	0.12285	0.16372	0.14389	0.12389	0.24565	0.05563	0.4925	0.35656	0.39071	0.28107	0.7074	0.38223	0.47755	0.28737	0.41427	0.46628	0.51107	0.47872	0.5429	0.67361	0.55412	0.4736	0.44428	0.43135	0.20872	0.2186	0.14595	0.65014	0.47118	0.8524	0.86357	0.85829
LEFTY2_P561_F	1	LEFTY2_P561_F	27436880	NM_003240.2	LEFTY2	7044	224196104	-561	N	CCCATGACATCCTCTGTCTAGACA[CG]GTCAGGACACAAATCTGGCAGCTCTACTGT	EBAF, LEFTA, TGFB4, LEFTYA, MGC46222	Homo sapiens left-right determination factor 2 (LEFTY2), mRNA.	endometrial bleeding associated factor preproprotein	cg22462235	LEFTY2_P561_F	0.72385	0.57453	0.42601	0.51835	0.556	0.64683	0.15838	0.54653	0.76703	0.60839	0.49632	0.50613	0.70809	0.69665	0.59578	0.48869	0.6889	0.60186	0.1078	0.17554	0.09324	0.313	0.14168	0.21282	0.42016	0.41647	0.23283	0.23079	0.70442	0.64179	0.4883	0.82342	0.84776	0.69871
LIF_P383_R	22	LIF_P383_R	6006018	NM_002309.2	LIF	3976	28973131	-383	N	CACCTGGGTTTGGGGAGGTAG[CG]AGTCTGGACTAGCAGATGGAGACT	CDF, HILDA, D-FACTOR	Homo sapiens leukemia inhibitory factor (cholinergic differentiation factor) (LIF), mRNA.	leukemia inhibitory factor (cholinergic differentiation factor)	cg26721064	LIF_P383_R	0.35101	0.43552	0.32036	0.29122	0.34444	0.39096	0.07453	0.2585	0.226	0.31398	0.20543	0.41377	0.31228	0.36817	0.41792	0.39334	0.43812	0.32717	0.59929	0.70006	0.7409	0.67381	0.60992	0.54712	0.55015	0.51625	0.38899	0.37363	0.54677	0.29375	0.13405	0.08006	0.79296	0.68443
MATK_P190_R	19	MATK_P190_R	21450845	NM_139355.1	MATK	4145	3753000	-190	Y	CTCCCGGGGCATAAGGAAGGAAG[CG]GGGCTGCAGGTACCGCCTG	CHK, CTK, HYL, Lsk, HYLTK, HHYLTK, MGC1708, MGC2101, DKFZp434N1212	Homo sapiens megakaryocyte-associated tyrosine kinase (MATK), transcript variant 1, mRNA.	megakaryocyte-associated tyrosine kinase isoform a	cg21380287	MATK_P190_R	0.19048	0.08956	0.14538	0.07753	0.07575	0.09112	0.05737	0.13515	0.28695	0.02254	0.09361	0.07492	0.05212	0.29854	0.18827	0.15092	0.04999	0.25236	0.05902	0.22584	0.03172	0.09236	0.11108	0.10338	0.1999	0.24724	0.12328	0.1673	0.36257	0.48156	0.3476	0.86759	0.89838	0.80374
MFAP4_P10_R	17	MFAP4_P10_R	23111004	NM_002404.1	MFAP4	4239	19231096	-10	N	TGCTCAGAGTGGCTGGGTGTCTG[CG]GCCCCAGACTGCAACCGCCCAGAGTT	.	Homo sapiens microfibrillar-associated protein 4 (MFAP4), mRNA.	microfibrillar-associated protein 4	cg07727884	MFAP4_P10_R	0.08115	0.04971	0.16657	0.09316	0.06746	0.09149	0.1193	0.11371	0.36145	0.04618	0.19295	0.09391	0.08429	0.2456	0.23312	0.22935	0.13138	0.25385	0.12353	0.0589	0.17405	0.3326	0.13061	0.12111	0.27377	0.34763	0.10156	0.10875	0.18673	0.92336	0.6444	0.75942	0.74125	0.88178
MFAP4_P197_F	17	MFAP4_P197_F	23111004	NM_002404.1	MFAP4	4239	19231283	-197	N	GACCACCTGTGTCTCATTAGTCCTGT[CG]GGCAAAGTACTGCAGACGTTAACTCCCTGC	.	Homo sapiens microfibrillar-associated protein 4 (MFAP4), mRNA.	microfibrillar-associated protein 4	cg10351914	MFAP4_P197_F	0.06642	0.0277	0.15747	0.08664	0.05018	0.07917	0.06965	0.04288	0.53016	0.05192	0.21756	0.06328	0.17056	0.27897	0.24921	0.29481	0.14196	0.32495	0.29343	0.29234	0.24146	0.35975	0.22827	0.18799	0.4276	0.4808	0.28643	0.28713	0.21483	0.95412	0.7891	0.93536	0.91768	0.90472
MMP14_P13_F	14	MMP14_P13_F	13027797	NM_004995.2	MMP14	4323	22375620	-13	Y	AGGGAGGGACCAGAGGAGAGAG[CG]AGAGAGGGAACCAGACCCCAGTTCG	MMP-X1, MTMMP1, MT1-MMP	Homo sapiens matrix metallopeptidase 14 (membrane-inserted) (MMP14), mRNA.	matrix metalloproteinase 14 preproprotein	cg09208010	MMP14_P13_F	0.04163	0.03485	0.03149	0.03522	0.04579	0.03345	0.02842	0.01893	0.81111	0.06441	0.41715	0.32644	0.42167	0.51653	0.50619	0.52578	0.41716	0.65199	0.76932	0.55639	0.41162	0.77532	0.62556	0.54881	0.32888	0.37987	0.07337	0.06855	0.65231	0.01264	0.02758	0.7903	0.92848	0.7967
MMP14_P208_R	14	MMP14_P208_R	13027797	NM_004995.2	MMP14	4323	22375425	-208	N	CTACAGCCCCCTGCTGTCCAT[CG]CGGCCTCAACCCCTGCAGATGGCA	MMP-X1, MTMMP1, MT1-MMP	Homo sapiens matrix metallopeptidase 14 (membrane-inserted) (MMP14), mRNA.	matrix metalloproteinase 14 preproprotein	cg01508380	MMP14_P208_R	0.03907	0.02888	0.03953	0.03763	0.04144	0.03041	0.03095	0.021	0.49692	0.09129	0.11212	0.08426	0.12749	0.19546	0.13123	0.21774	0.17487	0.19757	0.11569	0.0196	0.02043	0.12818	0.10312	0.0833	0.12588	0.19012	0.13758	0.09546	0.16106	0.02794	0.08977	0.68479	0.81919	0.51018
MT1A_P600_F	16	MT1A_P600_F	71274112	NM_005946.2	MT1A	4489	55229479	-600	Y	AGAGTGAGAGGCCGACCCGTGTTCC[CG]TGTTACTGTGTACGGAGTAGTGG	MT1, MTC, MT1S, MGC32848	Homo sapiens metallothionein 1A (functional) (MT1A), mRNA.	metallothionein 1A	cg10731123	MT1A_P600_F	0.04407	0.04143	0.05502	0.06137	0.03787	0.06753	0.03001	0.03307	0.12117	0.02839	0.06014	0.05506	0.03512	0.07767	0.06172	0.05599	0.08388	0.06118	0.59803	0.26236	0.5739	0.69149	0.54562	0.46898	0.75831	0.79496	0.17515	0.18629	0.52034	0.2465	0.83971	0.96705	0.94131	0.92633
NEFL_E23_R	8	NEFL_E23_R	5453761	NM_006158.1	NEFL	4747	24869923	23	Y	CGCCGCTTGTAGGAGGTCGAGTAGTA[CG]GCTCGTAGCTGAAGGAACTCATG	NFL, NF-L, NF68, CMT1F, CMT2E	Homo sapiens neurofilament, light polypeptide 68kDa (NEFL), mRNA.	neurofilament, light polypeptide 68kDa	cg00987688	NEFL_E23_R	0.11322	0.08314	0.18441	0.10864	0.12132	0.11053	0.33036	0.1345	0.12716	0.49235	0.18367	0.22165	0.17921	0.14058	0.17797	0.44557	0.09763	0.16913	0.27775	0.3078	0.22499	0.08308	0.24674	0.46201	0.08569	0.44507	0.09378	0.09829	0.51102	0.73627	0.88205	0.78836	0.88993	0.93336
NGFB_P13_F	1	NGFB_P13_F	70995318	NM_002506.2	NGFB	4803	115682393	-13	Y	CCAGCGCTCTCTGCTGTGCCGGAG[CG]CCGAGCTGCTCTCACACAGGCTTCTTGAA	NGF, HSAN5, Beta-NGF	Homo sapiens nerve growth factor, beta polypeptide (NGFB), mRNA.	nerve growth factor, beta polypeptide precursor	cg11660906	NGFB_P13_F	0.41038	0.39576	0.37607	0.27684	0.37692	0.3934	0.19475	0.23652	0.09038	0.02837	0.21607	0.16248	0.21706	0.21292	0.22889	0.24953	0.25642	0.26609	0.22551	0.14792	0.23424	0.18675	0.26566	0.20333	0.15761	0.18436	0.43609	0.42384	0.30053	0.03946	0.05533	0.45265	0.39452	0.95019
NGFR_P355_F	17	NGFR_P355_F	4505392	NM_002507.1	NGFR	4804	44927311	-355	Y	CTCCAGGGAGAAGGTGAAGCCAGAGG[CG]GAGGAAGATGGGTAAGAGA	CD271, TNFRSF16, p75(NTR)	Homo sapiens nerve growth factor receptor (TNFR superfamily, member 16) (NGFR), mRNA.	nerve growth factor receptor precursor	cg02052412	NGFR_P355_F	0.15811	0.22945	0.12068	0.1841	0.16535	0.13685	0.16704	0.11167	0.04296	0.05083	0.07701	0.09198	0.08531	0.07607	0.09198	0.09581	0.11633	0.1141	0.61158	0.27799	0.49741	0.62473	0.53199	0.47424	0.29854	0.41882	0.21181	0.20535	0.28181	0.87726	0.7828	0.84009	0.94575	0.73727
NPR2_P1093_F	9	NPR2_P1093_F	73915098	NM_003995.3	NPR2	4882	35781313	-1093	Y	AGGACAAACCCTGGGGTCGCTGG[CG]TGTGTGAGATGGAAATGGA	AMDM, NPRB, ANPRB, GUC2B, NPRBi, GUCY2B	Homo sapiens natriuretic peptide receptor B/guanylate cyclase B (atrionatriuretic peptide receptor B) (NPR2), mRNA.	natriuretic peptide receptor B precursor	cg17151902	NPR2_P1093_F	0.22597	0.39772	0.15568	0.37432	0.21509	0.13362	0.1476	0.15373	0.92159	0.71082	0.74309	0.74649	0.85295	0.76004	0.86647	0.86258	0.78963	0.85329	0.36857	0.0335	0.34344	0.55782	0.41571	0.52978	0.6708	0.66324	0.34903	0.37639	0.2931	0.49917	0.84101	0.93493	0.63582	0.92805
OGG1_E400_F	3	OGG1_E400_F	8670539	NM_016828.1	OGG1	4968	9766105	400	Y	GATGGAGTATGGAAGAAATGCCCAAGA[CG]GCAGGCAGCAGCTGTGGCGGCC	HMMH, MUTM, OGH1, HOGG1	Homo sapiens 8-oxoguanine DNA glycosylase (OGG1), nuclear gene encoding mitochondrial protein, transcript variant 2d, mRNA.	8-oxoguanine DNA glycosylase isoform 2d	cg10816847	OGG1_E400_F	0.19225	0.15784	0.19686	0.22482	0.16481	0.24785	0.10121	0.09815	0.77685	0.32434	0.41782	0.45198	0.45408	0.37461	0.54117	0.47954	0.49617	0.53384	0.03102	0.06445	0.04677	0.0318	0.04296	0.06316	0.19092	0.18227	0.06787	0.06632	0.02875	0.94136	0.79564	0.86325	0.34804	0.91558
PDGFRA_E125_F	4	PDGFRA_E125_F	61699224	NM_006206.3	PDGFRA	5156	54790329	125	N	GTGTGGGACATTCATTGCGGAATAACAT[CG]GAGGAGAAGGTAAGGGAA	CD140A, PDGFR2, MGC74795	Homo sapiens platelet-derived growth factor receptor, alpha polypeptide (PDGFRA), mRNA.	platelet-derived growth factor receptor alpha precursor	cg20629161	PDGFRA_E125_F	0.20729	0.15246	0.2596	0.20032	0.17428	0.20709	0.21484	0.26453	0.30472	0.19425	0.39773	0.2785	0.38806	0.44766	0.3347	0.43956	0.30769	0.49684	0.86424	0.81298	0.78396	0.84069	0.81039	0.78803	0.32221	0.23895	0.51711	0.52276	0.20087	0.93879	0.89743	0.91885	0.4988	0.89945
PGF_P320_F	14	PGF_P320_F	56676307	NM_002632.4	PGF	5228	74492364	-320	Y	CCAGGAGTCCAGCGTCAGC[CG]TCAAGGCTCATGATCTAACCGCCTCTGC	PLGF, PlGF-2	Homo sapiens placental growth factor, vascular endothelial growth factor-related protein (PGF), mRNA.	placental growth factor, vascular endothelial growth factor-related protein	cg07464201	PGF_P320_F	0.07331	0.04978	0.08146	0.07569	0.05299	0.08812	0.041	0.04569	0.30934	0.12977	0.22369	0.14549	0.36119	0.42336	0.19555	0.37904	0.31442	0.31724	0.0742	0.04135	0.20267	0.04758	0.04199	0.04904	0.07929	0.08868	0.04965	0.05247	0.0751	0.95927	0.38758	0.61657	0.91784	0.03784
PITX2_E24_R	4	PITX2_E24_R	40316913	NM_000325.4	PITX2	5308	111777933	24	Y	CTGGCGGGGCACTTAGGAGCCAAC[CG]AGGAGCAGGAGCACGGACTCCCAC	RS, RGS, ARP1, Brx1, IDG2, IGDS, IHG2, PTX2, RIEG, IGDS2, IRID2, Otlx2, RIEG1, MGC20144, MGC111022	Homo sapiens paired-like homeodomain transcription factor 2 (PITX2), transcript variant 3, mRNA.	paired-like homeodomain transcription factor 2 isoform c	cg10692923	PITX2_E24_R	0.09761	0.06475	0.08209	0.0478	0.05188	0.05908	0.04622	0.04068	0.31824	0.09637	0.1574	0.10422	0.14688	0.11494	0.26335	0.16117	0.17214	0.24358	0.02819	0.02564	0.16822	0.05173	0.07906	0.04205	0.16841	0.39526	0.0953	0.08569	0.05634	0.82368	0.14226	0.87729	0.89719	0.13401
PLAT_E158_F	8	PLAT_E158_F	14702166	NM_000931.2	PLAT	5327	42184193	158	N	GCTTGCTCCTTCCCTTTCCT[CG]CAGAGGTTTTCTCTCCAGCCCTGGA	TPA, T-PA, DKFZp686I03148	Homo sapiens plasminogen activator, tissue (PLAT), transcript variant 2, mRNA.	plasminogen activator, tissue type isoform 2 precursor	cg00024388	PLAT_E158_F	0.03591	0.0181	0.07927	0.03616	0.03456	0.09704	0.11464	0.0348	0.83087	0.6583	0.84921	0.80332	0.84009	0.64978	0.83855	0.82632	0.82678	0.82141	0.19072	0.01856	0.23579	0.20068	0.15075	0.12457	0.18251	0.14684	0.13235	0.13803	0.06494	0.0149	0.03021	0.83905	0.88182	0.49822
PLAT_P80_F	8	PLAT_P80_F	14702166	NM_000931.2	PLAT	5327	42184431	-80	N	AGCACAGCCCATCCTGGCTT[CG]GGCCAGGCTGATTATTCACAGCCGTGAT	TPA, T-PA, DKFZp686I03148	Homo sapiens plasminogen activator, tissue (PLAT), transcript variant 2, mRNA.	plasminogen activator, tissue type isoform 2 precursor	cg02252925	PLAT_P80_F	0.08154	0.03873	0.14274	0.06508	0.08237	0.16381	0.03415	0.02403	0.42019	0.21119	0.25826	0.15682	0.19443	0.09052	0.18844	0.22213	0.13487	0.32332	0.04068	0.13848	0.03058	0.08161	0.02961	0.04769	0.04666	0.04745	0.07089	0.06853	0.03767	0.01172	0.01897	0.16867	0.80797	0.02838
POMC_P400_R	2	POMC_P400_R	4505948	NM_000939.1	POMC	5443	25245356	-400	Y	TGGTTCGCATTTGGCGGTAAATATCAC[CG]TCTGCACACGGGGAGGCCTCC	MSH, POC, ACTH, CLIP	Homo sapiens proopiomelanocortin (adrenocorticotropin/ beta-lipotropin/ alpha-melanocyte stimulating hormone/ beta-melanocyte stimulating hormone/ beta-endorphin) (POMC), mRNA.	proopiomelanocortin	cg22632966	POMC_P400_R	0.03985	0.09974	0.06878	0.0602	0.07351	0.05417	0.07826	0.03341	0.19318	0.0422	0.14499	0.02957	0.15698	0.07747	0.17775	0.15316	0.03867	0.24678	0.22903	0.05393	0.10449	0.2596	0.16159	0.20597	0.39243	0.4105	0.15296	0.15019	0.4088	0.95326	0.88137	0.93597	0.93903	0.9293
PTCH2_E173_F	1	PTCH2_E173_F	52145304	NM_003738.3	PTCH2	8643	45081030	173	Y	CTTGCCTTCAGACATCTAATGACACT[CG]GCACTTCAAGACATCACAAACCTTGC	.	Homo sapiens patched homolog 2 (Drosophila) (PTCH2), mRNA.	patched 2	cg02200417	PTCH2_E173_F	0.34991	0.27307	0.27545	0.2475	0.2805	0.34533	0.30451	0.2356	0.30826	0.16214	0.25124	0.26811	0.28079	0.27299	0.29128	0.32328	0.28353	0.32921	0.09179	0.16279	0.17455	0.11445	0.17783	0.13954	0.21291	0.24676	0.20815	0.20613	0.19619	0.48945	0.50228	0.88868	0.85008	0.8706
PTHLH_E251_F	12	PTHLH_E251_F	39995088	NM_198964.1	PTHLH	5744	28015932	251	N	CCTCAGTTCATTACTGTAAACCC[CG]TACCTTAAAAGACTCGGCTTCTTCTCAC	HHM, PLP, PTHR, PTHRP, MGC14611	Homo sapiens parathyroid hormone-like hormone (PTHLH), transcript variant 3, mRNA.	parathyroid hormone-like hormone isoform 2 preproprotein	cg01333011	PTHLH_E251_F	0.45961	0.37018	0.33825	0.45235	0.2784	0.36069	0.14921	0.19589	0.175	0.10509	0.14784	0.14306	0.1363	0.21719	0.16632	0.18125	0.24176	0.18861	0.92241	0.86516	0.90847	0.91778	0.91405	0.88014	0.72036	0.71034	0.71197	0.68811	0.72608	0.92165	0.71638	0.89563	0.86965	0.90102
PTHLH_P15_R	12	PTHLH_P15_R	39995088	NM_198964.1	PTHLH	5744	28016198	-15	N	TCCAAAAAGATGCAGGAGCCCTAATGTAAT[CG]TTAGATCTGAAGGGGGAAAT	HHM, PLP, PTHR, PTHRP, MGC14611	Homo sapiens parathyroid hormone-like hormone (PTHLH), transcript variant 3, mRNA.	parathyroid hormone-like hormone isoform 2 preproprotein	cg05045983	PTHLH_P15_R	0.56664	0.72817	0.48819	0.6155	0.56817	0.5472	0.2843	0.46675	0.42993	0.28571	0.30908	0.48063	0.57973	0.25789	0.41206	0.49562	0.30605	0.57727	0.84765	0.89051	0.89571	0.91991	0.88213	0.89481	0.85176	0.8132	0.80849	0.80415	0.86443	0.74116	0.77164	0.87239	0.54475	0.79708
PTPN6_P282_R	12	PTPN6_P282_R	34328901	NM_080548.2	PTPN6	5777	6925719	-282	N	TAGGCCCTTTGGTTTCCGCCTA[CG]GAGAGGTTTCCCCCATTGGTTGCTCT	HCP, HCPH, SHP1, SHP-1, HPTP1C, PTP-1C, SHP-1L, SH-PTP1	Homo sapiens protein tyrosine phosphatase, non-receptor type 6 (PTPN6), transcript variant 2, mRNA.	protein tyrosine phosphatase, non-receptor type 6 isoform 2	cg15975802	PTPN6_P282_R	0.06448	0.29386	0.02652	0.15271	0.21287	0.04683	0.35928	0.05255	0.50652	0.04588	0.26688	0.16267	0.31579	0.25967	0.23122	0.29964	0.29054	0.44692	0.92638	0.86521	0.92335	0.94771	0.93639	0.93004	0.81254	0.69122	0.90651	0.90753	0.91696	0.9488	0.57471	0.1497	0.08893	0.01939
RARA_P176_R	17	RARA_P176_R	75812906	NM_000964.2	RARA	5914	35718796	-176	N	GAACTGTTCCTGTCCCCAGC[CG]ATGACCAGACGCCCATCTTTCTTC	RAR, NR1B1	Homo sapiens retinoic acid receptor, alpha (RARA), transcript variant 1, mRNA.	retinoic acid receptor, alpha isoform a	cg10363722	RARA_P176_R	0.27546	0.11499	0.21874	0.19558	0.23353	0.37546	0.09325	0.35887	0.50778	0.123	0.39153	0.38449	0.36568	0.40209	0.48485	0.34614	0.30196	0.48171	0.32764	0.42162	0.27062	0.26172	0.22458	0.16159	0.20285	0.30772	0.14367	0.14069	0.11408	0.21315	0.84422	0.05554	0.84141	0.92121
RARRES1_P426_R	3	RARRES1_P426_R	46255042	NM_206963.1	RARRES1	5918	159933395	-426	Y	CGGAGAAAGGGGCAGGCCGCAG[CG]GGCATTGATGGGGCTCCT	TIG1	Homo sapiens retinoic acid receptor responder (tazarotene induced) 1 (RARRES1), transcript variant 1, mRNA.	retinoic acid receptor responder (tazarotene induced) 1 isoform 1	cg13848998	RARRES1_P426_R	0.11474	0.17939	0.08877	0.14638	0.07108	0.06219	0.07151	0.03197	0.82124	0.7679	0.74409	0.73865	0.88675	0.26305	0.89599	0.86864	0.83902	0.81061	0.25497	0.08479	0.46687	0.36763	0.33029	0.26276	0.23445	0.21498	0.37806	0.39451	0.13949	0.26418	0.32934	0.01697	0.18682	0.87394
RBP1_P426_R	3	RBP1_P426_R	8400726	NM_002899.2	RBP1	5947	140741606	-426	Y	GAAAGCTGGGAGGTTCAACTACGGG[CG]AGAAAATTGGGGCACTTTCCACG	CRBP, RBPC, CRBP1, CRABP-I	Homo sapiens retinol binding protein 1, cellular (RBP1), mRNA.	retinol binding protein 1, cellular	cg11986962	RBP1_P426_R	0.06412	0.04311	0.03959	0.03735	0.03927	0.06485	0.07192	0.04579	0.17271	0.08235	0.11373	0.09196	0.11344	0.13464	0.13584	0.11601	0.06707	0.0978	0.43298	0.35584	0.55513	0.64594	0.26967	0.25754	0.09527	0.17868	0.28566	0.32395	0.19076	0.4148	0.85882	0.05161	0.78158	0.02624
RIPK3_P124_F	14	RIPK3_P124_F	40254843	NM_006871.2	RIPK3	11035	23879137	-124	N	AAAGCTAGTGCCTTTCTCCTTGACTAG[CG]TTTCCTGAGCACCTGCCGCAGCC	RIP3, RIP3 beta, RIP3 gamma	Homo sapiens receptor-interacting serine-threonine kinase 3 (RIPK3), mRNA.	receptor-interacting serine-threonine kinase 3	cg13583230	RIPK3_P124_F	0.14201	0.19057	0.07401	0.09872	0.2516	0.12506	0.11621	0.07271	0.0353	0.05379	0.03029	0.02869	0.03052	0.02733	0.03116	0.03814	0.05971	0.0408	0.79564	0.65338	0.81507	0.87773	0.78959	0.74298	0.64975	0.47628	0.60262	0.60212	0.73631	0.35641	0.75359	0.91932	0.93782	0.91942
RIPK3_P24_F	14	RIPK3_P24_F	40254843	NM_006871.2	RIPK3	11035	23879037	-24	N	TCCGGGTTGTTACCCTTTTTC[CG]AGTTGACTGAACAACTTCCCTTATAGGCGC	RIP3, RIP3 beta, RIP3 gamma	Homo sapiens receptor-interacting serine-threonine kinase 3 (RIPK3), mRNA.	receptor-interacting serine-threonine kinase 3	cg17413439	RIPK3_P24_F	0.10598	0.19534	0.05669	0.08475	0.27737	0.06083	0.05598	0.05355	0.02254	0.07757	0.05221	0.03342	0.03877	0.03691	0.04584	0.03843	0.04322	0.04546	0.38437	0.52662	0.75219	0.63665	0.39524	0.33737	0.49471	0.4098	0.26949	0.30056	0.484	0.18641	0.65849	0.95193	0.95735	0.93029
SERPINA5_P156_F	14	SERPINA5_P156_F	34147643	NM_000624.3	SERPINA5	5104	94117408	-156	N	GCGTCTGCAGGCAGGCCTGCTGGC[CG]GAAACCTGCCAGGAAAGGAAG	PCI, PAI3, PROCI, PLANH3	Homo sapiens serpin peptidase inhibitor, clade A (alpha-1 antiproteinase, antitrypsin), member 5 (SERPINA5), mRNA.	serine (or cysteine) proteinase inhibitor, clade A (alpha-1 antiproteinase, antitrypsin), member 5	cg13984563	SERPINA5_P156_F	0.35653	0.17469	0.24841	0.23514	0.27429	0.36889	0.51531	0.42097	0.16609	0.09044	0.14524	0.11357	0.33899	0.22131	0.30963	0.24318	0.12035	0.37675	0.20514	0.16055	0.02519	0.35135	0.1083	0.13966	0.084	0.19819	0.16614	0.14639	0.41414	0.05623	0.03876	0.30418	0.46396	0.50061
SH3BP2_E18_F	4	SH3BP2_E18_F	19923154	NM_003023.2	SH3BP2	6452	2790357	18	N	GGGTCCAGCCGGGTGACCCAGGC[CG]AGGCCGGCAGAAGACAGCCTGAT	CRBM, CRPM, RES4-23	Homo sapiens SH3-domain binding protein 2 (SH3BP2), mRNA.	SH3-domain binding protein 2	cg02314872	SH3BP2_E18_F	0.18973	0.12539	0.19855	0.11215	0.15505	0.21106	0.07495	0.12274	0.12262	0.06717	0.08853	0.0884	0.10192	0.12535	0.09625	0.11697	0.13002	0.1219	0.5413	0.40347	0.45589	0.63609	0.43599	0.37584	0.11239	0.17173	0.2496	0.26178	0.47576	0.83543	0.68828	0.25376	0.08883	0.12681
SPARC_P195_F	5	SPARC_P195_F	48675809	NM_003118.2	SPARC	6678	151046905	-195	N	ACCCTGCCTGCCTCATCTGTTC[CG]GGGCTGCTGCCTAAACCGACTCACAGAG	ON	Homo sapiens secreted protein, acidic, cysteine-rich (osteonectin) (SPARC), mRNA.	secreted protein, acidic, cysteine-rich (osteonectin)	cg01524697	SPARC_P195_F	0.14047	0.06414	0.22127	0.12741	0.15617	0.23435	0.12508	0.07759	0.27921	0.06418	0.12151	0.07738	0.10229	0.19845	0.10121	0.08776	0.09218	0.17227	0.01621	0.03433	0.01128	0.03314	0.02474	0.03241	0.15132	0.23701	0.42205	0.40524	0.22582	0.91571	0.41091	0.80721	0.87593	0.85333
SPP1_E140_R	4	SPP1_E140_R	38146097	NM_000582.2	SPP1	6696	89115966	140	N	AGTTGCAGCCTTCTCAGCCAAA[CG]CCGACCAAGGTACAGCTTCAGTTTGCTACT	OPN, BNSP, BSPI, ETA-1, MGC110940	Homo sapiens secreted phosphoprotein 1 (osteopontin, bone sialoprotein I, early T-lymphocyte activation 1) (SPP1), mRNA.	secreted phosphoprotein 1	cg20261167	SPP1_E140_R	0.10126	0.082	0.0622	0.06066	0.07887	0.14204	0.11915	0.03958	0.02674	0.03065	0.02633	0.02728	0.02972	0.01778	0.02359	0.02214	0.02237	0.02453	0.51379	0.42785	0.4597	0.53635	0.4675	0.42153	0.17845	0.38295	0.32137	0.31336	0.16691	0.86744	0.6967	0.82421	0.56992	0.12697
TAL1_P817_F	1	TAL1_P817_F	4507362	NM_003189.1	TAL1	6886	47468847	-817	Y	TTTGCCTTATGACCAAGTCTCTGTGTC[CG]TGCCTCTCTCCATTTTCTCTTCCTA	SCL, TCL5, tal-1	Homo sapiens T-cell acute lymphocytic leukemia 1 (TAL1), mRNA.	T-cell acute lymphocytic leukemia 1	cg26891410	TAL1_P817_F	0.10357	0.07052	0.07015	0.05784	0.07392	0.10454	0.11484	0.06254	0.24034	0.17551	0.14319	0.10522	0.06331	0.21105	0.25501	0.13408	0.15917	0.23548	0.46334	0.38996	0.35145	0.58569	0.44854	0.37159	0.60137	0.57797	0.23391	0.24513	0.15125	0.28934	0.5814	0.93019	0.9123	0.90719
TBX1_P885_R	22	TBX1_P885_R	18104949	NM_080646.1	TBX1	6899	18123341	-885	Y	CTCAGTGCTTCCCTTTGCACGGTG[CG]CGGCGGAGCCCGATTCTGCTCTCTCC	DGS, TGA, CAFS, CTHM, DGCR, DORV, VCFS, TBX1C	Homo sapiens T-box 1 (TBX1), transcript variant A, mRNA.	T-box 1 isoform A	cg03402455	TBX1_P885_R	0.04659	0.04561	0.057	0.06027	0.04804	0.06848	0.0393	0.04225	0.04983	0.02804	0.0457	0.03608	0.06142	0.07756	0.05315	0.11451	0.05408	0.08129	0.85507	0.77592	0.71178	0.86613	0.80529	0.70942	0.10033	0.10984	0.05776	0.05095	0.04267	0.96228	0.76545	0.95854	0.94021	0.9402
TEK_E75_F	9	TEK_E75_F	4557868	NM_000459.1	TEK	7010	27099516	75	N	GTAGGACGATGCTAATGGAAAGTCACAAAC[CG]CTGGGTTTTTGAAAGGATC	TIE2, VMCM, TIE-2, VMCM1, CD202B	Homo sapiens TEK tyrosine kinase, endothelial (venous malformations, multiple cutaneous and mucosal) (TEK), mRNA.	TEK tyrosine kinase, endothelial	cg05749772	TEK_E75_F	0.30311	0.16365	0.57715	0.1721	0.24491	0.5405	0.66796	0.64302	0.33757	0.17477	0.37516	0.37205	0.34981	0.3299	0.44971	0.23084	0.25012	0.49304	0.8376	0.42256	0.77941	0.86746	0.83439	0.79636	0.54808	0.46221	0.45242	0.44239	0.49097	0.91432	0.87029	0.91016	0.79012	0.912
TGFBI_P173_F	5	TGFBI_P173_F	4507466	NM_000358.1	TGFBI	7045	135392424	-173	Y	ACTGAGCACGGGCACAGTGCGGGAG[CG]GGTGGGTGCCCAGGGCAG	CSD, CDB1, CDG2, CSD1, CSD2, CSD3, LCD1, BIGH3, CDGG1	Homo sapiens transforming growth factor, beta-induced, 68kDa (TGFBI), mRNA.	transforming growth factor, beta-induced, 68kDa	cg00833799	TGFBI_P173_F	0.10138	0.12307	0.1061	0.10252	0.09205	0.09462	0.04522	0.05902	0.38537	0.08968	0.16657	0.26098	0.20505	0.24075	0.23771	0.31516	0.1599	0.35957	0.15522	0.28917	0.32887	0.20184	0.16194	0.0961	0.1487	0.16887	0.18508	0.15633	0.39298	0.06402	0.07589	0.52712	0.10086	0.91473
TMEFF1_P626_R	9	TMEFF1_P626_R	29568104	NM_003692.2	TMEFF1	8577	102274912	-626	Y	ACAAGTCACCTTTACCTCTTC[CG]TGACTCAGTTTCTTCCACCTAAAAAC	orf, H7365, C9orf2	Homo sapiens transmembrane protein with EGF-like and two follistatin-like domains 1 (TMEFF1), mRNA.	transmembrane protein with EGF-like and two follistatin-like domains 1	cg20925051	TMEFF1_P626_R	0.10809	0.11897	0.12987	0.15546	0.07727	0.06572	0.09994	0.04913	0.46347	0.20504	0.1253	0.20698	0.26052	0.12309	0.19634	0.23485	0.12642	0.31417	0.25043	0.42809	0.34467	0.39191	0.44778	0.38054	0.35925	0.45018	0.58035	0.58347	0.2828	0.72417	0.69861	0.908	0.87732	0.29194
TNK1_P221_F	17	TNK1_P221_F	4507610	NM_003985.1	TNK1	8711	7224913	-221	Y	GGCTGGAAAGACGTGAAGGAAGA[CG]AGCAGAGGAGAAGGGAAGG	MGC46193	Homo sapiens tyrosine kinase, non-receptor, 1 (TNK1), mRNA.	tyrosine kinase, non-receptor, 1	cg26000767	TNK1_P221_F	0.22952	0.28287	0.24383	0.31733	0.24544	0.20946	0.24731	0.11141	0.5807	0.2363	0.4246	0.28098	0.32496	0.28574	0.40782	0.35728	0.30725	0.39692	0.09462	0.13803	0.08767	0.11385	0.09618	0.11352	0.19499	0.15781	0.16878	0.19104	0.32727	0.45921	0.31202	0.0566	0.07344	0.066
ZMYND10_P329_F	3	ZMYND10_P329_F	37594443	NM_015896.2	ZMYND10	51364	50358489	-329	Y	ATGGCTTCTTGGTTCCTCTATTTCTCG[CG]TCCCGGCTCCACTAGTTGGCTCCTGA	BLU, FLU	Homo sapiens zinc finger, MYND-type containing 10 (ZMYND10), mRNA.	zinc finger, MYND domain-containing 10	cg16621790	ZMYND10_P329_F	0.21882	0.32501	0.12796	0.16761	0.14887	0.14881	0.07106	0.06959	0.13048	0.0236	0.0738	0.03431	0.05712	0.06618	0.0884	0.0419	0.04539	0.07345	0.52555	0.35475	0.37651	0.65588	0.22182	0.23573	0.06636	0.1004	0.11105	0.12681	0.47175	0.95616	0.8884	0.78849	0.16687	0.9011
[truncated: 25 more columns]

## Sheet: B-II
Probe sets																DNA Methylation
TargetID	CHROMOSOME	PROBE_ID	GID	ACCESSION	SYMBOL	GENE_ID	CPG_COORDINATE	DIST_TO_TSS	CPG_ISLAND	INPUT_SEQUENCE	SYNONYM	ANNOTATION	PRODUCT	CG_NO	TargetID	Shef-1.AVG_Beta	Shef-4.AVG_Beta	Shef-5.AVG_Beta	Shef-7.AVG_Beta	H7.AVG_Beta	H14.AVG_Beta	H181.AVG_Beta	I3.AVG_Beta	Pool lymphocytes.AVG_Beta	Pool neutrophils.AVG_Beta	Leucocytes F1.AVG_Beta	Leucocytes F2.AVG_Beta	Leucocytes F3.AVG_Beta	Leucocytes F4.AVG_Beta	Leucocytes M1.AVG_Beta	Leucocytes M2.AVG_Beta	Leucocytes M3.AVG_Beta	Leucocytes M4.AVG_Beta	Muscle 1.AVG_Beta	Muscle-2.AVG_Beta	Muscle-3.AVG_Beta	Muscle-4.AVG_Beta	Muscle-5.AVG_Beta	Muscle-6.AVG_Beta	Breast-1.AVG_Beta	Breast2.AVG_Beta	Heart1.AVG_Beta	Heart2.AVG_Beta	Brain.AVG_Beta	MDA-MB-231.AVG_Beta	MDA-MB-231-2.AVG_Beta	HCC1937.AVG_Beta	BT-474.AVG_Beta	HCT116.AVG_Beta
ACVR1_E328_R	2	ACVR1_E328_R	10862690	NM_001105.2	ACVR1	90	158402708	328	N	GCACGAAGCGTTGCCAGTCTGGGAC[CG]GCTTCCAGTGAGGACAGCATTGTTT	ALK2, SKR1, ACTRI, ACVRLK2	Homo sapiens activin A receptor, type I (ACVR1), mRNA.	activin A type I receptor precursor	cg09919801	ACVR1_E328_R	0.90484	0.8802	0.87793	0.87037	0.8538	0.89399	0.81525	0.88726	0.88369	0.69833	0.78809	0.71646	0.78307	0.73176	0.75778	0.81583	0.80821	0.86541	0.08774	0.023	0.23071	0.07641	0.09549	0.10005	0.47157	0.3926	0.11481	0.10007	0.22545	0.9148	0.72179	0.85722	0.85202	0.91051
AFF3_P122_F	2	AFF3_P122_F	68348715	NM_001025108.1	AFF3	3899	100125591	-122	N	GTGACTAAACCAGATACCCAAC[CG]GCCAACTCTCACTTGTGGCAGGGCCT	LAF4, MLLT2-like	Homo sapiens AF4/FMR2 family, member 3 (AFF3), transcript variant 2, mRNA.	AF4/FMR2 family, member 3 isoform 2	cg23497683	AFF3_P122_F	0.94577	0.94743	0.93063	0.92644	0.93493	0.94191	0.88827	0.93419	0.03533	0.093	0.05636	0.05393	0.05343	0.05742	0.0795	0.03116	0.12602	0.03992	0.94579	0.91115	0.94538	0.96022	0.94056	0.94522	0.92001	0.92137	0.93856	0.93586	0.9573	0.45193	0.8289	0.76157	0.94441	0.93015
AIM2_P624_F	1	AIM2_P624_F	4757733	NM_004833.1	AIM2	9447	157313895	-624	N	GTCAGCAGTCAGCCAAGTTTT[CG]ACCATCTTGGCTTTAACCAGTTGCGGCC	PYHIN4	Homo sapiens absent in melanoma 2 (AIM2), mRNA.	absent in melanoma 2	cg17311798	AIM2_P624_F	0.94025	0.9421	0.92938	0.91738	0.93077	0.93543	0.89634	0.92604	0.63609	0.07064	0.46149	0.36521	0.57028	0.40186	0.57746	0.45104	0.28612	0.44184	0.75431	0.66644	0.83033	0.81466	0.82144	0.78499	0.8721	0.85198	0.92273	0.91547	0.92215	0.08525	0.65377	0.72705	0.68972	0.91411
ALPL_P433_F	1	ALPL_P433_F	13787192	NM_000478.2	ALPL	249	21708023	-433	Y	GAGAGACAGGGACACGTGGGCAGAGA[CG]GATAAAGACAGAGACCCAGAGAAAGCC	HOPS, TNAP, TNSALP, AP-TNAP	Homo sapiens alkaline phosphatase, liver/bone/kidney (ALPL), mRNA.	tissue non-specific alkaline phosphatase precursor	cg23352747	ALPL_P433_F	0.76436	0.80353	0.68554	0.70716	0.73663	0.72563	0.64455	0.73705	0.31505	0.18706	0.29388	0.20865	0.28888	0.33341	0.38175	0.4715	0.35514	0.49795	0.15871	0.22425	0.05921	0.20646	0.25008	0.2106	0.26285	0.22659	0.16463	0.19915	0.30553	0.21285	0.85607	0.84808	0.90557	0.84402
AOC3_P890_R	17	AOC3_P890_R	6806883	NM_003734.2	AOC3	8639	38255837	-890	N	AATCCTGTGGCCTGCCTCCC[CG]ACCTGGCAGCCTGTGTCCCGGACTTAC	HPAO, VAP1, VAP-1	Homo sapiens amine oxidase, copper containing 3 (vascular adhesion protein 1) (AOC3), mRNA.	amine oxidase, copper containing 3 precursor	cg14591538	AOC3_P890_R	0.68533	0.66505	0.64035	0.63117	0.6359	0.71461	0.66435	0.76034	0.45508	0.57168	0.6336	0.65398	0.62965	0.70823	0.50364	0.60281	0.56768	0.6907	0.38786	0.24268	0.22533	0.34577	0.37399	0.36954	0.25403	0.26831	0.40073	0.40594	0.53742	0.45855	0.36326	0.72377	0.30014	0.74643
ASB4_P52_R	7	ASB4_P52_R	7706378	NM_016116.1	ASB4	51666	94953168	-52	N	ACTCTCCAGCATGCGCCTGTTTGCT[CG]GTGCTGTTCTCTCGATAAATCACAACAAAG	ASB-4	Homo sapiens ankyrin repeat and SOCS box-containing 4 (ASB4), transcript variant 1, mRNA.	ankyrin repeat and SOCS box-containing protein 4 isoform a	cg19100779	ASB4_P52_R	0.93386	0.93211	0.88345	0.86867	0.81543	0.83555	0.78811	0.87601	0.93402	0.86855	0.9378	0.92775	0.94651	0.95197	0.95268	0.94979	0.94059	0.9567	0.11999	0.40792	0.23328	0.16947	0.24475	0.32007	0.88658	0.85316	0.53272	0.50826	0.87454	0.92503	0.84408	0.90546	0.91721	0.91564
B3GALT5_E246_R	21	B3GALT5_E246_R	15451880	NM_033170.1	B3GALT5	10317	39951370	246	N	CACACTCCTGGCATCCCAG[CG]TCTCCAGCTTGCATGGCCTGTCACGGTATT	B3T5, GLCT5, B3GalTx, B3GalT-V, beta3Gal-T5	Homo sapiens UDP-Gal:betaGlcNAc beta 1,3-galactosyltransferase, polypeptide 5 (B3GALT5), transcript variant 2, mRNA.	UDP-Gal:betaGlcNAc beta 1,3-galactosyltransferase 5	cg11479877	B3GALT5_E246_R	0.78308	0.76929	0.68698	0.68612	0.72176	0.73924	0.49042	0.66611	0.73816	0.77825	0.72296	0.6719	0.66479	0.73569	0.6496	0.56469	0.7216	0.67569	0.09616	0.09209	0.4976	0.27277	0.19779	0.17804	0.55766	0.58365	0.8704	0.84577	0.84243	0.80781	0.49932	0.71365	0.71507	0.58591
BCR_P346_F	22	BCR_P346_F	11038640	NM_021574.1	BCR	613	21852206	-346	Y	CTCTGACACGACGACTGGGCAGTGC[CG]GTGACGCTTATGGCACTGCGG	ALL, CML, PHL, BCR1, D22S11, D22S662	Homo sapiens breakpoint cluster region (BCR), transcript variant 2, mRNA.	breakpoint cluster region isoform 2	cg01574123	BCR_P346_F	0.94506	0.93105	0.92827	0.90648	0.92698	0.93401	0.74775	0.88386	0.86698	0.52441	0.33981	0.40147	0.52481	0.32812	0.60129	0.52352	0.63134	0.62318	0.0187	0.01573	0.05045	0.03977	0.05642	0.06432	0.27792	0.20481	0.39846	0.43017	0.26489	0.093	0.85383	0.95806	0.9347	0.92447
CALCA_E174_R	11	CALCA_E174_R	76880483	NM_001033952.1	CALCA	796	14950234	174	Y	TCCAACCTAGGGCACGAGCCTGGTATAAAT[CG]CGGACTAACAGAGACTATCTGATGAA	CT, KC, CGRP, CALC1, CGRP1, CGRP-I, MGC126648	Homo sapiens calcitonin/calcitonin-related polypeptide, alpha (CALCA), transcript variant 2, mRNA.	calcitonin isoform CALCA preproprotein	cg09068492	CALCA_E174_R	0.05741	0.09073	0.03713	0.06971	0.82267	0.06419	0.04352	0.91951	0.34054	0.15167	0.52748	0.27731	0.18982	0.22985	0.44657	0.36036	0.47856	0.40167	0.07569	0.02541	0.07194	0.0694	0.08379	0.05416	0.11484	0.10175	0.04366	0.04398	0.07227	0.88268	0.89285	0.13435	0.84676	0.92368
CARD15_P665_F	16	CARD15_P665_F	11545911	NM_022162.1	CARD15	64127	49287886	-665	N	ATTTCGCCTGAAGAGGGGAAGCC[CG]ACCAGGTAATAAAGGAGTAAGAGGAA	CD, ACUG, BLAU, IBD1, NOD2, NOD2B, PSORAS1	Homo sapiens caspase recruitment domain family, member 15 (CARD15), mRNA.	NOD2 protein	cg16771652	CARD15_P665_F	0.86077	0.83488	0.78627	0.80589	0.86908	0.88099	0.64329	0.84437	0.45097	0.05159	0.19283	0.12272	0.21357	0.27203	0.20437	0.32143	0.18332	0.2862	0.80293	0.50806	0.85462	0.88922	0.8594	0.84479	0.79558	0.71217	0.65153	0.66034	0.82035	0.06968	0.51528	0.76687	0.88485	0.73249
CCL3_E53_R	17	CCL3_E53_R	4506842	NM_002983.1	CCL3	6348	31441547	53	N	AGCAGGTGACGGAATGTGGGCT[CG]AGTGTCAGCAGAGCCAAGAAAGGACTG	MIP1A, SCYA3, G0S19-1, LD78ALPHA, MIP-1-alpha	Homo sapiens chemokine (C-C motif) ligand 3 (CCL3), mRNA.	chemokine (C-C motif) ligand 3	cg21335375	CCL3_E53_R	0.9509	0.94115	0.92808	0.91391	0.91749	0.92832	0.8676	0.90976	0.24289	0.49327	0.6261	0.69075	0.63928	0.66251	0.64321	0.57612	0.59584	0.64347	0.76699	0.72281	0.76115	0.84514	0.82464	0.78997	0.75555	0.74538	0.84434	0.83183	0.91276	0.05015	0.43291	0.85054	0.91768	0.93269
CD2_P68_F	1	CD2_P68_F	31542293	NM_001767.2	CD2	914	117098557	-68	N	TGTAAAGAGAGGCACGTGGTTAAGCTCT[CG]GGGTGTGGACTCCACCAGTC	T11, SRBC	Homo sapiens CD2 antigen (p50), sheep red blood cell receptor (CD2), mRNA.	CD2 antigen (p50), sheep red blood cell receptor	cg20405187	CD2_P68_F	0.92579	0.92919	0.89512	0.88997	0.91829	0.91974	0.86993	0.92337	0.03469	0.0634	0.03903	0.03128	0.02284	0.03219	0.03474	0.018	0.04211	0.03408	0.92012	0.87673	0.90841	0.92463	0.9183	0.90194	0.87458	0.87535	0.88634	0.88619	0.8538	0.17531	0.52039	0.8898	0.90551	0.90828
CD34_P339_R	1	CD34_P339_R	68342037	NM_001025109.1	CD34	947	206151645	-339	N	ATCCTGTGCTGTGTGTGAGTGAAG[CG]TCAGGAGTGAGCAGGTATACGTGACT	.	Homo sapiens CD34 antigen (CD34), transcript variant 1, mRNA.	CD34 antigen isoform a	cg03583857	CD34_P339_R	0.92517	0.92817	0.89853	0.88299	0.90709	0.91498	0.83378	0.86593	0.39878	0.14682	0.30376	0.18842	0.30738	0.3455	0.30919	0.27101	0.22885	0.33088	0.89655	0.79347	0.87768	0.91771	0.89338	0.8821	0.75114	0.80072	0.7485	0.76013	0.86632	0.91773	0.6192	0.8869	0.87652	0.87015
CD34_P780_R	1	CD34_P780_R	68342037	NM_001025109.1	CD34	947	206152086	-780	N	GGCAGCCTAGTCTTGGGGACGTAGAGA[CG]GGAGAAAGGAGAAGCCAGCCT	.	Homo sapiens CD34 antigen (CD34), transcript variant 1, mRNA.	CD34 antigen isoform a	cg14637677	CD34_P780_R	0.84053	0.8154	0.74943	0.79433	0.80542	0.80468	0.70356	0.83298	0.31437	0.05139	0.17448	0.14072	0.20588	0.19895	0.18292	0.16331	0.2622	0.32753	0.79781	0.59171	0.79965	0.83862	0.8212	0.75992	0.69773	0.69234	0.6118	0.5652	0.75729	0.86026	0.66651	0.75716	0.80994	0.85432
CD40_P372_R	20	CD40_P372_R	23312370	NM_152854.1	CD40	958	44179941	-372	Y	GGAACTTCCTCAGGCCTCTC[CG]CAGTGGAGCCTCTTTCGGTTCTGCCAGG	p50, Bp50, CDW40, MGC9013, TNFRSF5	Homo sapiens CD40 antigen (TNF receptor superfamily member 5) (CD40), transcript variant 2, mRNA.	CD40 antigen isoform 2 precursor	cg26940394	CD40_P372_R	0.77448	0.85713	0.18898	0.59761	0.44584	0.54142	0.10165	0.46005	0.14496	0.0499	0.0908	0.05229	0.07283	0.16474	0.11854	0.13979	0.10464	0.1856	0.02931	0.03245	0.09202	0.12746	0.25521	0.17103	0.12422	0.13955	0.13784	0.14119	0.32709	0.74375	0.43829	0.87072	0.86723	0.62087
CD86_P3_F	3	CD86_P3_F	29029570	NM_006889.2	CD86	942	123256908	-3	N	AAGTTAGCTGGGTAGGTATACAGTCATTGC[CG]AGGAAGGCTTGCACAGGGTG	B70, B7-2, LAB72, CD28LG2, MGC34413	Homo sapiens CD86 antigen (CD28 antigen ligand 2, B7-2 antigen) (CD86), transcript variant 2, mRNA.	CD86 antigen isoform 2 precursor	cg01878435	CD86_P3_F	0.91882	0.90274	0.91719	0.91258	0.91815	0.93016	0.8288	0.86994	0.32403	0.05297	0.0632	0.04495	0.10973	0.12649	0.14345	0.13277	0.08823	0.17951	0.74725	0.3359	0.71519	0.79575	0.74795	0.66549	0.77845	0.74898	0.79398	0.79973	0.70577	0.26249	0.54994	0.93617	0.94081	0.94228
CEACAM1_E57_R	19	CEACAM1_E57_R	68161539	NM_001712.3	CEACAM1	634	47724422	57	N	GAGGAGAGCTTGGGCTCCAGGAA[CG]CTTCGAGCACGGCTGCTCTGTC	BGP, BGP1, BGPI	Homo sapiens carcinoembryonic antigen-related cell adhesion molecule 1 (biliary glycoprotein) (CEACAM1), transcript variant 1, mRNA.	carcinoembryonic antigen-related cell adhesion molecule 1 isoform 1 precursor	cg18176768	CEACAM1_E57_R	0.90172	0.87524	0.88811	0.87612	0.88029	0.91015	0.78574	0.83273	0.01249	0.01557	0.01512	0.01809	0.02602	0.02206	0.01504	0.02366	0.0255	0.01646	0.54442	0.03675	0.30657	0.58977	0.47439	0.3896	0.05289	0.08226	0.45187	0.43195	0.72183	0.03752	0.35057	0.09031	0.05514	0.88245
CEACAM1_P44_R	19	CEACAM1_P44_R	68161539	NM_001712.3	CEACAM1	634	47724523	-44	N	TTGTCTGATCATGTGTGCTGGGG[CG]GGGTTTGTCCAGGAAGCTC	BGP, BGP1, BGPI	Homo sapiens carcinoembryonic antigen-related cell adhesion molecule 1 (biliary glycoprotein) (CEACAM1), transcript variant 1, mRNA.	carcinoembryonic antigen-related cell adhesion molecule 1 isoform 1 precursor	cg11811510	CEACAM1_P44_R	0.90866	0.91807	0.88423	0.88407	0.87067	0.89431	0.86645	0.876	0.20248	0.02567	0.08946	0.06832	0.06159	0.0988	0.12601	0.12309	0.08087	0.22317	0.90524	0.56832	0.88646	0.92457	0.91904	0.88742	0.55409	0.57525	0.81178	0.80271	0.92816	0.19885	0.55361	0.5976	0.63855	0.89863
CSF1R_E26_F	5	CSF1R_E26_F	27262658	NM_005211.2	CSF1R	1436	149473102	26	N	TTCTCCTCACTTCGTGCTCTCA[CG]CTTTTGGACACTCTGTCTGCCCTTCTCC	FMS, CSFR, FIM2, C-FMS, CD115	Homo sapiens colony stimulating factor 1 receptor, formerly McDonough feline sarcoma viral (v-fms) oncogene homolog (CSF1R), mRNA.	colony stimulating factor 1 receptor precursor	cg15226392	CSF1R_E26_F	0.93194	0.95489	0.90645	0.89582	0.94172	0.94072	0.89341	0.89468	0.85952	0.19993	0.65165	0.58196	0.67817	0.72246	0.78554	0.5951	0.7673	0.75807	0.96173	0.93064	0.93753	0.96938	0.957	0.95597	0.87579	0.88981	0.95193	0.9505	0.95116	0.96402	0.86042	0.87627	0.95556	0.88827
CSF3_E242_R	17	CSF3_E242_R	27437050	NM_172220.1	CSF3	1440	35425456	242	N	GGAACAGCATGTCTCCTGAGCC[CG]CTCTGTCCCCAGCCCTGCAGCTGCT	GCSF, G-CSF, MGC45931	Homo sapiens colony stimulating factor 3 (granulocyte) (CSF3), transcript variant 3, mRNA.	colony stimulating factor 3 isoform c	cg05410460	CSF3_E242_R	0.93372	0.9417	0.92785	0.92154	0.92297	0.91979	0.87338	0.91306	0.86416	0.28847	0.65882	0.58594	0.74466	0.71399	0.73466	0.69903	0.69134	0.77122	0.61801	0.80204	0.82667	0.61281	0.66226	0.70612	0.94461	0.92855	0.94151	0.94675	0.95849	0.04925	0.78616	0.94963	0.9764	0.92757
CSF3R_P472_F	1	CSF3R_P472_F	27437044	NM_172313.1	CSF3R	1441	36721568	-472	N	CTCACTGCTCCCCTCTTCATTA[CG]TATTCTGTGCATTGCCCATAGACCAGGCA	CD114, GCSFR	Homo sapiens colony stimulating factor 3 receptor (granulocyte) (CSF3R), transcript variant 4, mRNA.	colony stimulating factor 3 receptor isoform d precursor	cg07285167	CSF3R_P472_F	0.86737	0.86394	0.8705	0.84918	0.86183	0.85653	0.72085	0.82952	0.76478	0.06128	0.23863	0.17116	0.33199	0.29679	0.36543	0.28292	0.2633	0.42321	0.76758	0.76781	0.77604	0.82972	0.75718	0.7154	0.86038	0.82801	0.87506	0.86739	0.90104	0.66874	0.68591	0.77149	0.88305	0.84634
CSF3R_P8_F	1	CSF3R_P8_F	27437044	NM_172313.1	CSF3R	1441	36721104	-8	N	GCTTCTCTCCCCGAGCTCTGT[CG]TTAATGGCTCAGCCTCTGACAGGCCCG	CD114, GCSFR	Homo sapiens colony stimulating factor 3 receptor (granulocyte) (CSF3R), transcript variant 4, mRNA.	colony stimulating factor 3 receptor isoform d precursor	cg00474419	CSF3R_P8_F	0.82286	0.76488	0.8063	0.79615	0.80773	0.85184	0.78845	0.84314	0.49776	0.03125	0.18363	0.13747	0.22874	0.22334	0.28193	0.23561	0.16029	0.32119	0.6121	0.39265	0.55167	0.78195	0.47326	0.40865	0.39398	0.46806	0.62825	0.63501	0.8048	0.72001	0.75919	0.64427	0.86502	0.90091
DLC1_E276_F	8	DLC1_E276_F	33188432	NM_182643.1	DLC1	10395	13416490	276	N	AGTCCATAGCGTCTTACCTAGACAA[CG]AGGAGCTGAAACGCCAAGGCATGACACTGC	HP, ARHGAP7, STARD12, FLJ21120, p122-RhoGAP	Homo sapiens deleted in liver cancer 1 (DLC1), transcript variant 1, mRNA.	deleted in liver cancer 1 isoform 1	cg24545888	DLC1_E276_F	0.96298	0.96622	0.8516	0.91891	0.95089	0.95793	0.87999	0.89283	0.21244	0.15372	0.15457	0.09924	0.22295	0.30649	0.12232	0.22914	0.307	0.21837	0.17504	0.22965	0.41966	0.41576	0.49803	0.39802	0.76599	0.73267	0.33051	0.29779	0.72509	0.93002	0.70198	0.83989	0.24664	0.26007
DLC1_P88_R	8	DLC1_P88_R	33188432	NM_182643.1	DLC1	10395	13416854	-88	N	GGGAGGAGGGGAGAGCCCAGC[CG]CCTGGGCGTTTTAGGAGTTC	HP, ARHGAP7, STARD12, FLJ21120, p122-RhoGAP	Homo sapiens deleted in liver cancer 1 (DLC1), transcript variant 1, mRNA.	deleted in liver cancer 1 isoform 1	cg08768218	DLC1_P88_R	0.92626	0.9037	0.88275	0.84824	0.87311	0.90768	0.769	0.88082	0.32792	0.23306	0.34873	0.32452	0.36193	0.37916	0.43293	0.30367	0.54488	0.37855	0.23339	0.28525	0.35679	0.31157	0.35267	0.32072	0.68836	0.65617	0.54782	0.51846	0.74024	0.89043	0.74478	0.83583	0.77465	0.89583
EMR3_E61_F	19	EMR3_E61_F	23397638	NM_152939.1	EMR3	84658	14646749	61	N	AGCAAACTGCTTCCCCTCTTT[CG]CCATCAGACTCATGGTTCTGCTTTTCGTTT	.	Homo sapiens egf-like module containing, mucin-like, hormone receptor-like 3 (EMR3), transcript variant 2, mRNA.	egf-like module-containing mucin-like receptor 3 isoform b	cg15552238	EMR3_E61_F	0.91781	0.90638	0.91789	0.90574	0.89773	0.91839	0.78867	0.885	0.43959	0.02457	0.1547	0.06579	0.17694	0.1465	0.15867	0.14545	0.07833	0.18186	0.76261	0.65781	0.68611	0.79392	0.79993	0.7888	0.60213	0.60967	0.7295	0.74466	0.85554	0.07033	0.07291	0.78116	0.83546	0.91968
ERCC3_P1210_R	2	ERCC3_P1210_R	4557562	NM_000122.1	ERCC3	2071	127769432	-1210	N	GGGCATTAAAGGTGATTCTGGTGA[CG]GCTCAGATGGAAAGGAGAAATA	XPB, BTF2, GTF2H, RAD25, TFIIH	Homo sapiens excision repair cross-complementing rodent repair deficiency, complementation group 3 (xeroderma pigmentosum group B complementing) (ERCC3), mRNA.	excision repair cross-complementing rodent repair deficiency, complementation group 3	cg13587811	ERCC3_P1210_R	0.94165	0.94557	0.93554	0.93018	0.93916	0.94321	0.89722	0.91673	0.90575	0.14983	0.70023	0.45927	0.63239	0.70519	0.73486	0.65061	0.73866	0.77019	0.92726	0.90876	0.91662	0.93193	0.91496	0.92243	0.93218	0.92721	0.95608	0.95155	0.93401	0.88697	0.70427	0.95712	0.93589	0.92273
ERN1_P809_R	17	ERN1_P809_R	50346000	NM_001433.2	ERN1	2081	59562017	-809	Y	GGATGTGAAGTTTGAGATGGTCTG[CG]TCACAACTCGTTGGAGGGAGTG	IRE1, IRE1P, FLJ30999	Homo sapiens endoplasmic reticulum to nucleus signalling 1 (ERN1), transcript variant 1, mRNA.	endoplasmic reticulum to nucleus signalling 1 isoform 1	cg13884260	ERN1_P809_R	0.85397	0.8676	0.80756	0.82868	0.84182	0.87747	0.60119	0.75005	0.22908	0.11374	0.15849	0.14707	0.23024	0.17121	0.19752	0.12489	0.19674	0.20117	0.23121	0.18786	0.29098	0.41363	0.19231	0.16064	0.23762	0.34535	0.46393	0.49605	0.73552	0.02635	0.1504	0.87392	0.87789	0.87286
EVI2A_E420_F	17	EVI2A_E420_F	51511748	NM_001003927.1	EVI2A	2123	26672423	420	N	AGGAAACCAAACTTAGATCCTT[CG]TAATCCTAATTTAAAACTCCATGGCGATGG	EVDA, EVI2	Homo sapiens ecotropic viral integration site 2A (EVI2A), transcript variant 1, mRNA.	ecotropic viral integration site 2A isoform 1	cg14414427	EVI2A_E420_F	0.95024	0.94928	0.93763	0.92841	0.94791	0.95537	0.89433	0.94019	0.21744	0.51157	0.55655	0.67772	0.37034	0.59831	0.6725	0.35034	0.42443	0.61052	0.93566	0.92203	0.92265	0.95869	0.94079	0.9427	0.92175	0.92202	0.93819	0.93293	0.45168	0.10125	0.48959	0.94712	0.94069	0.93809
EVI2A_P94_R	17	EVI2A_P94_R	51511748	NM_001003927.1	EVI2A	2123	26672937	-94	N	CATGACAGGAGGCTTTGTAGAACCAATCCC[CG]CCTCCAGAGCAGGGAGGGTTTT	EVDA, EVI2	Homo sapiens ecotropic viral integration site 2A (EVI2A), transcript variant 1, mRNA.	ecotropic viral integration site 2A isoform 1	cg23352695	EVI2A_P94_R	0.93425	0.93019	0.93338	0.90785	0.91172	0.94129	0.86429	0.92157	0.02351	0.03702	0.02491	0.01718	0.03072	0.03137	0.03404	0.02704	0.029	0.03478	0.92566	0.89652	0.90667	0.93699	0.92507	0.91978	0.87635	0.8993	0.93228	0.93112	0.37607	0.01978	0.06805	0.94347	0.9367	0.9322
F2R_P839_F	5	F2R_P839_F	6031164	NM_001992.2	F2R	2149	76046703	-839	Y	CCAGGTAATCCGGAGGCTGGGG[CG]AAAGGGTGGCCTGAGCCAGG	TR, HTR, CF2R, PAR1	Homo sapiens coagulation factor II (thrombin) receptor (F2R), mRNA.	coagulation factor II receptor precursor	cg03231644	F2R_P839_F	0.77244	0.80778	0.31368	0.79568	0.69267	0.74469	0.58641	0.69825	0.14189	0.06456	0.20428	0.09577	0.11193	0.15649	0.1334	0.07414	0.13885	0.2765	0.31633	0.12341	0.35441	0.25342	0.43958	0.40691	0.50285	0.4858	0.69431	0.69597	0.43971	0.83793	0.67396	0.79284	0.83455	0.83404
FGF1_P357_R	5	FGF1_P357_R	15055540	NM_033136.1	FGF1	2246	142046169	-357	N	AGCCAGGAGGGAGGTAGAGACAGAAGA[CG]GTGGCAGCAGCTACCCTGGGTG	AFGF, ECGF, FGFA, ECGFA, ECGFB, HBGF1, GLIO703, ECGF-beta, FGF-alpha	Homo sapiens fibroblast growth factor 1 (acidic) (FGF1), transcript variant 2, mRNA.	fibroblast growth factor 1 (acidic) isoform 2 precursor	cg05353098	FGF1_P357_R	0.87465	0.77664	0.83595	0.82143	0.81795	0.85939	0.76879	0.70233	0.86462	0.92818	0.86457	0.89668	0.84187	0.89469	0.88702	0.84449	0.87112	0.83045	0.6285	0.30928	0.60304	0.76776	0.70511	0.69424	0.55418	0.54049	0.654	0.66527	0.27455	0.92651	0.73238	0.88197	0.3846	0.86767
FRK_P36_F	6	FRK_P36_F	31657133	NM_002031.2	FRK	2444	116488650	-36	N	CCTGTTTCAAGTCTGTTCCTGTCTTT[CG]ACCAGTCCGGATCTGGACGGCTCTCT	GTK, RAK, PTK5	Homo sapiens fyn-related kinase (FRK), mRNA.	fyn-related kinase	cg18764771	FRK_P36_F	0.89209	0.9006	0.83828	0.86691	0.88844	0.88775	0.78647	0.88371	0.7839	0.70511	0.74345	0.87511	0.85794	0.61035	0.9018	0.86285	0.80974	0.92362	0.0686	0.18704	0.22364	0.18396	0.20543	0.29041	0.28362	0.35526	0.33113	0.36204	0.50221	0.04264	0.02951	0.02765	0.03717	0.02297
FZD9_E458_F	7	FZD9_E458_F	62865872	NM_003508.2	FZD9	8326	72486503	458	Y	GCGGCTGCCGAGCTAGCGGAGTTCG[CG]CCGCTGGTGCAGTACGGCTGCC	FZD3	Homo sapiens frizzled homolog 9 (Drosophila) (FZD9), mRNA.	frizzled 9	cg25707686	FZD9_E458_F	0.74452	0.80277	0.40384	0.22986	0.30022	0.43975	0.33068	0.44528	0.30614	0.09675	0.16358	0.09187	0.24445	0.14627	0.12988	0.27374	0.14544	0.33087	0.25476	0.02686	0.03579	0.2884	0.09687	0.12458	0.16042	0.14513	0.05172	0.04733	0.07967	0.95599	0.74465	0.83381	0.95306	0.94653
GFAP_P56_R	17	GFAP_P56_R	24430142	NM_002055.2	GFAP	2670	40348450	-56	N	GAGTGGGCTAGACTGGCGATGCC[CG]GGTGCCCCTGGCAACACCCCCT	FLJ45472	Homo sapiens glial fibrillary acidic protein (GFAP), mRNA.	glial fibrillary acidic protein	cg03383006	GFAP_P56_R	0.78915	0.77657	0.61455	0.71033	0.7652	0.77795	0.54807	0.74416	0.82893	0.75133	0.78562	0.63279	0.77746	0.84626	0.76885	0.72025	0.79276	0.77867	0.30013	0.38771	0.44785	0.28259	0.35172	0.3248	0.56141	0.51162	0.7928	0.76449	0.20694	0.58183	0.5236	0.77037	0.72435	0.7614
GSTM1_P266_F	1	GSTM1_P266_F	23065546	NM_146421.1	GSTM1	2944	110031699	-266	Y	TGGCTGGTGTCTCAAGCGCACAGCCAAGT[CG]CTGTGGACCTAGCAAGGGCTG	MU, H-B, GST1, GTH4, GTM1, MU-1, GSTM1-1, MGC26563, GSTM1a-1a, GSTM1b-1b	Homo sapiens glutathione S-transferase M1 (GSTM1), transcript variant 2, mRNA.	glutathione S-transferase M1 isoform 2	cg19763514	GSTM1_P266_F	0.92607	0.9334	0.90073	0.90903	0.93476	0.93027	0.68076	0.49348	0.56345	0.38339	0.13185	0.0621	0.19331	0.72292	0.2438	0.36774	0.10822	0.10554	0.22877	0.27624	0.19569	0.38439	0.47532	0.37431	0.29511	0.44194	0.15118	0.14731	0.5859	0.80283	0.54336	0.95118	0.91452	0.88374
HDAC7A_P344_F	12	HDAC7A_P344_F	13259521	NM_015401.1	HDAC7A	51564	46479534	-344	N	AGCCTCACAGGCCCTCTGGGT[CG]CCACCCTCCCATGCTCTATCCC	HDAC7, DKFZP586J0917	Homo sapiens histone deacetylase 7A (HDAC7A), transcript variant 1, mRNA.	histone deacetylase 7A isoform a	cg25755806	HDAC7A_P344_F	0.89392	0.90993	0.88598	0.88829	0.89173	0.88532	0.75475	0.89668	0.91462	0.93797	0.90801	0.88243	0.9158	0.91171	0.91269	0.88929	0.85153	0.88003	0.12678	0.24218	0.34714	0.24124	0.21692	0.29525	0.84793	0.8799	0.63309	0.63035	0.34134	0.93366	0.76445	0.91494	0.91013	0.87964
HGF_E102_R	7	HGF_E102_R	58533164	NM_001010933.1	HGF	3082	81237286	102	N	ATGCCTGGGTGAAAGAATCCTGTT[CG]GAGTCAGTGCCTAAAAGAGCCAGTCG	SF, HGFB, HPTA, F-TCF	Homo sapiens hepatocyte growth factor (hepapoietin A; scatter factor) (HGF), transcript variant 4, mRNA.	hepatocyte growth factor isoform 4 precursor	cg08988647	HGF_E102_R	0.80231	0.5552	0.58556	0.73268	0.68647	0.7541	0.46554	0.64221	0.41727	0.0598	0.17518	0.14086	0.28434	0.24369	0.23408	0.21212	0.1588	0.39782	0.0164	0.01437	0.05012	0.01885	0.02639	0.03225	0.06584	0.05636	0.11644	0.1107	0.05897	0.86308	0.8681	0.18276	0.87032	0.94143
HIC-1_seq_48_S103_R	17	HIC-1_seq_48_S103_R	61676185	NM_006497.2	HIC1	3090	1907679	.	Y	TAGTCTCCTCTATCGCTGGATGAAGCA[CG]AGCCGGGCCTGGGTAGCTATGGCGACGAGC	hic-1, ZBTB29	Homo sapiens hypermethylated in cancer 1 (HIC1), mRNA.	hypermethylated in cancer 1	cg20066299	HIC-1_seq_48_S103_R	0.07367	0.73495	0.21178	0.32987	0.04723	0.34428	0.82941	0.89347	0.64758	0.07552	0.34009	0.30283	0.39188	0.44687	0.37071	0.48976	0.28325	0.58779	0.93546	0.73162	0.80626	0.94321	0.92939	0.92467	0.86708	0.84543	0.34081	0.30913	0.48034	0.96809	0.60215	0.9505	0.93747	0.92025
HLA-DPA1_E35_R	6	HLA-DPA1_E35_R	24797073	NM_033554.2	HLA-DPA1	3113	33149321	35	N	CTCTGATATGGAACATTCTGTCTTCAGGG[CG]CATGTTGTGGGGTCTATAATTGA	HLADP, HLASB, HLA-DP1A	Homo sapiens major histocompatibility complex, class II, DP alpha 1 (HLA-DPA1), mRNA.	major histocompatibility complex, class II, DP alpha 1 precursor	cg09321817	HLA-DPA1_E35_R	0.92692	0.92595	0.92609	0.91558	0.92091	0.92086	0.89653	0.93502	0.51515	0.24211	0.45916	0.3337	0.46567	0.35477	0.52689	0.2932	0.28204	0.51604	0.93403	0.90777	0.90943	0.95018	0.92987	0.9306	0.91191	0.91074	0.86885	0.87273	0.92716	0.7614	0.72964	0.92173	0.90526	0.91596
HPN_P374_R	19	HPN_P374_R	33695154	NM_182983.1	HPN	3249	40222876	-374	N	CTCCTTGCTGATTTGCACACATTGGC[CG]CTTCAGACACGCACTTCTGGGGCCA	TMPRSS1	Homo sapiens hepsin (transmembrane protease, serine 1) (HPN), transcript variant 1, mRNA.	hepsin (transmembrane protease, serine 1)	cg03537100	HPN_P374_R	0.6757	0.75318	0.6406	0.72595	0.67887	0.56304	0.39729	0.59108	0.15638	0.06498	0.10897	0.08513	0.07617	0.07462	0.19981	0.23824	0.14551	0.14443	0.60109	0.07181	0.64178	0.61339	0.55939	0.60176	0.63521	0.6502	0.60346	0.59244	0.42276	0.81718	0.51996	0.7893	0.82866	0.80066
HPN_P823_F	19	HPN_P823_F	33695154	NM_182983.1	HPN	3249	40222427	-823	N	CCTCTGAAAGCAAAGAGAACTGCACGGG[CG]TCCAGGTGGCCGAATAGCCCTG	TMPRSS1	Homo sapiens hepsin (transmembrane protease, serine 1) (HPN), transcript variant 1, mRNA.	hepsin (transmembrane protease, serine 1)	cg00566101	HPN_P823_F	0.90785	0.92325	0.89824	0.89766	0.89411	0.81915	0.76142	0.89202	0.51464	0.2017	0.45234	0.24084	0.55867	0.41823	0.45819	0.32502	0.50315	0.58721	0.85208	0.81993	0.85864	0.87416	0.85332	0.84888	0.90985	0.89885	0.89851	0.91078	0.84674	0.94263	0.88877	0.92655	0.92092	0.92034
HRASLS_P353_R	3	HRASLS_P353_R	38455407	NM_020386.2	HRASLS	57110	194441259	-353	Y	TTAGGGCCAGTCCTTCCTC[CG]CCACTTTGCTGACTCAAAGACCCAGA	A-C1, HSD28, HRASLS1, H-REV107	Homo sapiens HRAS-like suppressor (HRASLS), mRNA.	HRAS-like suppressor	cg14777903	HRASLS_P353_R	0.81674	0.86047	0.81227	0.84249	0.82112	0.79893	0.80154	0.89087	0.69139	0.51426	0.7024	0.82125	0.67906	0.64969	0.78147	0.80279	0.70624	0.73711	0.38444	0.05854	0.26229	0.20917	0.33007	0.34084	0.52536	0.53839	0.29494	0.26162	0.52936	0.54428	0.39264	0.91582	0.81494	0.90076
IFNGR2_P377_R	21	IFNGR2_P377_R	47419933	NM_005534.2	IFNGR2	3460	33696695	-377	Y	CTATGTTGCAAAACCCATTTTTGCTAA[CG]TGTCCAGTGGGCTCCCGGGACGAC	AF-1, IFGR2, IFNGT1	Homo sapiens interferon gamma receptor 2 (interferon gamma transducer 1) (IFNGR2), mRNA.	interferon-gamma receptor beta chain precursor	cg21449657	IFNGR2_P377_R	0.86025	0.91284	0.75374	0.827	0.86715	0.83422	0.50246	0.69298	0.62391	0.06494	0.34285	0.08789	0.24267	0.36617	0.31343	0.25344	0.14164	0.28725	0.4844	0.02023	0.47586	0.68506	0.60866	0.49811	0.35293	0.24403	0.66418	0.65295	0.58133	0.91998	0.58657	0.85174	0.91291	0.9184
IGFBP1_E48_R	7	IGFBP1_E48_R	61744448	NM_001013029.1	IGFBP1	3484	45894532	48	Y	ATTTTGAACACTCAGCTCCTAGCGTG[CG]GCGCTGCCAATCATTAACCTCCTGGTGC	AFBP, IBP1, PP12, IGF-BP25, hIGFBP-1	Homo sapiens insulin-like growth factor binding protein 1 (IGFBP1), transcript variant 2, mRNA.	insulin-like growth factor binding protein 1 isoform b precursor	cg20666158	IGFBP1_E48_R	0.86942	0.90227	0.667	0.84843	0.7873	0.82209	0.74653	0.90733	0.52349	0.26689	0.4892	0.25651	0.26663	0.30275	0.31274	0.41754	0.28882	0.4541	0.29378	0.15591	0.42778	0.47165	0.26081	0.28422	0.76407	0.79768	0.48169	0.43215	0.1704	0.06735	0.04024	0.90038	0.26647	0.94676
IGFBP1_P12_R	7	IGFBP1_P12_R	61744448	NM_001013029.1	IGFBP1	3484	45894472	-12	Y	CCTCCCACCAGCGGTTTG[CG]TAGGGCCTTGGGTGCACTAGCAAAACAAAC	AFBP, IBP1, PP12, IGF-BP25, hIGFBP-1	Homo sapiens insulin-like growth factor binding protein 1 (IGFBP1), transcript variant 2, mRNA.	insulin-like growth factor binding protein 1 isoform b precursor	cg00110785	IGFBP1_P12_R	0.57916	0.80638	0.19848	0.53684	0.38374	0.31442	0.21661	0.75366	0.38296	0.26734	0.3079	0.27607	0.52396	0.23575	0.18139	0.36021	0.508	0.31121	0.2116	0.02252	0.26244	0.39512	0.29676	0.21114	0.58606	0.63313	0.36402	0.41505	0.11217	0.04087	0.02514	0.80384	0.28682	0.94346
IL10_P348_F	1	IL10_P348_F	24430216	NM_000572.2	IL10	3586	205012810	-348	N	ATTCGCGTGTTCCTAGGTCACAGTGA[CG]TGGACAAATTGCCCATTCCAGAATAC	CSIF, TGIF, IL-10, IL10A, MGC126450, MGC126451	Homo sapiens interleukin 10 (IL10), mRNA.	interleukin 10 precursor	cg14180511	IL10_P348_F	0.95013	0.95575	0.943	0.92278	0.95256	0.95728	0.92808	0.94737	0.88853	0.09374	0.69277	0.5394	0.69254	0.65412	0.73633	0.62667	0.55074	0.67082	0.92462	0.89686	0.92668	0.93813	0.9127	0.91432	0.94792	0.95367	0.95119	0.94557	0.92996	0.96701	0.82043	0.95567	0.92783	0.94104
IL10_P85_F	1	IL10_P85_F	24430216	NM_000572.2	IL10	3586	205012547	-85	N	AGCCACAATCAAGGTTTCC[CG]GCACAGGATTTTTTCTGCTTAGAGCTCCT	CSIF, TGIF, IL-10, IL10A, MGC126450, MGC126451	Homo sapiens interleukin 10 (IL10), mRNA.	interleukin 10 precursor	cg10978799	IL10_P85_F	0.93857	0.93614	0.92409	0.90674	0.91525	0.91882	0.87	0.91589	0.32509	0.04324	0.16506	0.07616	0.14297	0.13574	0.16046	0.11132	0.12726	0.12663	0.86436	0.72453	0.86337	0.91561	0.89475	0.86442	0.71433	0.75392	0.92158	0.92326	0.90067	0.60596	0.83858	0.93613	0.90788	0.90511
IL16_P226_F	15	IL16_P226_F	27262654	NM_004513.3	IL16	3603	79262029	-226	N	TCAAGGAGGGCAGGAGTTGGAAG[CG]ACCGTTGTGAAACGTTAAAGATTT	LCF, IL-16, prIL-16, FLJ44234, HsT19289	Homo sapiens interleukin 16 (lymphocyte chemoattractant factor) (IL16), transcript variant 1, mRNA.	interleukin 16 isoform 1 precursor	cg12993983	IL16_P226_F	0.80377	0.73556	0.72652	0.68123	0.75771	0.85546	0.64419	0.76677	0.37543	0.22256	0.16243	0.19551	0.12365	0.12649	0.14412	0.10718	0.14857	0.18616	0.20174	0.38881	0.18771	0.20337	0.25126	0.25663	0.30487	0.17273	0.3831	0.42563	0.2581	0.1319	0.31732	0.21532	0.86418	0.87115
IL18BP_P51_R	11	IL18BP_P51_R	27502394	NM_005699.2	IL18BP	10068	71387536	-51	N	CTTCCCTCCTGTTAGGGTTGGCTCT[CG]AGCTTGTGTGCCAGTTCCTGGGTTGGCCGT	IL18BPa	Homo sapiens interleukin 18 binding protein (IL18BP), transcript variant C, mRNA.	interleukin 18 binding protein isoform C precursor	cg08430407	IL18BP_P51_R	0.80051	0.80208	0.79684	0.82134	0.78834	0.77251	0.77094	0.84282	0.02983	0.02703	0.05659	0.04971	0.06854	0.07012	0.05732	0.08324	0.08341	0.08153	0.68196	0.46797	0.4855	0.69793	0.57407	0.50899	0.58611	0.54273	0.5696	0.53819	0.6484	0.84966	0.76455	0.81254	0.73807	0.80625
IPF1_P750_F	13	IPF1_P750_F	4557672	NM_000209.1	IPF1	3651	27391427	-750	Y	CCTCGCTGTATTGGGAAGCTACGTTC[CG]GGCTGGCCAAATGGGCCC	IUF1, PDX1, IDX-1, MODY4, PDX-1, STF-1	Homo sapiens insulin promoter factor 1, homeodomain transcription factor (IPF1), mRNA.	insulin promoter factor 1, homeodomain transcription factor	cg14584091	IPF1_P750_F	0.68841	0.6051	0.75675	0.62119	0.48767	0.67493	0.53076	0.72604	0.43541	0.16487	0.39617	0.33661	0.487	0.59125	0.55187	0.57887	0.42624	0.67782	0.50217	0.70011	0.47052	0.55344	0.56501	0.44617	0.40468	0.45443	0.43957	0.49738	0.38789	0.89842	0.8519	0.94151	0.93064	0.93479
JAK3_P156_R	19	JAK3_P156_R	47157314	NM_000215.2	JAK3	3718	17819956	-156	N	GCAGAAAGTTCCGGAAGCCTCTGCATCAGC[CG]CCCCGTTCAGACAGGCTGCTGGA	JAKL, LJAK, JAK-3, L-JAK, JAK3_HUMAN	Homo sapiens Janus kinase 3 (a protein tyrosine kinase, leukocyte) (JAK3), mRNA.	Janus kinase 3	cg02285920	JAK3_P156_R	0.81285	0.87465	0.77459	0.86059	0.77818	0.86901	0.82109	0.80243	0.01457	0.02553	0.0258	0.02488	0.03664	0.02909	0.02708	0.03402	0.03613	0.03648	0.33851	0.03355	0.21107	0.26335	0.27125	0.14571	0.14853	0.31382	0.36536	0.35542	0.45935	0.88324	0.8785	0.93638	0.91583	0.91664
LAT_E46_F	16	LAT_E46_F	62739153	NM_014387.3	LAT	27040	28903694	46	N	GGGTCCTGGATATGGAGGCCA[CG]GCTGCCAGCTGGCAGGTGGC	LAT1, pp36	Homo sapiens linker for activation of T cells (LAT), transcript variant 1, mRNA.	linker for activation of T cells isoform a	cg03108875	LAT_E46_F	0.82193	0.84768	0.822	0.83281	0.84484	0.83407	0.76842	0.84354	0.03724	0.03263	0.05836	0.03651	0.05081	0.04024	0.0303	0.06372	0.10158	0.04831	0.7798	0.46981	0.74683	0.80069	0.81291	0.75442	0.70672	0.73992	0.78919	0.80262	0.80029	0.79384	0.41393	0.86093	0.85425	0.81199
LCN2_P141_R	9	LCN2_P141_R	38455401	NM_005564.2	LCN2	3934	129951398	-141	N	AATGTCCCTCACTCTCCC[CG]TCCCTCTGTCTTGCCCAATCCTGAC	NGAL	Homo sapiens lipocalin 2 (oncogene 24p3) (LCN2), mRNA.	lipocalin 2 (oncogene 24p3)	cg14615559	LCN2_P141_R	0.94818	0.9422	0.93937	0.92784	0.94059	0.94058	0.89834	0.93418	0.94402	0.183	0.76354	0.69358	0.75944	0.77749	0.83081	0.67534	0.79195	0.80217	0.79659	0.90645	0.86634	0.73751	0.73708	0.79811	0.81767	0.7694	0.76888	0.79137	0.96298	0.64323	0.77548	0.03798	0.92073	0.79635
LCN2_P86_R	9	LCN2_P86_R	38455401	NM_005564.2	LCN2	3934	129951453	-86	N	GCAGAAATCTTGCCAAGTGTTTC[CG]CAGGAGTTGCTGGCAATTGCCTCACATTCC	NGAL	Homo sapiens lipocalin 2 (oncogene 24p3) (LCN2), mRNA.	lipocalin 2 (oncogene 24p3)	cg24638195	LCN2_P86_R	0.92402	0.92372	0.92146	0.91476	0.92783	0.91242	0.81906	0.91181	0.92482	0.13293	0.54136	0.30078	0.51445	0.5817	0.63717	0.55334	0.55808	0.60772	0.30408	0.41083	0.35787	0.323	0.40847	0.41731	0.53261	0.51857	0.55945	0.53924	0.90342	0.24088	0.58636	0.01616	0.77591	0.50936
LMO2_E148_F	11	LMO2_E148_F	6633806	NM_005574.2	LMO2	4005	33870264	148	N	CGGAGCCTTCACCCTTGCAG[CG]AGCTCTCTCACACCAGATGTGCTCTGCGT	TTG2, RBTN2, RHOM2, RBTNL1	Homo sapiens LIM domain only 2 (rhombotin-like 1) (LMO2), mRNA.	LIM domain only 2	cg22902574	LMO2_E148_F	0.95236	0.95663	0.95097	0.94257	0.94246	0.94364	0.8914	0.94411	0.78628	0.03848	0.36341	0.21388	0.42309	0.47851	0.48091	0.49333	0.28439	0.54287	0.93921	0.91191	0.94036	0.95288	0.86776	0.87402	0.95104	0.94465	0.96862	0.96438	0.9463	0.90353	0.80795	0.94727	0.95599	0.94379
LMO2_P794_R	11	LMO2_P794_R	6633806	NM_005574.2	LMO2	4005	33871206	-794	N	CTGTCTGCTGGGCAAGGCCCAATTC[CG]AGGTGACAGCTCACCGGGCCTC	TTG2, RBTN2, RHOM2, RBTNL1	Homo sapiens LIM domain only 2 (rhombotin-like 1) (LMO2), mRNA.	LIM domain only 2	cg02028355	LMO2_P794_R	0.95504	0.95368	0.94471	0.94037	0.94595	0.96085	0.91343	0.93812	0.72746	0.03975	0.35436	0.18938	0.37112	0.43215	0.48727	0.51785	0.24847	0.56392	0.62104	0.75666	0.81129	0.68193	0.55741	0.61391	0.92268	0.92455	0.90984	0.9073	0.9556	0.96543	0.86163	0.9391	0.95433	0.9506
LTA_E28_R	6	LTA_E28_R	6806892	NM_000595.2	LTA	4049	31648100	28	N	CATCTCCTTGGGCTGCCCGTGCTT[CG]TGCTTTGGACTACCGCCCAGCAGTGTC	LT, TNFB, TNFSF1	Homo sapiens lymphotoxin alpha (TNF superfamily, member 1) (LTA), mRNA.	lymphotoxin alpha precursor	cg24216966	LTA_E28_R	0.90812	0.91935	0.92528	0.89965	0.91177	0.93862	0.86803	0.89781	0.21224	0.91346	0.10577	0.8098	0.67731	0.75368	0.10498	0.63089	0.72188	0.08669	0.69244	0.73248	0.80621	0.80295	0.71831	0.71232	0.82263	0.29696	0.93436	0.94943	0.47247	0.909	0.42182	0.95721	0.94446	0.242
LTB4R_E64_R	14	LTB4R_E64_R	31881791	NM_181657.1	LTB4R	1241	23852421	64	N	CCTGAACTCTGACTTCAGTTCTTGCTG[CG]GTTTCTGCCCATTTTTTTCATATCCT	BLT1, BLTR, P2Y7, GPR16, LTBR1, P2RY7, CMKRL1, LTB4R1	Homo sapiens leukotriene B4 receptor (LTB4R), mRNA.	leukotriene B4 receptor	cg07869853	LTB4R_E64_R	0.93128	0.93705	0.94059	0.89373	0.9214	0.91921	0.77732	0.912	0.15144	0.07925	0.11974	0.10533	0.0973	0.16479	0.14071	0.09811	0.10516	0.1207	0.80826	0.75877	0.76557	0.8741	0.75969	0.76134	0.84904	0.85393	0.83778	0.81571	0.91318	0.92357	0.82047	0.93859	0.94383	0.89232
LTB4R_P163_F	14	LTB4R_P163_F	31881791	NM_181657.1	LTB4R	1241	23852194	-163	N	GGGGAAGAAAGGCCATCAAGGTAGATG[CG]GGTGGGGAACAGCTTGAG	BLT1, BLTR, P2Y7, GPR16, LTBR1, P2RY7, CMKRL1, LTB4R1	Homo sapiens leukotriene B4 receptor (LTB4R), mRNA.	leukotriene B4 receptor	cg14137885	LTB4R_P163_F	0.93793	0.9406	0.93131	0.92479	0.93688	0.92841	0.88994	0.9112	0.39925	0.07407	0.14609	0.06149	0.06874	0.20221	0.2316	0.09908	0.17356	0.14716	0.91533	0.89521	0.92055	0.94255	0.9281	0.92119	0.89713	0.91216	0.89777	0.89958	0.94574	0.96035	0.87531	0.9465	0.94208	0.91543
MEG3_E91_F	14	MEG3_E91_F	89037804	XR_001355.1	MEG3	55384	100362306	91	Y	GGGCGCCCACGAGAGGATCCCTCACC[CG]GTGAGTGGTTGGCCATCCT	.	PREDICTED: Homo sapiens maternally expressed 3, transcript variant 10 (MEG3), misc RNA.	.	cg27191825	MEG3_E91_F	0.82566	0.78203	0.20489	0.67152	0.74555	0.72695	0.67888	0.76207	0.31476	0.28596	0.03045	0.34499	0.3446	0.30199	0.31615	0.3356	0.32688	0.35126	0.39353	0.32326	0.42875	0.43938	0.44477	0.37068	0.32709	0.37336	0.29102	0.29308	0.23435	0.74025	0.45818	0.77123	0.80932	0.79335
MMP9_P189_F	20	MMP9_P189_F	74272286	NM_004994.2	MMP9	4318	44070765	-189	N	TTGCCTGACTTGGCAGTGGAGACTG[CG]GGCAGTGGAGAGAGGAGG	GELB, CLG4B	Homo sapiens matrix metallopeptidase 9 (gelatinase B, 92kDa gelatinase, 92kDa type IV collagenase) (MMP9), mRNA.	matrix metalloproteinase 9 preproprotein	cg02310296	MMP9_P189_F	0.86394	0.76919	0.90877	0.84342	0.85599	0.92063	0.83323	0.67787	0.56319	0.07323	0.26449	0.1243	0.16717	0.21968	0.27922	0.29058	0.13794	0.31309	0.34917	0.39143	0.27975	0.4309	0.49974	0.50514	0.77123	0.80589	0.78821	0.78321	0.76806	0.13295	0.22647	0.95455	0.94745	0.90142
MPL_P62_F	1	MPL_P62_F	4885490	NM_005373.1	MPL	4352	43576000	-62	N	AGGGGCAGGGACAGGGACAGGA[CG]TGGGGCTGTATCTGACAGGA	MPLV, TPOR, C-MPL, CD110	Homo sapiens myeloproliferative leukemia virus oncogene (MPL), mRNA.	myeloproliferative leukemia virus oncogene	cg22126520	MPL_P62_F	0.79885	0.77448	0.83132	0.7706	0.82122	0.8162	0.72126	0.79336	0.44808	0.12338	0.26421	0.25792	0.39261	0.25962	0.33573	0.35121	0.31345	0.31253	0.8766	0.84801	0.89393	0.9212	0.87816	0.87772	0.88038	0.86986	0.78386	0.80769	0.90666	0.67003	0.56405	0.88876	0.90142	0.86737
MST1R_P87_R	3	MST1R_P87_R	4505264	NM_002447.1	MST1R	4486	49916161	-87	Y	GGACTGGGCCAAATTTAAGCAGCGGTCC[CG]ACAGCCCCAAGATAGCGGACCCCCGCC	RON, PTK8, CDw136	Homo sapiens macrophage stimulating 1 receptor (c-met-related tyrosine kinase) (MST1R), mRNA.	macrophage stimulating 1 receptor	cg01709977	MST1R_P87_R	0.69333	0.85033	0.33661	0.66761	0.70627	0.43381	0.44684	0.45721	0.77702	0.58019	0.81705	0.73396	0.77747	0.50624	0.77585	0.60177	0.73044	0.78622	0.74798	0.73006	0.62113	0.75241	0.69215	0.62952	0.40085	0.36332	0.2616	0.27376	0.79155	0.00985	0.02247	0.01095	0.73797	0.01855
NAT2_P11_F	8	NAT2_P11_F	4557782	NM_000015.1	NAT2	10	18293024	-11	N	AACTAGACTCTGGTGTCAGGGTGATA[CG]GAATTCCAGTGAGATCACTTCCCT	AAC2	Homo sapiens N-acetyltransferase 2 (arylamine N-acetyltransferase) (NAT2), mRNA.	arylamide acetylase 2	cg07102632	NAT2_P11_F	0.92719	0.92581	0.85718	0.87458	0.91271	0.92492	0.77392	0.78491	0.82899	0.8706	0.90572	0.89111	0.88399	0.90416	0.91894	0.87046	0.89374	0.88449	0.14606	0.26124	0.36263	0.26402	0.19428	0.23259	0.61131	0.55462	0.61064	0.58682	0.70486	0.75977	0.38842	0.87739	0.89342	0.90935
NOTCH4_E4_F	6	NOTCH4_E4_F	55770875	NM_004557.3	NOTCH4	4855	32299818	4	N	CCTCGGCCTGCTGCAAGCCTCA[CG]TCTGAGCTGTTTCCTGAGTCACACAATGTC	INT3, NOTCH3, MGC74442	Homo sapiens Notch homolog 4 (Drosophila) (NOTCH4), mRNA.	notch4 preproprotein	cg14700707	NOTCH4_E4_F	0.79174	0.70639	0.57279	0.62989	0.74222	0.83828	0.59851	0.65377	0.4347	0.04738	0.10619	0.1226	0.12649	0.12324	0.21136	0.07811	0.04197	0.05298	0.47994	0.02916	0.29538	0.7116	0.51847	0.41203	0.51811	0.55926	0.44289	0.45998	0.70434	0.02809	0.26989	0.91024	0.93349	0.80113
NTRK1_E74_F	1	NTRK1_E74_F	56118209	NM_001007792.1	NTRK1	4914	155052240	74	N	GAGCAGTAAGGGAGTGAGTGGGCAACT[CG]GCGCATGAAGGAGGTACTCCTC	MTC, TRK, TRK1, TRKA, p140-TrkA	Homo sapiens neurotrophic tyrosine kinase, receptor, type 1 (NTRK1), transcript variant 3, mRNA.	neurotrophic tyrosine kinase, receptor, type 1 isoform 3	cg18744444	NTRK1_E74_F	0.97009	0.18504	0.28682	0.73507	0.96584	0.20163	0.18089	0.93776	0.82965	0.85486	0.52214	0.19719	0.92527	0.15512	0.93987	0.91937	0.93113	0.91703	0.91598	0.79585	0.91414	0.93722	0.92512	0.90793	0.92695	0.19529	0.214	0.11449	0.96521	0.96537	0.80107	0.34504	0.92865	0.16766
OSM_P188_F	22	OSM_P188_F	28178862	NM_020530.3	OSM	5008	28993028	-188	Y	CGCTCCTCCTCCTGTTTTCTT[CG]AATTCGTTCTTCGAGGTCAGCCCTAC	MGC20461	Homo sapiens oncostatin M (OSM), mRNA.	oncostatin M precursor	cg04546763	OSM_P188_F	0.96021	0.96444	0.95739	0.92198	0.95515	0.94158	0.88534	0.93709	0.01416	0.01532	0.01968	0.01966	0.02744	0.01986	0.02128	0.02928	0.03366	0.02166	0.92829	0.90353	0.9006	0.93938	0.93255	0.91752	0.8167	0.85308	0.95319	0.9564	0.95258	0.96134	0.88122	0.96011	0.92648	0.91181
OSM_P34_F	22	OSM_P34_F	28178862	NM_020530.3	OSM	5008	28992874	-34	N	CAGGCTGGCAGCCACTTTATGCC[CG]CTGGGGCGATTGGCCAACACCTCATGA	MGC20461	Homo sapiens oncostatin M (OSM), mRNA.	oncostatin M precursor	cg10467217	OSM_P34_F	0.89645	0.89538	0.90281	0.88346	0.89367	0.88041	0.8118	0.86956	0.04323	0.03134	0.07691	0.0846	0.0889	0.08373	0.08052	0.1113	0.09574	0.08835	0.84141	0.78868	0.84737	0.83642	0.82994	0.82023	0.55977	0.60979	0.8929	0.8864	0.86675	0.89615	0.6821	0.84837	0.88004	0.85291
PADI4_E24_F	1	PADI4_E24_F	6912575	NM_012387.1	PADI4	23569	17507303	24	N	TCCTACAGCCAGAGGGACGAGCTAGCCCGA[CG]ATGGCCCAGGGGACATTGATC	PAD, PDI4, PDI5, PADI5	Homo sapiens peptidyl arginine deiminase, type IV (PADI4), mRNA.	peptidyl arginine deiminase, type IV	cg18333690	PADI4_E24_F	0.88882	0.83996	0.87582	0.81847	0.86368	0.91224	0.89708	0.8742	0.39581	0.03405	0.19003	0.08104	0.1787	0.30641	0.34929	0.18065	0.22188	0.30181	0.87139	0.84919	0.88411	0.89664	0.87414	0.83632	0.87009	0.85179	0.88805	0.88377	0.91362	0.60984	0.68511	0.92369	0.91683	0.93798
PADI4_P1158_R	1	PADI4_P1158_R	6912575	NM_012387.1	PADI4	23569	17506121	-1158	N	ACCCACGAAACGCTCTATGTTCA[CG]CCAGACTCCCATGCATGCACCCTT	PAD, PDI4, PDI5, PADI5	Homo sapiens peptidyl arginine deiminase, type IV (PADI4), mRNA.	peptidyl arginine deiminase, type IV	cg19159961	PADI4_P1158_R	0.88455	0.88559	0.8095	0.84107	0.86824	0.87553	0.56869	0.89196	0.50322	0.75796	0.67639	0.6823	0.54619	0.64233	0.68624	0.61687	0.70388	0.60948	0.04892	0.0184	0.18244	0.25319	0.18434	0.1701	0.33499	0.23282	0.53083	0.53904	0.45749	0.41358	0.39792	0.79934	0.36439	0.67456
PECAM1_E32_R	17	PECAM1_E32_R	21314616	NM_000442.2	PECAM1	5175	59817691	32	Y	GCGCCTGCAGAGAGACCGGCTGTGG[CG]CTGGTCAGGTAATGGCAGCCATGG	CD31, PECAM-1	Homo sapiens platelet/endothelial cell adhesion molecule (CD31 antigen) (PECAM1), mRNA.	platelet/endothelial cell adhesion molecule (CD31 antigen)	cg12476586	PECAM1_E32_R	0.92721	0.9307	0.91466	0.90741	0.89888	0.91206	0.8619	0.9063	0.49662	0.03454	0.17092	0.13489	0.16398	0.26494	0.23294	0.2485	0.1414	0.27161	0.90331	0.78036	0.88696	0.91387	0.88531	0.86362	0.81883	0.80115	0.81633	0.80053	0.90219	0.95109	0.75219	0.92692	0.92856	0.92252
PECAM1_P135_F	17	PECAM1_P135_F	21314616	NM_000442.2	PECAM1	5175	59817858	-135	Y	CAAGGCACAAGTGACATTTGCCTTGG[CG]TTCTTGACCCTCCCTCTGTCTCGC	CD31, PECAM-1	Homo sapiens platelet/endothelial cell adhesion molecule (CD31 antigen) (PECAM1), mRNA.	platelet/endothelial cell adhesion molecule (CD31 antigen)	cg05359956	PECAM1_P135_F	0.86036	0.86525	0.82706	0.86543	0.84325	0.83601	0.79914	0.86686	0.30867	0.03509	0.15228	0.12099	0.25206	0.29242	0.27218	0.23022	0.24661	0.28992	0.88704	0.68391	0.79464	0.90128	0.86763	0.85786	0.79964	0.79918	0.75273	0.71653	0.83968	0.92174	0.82308	0.90495	0.85975	0.90133
PLSCR3_P751_R	17	PLSCR3_P751_R	31543416	NM_020360.2	PLSCR3	57048	7239318	-751	Y	GTGGAAGCTGCGATTTGGCCCCA[CG]AGCAGCGAGGAGTCCACCGAGACATTT	.	Homo sapiens phospholipid scramblase 3 (PLSCR3), mRNA.	phospholipid scramblase 3	cg26114392	PLSCR3_P751_R	0.75521	0.75222	0.79247	0.68349	0.64742	0.64981	0.74223	0.52092	0.40548	0.28461	0.38271	0.39482	0.40276	0.47539	0.44205	0.40663	0.32107	0.49163	0.08591	0.05344	0.05097	0.09407	0.1278	0.10585	0.25354	0.29388	0.20838	0.21875	0.15747	0.81098	0.65056	0.71833	0.37116	0.56985
PSCA_E359_F	8	PSCA_E359_F	29893565	NM_005672.2	PSCA	8000	143759274	359	N	TCCTAGGGGGCAGGTAGACAGACTGA[CG]GATGGATGGGCAGAGATGC	PRO232	Homo sapiens prostate stem cell antigen (PSCA), mRNA.	prostate stem cell antigen	cg20546389	PSCA_E359_F	0.7182	0.83274	0.79771	0.75972	0.82941	0.83619	0.56395	0.72647	0.10141	0.13436	0.0813	0.05748	0.08629	0.06885	0.09628	0.13837	0.12782	0.07767	0.78701	0.49306	0.76909	0.87215	0.77403	0.74479	0.69785	0.56757	0.63903	0.65952	0.8359	0.79938	0.45345	0.7594	0.27154	0.86031
PYCARD_P150_F	16	PYCARD_P150_F	22035619	NM_145182.1	PYCARD	29108	31121902	-150	Y	TTATTGGAGCACCTAGGCTTAGAACCT[CG]GATTTCTAGAACCCCGAAACCTC	ASC, TMS1, CARD5, MGC10332	Homo sapiens PYD and CARD domain containing (PYCARD), transcript variant 2, mRNA.	PYD and CARD domain containing isoform b	cg15468095	PYCARD_P150_F	0.91504	0.92837	0.8858	0.88164	0.89999	0.89956	0.79782	0.82778	0.31897	0.25561	0.27916	0.07633	0.07784	0.1611	0.20885	0.11479	0.10697	0.23228	0.29566	0.20894	0.08744	0.51904	0.35231	0.26663	0.24944	0.33587	0.71792	0.68025	0.78528	0.76906	0.61246	0.88499	0.91503	0.91752
RARA_P1076_R	17	RARA_P1076_R	75812906	NM_000964.2	RARA	5914	35717896	-1076	N	CCTCTCCCCTCAAGTCTGT[CG]CTGACTTCCTCTGGCCCTTCCCC	RAR, NR1B1	Homo sapiens retinoic acid receptor, alpha (RARA), transcript variant 1, mRNA.	retinoic acid receptor, alpha isoform a	cg23685453	RARA_P1076_R	0.7639	0.79008	0.66007	0.77524	0.78922	0.74431	0.5351	0.56496	0.60629	0.03074	0.13937	0.07593	0.12129	0.16129	0.14576	0.134	0.17943	0.27464	0.56844	0.18225	0.50456	0.71325	0.52847	0.47395	0.5207	0.53055	0.6901	0.66724	0.8742	0.82436	0.41173	0.68828	0.56142	0.86725
RASSF1_P244_F	3	RASSF1_P244_F	25777679	NM_170712.1	RASSF1	11186	50353615	-244	Y	GGCCCTGGCCCTCCTGGTC[CG]GTTTGCTGAAGCAACACACTTGGCCTACC	123F2, RDA32, NORE2A, RASSF1A, REH3P21	Homo sapiens Ras association (RalGDS/AF-6) domain family 1 (RASSF1), transcript variant B, mRNA.	Ras association domain family 1 isoform B	cg04540383	RASSF1_P244_F	0.44556	0.72527	0.1636	0.17449	0.87871	0.12739	0.03285	0.07518	0.01287	0.03292	0.01866	0.0196	0.02078	0.02181	0.01637	0.02637	0.03298	0.01823	0.46551	0.0783	0.18515	0.59074	0.2099	0.16275	0.03325	0.0196	0.12639	0.13368	0.5263	0.18562	0.45934	0.19226	0.88571	0.01487
RHOH_P121_F	4	RHOH_P121_F	45827772	NM_004310.2	RHOH	399	39874876	-121	Y	GTGGGGGATAAATTAAACGCAAACCCAG[CG]GTGCGGCAAAGGCCTTATTCTG	TTF, ARHH	Homo sapiens ras homolog gene family, member H (RHOH), mRNA.	ras homolog gene family, member H	cg26296101	RHOH_P121_F	0.29802	0.83253	0.55387	0.70306	0.67247	0.40105	0.37886	0.22477	0.05703	0.06781	0.04041	0.01855	0.03076	0.02615	0.09613	0.02864	0.03325	0.02914	0.695	0.52859	0.62101	0.76865	0.74109	0.64875	0.80987	0.82691	0.64642	0.68441	0.5679	0.84039	0.75691	0.93035	0.89977	0.91217
RUNX3_P247_F	1	RUNX3_P247_F	72534651	NM_001031680.1	RUNX3	864	25164309	-247	Y	CGGCCTTGGCTCATTGGCTGGGCCG[CG]GTCACCTGGGCCGTGATGTCACGGCC	AML2, CBFA3, PEBP2aC	Homo sapiens runt-related transcription factor 3 (RUNX3), transcript variant 1, mRNA.	runt-related transcription factor 3 isoform 1	cg10672665	RUNX3_P247_F	0.94071	0.95147	0.94661	0.9284	0.94513	0.94367	0.87904	0.90113	0.12767	0.83512	0.78679	0.78917	0.73028	0.7375	0.73244	0.65643	0.77024	0.76156	0.93309	0.88299	0.93428	0.95401	0.94478	0.93865	0.86409	0.87279	0.95396	0.9521	0.94785	0.94254	0.75203	0.91436	0.91239	0.92173
RUNX3_P393_R	1	RUNX3_P393_R	72534651	NM_001031680.1	RUNX3	864	25164455	-393	Y	TTTTATTTGTGAGGCTGGCCTCAGCACG[CG]GCCCAAGAAACAGAACTGAAAGCGG	AML2, CBFA3, PEBP2aC	Homo sapiens runt-related transcription factor 3 (RUNX3), transcript variant 1, mRNA.	runt-related transcription factor 3 isoform 1	cg12607238	RUNX3_P393_R	0.96637	0.96153	0.96113	0.94735	0.96069	0.95534	0.90382	0.93927	0.09774	0.88511	0.87438	0.89185	0.87262	0.88818	0.88136	0.84976	0.87595	0.86718	0.95444	0.94425	0.94338	0.96445	0.9578	0.95495	0.92615	0.92769	0.97186	0.97126	0.96488	0.96136	0.81105	0.94422	0.94487	0.9456
S100A4_E315_F	1	S100A4_E315_F	9845515	NM_019554.1	S100A4	6275	151784591	315	N	CATACCAACACGTACTATAGCAACAG[CG]TGTGCAAGCCCACATCTCAGAAGCA	42A, 18A2, CAPL, MTS1, P9KA, PEL98	Homo sapiens S100 calcium binding protein A4 (calcium protein, calvasculin, metastasin, murine placental homolog) (S100A4), transcript variant 2, mRNA.	S100 calcium-binding protein A4	cg22502265	S100A4_E315_F	0.94239	0.93093	0.90345	0.87042	0.91598	0.89564	0.7987	0.89583	0.04399	0.0296	0.0272	0.03011	0.03594	0.0283	0.03567	0.02589	0.04196	0.04061	0.72178	0.54038	0.55354	0.79671	0.63507	0.53936	0.15393	0.16604	0.65132	0.65401	0.89234	0.76662	0.47434	0.67695	0.04044	0.44207
S100A4_P194_R	1	S100A4_P194_R	9845515	NM_019554.1	S100A4	6275	151785100	-194	N	CCCGTGGGTAACGGGTAAGCCCTAG[CG]GTTACTAGCAGGGGACTGGAT	42A, 18A2, CAPL, MTS1, P9KA, PEL98	Homo sapiens S100 calcium binding protein A4 (calcium protein, calvasculin, metastasin, murine placental homolog) (S100A4), transcript variant 2, mRNA.	S100 calcium-binding protein A4	cg13091627	S100A4_P194_R	0.92814	0.93613	0.93363	0.92252	0.9263	0.92226	0.85673	0.91219	0.13402	0.25182	0.27673	0.37481	0.25421	0.36437	0.33157	0.30248	0.42681	0.43217	0.79384	0.62513	0.80252	0.80278	0.79612	0.70967	0.70012	0.68172	0.91734	0.91696	0.93711	0.95144	0.84304	0.90739	0.9155	0.84193
SEPT5_P441_F	22	SEPT5_P441_F	58331273	NM_001009939.1	SEPT5	5413	18081546	-441	Y	GTCTGCTCGCAGAGCAGGTCTGCGCAGCAC[CG]AGCGGTCAGCAGGGGCAATGCT	H5, CDCREL, PNUTL1, CDCREL1, CDCREL-1, HCDCREL-1	Homo sapiens septin 5 (SEPT5), transcript variant 2, mRNA.	septin 5 isoform 2	cg11788728	SEPT5_P441_F	0.74682	0.68823	0.7798	0.73023	0.59046	0.69856	0.61372	0.42219	0.56789	0.20892	0.16055	0.32999	0.5157	0.2507	0.49641	0.35174	0.32097	0.45768	0.0493	0.01563	0.06227	0.06179	0.04128	0.05549	0.11626	0.09004	0.05743	0.05543	0.08093	0.84831	0.74012	0.91461	0.80529	0.79371
SEPT5_P464_R	22	SEPT5_P464_R	58331273	NM_001009939.1	SEPT5	5413	18081523	-464	Y	CCTACAGCCTGCCAGGTGCGTCTGCT[CG]CAGAGCAGGTCTGCGCAGCACCGAGC	H5, CDCREL, PNUTL1, CDCREL1, CDCREL-1, HCDCREL-1	Homo sapiens septin 5 (SEPT5), transcript variant 2, mRNA.	septin 5 isoform 2	cg01250674	SEPT5_P464_R	0.89039	0.89652	0.89484	0.87737	0.87983	0.88135	0.77613	0.79709	0.87915	0.6152	0.4827	0.57557	0.65157	0.4644	0.77456	0.65117	0.64034	0.68698	0.13499	0.02658	0.17907	0.28471	0.18049	0.20148	0.35681	0.46721	0.2034	0.20554	0.31178	0.92824	0.44227	0.92359	0.87633	0.89095
SLC22A18_P216_R	11	SLC22A18_P216_R	34734074	NM_002555.3	SLC22A18	5002	2877311	-216	N	GTCAGCCTGGATCCTCTCATC[CG]GCAGAACTGTCGCCTTGCTTCTCTGAAGCG	HET, ITM, BWR1A, IMPT1, TSSC5, ORCTL2, BWSCR1A, SLC22A1L, p45-BWR1A, DKFZp667A184	Homo sapiens solute carrier family 22 (organic cation transporter), member 18 (SLC22A18), transcript variant 1, mRNA.	tumor suppressing subtransferable candidate 5	cg25427871	SLC22A18_P216_R	0.92102	0.89781	0.83603	0.81489	0.89346	0.89677	0.80075	0.84989	0.67437	0.07645	0.29891	0.29546	0.40796	0.49542	0.49861	0.4244	0.25641	0.48149	0.86597	0.64254	0.78683	0.87051	0.79566	0.78539	0.60068	0.50356	0.67353	0.68107	0.75776	0.64192	0.77763	0.2439	0.11785	0.86973
SLC5A5_E60_F	19	SLC5A5_E60_F	4507034	NM_000453.1	SLC5A5	6528	17843842	60	Y	GGACAGACAGCCGGCTGCATGGGACAG[CG]GAACCCAGAGTGAGAGGGG	NIS	Homo sapiens solute carrier family 5 (sodium iodide symporter), member 5 (SLC5A5), mRNA.	solute carrier family 5 (sodium iodide symporter), member 5	cg04997686	SLC5A5_E60_F	0.90169	0.89675	0.79358	0.89438	0.87564	0.86424	0.76858	0.84655	0.8027	0.17484	0.3581	0.28662	0.31926	0.40071	0.43459	0.60846	0.35361	0.59856	0.29603	0.27456	0.44237	0.43543	0.37804	0.36346	0.60521	0.63135	0.39585	0.47286	0.56301	0.90025	0.85104	0.94452	0.83736	0.92655
SNCG_P53_F	10	SNCG_P53_F	4507112	NM_003087.1	SNCG	6623	88708342	-53	Y	CGTCAATAGGAGGCATCGGGGACAGC[CG]CTGCGGCAGCACTCGAGCCAGCTCAAG	SR, BCSG1	Homo sapiens synuclein, gamma (breast cancer-specific protein 1) (SNCG), mRNA.	synuclein, gamma (breast cancer-specific protein 1)	cg12027410	SNCG_P53_F	0.88776	0.63517	0.78234	0.82729	0.8347	0.89648	0.82981	0.87302	0.75452	0.49317	0.7149	0.71137	0.7122	0.51092	0.84189	0.72531	0.65	0.82862	0.03772	0.19014	0.30793	0.3658	0.13887	0.28366	0.28176	0.17358	0.25128	0.29507	0.11943	0.0613	0.06877	0.11464	0.89346	0.03196
SNCG_P98_R	10	SNCG_P98_R	4507112	NM_003087.1	SNCG	6623	88708297	-98	Y	GCTGGCTGGGCTCCAGCTGGCCTC[CG]CATCAATATTTCATCGGCGTCAATAGGA	SR, BCSG1	Homo sapiens synuclein, gamma (breast cancer-specific protein 1) (SNCG), mRNA.	synuclein, gamma (breast cancer-specific protein 1)	cg03677069	SNCG_P98_R	0.62789	0.58227	0.63998	0.72597	0.68129	0.65449	0.72914	0.65651	0.74739	0.59835	0.574	0.51979	0.62243	0.51354	0.6365	0.55998	0.63966	0.66884	0.29639	0.07224	0.25072	0.36284	0.2501	0.29145	0.28238	0.27894	0.28111	0.2784	0.17226	0.53371	0.06291	0.15648	0.68288	0.09737
SPI1_P48_F	11	SPI1_P48_F	4507174	NM_003120.1	SPI1	6688	47356722	-48	N	GTCCCCTTGGGGTGACATCAC[CG]CCCCAACCCGTTTGCATAAATCTC	OF, PU.1, SFPI1, SPI-A	Homo sapiens spleen focus forming virus (SFFV) proviral integration oncogene spi1 (SPI1), mRNA.	spleen focus forming virus (SFFV) proviral integration oncogene spi1	cg03565868	SPI1_P48_F	0.81754	0.87515	0.8227	0.79392	0.84693	0.83856	0.6877	0.72505	0.73332	0.0511	0.39436	0.23047	0.37094	0.49545	0.5246	0.28462	0.23951	0.50459	0.83641	0.52432	0.83457	0.9291	0.89385	0.8336	0.91237	0.85739	0.85129	0.86438	0.85866	0.90678	0.31258	0.89285	0.8734	0.80404
STAT5A_E42_F	17	STAT5A_E42_F	21618341	NM_003152.2	STAT5A	6776	37693133	42	N	TGCTGTGGCAAGGCCTGTAGAGAGTTT[CG]AAGTTAGGAGGACTCAAGACGGT	MGF, STAT5	Homo sapiens signal transducer and activator of transcription 5A (STAT5A), mRNA.	signal transducer and activator of transcription 5A	cg18292634	STAT5A_E42_F	0.93688	0.94033	0.90808	0.92418	0.91383	0.90704	0.76673	0.86244	0.02037	0.0406	0.01073	0.00944	0.01075	0.01311	0.01033	0.01168	0.01124	0.00943	0.17023	0.12854	0.06578	0.16683	0.07669	0.06022	0.04084	0.17959	0.47278	0.47597	0.46289	0.11184	0.06131	0.9488	0.9505	0.93295
STAT5A_P704_R	17	STAT5A_P704_R	21618341	NM_003152.2	STAT5A	6776	37692387	-704	N	CAGCCACCGACAGGCTGCATGA[CG]GTGGCAAAGTCACTTCCCCTCTCTG	MGF, STAT5	Homo sapiens signal transducer and activator of transcription 5A (STAT5A), mRNA.	signal transducer and activator of transcription 5A	cg09355539	STAT5A_P704_R	0.8924	0.90033	0.88591	0.89087	0.89508	0.88128	0.8573	0.89313	0.44672	0.0315	0.13501	0.05757	0.1666	0.09831	0.18902	0.12239	0.07483	0.15466	0.74996	0.3799	0.69142	0.78066	0.72881	0.64307	0.44243	0.51053	0.8211	0.80722	0.74796	0.9315	0.70155	0.92502	0.8921	0.88601
SYK_P584_F	9	SYK_P584_F	34147655	NM_003177.3	SYK	6850	92603307	-584	N	TTTATTTGGTTGTGGACGTCAGAGC[CG]TCATGGTAAGAAGGAAGCAAAGCCTT	.	Homo sapiens spleen tyrosine kinase (SYK), mRNA.	spleen tyrosine kinase	cg06713470	SYK_P584_F	0.79816	0.78653	0.59743	0.63673	0.70907	0.67766	0.39178	0.54889	0.71104	0.09078	0.33938	0.23941	0.33123	0.2712	0.34368	0.35655	0.25942	0.40332	0.5362	0.54488	0.64748	0.67229	0.64981	0.59814	0.66429	0.63738	0.68343	0.64498	0.62046	0.46075	0.38405	0.86254	0.69764	0.69502
TGFB3_E58_R	14	TGFB3_E58_R	4507464	NM_003239.1	TGFB3	7043	75517184	58	N	CAGGAAGCGCTGGCAACCCTGAGGA[CG]AAGAAGCGGACTGTGTGCCTT	FLJ16571, TGF-beta3	Homo sapiens transforming growth factor, beta 3 (TGFB3), mRNA.	transforming growth factor, beta 3	cg17928876	TGFB3_E58_R	0.94591	0.94668	0.86442	0.88609	0.90129	0.9056	0.82164	0.86341	0.97091	0.94908	0.95321	0.95319	0.95393	0.95221	0.95835	0.94516	0.95326	0.95521	0.09007	0.19919	0.31869	0.17361	0.23881	0.27179	0.44453	0.37598	0.73904	0.7328	0.57889	0.96824	0.82191	0.94741	0.00776	0.94189
TIE1_E66_R	1	TIE1_E66_R	31543809	NM_005424.2	TIE1	7075	43539317	66	N	CCAGCTCGTCCTGGCTGGCCTGGGT[CG]GCCTCTGGAGTATGGTCTGGCGGGTGCCCC	TIE, JTK14	Homo sapiens tyrosine kinase with immunoglobulin-like and EGF-like domains 1 (TIE1), mRNA.	tyrosine kinase with immunoglobulin-like and EGF-like domains 1	cg19492156	TIE1_E66_R	0.91018	0.91662	0.91881	0.90815	0.92232	0.91471	0.85547	0.88396	0.56212	0.07635	0.19051	0.09337	0.20451	0.24413	0.26663	0.17086	0.0842	0.14808	0.84576	0.6315	0.73497	0.86148	0.81191	0.78645	0.79894	0.79502	0.77214	0.78376	0.75199	0.33102	0.56661	0.92151	0.91143	0.88619
TM7SF3_P1068_R	12	TM7SF3_P1068_R	7706574	NM_016551.1	TM7SF3	51768	27059473	-1068	N	GGAAGAGGGACTGGGCTCAACTC[CG]AATACAGCGTGGGCAAGAGGGA	.	Homo sapiens transmembrane 7 superfamily member 3 (TM7SF3), mRNA.	transmembrane 7 superfamily member 3	cg03385215	TM7SF3_P1068_R	0.9372	0.94713	0.9036	0.91448	0.93883	0.9467	0.88187	0.92023	0.85342	0.15358	0.47458	0.40757	0.52017	0.63054	0.66976	0.58781	0.44502	0.60765	0.87484	0.85585	0.88189	0.87181	0.84502	0.84486	0.92339	0.92518	0.89588	0.91227	0.82139	0.94086	0.82233	0.90179	0.93399	0.93057
TNFRSF1A_P678_F	12	TNFRSF1A_P678_F	23312372	NM_001065.2	TNFRSF1A	7132	6322200	-678	N	TCCTGGCTCTGCCACCAATCATG[CG]ACATCAGGCAACTCCTCTCCTAAGC	FPF, p55, p60, TBP1, TNF-R, TNFAR, TNFR1, p55-R, CD120a, TNFR55, TNFR60, TNF-R-I, TNF-R55, MGC19588	Homo sapiens tumor necrosis factor receptor superfamily, member 1A (TNFRSF1A), mRNA.	tumor necrosis factor receptor 1 precursor	cg18805708	TNFRSF1A_P678_F	0.92702	0.91445	0.89442	0.89566	0.90617	0.89048	0.88033	0.90822	0.91597	0.20997	0.69587	0.5747	0.75738	0.69849	0.77873	0.72662	0.78439	0.79715	0.66958	0.66343	0.82211	0.79642	0.58729	0.61747	0.84033	0.85997	0.90614	0.9139	0.94463	0.84954	0.76258	0.94561	0.89735	0.79399
TNFSF8_E258_R	9	TNFSF8_E258_R	24119162	NM_001244.2	TNFSF8	944	116732333	258	N	CCCCAGGTGGCTGGCCACGGAGCC[CG]CCGGCACATGCATGGCTGTGTCTC	CD153, CD30L, CD30LG	Homo sapiens tumor necrosis factor (ligand) superfamily, member 8 (TNFSF8), mRNA.	tumor necrosis factor (ligand) superfamily, member 8	cg09980061	TNFSF8_E258_R	0.9657	0.97036	0.95521	0.95339	0.95969	0.96415	0.9086	0.94377	0.02374	0.04879	0.01566	0.0225	0.02991	0.06427	0.04209	0.04384	0.02374	0.05574	0.9523	0.9227	0.95383	0.96448	0.9503	0.94818	0.91282	0.91369	0.96231	0.96122	0.94289	0.91932	0.77073	0.95758	0.94895	0.95338
TNFSF8_P184_F	9	TNFSF8_P184_F	24119162	NM_001244.2	TNFSF8	944	116732775	-184	Y	CACACACAAAGCAACTTCTGTTT[CG]TTTAGACTCTGCCACAAAACGCCTTC	CD153, CD30L, CD30LG	Homo sapiens tumor necrosis factor (ligand) superfamily, member 8 (TNFSF8), mRNA.	tumor necrosis factor (ligand) superfamily, member 8	cg19343707	TNFSF8_P184_F	0.88749	0.89867	0.89525	0.86606	0.90665	0.90722	0.59921	0.79582	0.01581	0.03172	0.01211	0.01213	0.01089	0.01113	0.02105	0.01412	0.01304	0.01327	0.52537	0.24768	0.44163	0.59409	0.49807	0.48526	0.72742	0.69043	0.7782	0.75378	0.67426	0.54869	0.36679	0.32402	0.85394	0.73518
TRIP6_P1090_F	7	TRIP6_P1090_F	23308730	NM_003302.1	TRIP6	7205	100301891	-1090	Y	AAGGGGACTTTGTGAACAGTGGG[CG]GGGAGACGCAGAGGCAGAGG	OIP1, ZRP-1, MGC3837, MGC4423, MGC10556, MGC10558, MGC29959	Homo sapiens thyroid hormone receptor interactor 6 (TRIP6), mRNA.	thyroid hormone receptor interactor 6	cg09357642	TRIP6_P1090_F	0.96002	0.96572	0.961	0.93581	0.9631	0.95574	0.8396	0.90568	0.74109	0.08266	0.18597	0.10558	0.15953	0.2646	0.29187	0.28529	0.15796	0.40444	0.1871	0.20005	0.35298	0.24839	0.26515	0.32747	0.65325	0.62356	0.93633	0.95038	0.43831	0.95606	0.18105	0.95427	0.95646	0.0134
TRIP6_P1274_R	7	TRIP6_P1274_R	23308730	NM_003302.1	TRIP6	7205	100301707	-1274	Y	CTTGGGCATGGTGCCCGCTTGGCATAG[CG]CCCGGCTCCGGATCTTCCTGTGCCT	OIP1, ZRP-1, MGC3837, MGC4423, MGC10556, MGC10558, MGC29959	Homo sapiens thyroid hormone receptor interactor 6 (TRIP6), mRNA.	thyroid hormone receptor interactor 6	cg06647679	TRIP6_P1274_R	0.94003	0.94771	0.95632	0.93422	0.94895	0.92884	0.89186	0.9237	0.85337	0.11314	0.58427	0.32699	0.53034	0.64132	0.6531	0.62423	0.46469	0.71279	0.27629	0.6002	0.51126	0.35443	0.54759	0.48674	0.54796	0.47437	0.83882	0.82903	0.37875	0.69125	0.39224	0.7812	0.84269	0.03485
TSC2_E140_F	16	TSC2_E140_F	10938006	NM_000548.2	TSC2	7249	2038740	140	N	AGAGGGTAAACAGACGGAGTTTATCATCAC[CG]CGGAAATACTGAGAGTGAGTGA	LAM, TSC4, uberin, TUBERIN	Homo sapiens tuberous sclerosis 2 (TSC2), transcript variant 1, mRNA.	tuberous sclerosis 2 isoform 1	cg01052512	TSC2_E140_F	0.70212	0.59527	0.6501	0.65041	0.62228	0.71156	0.51797	0.75216	0.57434	0.56027	0.77389	0.51164	0.36031	0.79282	0.58186	0.59204	0.4538	0.51747	0.20798	0.314	0.29962	0.29583	0.27523	0.2595	0.12496	0.14247	0.37081	0.34545	0.33093	0.01484	0.36481	0.06219	0.01928	0.17785
TSP50_P137_F	3	TSP50_P137_F	31543829	NM_013270.2	TSP50	29122	46734505	-137	Y	GCTCGTGGTGTCTGACCCGCAAGGG[CG]CCCCTAGTGACAGCCCTCCCTTATA	.	Homo sapiens testes-specific protease 50 (TSP50), mRNA.	testes-specific protease 50	cg13403573	TSP50_P137_F	0.93678	0.95194	0.91709	0.92137	0.93911	0.92097	0.79992	0.90086	0.50486	0.41814	0.22891	0.52928	0.82622	0.10046	0.69142	0.46638	0.29977	0.89142	0.50517	0.4955	0.43961	0.32685	0.25202	0.18755	0.17258	0.39014	0.19574	0.19909	0.46938	0.94238	0.8067	0.93808	0.926	0.90356
VAV1_E9_F	19	VAV1_E9_F	7108366	NM_005428.2	VAV1	7409	6723731	9	Y	AAAGAAGAGGAAGTGGTAGCACTAGCTGT[CG]CTCCACAGGCGAGCAGGGCAGGCG	VAV	Homo sapiens vav 1 oncogene (VAV1), mRNA.	vav 1 oncogene	cg02621492	VAV1_E9_F	0.9223	0.92922	0.89061	0.92088	0.89418	0.90769	0.70425	0.85753	0.01152	0.0105	0.0206	0.02216	0.03012	0.03003	0.02112	0.03541	0.02994	0.03214	0.44531	0.31076	0.51739	0.43994	0.35215	0.28961	0.31472	0.28464	0.75565	0.74602	0.84078	0.95707	0.88296	0.93614	0.92214	0.92944
VAV1_P317_F	19	VAV1_P317_F	7108366	NM_005428.2	VAV1	7409	6723405	-317	N	TGGAGTCAGAAGACCAGCTGAGTGATGA[CG]GGGCTGGACCAGACAGAGGA	VAV	Homo sapiens vav 1 oncogene (VAV1), mRNA.	vav 1 oncogene	cg15322770	VAV1_P317_F	0.80392	0.75636	0.82948	0.79819	0.76217	0.83065	0.83022	0.79216	0.12857	0.06557	0.114	0.03701	0.07239	0.046	0.23191	0.12559	0.08627	0.07382	0.45719	0.48507	0.55545	0.55015	0.53564	0.50676	0.58693	0.60895	0.64697	0.69502	0.72179	0.7117	0.57881	0.8889	0.8656	0.82496
WNT10B_P823_R	12	WNT10B_P823_R	16936521	NM_003394.2	WNT10B	7480	47652633	-823	Y	CTTGGGGTGCACAGGCAAAGGCAAAC[CG]CCTTAGGGAGACCCAGTGGCAGCG	WNT-12	Homo sapiens wingless-type MMTV integration site family, member 10B (WNT10B), mRNA.	wingless-type MMTV integration site family, member 10B precursor	cg23890019	WNT10B_P823_R	0.88325	0.9675	0.75048	0.94268	0.95998	0.93104	0.23118	0.78325	0.18648	0.13012	0.07634	0.07486	0.09595	0.08422	0.1281	0.15274	0.14914	0.10332	0.41781	0.32612	0.65223	0.55516	0.45203	0.45663	0.81084	0.78164	0.53685	0.52634	0.33219	0.89566	0.90687	0.95986	0.95967	0.95361
ZAP70_P220_R	2	ZAP70_P220_R	46488942	NM_001079.3	ZAP70	7535	97696243	-220	N	GGTATGCAGGCTTCCTCCCTTCTGA[CG]GTTCCTGCTGCTGGAGTCGTCCTTCCTGA	SRK, STD, TZK, ZAP-70	Homo sapiens zeta-chain (TCR) associated protein kinase 70kDa (ZAP70), transcript variant 1, mRNA.	zeta-chain associated protein kinase 70kDa isoform 1	cg09006159	ZAP70_P220_R	0.83873	0.77254	0.75711	0.6919	0.80019	0.83702	0.68989	0.78664	0.24577	0.44101	0.45597	0.3658	0.36025	0.44678	0.36724	0.35666	0.27086	0.31744	0.84443	0.37717	0.85106	0.87414	0.81363	0.80575	0.82892	0.76196	0.82151	0.81342	0.89726	0.79584	0.72313	0.89137	0.89516	0.88185
ZNF264_P397_F	19	ZNF264_P397_F	55769562	NM_003417.2	ZNF264	9422	62394284	-397	Y	GGGATGTGAAAGGGGGTCAGT[CG]CCAGGCGAGCTGAGGACCCAGTTC	.	Homo sapiens zinc finger protein 264 (ZNF264), mRNA.	zinc finger protein 264	cg04803824	ZNF264_P397_F	0.83649	0.90028	0.62282	0.82731	0.78859	0.68085	0.28214	0.61649	0.64825	0.4718	0.57492	0.48858	0.49137	0.76664	0.78313	0.61433	0.78862	0.81388	0.46321	0.16038	0.49624	0.54531	0.43204	0.32815	0.3007	0.23788	0.36561	0.34609	0.36583	0.87688	0.75025	0.46089	0.77533	0.71455
[truncated: 25 more columns]
