# Supplementary material for: Cancer Genes Hypermethylated in Human Embryonic Stem Cells
Source: PLoS One. 2008 Sep 29;3(9):e3294. doi: 10.1371/journal.pone.0003294 (PMC2546447; doi:10.1371/journal.pone.0003294)
Supplement: Table S4 — Histone marks and Polycomb occupation in Class A-I, A-II, B-I, and B-II genes. The first table shows each group separately, the second shows Group A vs. group B, and the third Class I vs. Class II genes. The number of genes is presented with the probability of each modification on the right and the percentage on the left. (0.04 MB XLS) [file pone.0003294.s012.xls]

## Sheet: Lee 2006
Lee et al., 2006
Group	Polycomb present	Polycomb absent		% Polycomb pres.	% Polycomb abs.
A-I	164	186		46.8571	53.1429
A-II	47	47		50	50
B-I	5	15		25	75
B-II	20	87		18.6916	81.3084
p=	4.75891e-57	1.44492e-42
	Polycomb present	Polycomb absent		% Polycomb pres.	% Polycomb abs.
A (A-I + A-II)	211	233		47.5225	52.4775
B (B-I + B-II)	25	102		19.685	80.315
p=	9.63066e-34	8.22848e-13
	Polycomb present	Polycomb absent		% Polycomb pres.	% Polycomb abs.
I (A-I + B-I)	169	201		45.6757	54.3243
II (A-II + B-II)	67	134		33.3333	66.6667
p=	3.14462e-11	0.000251624

## Sheet: Zhao 2007
Zhao et al., 2006
Group	none	K4	K4K27		% none	% K4	% K4K27	-
A-I	19	167	162		5.45977	47.9885	46.5517	2
A-II	15	40	39		15.9574	42.5532	41.4894	0
B-I	7	0	13		35	0	65	0
B-II	68	24	14		64.1509	22.6415	13.2075	1
p=	4.27328e-18	2.37075e-35	2.8914e-57
	none	K4	K4K27		% none	% K4	% K4K27	-
A (A-I + A-II)	34	207	201		7.69231	46.8326	45.4751	2
B (B-I + B-II)	75	24	27		59.5238	19.0476	21.4286	1
p=	8.59806e-05	2.1759e-33	1.00526e-30
	none	K4	K4K27		% none	% K4	% K4K27	-
I (A-I + B-I)	26	167	175		7.06522	45.3804	47.5543	2
II (A-II + B-II)	83	64	53		41.5	32	26.5	1
p=	4.77182e-08	1.2278e-11	6.49543e-16

## Sheet: Mikkelsen 2007
Mikkelsen et al., 2006
Group	none	K4	K4K27	K27		% none	% K4	% K4K27	% K27	-
A-I	20	102	186	8		6.32911	32.2785	58.8608	2.53165	34
A-II	6	35	46	2		6.74157	39.3258	51.6854	2.24719	5
B-I	2	4	12	0		11.1111	22.2222	66.6667	0	2
B-II	37	29	23	0		41.573	32.5843	25.8427	0	18
p=	4.84172e-10	1.17889e-26	3.13687e-63	0.0577796
	none	K4	K4K27	K27		% none	% K4	% K4K27	% K27	-
A (A-I + A-II)	26	137	232	10		6.41975	33.8272	57.284	2.46914	39
B (B-I + B-II)	39	33	35	0		36.4486	30.8411	32.7103	0	20
p=	0.106864	1.50619e-15	1.79884e-33	-
	none	K4	K4K27	K27		% none	% K4	% K4K27	% K27	-
I (A-I + B-I)	22	106	198	8		6.58683	31.7365	59.2814	2.39521	36
II (A-II + B-II)	43	64	69	2		24.1573	35.9551	38.764	1.1236	23
p=	0.00919468	0.00127631	2.9108e-15	0.0577796
