# Supplementary material for: Cancer Genes Hypermethylated in Human Embryonic Stem Cells
Source: PLoS One. 2008 Sep 29;3(9):e3294. doi: 10.1371/journal.pone.0003294 (PMC2546447; doi:10.1371/journal.pone.0003294)
Supplement: Table S5 — List of genes that are hypomethylated during in vitro differentiation of the embryonic stem cell line Shef-1. Methylation levels from the Illumina array are reported. (0.02 MB XLS) [file pone.0003294.s013.xls]

## Sheet: hypomethylated spontaneous diff
TargetID	Shef-1.AVG_Beta	Shef-1.Spontaneous differentiation.AVG_Beta	Shef-1 neural differenation.AVG_Beta
ACTG2_E98_R	0.87352	0.34366	0.90063
CPA4_E20_F	0.71352	0.04674	0.62603
CSF3R_P8_F	0.82286	0.30576	0.76169
DDR2_E331_F	0.94663	0.24444	0.95052
DDR2_P743_R	0.84397	0.07263	0.39592
DLC1_E276_F	0.96298	0.17158	0.93265
DLC1_P695_F	0.93833	0.13868	0.91712
DLC1_P88_R	0.92626	0.10185	0.83506
GLI2_E90_F	0.93566	0.29437	0.51996
HGF_E102_R	0.80231	0.22847	0.72158
HTR2A_P853_F	0.92822	0.0637	0.21917
IGF1_P933_F	0.68038	0.04736	0.61832
IL16_P226_F	0.80377	0.20407	0.68193
IL16_P93_R	0.85274	0.21469	0.67406
MC2R_P1025_F	0.77628	0.14216	0.73817
MMP9_P189_F	0.86394	0.18223	0.57584
NFKB1_P496_F	0.81909	0.21402	0.79382
NOTCH4_E4_F	0.79174	0.21773	0.81075
P2RX7_P119_R	0.67844	0.27332	0.35836
RARA_P1076_R	0.7639	0.16494	0.66561
S100A2_E36_R	0.78446	0.02654	0.65829
S100A4_E315_F	0.94239	0.17249	0.9146
SEPT9_P374_F	0.87662	0.21152	0.90466
SEPT9_P58_R	0.92266	0.1494	0.9392
SERPINE1_P519_F	0.74256	0.22422	0.58758

## Sheet: hypomethylated neural diff
TargetID	Shef-1.AVG_Beta	Shef-1.Spontaneous differentiation.AVG_Beta	Shef-1 neural differenation.AVG_Beta
AGXT_P180_F	0.9351	0.76552	0.33816
APOA1_P75_F	0.73289	0.52707	0.3741
AXIN1_P995_R	0.67428	0.56757	0.28989
CCKAR_E79_F	0.88043	0.59852	0.39121
DDR2_P743_R	0.84397	0.07263	0.39592
GLI3_E148_R	0.82542	0.6735	0.14738
HTR2A_P853_F	0.92822	0.0637	0.21917
IL12B_P392_R	0.78683	0.58321	0.40068
LEFTY2_P561_F	0.72385	0.43363	0.37423
P2RX7_P119_R	0.67844	0.27332	0.35836
PXN_P308_F	0.74893	0.55332	0.33894
TNFSF10_E53_F	0.67798	0.66485	0.34745
