# Supplementary material for: Cancer Genes Hypermethylated in Human Embryonic Stem Cells
Source: PLoS One. 2008 Sep 29;3(9):e3294. doi: 10.1371/journal.pone.0003294 (PMC2546447; doi:10.1371/journal.pone.0003294)
Supplement: Table S6 — Genes that are hypermethylated in CD34+ hematopoietic stem cell progenitors. Methylation levels from the Illumina array are reported. (0.39 MB XLS) [file pone.0003294.s014.xls]

## Sheet: hypermethylated CD34+
TargetID	CD34+.AVG_Beta	GID	ACCESSION	SYMBOL	GENE_ID	CHROMOSOME	REFSEQ	CPG_COORDINATE	DIST_TO_TSS	CPG_ISLAND	INPUT_SEQUENCE	SYNONYM	ANNOTATION	PRODUCT	CG_NO
TIMP3_P690_R	0.97642	75905820	NM_000362.4	TIMP3	7078	22	36.1	31526112	-690	N	AATACCATCTCTCACGAATTCTT[CG]GCCTCTGCTGTCCCAATGTCACTTGTCTGA	SFD, K222, K222TA2, HSMRK222	Homo sapiens TIMP metallopeptidase inhibitor 3 (Sorsby fundus dystrophy, pseudoinflammatory) (TIMP3), mRNA.	tissue inhibitor of metalloproteinase 3 precursor	cg25245338
S100A12_P1221_R	0.97424	5032058	NM_005621.1	S100A12	6283	1	36.1	151615920	-1221	N	GAGGTTTATTTGGCCAAAGTTAAGGATG[CG]TGCCCAGAGGTAGGTCTACGTCTT	p6, CGRP, MRP6, CAAF1, ENRAGE	Homo sapiens S100 calcium binding protein A12 (calgranulin C) (S100A12), mRNA.	S100 calcium-binding protein A12	cg15108991
TFF2_P557_R	0.971	48928025	NM_005423.3	TFF2	7032	21	36.1	42644733	-557	N	TGGAGATGAGGCTGACAGGGTCAG[CG]GAGTAGCCTGTGACAGGCAGGTTT	SP, SML1	Homo sapiens trefoil factor 2 (spasmolytic protein 1) (TFF2), mRNA.	trefoil factor 2 precursor	cg11158374
UGT1A1_E11_F	0.97099	45827762	NM_000463.2	UGT1A1	54658	2	36.1	234333669	11	N	GGCGAACCTCTGGCAGGAGCAAAGG[CG]CCATGGCTGTGGAGTCCCAGG	GNT1, UGT1, UDPGT, UGT1A, UGT1*1, HUG-BR1	Homo sapiens UDP glucuronosyltransferase 1 family, polypeptide A1 (UGT1A1), mRNA.	UDP glycosyltransferase 1 family, polypeptide A1 precursor	cg03607648
PRSS8_E134_R	0.97067	21536453	NM_002773.2	PRSS8	5652	16	36.1	31054518	134	Y	GGGAGACGCCTGGAGTATCCGAAG[CG]AGCAGTGTGGACGAGTCACCAGCACCG	CAP1, PROSTASIN	Homo sapiens protease, serine, 8 (prostasin) (PRSS8), mRNA.	prostasin preproprotein	cg27436259
AATK_E63_R	0.97063	89041906	XM_927215.1	AATK	9625	17	36.1	76709831	63	N	GGGCAGAAGCCAGCTTGATGGCAGACACCT[CG]CCACCAGTAGCAGGCGTGGGAGAGTC	.	PREDICTED: Homo sapiens apoptosis-associated tyrosine kinase (AATK), mRNA.	apoptosis-associated tyrosine kinase	cg05292376
BCL2A1_P1127_R	0.97003	14574570	NM_004049.2	BCL2A1	597	15	36.1	78051825	-1127	Y	TGGGTGGCAGAGAACAGGGCCTCT[CG]AGGTGACTCTGGCAGTACCGCCC	GRS, BFL1, HBPA1, BCL2L5	Homo sapiens BCL2-related protein A1 (BCL2A1), mRNA.	BCL2-related protein A1	cg27177709
SERPINB5_P19_R	0.96928	52851464	NM_002639.2	SERPINB5	5268	18	36.1	59295180	-19	Y	CGCTGCTTCTGCCCAGACACGGT[CG]CCTCCACATCCAGGTCTTTGTGCTCC	PI5, maspin	Homo sapiens serpin peptidase inhibitor, clade B (ovalbumin), member 5 (SERPINB5), mRNA.	serine (or cysteine) proteinase inhibitor, clade B (ovalbumin), member 5	cg22362057
TGFB3_E58_R	0.96902	4507464	NM_003239.1	TGFB3	7043	14	36.1	75517184	58	N	CAGGAAGCGCTGGCAACCCTGAGGA[CG]AAGAAGCGGACTGTGTGCCTT	FLJ16571, TGF-beta3	Homo sapiens transforming growth factor, beta 3 (TGFB3), mRNA.	transforming growth factor, beta 3	cg17928876
GLI2_E90_F	0.96739	13518230	NM_030379.1	GLI2	2736	2	36.1	121266419	90	N	AAGAAAGTGATGATGCGATGTCTAAAA[CG]TTCAAGGCACCGCATCTGTGATCAAGA	THP2	Homo sapiens GLI-Kruppel family member GLI2 (GLI2), transcript variant 1, mRNA.	GLI-Kruppel family member GLI2 isoform alpha	cg16619328
THPO_P585_R	0.96711	40805872	NM_199228.1	THPO	7066	3	36.1	185579211	-585	N	TGTCAGGTGCGGGGCACATGTATGTG[CG]CACACGTGCACTGGGTTAAGCCTGAG	ML, TPO, MGDF, MKCSF, MPLLG	Homo sapiens thrombopoietin (myeloproliferative leukemia virus oncogene ligand, megakaryocyte growth and development factor) (THPO), transcript variant 2, mRNA.	thrombopoietin isoform 2 precursor	cg20482454
GNG7_E310_R	0.96695	32698768	NM_052847.1	GNG7	2788	19	36.1	2603280	310	Y	AGGCCAGACGCTGAGAGAGAAAAACACTG[CG]TAATCCCACGTATTGTGGAGTCCAAAA	FLJ00058	Homo sapiens guanine nucleotide binding protein (G protein), gamma 7 (GNG7), mRNA.	guanine nucleotide binding protein (G protein), gamma 7	cg13502721
LCN2_P141_R	0.96645	38455401	NM_005564.2	LCN2	3934	9	36.1	129951398	-141	N	AATGTCCCTCACTCTCCC[CG]TCCCTCTGTCTTGCCCAATCCTGAC	NGAL	Homo sapiens lipocalin 2 (oncogene 24p3) (LCN2), mRNA.	lipocalin 2 (oncogene 24p3)	cg14615559
FGR_P39_F	0.96609	4885234	NM_005248.1	FGR	2268	1	36.1	27823199	-39	N	GGCGGAACTGGGCCACCTACTGTAC[CG]TTCAGTCTGCCTCACAGTATGTCCCC	SRC2, c-fgr, p55c-fgr	Homo sapiens Gardner-Rasheed feline sarcoma viral (v-fgr) oncogene homolog (FGR), mRNA.	Gardner-Rasheed feline sarcoma viral (v-fgr) oncogene homolog	cg13164743
GML_P281_R	0.96579	4504032	NM_002066.1	GML	2765	8	36.1	143912938	-281	N	CCTGGGCGGTGCCAACAGGCTGC[CG]AGGGTGGCTGCTGTCCCGTTTCTCCAGC	LY6DL	Homo sapiens GPI anchored molecule like protein (GML), mRNA.	GPI anchored molecule like protein	cg20178722
SFTPA1_E340_R	0.96551	38888174	NM_005411.3	SFTPA1	6435	10	36.1	81361004	340	N	GGGGCCAGGCTGCGGGCCC[CG]TTCATCTTTTTTCATTCTCAGGTCGC	PSAP, PSPA, SP-A, SFTP1, SP-A1, COLEC4	Homo sapiens surfactant, pulmonary-associated protein A1 (SFTPA1), mRNA.	surfactant, pulmonary-associated protein A1	cg17981088
TNF_P1084_F	0.96548	25952110	NM_000594.2	TNF	7124	6	36.1	31650245	-1084	N	ATGTGATGGACTCACCAGGTGAGGC[CG]CCAGACTGCTGCAGGGGAAGCAA	DIF, TNFA, TNFSF2, TNF-alpha	Homo sapiens tumor necrosis factor (TNF superfamily, member 2) (TNF), mRNA.	tumor necrosis factor alpha	cg07452656
UGT1A7_P751_R	0.96509	41282212	NM_019077.2	UGT1A7	54577	2	36.1	234254572	-751	N	CGCTAAGACCCTTGCTCTCTTTC[CG]TCGAACATGAGATGCCAATTTCTTTCTGGG	UDPGT, UGT1G, UGT1*7	Homo sapiens UDP glucuronosyltransferase 1 family, polypeptide A7 (UGT1A7), mRNA.	UDP glycosyltransferase 1 family, polypeptide A7 precursor	cg16671505
GPR116_E328_R	0.96479	44771172	NM_015234.3	GPR116	221395	6	36.1	46990497	328	N	AATGCCCAGGGGTGCATTCCAATTGCAGA[CG]GAGGGAAGCCCTGTGGAA	KPG_001, KIAA0758, DKFZp564O1923	Homo sapiens G protein-coupled receptor 116 (GPR116), mRNA.	G-protein coupled receptor 116	cg07914934
ZNFN1A1_P179_F	0.96467	31657112	NM_006060.2	ZNFN1A1	10320	7	36.1	50411546	-179	N	AACCCCAGGTGCATCCCGAGGCCTGCCAC[CG]AAGCCCACTCAAGGCTGAATGCACGG	IK1, LYF1, hIk-1, IKAROS, PRO0758, Hs.54452	Homo sapiens zinc finger protein, subfamily 1A, 1 (Ikaros) (ZNFN1A1), mRNA.	zinc finger protein, subfamily 1A, 1 (Ikaros)	cg18789786
MMP1_P397_R	0.96443	13027798	NM_002421.2	MMP1	4312	11	36.1	102174501	-397	N	AGGGCAGAGGGTGGAATTACTAACACTG[CG]CACCTGATGGCTGTTCGGCACC	CLG, CLGN	Homo sapiens matrix metallopeptidase 1 (interstitial collagenase) (MMP1), mRNA.	matrix metalloproteinase 1 preproprotein	cg16575408
HLA-DPB1_P540_F	0.96415	24797075	NM_002121.4	HLA-DPB1	3115	6	36.1	33151198	-540	N	GTGGAAGAACCTGGTAACTCCTGCACAT[CG]CAGGACTCACAGACCTCTGGGAGA	DPB1, HLA-DP1B, MHC DPB1	Homo sapiens major histocompatibility complex, class II, DP beta 1 (HLA-DPB1), mRNA.	major histocompatibility complex, class II, DP beta 1 precursor	cg21151963
TGFB1_P833_R	0.96414	63025221	NM_000660.3	TGFB1	7040	19	36.1	46552489	-833	Y	CGGTCGAAGTTGCGGAGCAGCAGGC[CG]ATCTCCAGGTGCACGGTGCCACCAGC	CED, DPD1, TGFB	Homo sapiens transforming growth factor, beta 1 (Camurati-Engelmann disease) (TGFB1), mRNA.	transforming growth factor, beta 1	cg05445479
SLC22A2_E271_R	0.96408	23510414	NM_153191.1	SLC22A2	6582	6	36.1	160599678	271	Y	CCAGGAAGACGATGCCCACGTAGATGGG[CG]CGAAGGTAGCCGAGAGCAGAGCCAAG	OCT2, MGC32628	Homo sapiens solute carrier family 22 (organic cation transporter), member 2 (SLC22A2), transcript variant 2, mRNA.	solute carrier family 22 member 2 isoform b	cg11769038
AFF3_P808_F	0.96391	68348715	NM_001025108.1	AFF3	3899	2	36.1	100126277	-808	N	CCATACTCTCCTGGTTTTTGTCAGG[CG]GTCTCTCACACTGGCAGGCTTCCATT	LAF4, MLLT2-like	Homo sapiens AF4/FMR2 family, member 3 (AFF3), transcript variant 2, mRNA.	AF4/FMR2 family, member 3 isoform 2	cg17356467
AGXT_P180_F	0.96369	4557288	NM_000030.1	AGXT	189	2	36.1	241456655	-180	N	GAGCTAAGCAGAATAAGAGGGGCTGGA[CG]TGCAGGACTCAGAGTGGGAGCG	AGT, SPT, AGT1, SPAT, TLH6, AGXT1	Homo sapiens alanine-glyoxylate aminotransferase (oxalosis I; hyperoxaluria I; glycolicaciduria; serine-pyruvate aminotransferase) (AGXT), mRNA.	alanine-glyoxylate aminotransferase	cg20657132
TRPM5_E87_F	0.96354	24475627	NM_014555.2	TRPM5	29850	11	36.1	2400764	87	N	AGACCCTCCAAAGTTGACCT[CG]CCCCTGTGCAAGCCCAGCTCCC	MTR1, LTRPC5	Homo sapiens transient receptor potential cation channel, subfamily M, member 5 (TRPM5), mRNA.	transient receptor potential cation channel, subfamily M, member 5	cg01581060
NKX3-1_P871_R	0.96231	19923351	NM_006167.2	NKX3-1	4824	8	36.1	23597266	-871	N	GGACTGGACGGTACCGTGACAACAGA[CG]AAAGTGGAACAGAGATGATGG	NKX3A, NKX3.1	Homo sapiens NK3 transcription factor related, locus 1 (Drosophila) (NKX3-1), mRNA.	NK3 transcription factor related, locus 1	cg01716041
NTRK1_E74_F	0.96218	56118209	NM_001007792.1	NTRK1	4914	1	36.1	155052240	74	N	GAGCAGTAAGGGAGTGAGTGGGCAACT[CG]GCGCATGAAGGAGGTACTCCTC	MTC, TRK, TRK1, TRKA, p140-TrkA	Homo sapiens neurotrophic tyrosine kinase, receptor, type 1 (NTRK1), transcript variant 3, mRNA.	neurotrophic tyrosine kinase, receptor, type 1 isoform 3	cg18744444
SRC_P297_F	0.96203	38202216	NM_198291.1	SRC	6714	20	36.1	35406205	-297	N	GAAGAAAAAAGAGGCTTGATTGGTAG[CG]TATTCCGATGTCCAAGGGGTAAATAC	ASV, SRC1, c-SRC, p60-Src	Homo sapiens v-src sarcoma (Schmidt-Ruppin A-2) viral oncogene homolog (avian) (SRC), transcript variant 2, mRNA.	proto-oncogene tyrosine-protein kinase SRC	cg12815018
LY6G6E_P45_R	0.96199	13236491	NM_024123.1	LY6G6E	79136	6	36.1	31789613	-1499	N	AATCTGGGAGAGGTGATCTGCACCC[CG]AGATCCCGGGATTTGTAGAGTT	G6e, C6orf22	Homo sapiens lymphocyte antigen 6 complex, locus G6E (LY6G6E), mRNA.	lymphocyte antigen 6 complex G6E	cg26399860
SFN_E118_F	0.96171	45238846	NM_006142.3	SFN	2810	1	36.1	27062338	118	Y	GATCCAGAAGGCCAAGCTGGCAGAGCAGGC[CG]AACGCTATGAGGACATGGCAGCCTT	.	Homo sapiens stratifin (SFN), mRNA.	stratifin	cg08545357
TRIM29_P135_F	0.96129	17402908	NM_012101.2	TRIM29	23650	11	36.1	119514208	-135	N	GAGCAGATAATTGCACAGGAACCA[CG]CCCTGCACATTCATCCCTAACCTGA	ATDC	Homo sapiens tripartite motif-containing 29 (TRIM29), transcript variant 1, mRNA.	tripartite motif protein TRIM29 isoform alpha	cg24593464
USP29_E274_F	0.9605	56790915	NM_020903.2	USP29	57663	19	36.1	62323595	274	N	GATGACTTGAGCCTTGGGGAT[CG]AGGGTGTAGTGAGGTATGATC	HOM-TES-84/86	Homo sapiens ubiquitin specific peptidase 29 (USP29), mRNA.	ubiquitin specific protease 29	cg07368873
KRT13_P341_R	0.95998	24234693	NM_002274.2	KRT13	3860	17	36.1	36915732	-341	N	GCGGAGGCCTGCCAGGAGCTTCTG[CG]AGGAAAGTGGTGGGTGCA	K13, CK13, MGC3781	Homo sapiens keratin 13 (KRT13), transcript variant 2, mRNA.	keratin 13 isoform b	cg16023337
PWCR1_E81_R	0.95957	29171309	NR_001290.1	PWCR1	63968	15	36.1	22847798	81	N	GAGAACTCATAACGTCATTCTCAT[CG]GAACTGAGGTCCAGCATGTTGCTTCCTCT	PET1, HBII-85	Homo sapiens Prader-Willi syndrome chromosome region 1 (PWCR1) on chromosome 15.	.	cg11319956
ZIM3_P451_R	0.95935	16418390	NM_052882.1	ZIM3	114026	19	36.1	62348833	-451	Y	AGGTGGAACAATGCCTTAAAGTGCTCTC[CG]CCCGACAGAAAGAATTCAGGCTCCAA	ZNF657	Homo sapiens zinc finger, imprinted 3 (ZIM3), mRNA.	zinc finger, imprinted 3	cg16859188
RUNX3_E27_R	0.95929	72534651	NM_001031680.1	RUNX3	864	1	36.1	25164035	27	N	CGGCAGCCAGGGTGGAGGAGCTC[CG]AAGCTGACAGAGCAGAGTGGGCC	AML2, CBFA3, PEBP2aC	Homo sapiens runt-related transcription factor 3 (RUNX3), transcript variant 1, mRNA.	runt-related transcription factor 3 isoform 1	cg21368948
EGF_E339_F	0.9589	6031163	NM_001963.2	EGF	1950	4	36.1	111053838	339	N	AAAGATGCCCCAGGGCTGAGGCCTC[CG]CTCAGGCAGCCGCATCTGGGGTC	URG	Homo sapiens epidermal growth factor (beta-urogastrone) (EGF), mRNA.	epidermal growth factor (beta-urogastrone)	cg02437921
TIMP3_P1114_R	0.95843	75905820	NM_000362.4	TIMP3	7078	22	36.1	31525688	-1114	N	GAATCTCTCAAATTCCACCA[CG]TATGCCCTCATTCAACCTGGATCCT	SFD, K222, K222TA2, HSMRK222	Homo sapiens TIMP metallopeptidase inhibitor 3 (Sorsby fundus dystrophy, pseudoinflammatory) (TIMP3), mRNA.	tissue inhibitor of metalloproteinase 3 precursor	cg23817297
EPHX1_P22_F	0.95839	4557560	NM_000120.2	EPHX1	2052	1	36.1	224079577	-22	N	GCTGTGCAGAGTCCAGGGGAGATAACCA[CG]CTGTGCACACATGAGATTGGCTGACT	MEH, EPHX, EPOX	Homo sapiens epoxide hydrolase 1, microsomal (xenobiotic) (EPHX1), mRNA.	epoxide hydrolase 1, microsomal (xenobiotic)	cg23096144
SEPT9_P58_R	0.95818	19923366	NM_006640.2	2008-09-09	10801	17	36.1	72827686	-58	Y	CCGGTGGTCTGCCGGACTCCT[CG]GGGCCCACTTCGGGCCCTCTCT	MSF, MSF1, SINT1, PNUTL4, AF17q25, KIAA0991	Homo sapiens septin 9 (SEPT9), mRNA.	septin 9	cg05428394
MKRN3_E144_F	0.9581	74272285	NM_005664.2	MKRN3	7681	15	36.1	21361691	144	Y	GTGAGAAGGGACTTAGGGACTGC[CG]GAACACAGCGAAGCAGAGGCAGAAGG	D15S9, RNF63, ZFP127, ZNF127, MGC88288	Homo sapiens makorin, ring finger protein, 3 (MKRN3), mRNA.	makorin, ring finger protein, 3	cg15423863
CYP2E1_P416_F	0.9577	75709190	NM_000773.3	CYP2E1	1571	10	36.1	135190441	-416	N	GCTGTTGCACCAGGAGGGCCGGTAC[CG]TGTCTAGAGGTGGTCGGCATG	CPE1, CYP2E, P450-J, P450C2E	Homo sapiens cytochrome P450, family 2, subfamily E, polypeptide 1 (CYP2E1), mRNA.	cytochrome P450, family 2, subfamily E, polypeptide 1	cg17336072
XRCC2_P1077_F	0.95753	4885656	NM_005431.1	XRCC2	7516	7	36.1	152005260	-1077	N	CCTTGGCCTCTTCTCTACGTAGGGCTG[CG]GGCCCGTATCTGAAACATTAACAACCA	DKFZp781P0919	Homo sapiens X-ray repair complementing defective repair in Chinese hamster cells 2 (XRCC2), mRNA.	X-ray repair cross complementing protein 2	cg01999235
CTGF_P693_R	0.95724	4503122	NM_001901.1	CTGF	1490	6	36.1	132314848	-693	N	GGTTTTGGGACAAGAAAGAGAACAAAGA[CG]CGTGTGACTCAGGATGCAGTCTCC	CCN2, NOV2, IGFBP8, MGC102839	Homo sapiens connective tissue growth factor (CTGF), mRNA.	connective tissue growth factor	cg15155239
GPR116_P850_F	0.95674	44771172	NM_015234.3	GPR116	221395	6	36.1	46991675	-850	N	TTTCCTGGTTCTCAAGGCTCC[CG]AGCTTATGCCTTTTCTCCTTCTATGCTCCC	KPG_001, KIAA0758, DKFZp564O1923	Homo sapiens G protein-coupled receptor 116 (GPR116), mRNA.	G-protein coupled receptor 116	cg18891510
DES_P1006_R	0.95668	55749931	NM_001927.3	DES	1674	2	36.1	219990337	-1006	N	TCACCCTAGCCTTCCTTATCTGA[CG]CCCACCCATGCCTCCTCAGGTA	CSM1, CSM2, CMD1I, FLJ12025, FLJ39719, FLJ41013, FLJ41793	Homo sapiens desmin (DES), mRNA.	desmin	cg25310553
CDH17_P532_F	0.95588	16507959	NM_004063.2	CDH17	1015	8	36.1	95290518	-532	N	CCAAAGTCTGCAAGAAACAAC[CG]ATAGCAAATTTCCCCCAAACAC	HPT1, CDH16, HPT-1, MGC138218	Homo sapiens cadherin 17, LI cadherin (liver-intestine) (CDH17), mRNA.	cadherin 17 precursor	cg01803859
APOA1_P261_F	0.95504	4557320	NM_000039.1	APOA1	335	11	36.1	116213809	-261	N	GCTTGCAGGTCTCCCGGGTGGGGT[CG]GGGTTCCCTGCACTCATCCCCT	MGC117399	Homo sapiens apolipoprotein A-I (APOA1), mRNA.	apolipoprotein A-I preproprotein	cg17542807
ABCC2_P88_F	0.95497	4557480	NM_000392.1	ABCC2	1244	10	36.1	101532473	-88	N	GTTGGGATGAAAGGTCATCCTTTA[CG]GAGAACATCAGAATGGTAGATAATTCC	DJS, MRP2, cMRP, ABC30, CMOAT, KIAA1010	Homo sapiens ATP-binding cassette, sub-family C (CFTR/MRP), member 2 (ABCC2), mRNA.	ATP-binding cassette, sub-family C (CFTR/MRP), member 2	cg08067239
KRT5_E196_R	0.95445	17318577	NM_000424.2	KRT5	3852	12	36.1	51200314	196	Y	GCGGTGCTGAAGCTACGACTGCCCC[CG]CTCCGGAAGGACACACTTGACTG	K5, CK5, DDD, EBS2, KRT5A	Homo sapiens keratin 5 (epidermolysis bullosa simplex, Dowling-Meara/Kobner/Weber-Cockayne types) (KRT5), mRNA.	keratin 5	cg04254916
LEFTY2_P719_F	0.95412	27436880	NM_003240.2	LEFTY2	7044	1	36.1	224196262	-719	N	CTCTCCCCAGTGAGCTGGCTGGC[CG]GTTCATGCCACCAGCACTCAGCTGG	EBAF, LEFTA, TGFB4, LEFTYA, MGC46222	Homo sapiens left-right determination factor 2 (LEFTY2), mRNA.	endometrial bleeding associated factor preproprotein	cg09540507
EDNRB_P709_R	0.95386	4557546	NM_000115.1	EDNRB	1910	13	36.1	77448374	-709	N	GCAGACAGTGAACTGCTAAGATGGAATGTT[CG]TGCCTTATCCGAGAAATGTCCAAGTC	ETB, ETRB, HSCR, ABCDS, HSCR2	Homo sapiens endothelin receptor type B (EDNRB), transcript variant 1, mRNA.	endothelin receptor type B isoform 1	cg10792120
IL1RN_E42_F	0.9532	27894320	NM_173843.1	IL1RN	3557	2	36.1	113591983	42	N	GAGGGACTGTGGCCCAGGTACTGCC[CG]GGTGCTACTTTATGGGCAGCAGCT	IRAP, IL1F3, IL1RA, IL-1ra3, ICIL-1RA, MGC10430	Homo sapiens interleukin 1 receptor antagonist (IL1RN), transcript variant 4, mRNA.	interleukin 1 receptor antagonist isoform 4	cg17669033
IL1A_E113_R	0.95312	27894329	NM_000575.3	IL1A	3552	2	36.1	113259329	113	N	TTCTGTAGAAGAAGGTGTGTGCAAGCCC[CG]GGAGGTATGCGTAAGGCCTCAG	IL1, IL-1A, IL1F1, IL1-ALPHA	Homo sapiens interleukin 1, alpha (IL1A), mRNA.	interleukin 1, alpha proprotein	cg03970341
ZIM3_E203_F	0.95296	16418390	NM_052882.1	ZIM3	114026	19	36.1	62348179	203	N	AAAACTTAATCGGCCCTCTACC[CG]CTGTATTCCGCATCATAATCCAGTCAA	ZNF657	Homo sapiens zinc finger, imprinted 3 (ZIM3), mRNA.	zinc finger, imprinted 3	cg22057816
BLK_P668_R	0.95295	33469981	NM_001715.2	BLK	640	8	36.1	11388262	-668	N	AAACCCCAGAACTCTGCGTTGCTG[CG]TCTATTGACATGAACACCTGTCAAACCTGC	MGC10442	Homo sapiens B lymphoid tyrosine kinase (BLK), mRNA.	B lymphoid tyrosine kinase	cg15742700
AATK_P519_R	0.95267	89041906	XM_927215.1	AATK	9625	17	36.1	76710413	-519	Y	GGGGACGTGCCCAGTGGGTCCT[CG]AAGAAGGCAGGACAGAAGGCGG	.	PREDICTED: Homo sapiens apoptosis-associated tyrosine kinase (AATK), mRNA.	apoptosis-associated tyrosine kinase	cg17279079
NID1_P677_F	0.95258	4505394	NM_002508.1	NID1	4811	1	36.1	234304383	-677	N	AACTCACGGGGTGTCCTTCTCAG[CG]CATCTCATCAGGAGATCCATGATGCCA	NID, enactin, ENTACTIN	Homo sapiens nidogen 1 (NID1), mRNA.	nidogen (enactin)	cg20234959
PTPRH_P255_F	0.95245	67190343	NM_002842.2	PTPRH	5794	19	36.1	60412909	-255	N	TGCACCCCAGGTACCGGGTGC[CG]CGCCCCACTGCTGCACGGATGCGGGA	SAP-1	Homo sapiens protein tyrosine phosphatase, receptor type, H (PTPRH), mRNA.	protein tyrosine phosphatase, receptor type, H precursor	cg17314748
IL3_P556_F	0.95221	28416914	NM_000588.3	IL3	3562	5	36.1	131423690	-556	N	CCAGAAACAAAGTGTCAAGGAGAAGCTGCC[CG]AAGCCCATGGGACAAACCACTGG	IL-3, MCGF, MGC79398, MGC79399, MULTI-CSF	Homo sapiens interleukin 3 (colony-stimulating factor, multiple) (IL3), mRNA.	interleukin 3 precursor	cg17175013
C4B_P191_F	0.95162	67782350	NM_000592.4	C4B	721	6	36.1	32057622	-191	N	CTCAGGCACTGGAATGAGAGGAGTTAA[CG]GGGAAGGACAGGGTTATTT	CH, C4F, CO4, C4B1, C4B3, CPAMD3	Homo sapiens complement component 4B (Childo blood group) (C4B), mRNA.	complement component 4B preproprotein	cg14877208
MC2R_E455_F	0.95082	66346710	NM_000529.2	MC2R	4158	18	36.1	13905080	455	N	GCCGCATGCCCACGTCTTTGTGG[CG]CTAAAACCCCCGCACTCTTACAC	ACTHR, MGC125798	Homo sapiens melanocortin 2 receptor (adrenocorticotropic hormone) (MC2R), mRNA.	melanocortin 2 receptor	cg21266195
PLG_E406_F	0.95077	4505880	NM_000301.1	PLG	5340	6	36.1	161043679	406	N	AAGAGCCAATGTAGCTAATTATGCAAAGGA[CG]GCTAAGCTCTTTGCCTGGTTCT	DKFZp779M0222	Homo sapiens plasminogen (PLG), mRNA.	plasminogen	cg17161407
MPO_E302_R	0.95066	4557758	NM_000250.1	MPO	4353	17	36.1	53712993	302	N	GGAGCAGCACCTTCAGAGGGCTGGGG[CG]TGGCCAGAATGGCCAGGAGCCC	.	Homo sapiens myeloperoxidase (MPO), nuclear gene encoding mitochondrial protein, mRNA.	myeloperoxidase	cg09421562
CPA4_P961_R	0.95023	61743915	NM_016352.2	CPA4	51200	7	36.1	129719269	-961	N	TCTTCCATTTATTCAGCTGTGACTTGG[CG]GAAAGGACACCAGACCCACAGT	CPA3	Homo sapiens carboxypeptidase A4 (CPA4), mRNA.	carboxypeptidase A4 preproprotein	cg26442210
AGXT_E115_R	0.94995	4557288	NM_000030.1	AGXT	189	2	36.1	241456950	115	N	GGTTCCCGAGCGGCAGGTTGGGTG[CG]GACCATGGCCTCTCACAAGCTGCTGGTGAC	AGT, SPT, AGT1, SPAT, TLH6, AGXT1	Homo sapiens alanine-glyoxylate aminotransferase (oxalosis I; hyperoxaluria I; glycolicaciduria; serine-pyruvate aminotransferase) (AGXT), mRNA.	alanine-glyoxylate aminotransferase	cg15446157
HGF_P1293_R	0.94955	58533164	NM_001010933.1	HGF	3082	7	36.1	81238681	-1293	N	AGGCCAAATGTGGGAATGACTAGAG[CG]GTGGGTAGCTGTACAGAAGTGAT	SF, HGFB, HPTA, F-TCF	Homo sapiens hepatocyte growth factor (hepapoietin A; scatter factor) (HGF), transcript variant 4, mRNA.	hepatocyte growth factor isoform 4 precursor	cg14690980
GABRG3_E123_R	0.94929	15193297	NM_033223.1	GABRG3	2567	15	36.1	25343888	123	N	CCGTACAACTCCCCTGGGAGA[CG]ACAGCTGGAGGCCCCTGGCTTGTTGACTGC	.	Homo sapiens gamma-aminobutyric acid (GABA) A receptor, gamma 3 (GABRG3), mRNA.	gamma-aminobutyric acid (GABA) A receptor, gamma 3	cg16701428
HBII-13_P991_R	0.94914	30089682	NR_001294.1	HBII-13	347686	15	36.1	22780349	-991	N	TTTGCTGAGCCGATTCAACTTAAAAAG[CG]AGGTCCATACTAAGTGCCCAAGAATCA	.	Homo sapiens HBII-13 snoRNA (HBII-13) on chromosome 15.	.	cg26410550
HDAC7A_P344_F	0.94859	13259521	NM_015401.1	HDAC7A	51564	12	36.1	46479534	-344	N	AGCCTCACAGGCCCTCTGGGT[CG]CCACCCTCCCATGCTCTATCCC	HDAC7, DKFZP586J0917	Homo sapiens histone deacetylase 7A (HDAC7A), transcript variant 1, mRNA.	histone deacetylase 7A isoform a	cg25755806
TRIM29_E189_F	0.94853	17402908	NM_012101.2	TRIM29	23650	11	36.1	119513884	189	Y	CAGGCTGCCACTGGGGCCCGA[CG]GGCTCCGGGCATCCCTGGCTTCTGGG	ATDC	Homo sapiens tripartite motif-containing 29 (TRIM29), transcript variant 1, mRNA.	tripartite motif protein TRIM29 isoform alpha	cg26414304
PI3_E107_F	0.9482	31657130	NM_002638.2	PI3	5266	20	36.1	43237019	107	N	CTTGATCGTGGTGGTGTTCCTCAT[CG]CTGGGACGCTGGTTCTAGAG	ESI, WAP3, SKALP, WFDC14, MGC13613	Homo sapiens peptidase inhibitor 3, skin-derived (SKALP) (PI3), mRNA.	elafin preproprotein	cg17976697
LRRC32_E157_F	0.94775	5031706	NM_005512.1	LRRC32	2615	11	36.1	76058386	157	N	GTTTTCTCCAGCACATGCTGAGC[CG]ACTGCCCCCAATAGAACTGTCTTTTTT	GARP, D11S833E	Homo sapiens leucine rich repeat containing 32 (LRRC32), mRNA.	leucine rich repeat containing 32 precursor	cg24088597
TMPRSS4_E83_F	0.94762	34304348	NM_019894.2	TMPRSS4	56649	11	36.1	117453059	83	N	TTGCTCAGCGGACAAGGATGCTGGG[CG]TGAGGGACCAAGGCCTGCCC	MT-SP2, TMPRSS3	Homo sapiens transmembrane protease, serine 4 (TMPRSS4), transcript variant 1, mRNA.	transmembrane protease, serine 4 isoform 1	cg13233515
IL13_E75_R	0.94683	26787977	NM_002188.2	IL13	3596	5	36.1	132021839	75	N	GGCCTCATGGCGCTTTTGTTGACCA[CG]GTCATTGCTCTCACTTGCCTTGGCGGCTTT	ALRH, P600, IL-13, MGC116786, MGC116788, MGC116789	Homo sapiens interleukin 13 (IL13), mRNA.	interleukin 13 precursor	cg20391122
CDH17_E31_F	0.94662	16507959	NM_004063.2	CDH17	1015	8	36.1	95289955	31	N	CCATTCAGTGGTCGAGACTCTTGCTA[CG]ACTGGAGTATCTCCCCCGGGAACAC	HPT1, CDH16, HPT-1, MGC138218	Homo sapiens cadherin 17, LI cadherin (liver-intestine) (CDH17), mRNA.	cadherin 17 precursor	cg14353573
PLG_P370_F	0.9461	4505880	NM_000301.1	PLG	5340	6	36.1	161042903	-370	N	GAAGCTTGAGGGAGGCTATGGA[CG]TGCAGCGCTTGGCAGAGGGTCT	DKFZp779M0222	Homo sapiens plasminogen (PLG), mRNA.	plasminogen	cg03709290
LCN2_P86_R	0.94593	38455401	NM_005564.2	LCN2	3934	9	36.1	129951453	-86	N	GCAGAAATCTTGCCAAGTGTTTC[CG]CAGGAGTTGCTGGCAATTGCCTCACATTCC	NGAL	Homo sapiens lipocalin 2 (oncogene 24p3) (LCN2), mRNA.	lipocalin 2 (oncogene 24p3)	cg24638195
MMP1_P460_F	0.94592	13027798	NM_002421.2	MMP1	4312	11	36.1	102174564	-460	N	CCCCCAGCACTCACTTTA[CG]GTGGCTCTTCGGGGTTCTCTGAGGTTCCC	CLG, CLGN	Homo sapiens matrix metallopeptidase 1 (interstitial collagenase) (MMP1), mRNA.	matrix metalloproteinase 1 preproprotein	cg18733315
EMR3_P1297_R	0.94576	23397638	NM_152939.1	EMR3	84658	19	36.1	14648107	-1297	Y	TGATTTACACAGGAACCGAGAGATTGGT[CG]GACTGGGTGTGCTGTTTG	.	Homo sapiens egf-like module containing, mucin-like, hormone receptor-like 3 (EMR3), transcript variant 2, mRNA.	egf-like module-containing mucin-like receptor 3 isoform b	cg09872254
ABCB4_E429_F	0.94571	9961251	NM_018850.1	ABCB4	5244	7	36.1	86947255	429	N	TTCCTTGGACTTCTCAGTCTATTCT[CG]CCACTTCTGTCATGTCAGTCAGTCACAC	MDR3, PGY3, ABC21, MDR2/3, PFIC-3	Homo sapiens ATP-binding cassette, sub-family B (MDR/TAP), member 4 (ABCB4), transcript variant C, mRNA.	ATP-binding cassette, subfamily B, member 4 isoform C	cg05279864
GLI2_P295_F	0.94553	13518230	NM_030379.1	GLI2	2736	2	36.1	121266034	-295	Y	GGGTCCTGGGCACGCATGCCGCA[CG]ACTGAGATCACAGCAGAGGTGAGAAC	THP2	Homo sapiens GLI-Kruppel family member GLI2 (GLI2), transcript variant 1, mRNA.	GLI-Kruppel family member GLI2 isoform alpha	cg24008711
WEE1_P924_R	0.94522	19718775	NM_003390.2	WEE1	7465	11	36.1	9549992	-924	N	AAACAACAAAACCACATCAA[CG]AACATCCACTGATGTCCTGAATTCACAG	WEE1hu, DKFZp686I18166	Homo sapiens WEE1 homolog (S. pombe) (WEE1), mRNA.	wee1 tyrosine kinase	cg15071685
WRN_P969_F	0.94502	19924171	NM_000553.2	WRN	7486	8	36.1	31009351	-969	Y	TTTCAGGACACTGTGAGGATGCTCTT[CG]GACCCCACCGAGACTGGTGG	RECQ3, RECQL2, RECQL3	Homo sapiens Werner syndrome (WRN), mRNA.	Werner syndrome protein	cg19052693
FER_P581_F	0.94486	4885230	NM_005246.1	FER	2241	5	36.1	108110841	-581	N	CTTTATGACGGAAGGTAGTTTTGCAACA[CG]GAGCAAGTTGCTCACCGAAGTTACGCT	TYK3	Homo sapiens fer (fps/fes related) tyrosine kinase (phosphoprotein NCP94) (FER), mRNA.	fer (fps/fes related) tyrosine kinase (phosphoprotein NCP94)	cg20922596
TRIM29_P261_F	0.94464	17402908	NM_012101.2	TRIM29	23650	11	36.1	119514334	-261	N	GCACTTGCTTCTCATCCGGGGAG[CG]GGGAGTCTCCGTCTTCACAAGTGGGCA	ATDC	Homo sapiens tripartite motif-containing 29 (TRIM29), transcript variant 1, mRNA.	tripartite motif protein TRIM29 isoform alpha	cg13907859
HSPA2_P162_R	0.94434	13676856	NM_021979.2	HSPA2	3306	14	36.1	64072214	-162	N	GGCTGGCCTGTCGGCCTCTGATGCACT[CG]AACTTCCAGCCCTTGGAGCAGACA	.	Homo sapiens heat shock 70kDa protein 2 (HSPA2), mRNA.	heat shock 70kDa protein 2	cg05316932
ITK_E166_R	0.94415	21614549	NM_005546.3	ITK	3702	5	36.1	156540651	166	N	TCTCCCTCGAACTTTAAAGTC[CG]CTTCTTTGTGTTAACCAAAGCCAGCCT	EMT, LYK, PSCTK2, MGC126257, MGC126258	Homo sapiens IL2-inducible T-cell kinase (ITK), mRNA.	IL2-inducible T-cell kinase	cg09489988
MMP19_E274_R	0.94386	89036201	XM_938761.1	MMP19	4327	12	36.1	54522728	274	N	CTGAAGGTCAGGAGGGAGGCTT[CG]ATGGGGCTGTGGAGCAGTAAC	.	PREDICTED: Homo sapiens matrix metallopeptidase 19 (MMP19), mRNA.	similar to Matrix metalloproteinase-19 precursor (MMP-19) (Matrix metalloproteinase RASI) (MMP-18)	cg01843273
HLA-DOB_P1114_R	0.9436	18641377	NM_002120.2	HLA-DOB	3112	6	36.1	32893876	-1114	N	AAAAAGTTGACCTCATCGAAGTAAAGAGTA[CG]TTAGGAGTTACCAGAGGCTGGG	DOB	Homo sapiens major histocompatibility complex, class II, DO beta (HLA-DOB), mRNA.	major histocompatibility complex, class II, DO beta precursor	cg09734481
SOD3_P225_F	0.94359	4507150	NM_003102.1	SOD3	6649	4	36.1	24404928	-225	N	CTCTGAAAACTCATTAGTTGAGGATAACTA[CG]CCTACCAACAGAATGCAGAGGTGCAAG	EC-SOD	Homo sapiens superoxide dismutase 3, extracellular (SOD3), mRNA.	superoxide dismutase 3, extracellular	cg10307548
ACTG2_P455_R	0.94353	63054873	NM_001615.3	ACTG2	72	2	36.1	73973146	-455	N	GCACGCAGGATTTCTTTCCTGGGTA[CG]GAAGGCATTTCTCTTCAGCTTTCATTGG	ACT, ACTE, ACTA3, ACTL3, ACTSG	Homo sapiens actin, gamma 2, smooth muscle, enteric (ACTG2), mRNA.	actin, gamma 2 propeptide	cg05473646
FASTK_P598_R	0.9434	39995106	NM_033015.2	FASTK	10922	7	36.1	150409482	-598	Y	GGGAAGAGGCAGGCCGGAGAGG[CG]GGCCTGGGCAGGCAGCAGCTCC	FAST	Homo sapiens Fas-activated serine/threonine kinase (FASTK), transcript variant 4, mRNA.	Fas-activated serine/threonine kinase isoform 4	cg22085103
ASB4_P52_R	0.9433	7706378	NM_016116.1	ASB4	51666	7	36.1	94953168	-52	N	ACTCTCCAGCATGCGCCTGTTTGCT[CG]GTGCTGTTCTCTCGATAAATCACAACAAAG	ASB-4	Homo sapiens ankyrin repeat and SOCS box-containing 4 (ASB4), transcript variant 1, mRNA.	ankyrin repeat and SOCS box-containing protein 4 isoform a	cg19100779
P2RX7_P597_F	0.94278	34335274	NM_177427.2	P2RX7	5027	12	36.1	120054464	-597	N	TTTGGCTGATTGGTCTAGGTCATAGAT[CG]ACCTGCCGGGGTGCAGAGG	P2X7, MGC20089	Homo sapiens purinergic receptor P2X, ligand-gated ion channel, 7 (P2RX7), transcript variant 2, mRNA.	purinergic receptor P2X7 isoform b	cg08688169
SNRPN_P230_R	0.94244	29540553	NM_022806.2	SNRPN	6638	15	36.1	22619657	-230	N	TCTCTTGAATCTTGACAATCCC[CG]AACACTGCTCCCCGCTTTATTTGTTTAGTC	SMN, SM-D, RT-LI, HCERN3, SNRNP-N, SNURF-SNRPN	Homo sapiens small nuclear ribonucleoprotein polypeptide N (SNRPN), transcript variant 3, mRNA.	small nuclear ribonucleoprotein polypeptide N	cg22491305
MAS1_P657_R	0.94243	6006022	NM_002377.2	MAS1	4142	6	36.1	160247307	-657	N	CCACACATCAATGGCTTGCCTGGCTTA[CG]TAGTCTGAGCAGGTGCCCAGCTTTGTCGC	MAS	Homo sapiens MAS1 oncogene (MAS1), mRNA.	MAS1 oncogene	cg13390345
NDN_P1110_F	0.94236	10800414	NM_002487.2	NDN	4692	15	36.1	21484653	-1110	N	CTGATGTGGTCCTTCAGCTCTTCC[CG]GGTTTCTTCTCATCAGCAGCTTCTTAAA	HsT16328	Homo sapiens necdin homolog (mouse) (NDN), mRNA.	necdin	cg12138102
FGF1_P357_R	0.94235	15055540	NM_033136.1	FGF1	2246	5	36.1	142046169	-357	N	AGCCAGGAGGGAGGTAGAGACAGAAGA[CG]GTGGCAGCAGCTACCCTGGGTG	AFGF, ECGF, FGFA, ECGFA, ECGFB, HBGF1, GLIO703, ECGF-beta, FGF-alpha	Homo sapiens fibroblast growth factor 1 (acidic) (FGF1), transcript variant 2, mRNA.	fibroblast growth factor 1 (acidic) isoform 2 precursor	cg05353098
CPA4_P1265_R	0.9422	61743915	NM_016352.2	CPA4	51200	7	36.1	129718965	-1265	N	CACTGATCCTCTCTGTTTTCTTTGC[CG]TATTCAGTGTTAAGCACAGTAAGTCTTTCC	CPA3	Homo sapiens carboxypeptidase A4 (CPA4), mRNA.	carboxypeptidase A4 preproprotein	cg00845900
AIM2_E208_F	0.94214	4757733	NM_004833.1	AIM2	9447	1	36.1	157313063	208	N	GGTGCTTACCTCCTGATCCCTGGGG[CG]ATCAGCAAACCGGGTCTGCCACC	PYHIN4	Homo sapiens absent in melanoma 2 (AIM2), mRNA.	absent in melanoma 2	cg05998059
LIMK1_P709_R	0.94164	8051616	NM_002314.2	LIMK1	3984	7	36.1	73135383	-709	N	ACCACCCAATTCCTTTGGA[CG]CTTGACTCAGCCCAAACCCGTGCT	LIMK	Homo sapiens LIM domain kinase 1 (LIMK1), transcript variant 1, mRNA.	LIM domain kinase 1 isoform 1	cg07053434
RUNX3_P393_R	0.94141	72534651	NM_001031680.1	RUNX3	864	1	36.1	25164455	-393	Y	TTTTATTTGTGAGGCTGGCCTCAGCACG[CG]GCCCAAGAAACAGAACTGAAAGCGG	AML2, CBFA3, PEBP2aC	Homo sapiens runt-related transcription factor 3 (RUNX3), transcript variant 1, mRNA.	runt-related transcription factor 3 isoform 1	cg12607238
DMP1_E194_F	0.94126	4758171	NM_004407.1	DMP1	1758	4	36.1	88790677	194	N	ATACCATGTAGAGAGAGATGGGAGAGCTG[CG]CTTTGGGTAAAAACAGTTCCTATTT	.	Homo sapiens dentin matrix acidic phosphoprotein (DMP1), mRNA.	dentin matrix acidic phosphoprotein	cg18397653
DDR2_P743_R	0.94014	62420885	NM_001014796.1	DDR2	4921	1	36.1	160868109	-743	N	TCCTCCCCTGTTGCCTACC[CG]CCCCTTTCACATGATCTCTGACTATAGCTG	TKT, NTRKR3, TYRO10	Homo sapiens discoidin domain receptor family, member 2 (DDR2), transcript variant 1, mRNA.	discoidin domain receptor family, member 2 precursor	cg23028772
PTHR1_E36_R	0.93973	39995096	NM_000316.2	PTHR1	5745	3	36.1	46894276	36	N	GGGACTATCCATGGCCTCCC[CG]TGGCCAACTTGAGTCTGCTCTGCAGCTTTA	PTHR, MGC138426, MGC138452	Homo sapiens parathyroid hormone receptor 1 (PTHR1), mRNA.	parathyroid hormone receptor 1 precursor	cg21954799
DCN_P1320_R	0.93946	47419923	NM_133505.2	DCN	1634	12	36.1	90102257	-1320	N	GTAAAGACAATCAAATGATTGGCTATGGAC[CG]TACCCGGACTGGTGTTTTGCC	PG40, PGII, PGS2, DSPG2, SLRR1B	Homo sapiens decorin (DCN), transcript variant C, mRNA.	decorin isoform c precursor	cg15569988
CSF2_E248_R	0.93916	27437029	NM_000758.2	CSF2	1437	5	36.1	131437632	248	N	CAGCTGGCCCCTGACTGGCCA[CG]CCTGTCAGCTTGATAACATGACATTTTCCT	GMCSF, MGC131935	Homo sapiens colony stimulating factor 2 (granulocyte-macrophage) (CSF2), mRNA.	colony stimulating factor 2 precursor	cg08625965
ERCC3_P1210_R	0.93913	4557562	NM_000122.1	ERCC3	2071	2	36.1	127769432	-1210	N	GGGCATTAAAGGTGATTCTGGTGA[CG]GCTCAGATGGAAAGGAGAAATA	XPB, BTF2, GTF2H, RAD25, TFIIH	Homo sapiens excision repair cross-complementing rodent repair deficiency, complementation group 3 (xeroderma pigmentosum group B complementing) (ERCC3), mRNA.	excision repair cross-complementing rodent repair deficiency, complementation group 3	cg13587811
NOS2A_E117_R	0.93904	24041028	NM_000625.3	NOS2A	4843	17	36.1	23151565	117	N	GGAAGAGACCTGTGCCTTGAGAACTT[CG]GGACTGTCTAGAACTGCCCAGTCC	NOS, INOS, NOS2, HEP-NOS	Homo sapiens nitric oxide synthase 2A (inducible, hepatocytes) (NOS2A), transcript variant 1, mRNA.	nitric oxide synthase 2A isoform 1	cg26853415
HTR2A_E10_R	0.93892	60302916	NM_000621.2	HTR2A	3356	13	36.1	46368166	10	N	TGAGGCTGGTGTACATGCTGTTCTCC[CG]GGGCTGGATTTTTGTCTT	HTR2, 5-HT2A	Homo sapiens 5-hydroxytryptamine (serotonin) receptor 2A (HTR2A), mRNA.	5-hydroxytryptamine (serotonin) receptor 2A	cg05011937
FGFR4_P610_F	0.93851	47524174	NM_213647.1	FGFR4	2264	5	36.1	176445917	-610	N	GAGTAGCAGGGTGGGAGCCAGGAGG[CG]TGGGTCATGGCAATCTATGTATAAAG	TKF, JTK2, CD334, MGC20292	Homo sapiens fibroblast growth factor receptor 4 (FGFR4), transcript variant 3, mRNA.	fibroblast growth factor receptor 4 isoform 1 precursor	cg13847825
ITGA6_P718_R	0.93775	4557674	NM_000210.1	ITGA6	3655	2	36.1	172999898	-718	Y	TTAAACAACCCATCCTTGACTTG[CG]TGACTTCTTCCACAAGCTCTCCTGGT	CD49f	Homo sapiens integrin, alpha 6 (ITGA6), mRNA.	integrin alpha chain, alpha 6	cg03085296
SRC_E100_R	0.93741	38202216	NM_198291.1	SRC	6714	20	36.1	35406602	100	N	CCTCTAGCCTCAGTTTATCAC[CG]CAAGAGCTACCATTCATCTAGCACAACC	ASV, SRC1, c-SRC, p60-Src	Homo sapiens v-src sarcoma (Schmidt-Ruppin A-2) viral oncogene homolog (avian) (SRC), transcript variant 2, mRNA.	proto-oncogene tyrosine-protein kinase SRC	cg05935845
PTHR1_P170_R	0.93588	39995096	NM_000316.2	PTHR1	5745	3	36.1	46894070	-170	N	CAGCCCTGGGCATCTGAACAC[CG]GCACACTTGGATCTGCCTCTGTTGCCTCC	PTHR, MGC138426, MGC138452	Homo sapiens parathyroid hormone receptor 1 (PTHR1), mRNA.	parathyroid hormone receptor 1 precursor	cg04041000
TNFRSF10C_P612_R	0.93572	22547120	NM_003841.2	TNFRSF10C	8794	8	36.1	23015767	-612	N	CTCCTCAGCCTCTGCATGTGCC[CG]TCATGGCCCCTGTGTCCTTCATTCTGTC	LIT, DCR1, TRID, CD263, TRAILR3	Homo sapiens tumor necrosis factor receptor superfamily, member 10c, decoy without an intracellular domain (TNFRSF10C), mRNA.	tumor necrosis factor receptor superfamily, member 10c precursor	cg06346860
ITK_P114_F	0.93568	21614549	NM_005546.3	ITK	3702	5	36.1	156540371	-114	N	GTGAATTTTGAAAGGATGTGGTTT[CG]GCCTTTGACATCAGAGGAGAAGCTC	EMT, LYK, PSCTK2, MGC126257, MGC126258	Homo sapiens IL2-inducible T-cell kinase (ITK), mRNA.	IL2-inducible T-cell kinase	cg18953183
CTLA4_E176_R	0.93562	21361211	NM_005214.2	CTLA4	1493	2	36.1	204440932	176	N	AAGCCATGGCTTGCCTTGGATTTCAG[CG]GCACAAGGCTCAGCTGAACCTGGCTACC	CD152, CTLA-4	Homo sapiens cytotoxic T-lymphocyte-associated protein 4 (CTLA4), mRNA.	cytotoxic T-lymphocyte-associated protein 4	cg05074138
XRCC1_P681_R	0.93557	5454171	NM_006297.1	XRCC1	7515	19	36.1	48772236	-681	Y	GGCTAGGACAGCAAATCTGAGTGAATTTT[CG]TAGTTTCGTAGGGAACCTGGATT	RCC	Homo sapiens X-ray repair complementing defective repair in Chinese hamster cells 1 (XRCC1), mRNA.	X-ray repair cross complementing protein 1	cg12562082
SFTPD_E169_F	0.93466	61699225	NM_003019.4	SFTPD	6441	10	36.1	81698672	169	N	CCTGTGCTCCCCACCTCCTG[CG]CCCATGCCTCCTAGACCAGAACA	SP-D, PSP-D, SFTP4, COLEC7	Homo sapiens surfactant, pulmonary-associated protein D (SFTPD), mRNA.	pulmonary surfactant-associated protein D precursor	cg21099739
NOS3_P38_F	0.93435	48762674	NM_000603.3	NOS3	4846	7	36.1	150319042	-38	N	TCAGAGCAGGTGACCAGTGGTGACTCAGTT[CG]GAGCAGGTGATAGAAGCTAGGAG	eNOS, ECNOS, NOS III	Homo sapiens nitric oxide synthase 3 (endothelial cell) (NOS3), mRNA.	nitric oxide synthase 3 (endothelial cell)	cg04071701
FOLR1_E368_R	0.93432	12056965	NM_000802.2	FOLR1	2348	11	36.1	71578618	368	N	CCAGAGTGTGGCCTGCTCAAGGTTAAA[CG]ACAAGTTAGTGTTCATCCCCCTGAAC	FBP, FOLR, MOv18, FR-alpha	Homo sapiens folate receptor 1 (adult) (FOLR1), transcript variant 2, mRNA.	folate receptor 1 precursor	cg15274870
GFAP_P1214_F	0.9342	24430142	NM_002055.2	GFAP	2670	17	36.1	40349608	-1214	N	CCTGGAGACTTCAGGTCCATCTA[CG]CCCTCCACTCTGGTCCCACAGG	FLJ45472	Homo sapiens glial fibrillary acidic protein (GFAP), mRNA.	glial fibrillary acidic protein	cg15193977
CLDN4_P1120_R	0.93399	34335232	NM_001305.3	CLDN4	1364	7	36.1	72882009	-1120	N	CTGGATTCCTGGCTGTTCCCAGAA[CG]AGCTGCCTTTCCCCACCTTGCC	CPER, CPE-R, CPETR, CPETR1, WBSCR8, hCPE-R	Homo sapiens claudin 4 (CLDN4), mRNA.	claudin 4	cg14826417
PI3_P274_R	0.93399	31657130	NM_002638.2	PI3	5266	20	36.1	43236638	-274	N	TCTACCAGTGACTTGCTGAATAACCTT[CG]GTGATTCCTTTCTCTTCTTGGGTCTCACT	ESI, WAP3, SKALP, WFDC14, MGC13613	Homo sapiens peptidase inhibitor 3, skin-derived (SKALP) (PI3), mRNA.	elafin preproprotein	cg19931348
FGF1_E5_F	0.93316	15055540	NM_033136.1	FGF1	2246	5	36.1	142045807	5	N	CTTGGTGTCTTCTTCTCAGAGTAGCC[CG]GCTCTCTGAACCTCCAGGCTACTGCAGCT	AFGF, ECGF, FGFA, ECGFA, ECGFB, HBGF1, GLIO703, ECGF-beta, FGF-alpha	Homo sapiens fibroblast growth factor 1 (acidic) (FGF1), transcript variant 2, mRNA.	fibroblast growth factor 1 (acidic) isoform 2 precursor	cg02259548
PMP22_P975_F	0.93303	24430161	NM_000304.2	PMP22	5376	17	36.1	15110344	-975	N	CCCTCCCTGTCACACACTTTA[CG]TTTGATTGGACTCTCCAGTCACAAGGGC	DSS, HNPP, CMT1A, CMT1E, GAS-3, Sp110, MGC20769	Homo sapiens peripheral myelin protein 22 (PMP22), transcript variant 1, mRNA.	peripheral myelin protein 22	cg08815822
USP29_P205_R	0.93269	56790915	NM_020903.2	USP29	57663	19	36.1	62323116	-205	Y	CCCGTACCTAGACCCGTAGGT[CG]GGAGGCCTGCGCCCGGCACTGCGCA	HOM-TES-84/86	Homo sapiens ubiquitin specific peptidase 29 (USP29), mRNA.	ubiquitin specific protease 29	cg25357752
DDR2_E331_F	0.93184	62420885	NM_001014796.1	DDR2	4921	1	36.1	160869183	331	N	GCGTTTTAAGTCAGACAAGGAAGGGAA[CG]TAATGAGGCACCACAGACTCGAGAAAT	TKT, NTRKR3, TYRO10	Homo sapiens discoidin domain receptor family, member 2 (DDR2), transcript variant 1, mRNA.	discoidin domain receptor family, member 2 precursor	cg22740835
NAT2_P11_F	0.93182	4557782	NM_000015.1	NAT2	10	8	36.1	18293024	-11	N	AACTAGACTCTGGTGTCAGGGTGATA[CG]GAATTCCAGTGAGATCACTTCCCT	AAC2	Homo sapiens N-acetyltransferase 2 (arylamine N-acetyltransferase) (NAT2), mRNA.	arylamide acetylase 2	cg07102632
CCKAR_E79_F	0.93144	63054823	NM_000730.2	CCKAR	886	4	36.1	26101061	79	N	CCGGCTCATTCCTCTAATGAC[CG]AAGCGTCTCGCAGATGCAACCTGCCG	CCK-A, CCKRA, CCK1-R	Homo sapiens cholecystokinin A receptor (CCKAR), mRNA.	cholecystokinin A receptor	cg08845028
HBII-52_P659_F	0.93079	29171307	NR_001291.1	HBII-52	338433	15	36.1	22966310	-659	Y	GTTGGGGATCCGCCGCAGAAATCA[CG]TGGCGCCCAGGCCAAGGCTGCAA	RNHBII52	Homo sapiens HBII-52 snoRNA (HBII-52) on chromosome 15.	.	cg18037269
WNT8B_P216_R	0.93047	17505196	NM_003393.2	WNT8B	7479	10	36.1	102212572	-216	N	GATTTGCTATGTCTCTTCCCCC[CG]CTTCTTTCTTTGTCCTCTTTCTCCTGGTC	.	Homo sapiens wingless-type MMTV integration site family, member 8B (WNT8B), mRNA.	wingless-type MMTV integration site family, member 8B precursor	cg05452625
LRRK1_P39_F	0.92989	33469142	NM_024652.2	LRRK1	79705	15	36.1	99380156	-39	N	TTACCTGCGTGCTCAGCTGCGGAAAG[CG]GAAAAGTGCAAGCTGATGAAGAT	FLJ23119, KIAA1790	Homo sapiens leucine-rich repeat kinase 1 (LRRK1), mRNA.	leucine-rich repeat kinase 1	cg02770711
CSF1R_E26_F	0.9298	27262658	NM_005211.2	CSF1R	1436	5	36.1	149473102	26	N	TTCTCCTCACTTCGTGCTCTCA[CG]CTTTTGGACACTCTGTCTGCCCTTCTCC	FMS, CSFR, FIM2, C-FMS, CD115	Homo sapiens colony stimulating factor 1 receptor, formerly McDonough feline sarcoma viral (v-fms) oncogene homolog (CSF1R), mRNA.	colony stimulating factor 1 receptor precursor	cg15226392
USP29_P282_R	0.92957	56790915	NM_020903.2	USP29	57663	19	36.1	62323039	-282	Y	TTTCTCTGAACCCTAACTCCTGC[CG]TTACGCCCCACCAGCTCTAGGCC	HOM-TES-84/86	Homo sapiens ubiquitin specific peptidase 29 (USP29), mRNA.	ubiquitin specific protease 29	cg16675193
EDNRB_P148_R	0.92927	4557546	NM_000115.1	EDNRB	1910	13	36.1	77447813	-148	N	ATACCGAATTAAAGAAAGAAGAGGTTTATT[CG]GCCAGAAGCATCGGCAAGACTCCTG	ETB, ETRB, HSCR, ABCDS, HSCR2	Homo sapiens endothelin receptor type B (EDNRB), transcript variant 1, mRNA.	endothelin receptor type B isoform 1	cg20257673
B3GALT5_P330_F	0.92857	15451880	NM_033170.1	B3GALT5	10317	21	36.1	39950794	-330	N	GGGGGCAGTGACCTAGGCAGAGGG[CG]GGAGCCAGCAGATGGGATACACTCAG	B3T5, GLCT5, B3GalTx, B3GalT-V, beta3Gal-T5	Homo sapiens UDP-Gal:betaGlcNAc beta 1,3-galactosyltransferase, polypeptide 5 (B3GALT5), transcript variant 2, mRNA.	UDP-Gal:betaGlcNAc beta 1,3-galactosyltransferase 5	cg06700769
NID1_P714_R	0.92839	4505394	NM_002508.1	NID1	4811	1	36.1	234304420	-714	N	ATCAGGAGATCCATGATGCCACTGTGTCC[CG]TTACTGCTGCAGTTAATGTTGATTGAT	NID, enactin, ENTACTIN	Homo sapiens nidogen 1 (NID1), mRNA.	nidogen (enactin)	cg16408295
DSC2_P407_R	0.92788	40806177	NM_024422.2	DSC2	1824	18	36.1	26936782	-407	N	GGAATCAAGGCGACTGCAAAATAATAAAAT[CG]AGGGTGAGTTACTATAAGAAATGCATC	DG2, DSC3, CDHF2, DGII/III, DKFZp686I11137	Homo sapiens desmocollin 2 (DSC2), transcript variant Dsc2a, mRNA.	desmocollin 2 isoform Dsc2a preproprotein	cg20887958
AIM2_P624_F	0.92759	4757733	NM_004833.1	AIM2	9447	1	36.1	157313895	-624	N	GTCAGCAGTCAGCCAAGTTTT[CG]ACCATCTTGGCTTTAACCAGTTGCGGCC	PYHIN4	Homo sapiens absent in melanoma 2 (AIM2), mRNA.	absent in melanoma 2	cg17311798
RIPK1_P744_R	0.92726	57242760	NM_003804.3	RIPK1	8737	6	36.1	3021313	-744	N	CCCCTGTGTGAGCTACTGCCTGCCTC[CG]GTGCTCTGTTTCTGTCCCTAGAGTTCTTTT	RIP, FLJ39204	Homo sapiens receptor (TNFRSF)-interacting serine-threonine kinase 1 (RIPK1), mRNA.	receptor (TNFRSF)-interacting serine-threonine kinase 1	cg24303123
ABCB4_P51_F	0.92678	9961251	NM_018850.1	ABCB4	5244	7	36.1	86947735	-51	N	TCTGTCCTTTCCTCCTCTTC[CG]CCTTTGTCCATTGTCAAAAGCATGGCCTGG	MDR3, PGY3, ABC21, MDR2/3, PFIC-3	Homo sapiens ATP-binding cassette, sub-family B (MDR/TAP), member 4 (ABCB4), transcript variant C, mRNA.	ATP-binding cassette, subfamily B, member 4 isoform C	cg18655915
SIN3B_P514_R	0.92565	52138512	NM_015260.1	SIN3B	23309	19	36.1	16800704	-514	Y	CCACGCAAGGCCCTATATTAGGG[CG]CTGGGGGCTCATACCTCATCGTCCC	KIAA0700	Homo sapiens SIN3 homolog B, transcription regulator (yeast) (SIN3B), mRNA.	SIN3 homolog B, transcription regulator	cg17697680
PROM1_P44_R	0.92559	5174386	NM_006017.1	PROM1	8842	4	36.1	15686708	-44	N	GGAAGCCTTGGGGAAGGCAAG[CG]TGTTCCTGGGCAGAAGAGGA	AC133, CD133, PROML1, MSTP061	Homo sapiens prominin 1 (PROM1), mRNA.	prominin 1	cg05586943
ACTG2_E98_R	0.9253	63054873	NM_001615.3	ACTG2	72	2	36.1	73973699	98	N	CCTCTCATACCCTCGGTAAGTACTGTA[CG]GCTTTTGCCACCTCTTCCTTTCC	ACT, ACTE, ACTA3, ACTL3, ACTSG	Homo sapiens actin, gamma 2, smooth muscle, enteric (ACTG2), mRNA.	actin, gamma 2 propeptide	cg04793455
NCL_P1102_F	0.92471	55956787	NM_005381.2	NCL	4691	2	36.1	232038551	-1102	Y	TAAAAATCACCTCAGGCCGGG[CG]CGGTGGCTCAGATCCGCAATCCCA	C23, FLJ45706	Homo sapiens nucleolin (NCL), mRNA.	nucleolin	cg26862286
ASB4_P391_F	0.92448	7706378	NM_016116.1	ASB4	51666	7	36.1	94952829	-391	N	TTTTGGATATTGGCTTGTCAGAGCAAGA[CG]CTGGATCTCCAGCCAGGCACCAGATGT	ASB-4	Homo sapiens ankyrin repeat and SOCS box-containing 4 (ASB4), transcript variant 1, mRNA.	ankyrin repeat and SOCS box-containing protein 4 isoform a	cg06784129
CHD2_P451_F	0.92378	4557448	NM_001271.1	CHD2	1106	15	36.1	91243972	-451	N	TGCTCCAGTGCAACTTGAACACTAGGGAGG[CG]CTCTTGAGTTGTAAAAGTTACCCCTT	DKFZp781D1727	Homo sapiens chromodomain helicase DNA binding protein 2 (CHD2), mRNA.	chromodomain helicase DNA binding protein 2	cg04650055
PSCA_P135_F	0.92374	29893565	NM_005672.2	PSCA	8000	8	36.1	143758780	-135	N	AAGGGAGAGGGAGGTGCAGGT[CG]CTCAGGGAGGAGACTCGGAC	PRO232	Homo sapiens prostate stem cell antigen (PSCA), mRNA.	prostate stem cell antigen	cg15098809
LCK_E28_F	0.92364	20428651	NM_005356.2	LCK	3932	1	36.1	32489548	28	Y	GTGAATGGGGCCAGAGGGCTCC[CG]GGCTGGGCAGGTAAGGAG	.	Homo sapiens lymphocyte-specific protein tyrosine kinase (LCK), mRNA.	lymphocyte-specific protein tyrosine kinase	cg05350315
KIAA0125_E29_F	0.92361	20302136	NM_014792.2	KIAA0125	9834	14	36.1	105461686	29	N	TTTCAAGTATGGCAGACAAAGGATGTTCTG[CG]TGGGGAAATGTGGTGACA	.	Homo sapiens KIAA0125 (KIAA0125), mRNA.	hypothetical protein LOC9834	cg02507952
RHOH_P953_R	0.92336	45827772	NM_004310.2	RHOH	399	4	36.1	39874044	-953	N	GGCCTTTGCACATACTATTTGCCTCTA[CG]TGGAATGTTCTTTCCTCCTTCTCATC	TTF, ARHH	Homo sapiens ras homolog gene family, member H (RHOH), mRNA.	ras homolog gene family, member H	cg08826756
CDH17_P376_F	0.92316	16507959	NM_004063.2	CDH17	1015	8	36.1	95290362	-376	N	ATTCCATCTCAAACACAAAAGA[CG]GAGCAGGGGCGCCATGTCTGAGCAATGACA	HPT1, CDH16, HPT-1, MGC138218	Homo sapiens cadherin 17, LI cadherin (liver-intestine) (CDH17), mRNA.	cadherin 17 precursor	cg00368292
SLC14A1_P369_R	0.92315	7706676	NM_015865.1	SLC14A1	6563	18	36.1	41557786	-369	N	CCAGGAGCAGTCGCTTAGCTTC[CG]AGTCCACACAGCAGCAACCTGCC	JK, UT1, UTE, HUT11, RACH1, UT-B1, HsT1341	Homo sapiens solute carrier family 14 (urea transporter), member 1 (Kidd blood group) (SLC14A1), mRNA.	RACH1	cg00377772
DDR1_P332_R	0.9218	38327631	NM_001954.3	DDR1	780	6	36.1	30959508	-332	N	GGCCTGGGCGTCTGGACCCC[CG]GGTCCCTTAGAACGCCCTTCAGA	CAK, DDR, NEP, PTK3, RTK6, TRKE, CD167, EDDR1, MCK10, NTRK4, PTK3A	Homo sapiens discoidin domain receptor family, member 1 (DDR1), transcript variant 2, mRNA.	discoidin domain receptor family, member 1 isoform b	cg02680487
ZNFN1A1_E102_F	0.92157	31657112	NM_006060.2	ZNFN1A1	10320	7	36.1	50411827	102	Y	GGAGGATTTACGAATGCTTGATGCCT[CG]GGAGAGAAAATGAATGGCT	IK1, LYF1, hIk-1, IKAROS, PRO0758, Hs.54452	Homo sapiens zinc finger protein, subfamily 1A, 1 (Ikaros) (ZNFN1A1), mRNA.	zinc finger protein, subfamily 1A, 1 (Ikaros)	cg16550878
MMP8_E89_R	0.92148	4505220	NM_002424.1	MMP8	4317	11	36.1	102100779	89	N	CTGCACATGGAGTAAGAGCAGAAATGGAAG[CG]TCTTCAGGGAGAACATGATCTTCT	HNC, CLG1, PMNL-CL	Homo sapiens matrix metallopeptidase 8 (neutrophil collagenase) (MMP8), mRNA.	matrix metalloproteinase 8 preproprotein	cg04241713
CD1A_P414_R	0.92141	27764864	NM_001763.1	CD1A	909	1	36.1	156490137	-414	N	AACATTGAAGTCAAAATTCTGGGCTGG[CG]TACATTAGTTAGGAGCCCCCATTTTAG	CD1	Homo sapiens CD1a antigen (CD1A), mRNA.	CD1A antigen precursor	cg19355763
IAPP_E280_F	0.92106	4557654	NM_000415.1	IAPP	3375	12	36.1	21417365	280	N	GAAGGAAATTGGGAAAGTAAAAATCT[CG]AAATTACTTGAAAAGTGGACAATATTA	DAP, IAP, AMYLIN	Homo sapiens islet amyloid polypeptide (IAPP), mRNA.	islet amyloid polypeptide precursor	cg18727468
SLC22A2_P109_F	0.92095	23510414	NM_153191.1	SLC22A2	6582	6	36.1	160600058	-109	Y	ATTATAACTGGTTCTCCACAGGCTTGT[CG]GTGCTCCACGCCAGCAGCACAAA	OCT2, MGC32628	Homo sapiens solute carrier family 22 (organic cation transporter), member 2 (SLC22A2), transcript variant 2, mRNA.	solute carrier family 22 member 2 isoform b	cg21755969
IL4_P262_R	0.92024	27477090	NM_000589.2	IL4	3565	5	36.1	132037010	-262	N	CCCAAACTAGGCCTCACCTGATA[CG]ACCTGTCCTTCTCAAAACACCTAAA	BSF1, IL-4, MGC79402	Homo sapiens interleukin 4 (IL4), transcript variant 1, mRNA.	interleukin 4 isoform 1 precursor	cg23943829
UGT1A1_P315_R	0.92019	45827762	NM_000463.2	UGT1A1	54658	2	36.1	234333343	-315	N	AGAAGCCTAACTTGTTCACTACATAGT[CG]TCCTTCTTCCTCTCTGGTAACACTTGTTGG	GNT1, UGT1, UDPGT, UGT1A, UGT1*1, HUG-BR1	Homo sapiens UDP glucuronosyltransferase 1 family, polypeptide A1 (UGT1A1), mRNA.	UDP glycosyltransferase 1 family, polypeptide A1 precursor	cg11661768
FGF6_P139_R	0.91991	10337586	NM_020996.1	FGF6	2251	12	36.1	4425180	-139	Y	GAGAGCAGAGGGACCCAGGCTGAGCCG[CG]GCCGGTAGAGACCATGGCTCG	HST2, HBGF-6	Homo sapiens fibroblast growth factor 6 (FGF6), mRNA.	fibroblast growth factor 6 precursor	cg01392242
GABRA5_P1016_F	0.91951	6031207	NM_000810.2	GABRA5	2558	15	36.1	24741680	-1016	N	TGGTAGAGAAATGAAAGCACCACAGTGTGG[CG]GCTCTGGGAGTGCACTGGC	.	Homo sapiens gamma-aminobutyric acid (GABA) A receptor, alpha 5 (GABRA5), mRNA.	gamma-aminobutyric acid (GABA) A receptor, alpha 5 precursor	cg02225257
ACTG2_P346_F	0.91884	63054873	NM_001615.3	ACTG2	72	2	36.1	73973255	-346	N	GGGCGTCCCAGGCAGACCCAGGGGC[CG]CATGCAGCAGGGCCTGAGGAGG	ACT, ACTE, ACTA3, ACTL3, ACTSG	Homo sapiens actin, gamma 2, smooth muscle, enteric (ACTG2), mRNA.	actin, gamma 2 propeptide	cg15966469
PARP1_P610_R	0.91881	11496989	NM_001618.2	PARP1	142	1	36.1	224663024	-610	Y	TCCGGGAAGCGCAGGCCCCCGCCT[CG]GGAATATAGTTGATTGGCCCGA	PARP, PPOL, ADPRT, ADPRT1, PARP-1, pADPRT-1	Homo sapiens poly (ADP-ribose) polymerase family, member 1 (PARP1), mRNA.	poly (ADP-ribose) polymerase family, member 1	cg17303114
CHI3L2_P226_F	0.91852	68533259	NM_001025199.1	CHI3L2	1117	1	36.1	111571578	-226	N	TGATGAGGAAGGAGATTCAGGGC[CG]AGGGTGATACCAGGAGGCAGA	YKL39, YKL-39	Homo sapiens chitinase 3-like 2 (CHI3L2), transcript variant 3, mRNA.	chitinase 3-like 2 isoform c	cg10675506
EPHX1_P1358_R	0.91699	4557560	NM_000120.2	EPHX1	2052	1	36.1	224078241	-1358	N	CAGAGTGGTGCCCTCTTGACTGAGCCT[CG]AGCCTTTGCTTTCCCCTTACTCCA	MEH, EPHX, EPOX	Homo sapiens epoxide hydrolase 1, microsomal (xenobiotic) (EPHX1), mRNA.	epoxide hydrolase 1, microsomal (xenobiotic)	cg12786690
DNAJC15_P65_F	0.91678	66472919	NM_013238.2	DNAJC15	29103	13	36.1	42495297	-65	Y	GTGGTAGAACTGTGGCATTAAACAGAAGTG[CG]AACAGAAGTTGAGAGTGGGAAG	MCJ, HSD18, DNAJD1	Homo sapiens DnaJ (Hsp40) homolog, subfamily C, member 15 (DNAJC15), mRNA.	DNAJ domain-containing	cg05035143
MAS1_P469_R	0.91563	6006022	NM_002377.2	MAS1	4142	6	36.1	160247495	-469	N	CAGTGGCAGCATTGCCCAGACATG[CG]TTTTGTCATCAAGTCTTAATGCAGTCCAC	MAS	Homo sapiens MAS1 oncogene (MAS1), mRNA.	MAS1 oncogene	cg04134973
PWCR1_P811_F	0.91535	29171309	NR_001290.1	PWCR1	63968	15	36.1	22846906	-811	N	TTGAGCTGTCCGGTTGCCACAGGGT[CG]GACCTGGAGGCTGCAGACCATC	PET1, HBII-85	Homo sapiens Prader-Willi syndrome chromosome region 1 (PWCR1) on chromosome 15.	.	cg19695710
CSF2_P605_F	0.91469	27437029	NM_000758.2	CSF2	1437	5	36.1	131436779	-605	N	GAAGCTTGCTGAGAGTGGCTGCAGTCT[CG]CTGCTGGATGTGCACATGGTG	GMCSF, MGC131935	Homo sapiens colony stimulating factor 2 (granulocyte-macrophage) (CSF2), mRNA.	colony stimulating factor 2 precursor	cg21708430
PLA2G2A_E268_F	0.91383	20149501	NM_000300.2	PLA2G2A	5320	1	36.1	20179228	268	N	CCAGCACCTGTGCAGGCCTCA[CG]TGTGCACCCCACAGTCCACCA	MOM1, PLA2, PLA2B, PLA2L, PLA2S, PLAS1, sPLA2	Homo sapiens phospholipase A2, group IIA (platelets, synovial fluid) (PLA2G2A), mRNA.	phospholipase A2, group IIA	cg22220722
S100A2_P1186_F	0.91238	45269153	NM_005978.3	S100A2	6273	1	36.1	151806116	-1186	N	TCTACACCTTGGCACAGCCAC[CG]AGTGTCCCTTGCTCCCCTCAGTACTT	CAN19, S100L, MGC111539	Homo sapiens S100 calcium binding protein A2 (S100A2), mRNA.	S100 calcium binding protein A2	cg21074565
HBII-13_E48_F	0.91209	30089682	NR_001294.1	HBII-13	347686	15	36.1	22781388	48	N	GTTTACTGAGCATGATGAAGTAAAGCTCAA[CG]TGATTACTCTGAAGTCCAGCCTTACTG	.	Homo sapiens HBII-13 snoRNA (HBII-13) on chromosome 15.	.	cg18488946
MAPK9_P1175_F	0.91175	21237744	NM_139070.1	MAPK9	5601	5	36.1	179641391	-1175	N	CCAAGTGACCACTGCCCCA[CG]GTCTTCTCCCCGTCCTCTGGGTGGT	JNK2, JNK2A, JNK2B, PRKM9, JNK-55, JNK2BETA, p54aSAPK, JNK2ALPHA	Homo sapiens mitogen-activated protein kinase 9 (MAPK9), transcript variant 4, mRNA.	mitogen-activated protein kinase 9 isoform 4	cg05023457
IFNG_P188_F	0.91124	56786137	NM_000619.2	IFNG	3458	12	36.1	66839976	-188	N	CCTTTAGACTCCTTGGGTCCTTTGA[CG]ATGAGACAGACCCATTATGCCCACC	IFG, IFI	Homo sapiens interferon, gamma (IFNG), mRNA.	interferon, gamma	cg09711238
PWCR1_P357_F	0.91123	29171309	NR_001290.1	PWCR1	63968	15	36.1	22847360	-357	N	GGAGAAGTTGTCATGGGAGGCCAGC[CG]CCTGCTGGCAAGGAAGATGG	PET1, HBII-85	Homo sapiens Prader-Willi syndrome chromosome region 1 (PWCR1) on chromosome 15.	.	cg07197644
EPHX1_E152_F	0.91065	4557560	NM_000120.2	EPHX1	2052	1	36.1	224079751	152	N	TCCCAAGGAGTAATCAGAGGGTGAGAA[CG]TGGAGCCTGGTGGACAGGT	MEH, EPHX, EPOX	Homo sapiens epoxide hydrolase 1, microsomal (xenobiotic) (EPHX1), mRNA.	epoxide hydrolase 1, microsomal (xenobiotic)	cg12837712
ASB4_E89_F	0.90969	7706378	NM_016116.1	ASB4	51666	7	36.1	94953309	89	N	TCCTTGAGGCGCTAAAGTCCAATGACTT[CG]GAAAATTGAAGGCTATTTTGAT	ASB-4	Homo sapiens ankyrin repeat and SOCS box-containing 4 (ASB4), transcript variant 1, mRNA.	ankyrin repeat and SOCS box-containing protein 4 isoform a	cg14154704
SERPINB2_P939_F	0.9092	4505594	NM_002575.1	SERPINB2	5055	18	36.1	59704983	-939	N	AGAGCACTAAGGACAAAGGGGCACTTAACA[CG]TGTAAAAGGGCAATGGCTCCTAA	PAI, PAI2, PAI-2, PLANH2, HsT1201	Homo sapiens serpin peptidase inhibitor, clade B (ovalbumin), member 2 (SERPINB2), mRNA.	serine (or cysteine) proteinase inhibitor, clade B (ovalbumin), member 2	cg15747712
TFF1_P180_R	0.90821	48928023	NM_003225.2	TFF1	7031	21	36.1	42659893	-180	N	ATGGAAGGATTTGCTGATAGACAGAGA[CG]ACATGTGGTGAGGTCATCTTGG	pS2, BCEI, HPS2, HP1.A, pNR-2, D21S21	Homo sapiens trefoil factor 1 (breast cancer, estrogen-inducible sequence expressed in) (TFF1), mRNA.	trefoil factor 1 precursor	cg27405706
ABCC2_E16_R	0.90751	4557480	NM_000392.1	ABCC2	1244	10	36.1	101532577	16	N	AATAGAAGAGTCTTCGTTCCAGA[CG]CAGTCCAGGAATCATGCTGGAGAAGTTCT	DJS, MRP2, cMRP, ABC30, CMOAT, KIAA1010	Homo sapiens ATP-binding cassette, sub-family C (CFTR/MRP), member 2 (ABCC2), mRNA.	ATP-binding cassette, sub-family C (CFTR/MRP), member 2	cg14947634
DSG1_P159_R	0.90739	4503400	NM_001942.1	DSG1	1828	18	36.1	27151891	-159	N	CCCATCACCTGTATAACCCT[CG]GTATTTCTGTTCACTTTAAGAGCCTGCCAC	DG1, DSG, CDHF4	Homo sapiens desmoglein 1 (DSG1), mRNA.	desmoglein 1 preproprotein	cg13834042
ABCB4_P892_F	0.90738	9961251	NM_018850.1	ABCB4	5244	7	36.1	86948576	-892	N	GAATTAGGCTTCCAGCTCTGGCCA[CG]TGACTTCAGCTTCTCATTCTGTATTCCTAT	MDR3, PGY3, ABC21, MDR2/3, PFIC-3	Homo sapiens ATP-binding cassette, sub-family B (MDR/TAP), member 4 (ABCB4), transcript variant C, mRNA.	ATP-binding cassette, subfamily B, member 4 isoform C	cg02810586
SLC22A18_P472_R	0.90663	34734074	NM_002555.3	SLC22A18	5002	11	36.1	2877055	-472	N	TCTCTAGACTCACTTTCTGCCC[CG]TCACCCCACTGTACACCCTTGGTC	HET, ITM, BWR1A, IMPT1, TSSC5, ORCTL2, BWSCR1A, SLC22A1L, p45-BWR1A, DKFZp667A184	Homo sapiens solute carrier family 22 (organic cation transporter), member 18 (SLC22A18), transcript variant 1, mRNA.	tumor suppressing subtransferable candidate 5	cg11213910
PGR_E183_R	0.90595	31981491	NM_000926.2	PGR	5241	11	36.1	100506282	183	N	GAAGTTTGGATGTTGTGTGCCACACTT[CG]ATTTGTCTTAAGGAATGTGTTCC	PR, NR3C3	Homo sapiens progesterone receptor (PGR), mRNA.	progesterone receptor	cg24886336
PIK3R1_P307_F	0.90545	32455249	NM_181524.1	PIK3R1	5295	5	36.1	67557911	-307	N	CGTGTGTGGAGTGCCACGGTACAATCAGA[CG]ACAGATGGACAGTGTGACAAAAGTGT	GRB1, p85-ALPHA	Homo sapiens phosphoinositide-3-kinase, regulatory subunit 1 (p85 alpha) (PIK3R1), transcript variant 3, mRNA.	phosphoinositide-3-kinase, regulatory subunit, polypeptide 1 isoform 3	cg03473299
PRSS1_P1249_R	0.9045	21071011	NM_002769.2	PRSS1	5644	7	36.1	142135655	-1249	N	TAGCCCCCTGGCCAGGTC[CG]ATTTCAACACCAAGTTTCTGAGCTTTT	TRP1, TRY1, TRY4, TRYP1, MGC120175	Homo sapiens protease, serine, 1 (trypsin 1) (PRSS1), mRNA.	protease, serine, 1 preproprotein	cg09471643
LTA_P214_R	0.90397	6806892	NM_000595.2	LTA	4049	6	36.1	31647858	-214	N	CCTTTCCCAGAACTCAGT[CG]CCTGAACCCCCAGCCTGTGGTTCTC	LT, TNFB, TNFSF1	Homo sapiens lymphotoxin alpha (TNF superfamily, member 1) (LTA), mRNA.	lymphotoxin alpha precursor	cg20798246
RIPK1_P868_F	0.90383	57242760	NM_003804.3	RIPK1	8737	6	36.1	3021189	-868	N	TTCATCAAAGGGTTGCACATTGAGCAGTGC[CG]TGTTAAGGGGGGATTCTTCA	RIP, FLJ39204	Homo sapiens receptor (TNFRSF)-interacting serine-threonine kinase 1 (RIPK1), mRNA.	receptor (TNFRSF)-interacting serine-threonine kinase 1	cg24886867
LTA_E28_R	0.90353	6806892	NM_000595.2	LTA	4049	6	36.1	31648100	28	N	CATCTCCTTGGGCTGCCCGTGCTT[CG]TGCTTTGGACTACCGCCCAGCAGTGTC	LT, TNFB, TNFSF1	Homo sapiens lymphotoxin alpha (TNF superfamily, member 1) (LTA), mRNA.	lymphotoxin alpha precursor	cg24216966
GABRA5_P862_R	0.90335	6031207	NM_000810.2	GABRA5	2558	15	36.1	24741834	-862	N	AGCAGCTCTGCATTCTAGGCCC[CG]AATTCCTTAATATCCGCACCTCACTT	.	Homo sapiens gamma-aminobutyric acid (GABA) A receptor, alpha 5 (GABRA5), mRNA.	gamma-aminobutyric acid (GABA) A receptor, alpha 5 precursor	cg20051555
CCL3_P543_R	0.90261	4506842	NM_002983.1	CCL3	6348	17	36.1	31442143	-543	N	ATGTAGTGACTAGGGCGCTGTGTTAAA[CG]CTAGTTGTGGATCATAAAAATACTTT	MIP1A, SCYA3, G0S19-1, LD78ALPHA, MIP-1-alpha	Homo sapiens chemokine (C-C motif) ligand 3 (CCL3), mRNA.	chemokine (C-C motif) ligand 3	cg05481196
RUNX3_P247_F	0.90184	72534651	NM_001031680.1	RUNX3	864	1	36.1	25164309	-247	Y	CGGCCTTGGCTCATTGGCTGGGCCG[CG]GTCACCTGGGCCGTGATGTCACGGCC	AML2, CBFA3, PEBP2aC	Homo sapiens runt-related transcription factor 3 (RUNX3), transcript variant 1, mRNA.	runt-related transcription factor 3 isoform 1	cg10672665
UGT1A1_P564_R	0.90152	45827762	NM_000463.2	UGT1A1	54658	2	36.1	234333094	-564	N	TCTGGCTCACCTCATGGCGCGTGCT[CG]TGTGGTGGGCTCTGCTGCAGCCTCAAGACC	GNT1, UGT1, UDPGT, UGT1A, UGT1*1, HUG-BR1	Homo sapiens UDP glucuronosyltransferase 1 family, polypeptide A1 (UGT1A1), mRNA.	UDP glycosyltransferase 1 family, polypeptide A1 precursor	cg07823755
CSF1R_P73_F	0.90129	27262658	NM_005211.2	CSF1R	1436	5	36.1	149473201	-73	N	TCTAGCAGCTGCCTGTCACAGAGCA[CG]CCGGCCTCAATCCGGGCCTGTGGGC	FMS, CSFR, FIM2, C-FMS, CD115	Homo sapiens colony stimulating factor 1 receptor, formerly McDonough feline sarcoma viral (v-fms) oncogene homolog (CSF1R), mRNA.	colony stimulating factor 1 receptor precursor	cg01875467
CXCL9_E268_R	0.90123	4505186	NM_002416.1	CXCL9	4283	4	36.1	77147397	268	N	AAAGACTTGTGTTTGACTTGGCAGAT[CG]AAGTTATGAACTTTGGATAACTGG	CMK, MIG, Humig, SCYB9, crg-10	Homo sapiens chemokine (C-X-C motif) ligand 9 (CXCL9), mRNA.	small inducible cytokine B9 precursor	cg12793812
TRPM5_P979_F	0.89932	24475627	NM_014555.2	TRPM5	29850	11	36.1	2401830	-979	N	TCTGTCTGCCCTCCTGGAACCA[CG]CGTCGGGTCACAGGCCGCTGGGCAGA	MTR1, LTRPC5	Homo sapiens transient receptor potential cation channel, subfamily M, member 5 (TRPM5), mRNA.	transient receptor potential cation channel, subfamily M, member 5	cg19265431
GLI3_E148_R	0.89925	13518031	NM_000168.2	GLI3	2737	7	36.1	42241564	148	N	CAGACGGCCAGGGTGCAGGCCCCCCACC[CG]CCATGCCCAATGCGCTCAAGCTGAAAC	PHS, ACLS, GCPS, PAPA, PAPB, PAP-A, PAPA1, PPDIV	Homo sapiens GLI-Kruppel family member GLI3 (Greig cephalopolysyndactyly syndrome) (GLI3), mRNA.	GLI-Kruppel family member GLI3	cg12211443
TDGF1_E53_R	0.8992	4507424	NM_003212.1	TDGF1	6997	3	36.1	46594270	53	Y	AAGGTCAAAACGTCCAAGGC[CG]AAAGCCCTCCAGTTTCCCCTG	CR, CRGF, CRIPTO	Homo sapiens teratocarcinoma-derived growth factor 1 (TDGF1), mRNA.	teratocarcinoma-derived growth factor 1	cg24195016
TFF2_P178_F	0.89889	48928025	NM_005423.3	TFF2	7032	21	36.1	42644354	-178	N	GCCAGGGTGACTCTCTCCCTGCT[CG]GTGATACCTCTTCCTGCCCTGGACAGA	SP, SML1	Homo sapiens trefoil factor 2 (spasmolytic protein 1) (TFF2), mRNA.	trefoil factor 2 precursor	cg10018784
HBII-52_P563_F	0.89783	29171307	NR_001291.1	HBII-52	338433	15	36.1	22966406	-563	Y	GCCCAGGGGCAGGCTATGTGACTGCC[CG]GTCTGCAGCTGTAAGTGGTTTCT	RNHBII52	Homo sapiens HBII-52 snoRNA (HBII-52) on chromosome 15.	.	cg21361081
SIN3B_P607_F	0.89772	52138512	NM_015260.1	SIN3B	23309	19	36.1	16800611	-607	Y	CTAAACTGGTCCAGATGGGAAGTGA[CG]GGGCCAAGGATAGGGAAGT	KIAA0700	Homo sapiens SIN3 homolog B, transcription regulator (yeast) (SIN3B), mRNA.	SIN3 homolog B, transcription regulator	cg22629500
IL12B_E25_F	0.8966	24497437	NM_002187.2	IL12B	3593	5	36.1	158690034	25	N	GAAGTGCTTACCTTGCTCTGGGCAGGA[CG]GAGAGTCCAATGGCCCTGAAACAGAT	CLMF, NKSF, CLMF2, NKSF2, IL-12B	Homo sapiens interleukin 12B (natural killer cell stimulatory factor 2, cytotoxic lymphocyte maturation factor 2, p40) (IL12B), mRNA.	interleukin 12B precursor	cg18307303
MAGEL2_E166_R	0.89656	18765721	NM_019066.2	MAGEL2	54551	15	36.1	21441916	166	N	GGGCTGGGCCTGCAAGACTGCAGG[CG]GTGCCTGCCAGGAAGGCTG	nM15, NDNL1	Homo sapiens MAGE-like 2 (MAGEL2), mRNA.	MAGE-like protein 2	cg03672494
S100A4_P887_R	0.89512	9845515	NM_019554.1	S100A4	6275	1	36.1	151785793	-887	N	GGGGCTCACGGATAGATCTCAGGTT[CG]GAGAGGGTATCAGGAGGG	42A, 18A2, CAPL, MTS1, P9KA, PEL98	Homo sapiens S100 calcium binding protein A4 (calcium protein, calvasculin, metastasin, murine placental homolog) (S100A4), transcript variant 2, mRNA.	S100 calcium-binding protein A4	cg25085776
NBL1_P24_F	0.89498	33519445	NM_005380.3	NBL1	4681	1	36.1	19842289	-24	N	GAATTCCGGGCAGAGGGAAGGG[CG]CAGGCAACAGCTAGGAGGCGCAGATGC	NB, DAN, NO3, DAND1, MGC8972, D1S1733E	Homo sapiens neuroblastoma, suppression of tumorigenicity 1 (NBL1), transcript variant 2, mRNA.	neuroblastoma, suppression of tumorigenicity 1 precursor	cg04102045
AATK_P709_R	0.8936	89041906	XM_927215.1	AATK	9625	17	36.1	76710603	-709	Y	ACGGGTGGCCCGTGGCCCAGCAG[CG]GCTCCATGGCCAGCGAGGCGG	.	PREDICTED: Homo sapiens apoptosis-associated tyrosine kinase (AATK), mRNA.	apoptosis-associated tyrosine kinase	cg02979355
FRK_P258_F	0.89272	31657133	NM_002031.2	FRK	2444	6	36.1	116488872	-258	N	CCTTTACCAAACTGTTAAAGCAGC[CG]CTAAAATCTATATTCCTTTTGTTTCATCCT	GTK, RAK, PTK5	Homo sapiens fyn-related kinase (FRK), mRNA.	fyn-related kinase	cg26557270
TRPM5_P721_F	0.89181	24475627	NM_014555.2	TRPM5	29850	11	36.1	2401572	-721	N	GGCTCATGTCTCCCAGCTGCC[CG]GTGAGGTCGGGCATCTCAGCCCCT	MTR1, LTRPC5	Homo sapiens transient receptor potential cation channel, subfamily M, member 5 (TRPM5), mRNA.	transient receptor potential cation channel, subfamily M, member 5	cg03982381
MAP3K8_P1036_F	0.89011	22035597	NM_005204.2	MAP3K8	1326	10	36.1	30761836	-1036	Y	ACCTGGGCACTGGGAAGAATAGGG[CG]TGGACTTGGAGTGTGACCG	COT, EST, ESTF, TPL2, Tpl-2, c-COT, FLJ10486	Homo sapiens mitogen-activated protein kinase kinase kinase 8 (MAP3K8), mRNA.	mitogen-activated protein kinase kinase kinase 8	cg21555918
CD1A_P6_F	0.8898	27764864	NM_001763.1	CD1A	909	1	36.1	156490545	-6	N	TGGAGAAAAGGTGTTAGTTTGTACTGT[CG]CACAGGGCAGTCGTAGGAGACTCTG	CD1	Homo sapiens CD1a antigen (CD1A), mRNA.	CD1A antigen precursor	cg03528325
MMP19_P306_F	0.88904	89036201	XM_938761.1	MMP19	4327	12	36.1	54523308	-306	N	CCTGGGCCAGCAAATCACTC[CG]CCCCTACCTTTGAGTCTCCCTAGAA	.	PREDICTED: Homo sapiens matrix metallopeptidase 19 (MMP19), mRNA.	similar to Matrix metalloproteinase-19 precursor (MMP-19) (Matrix metalloproteinase RASI) (MMP-18)	cg18787783
PADI4_P1158_R	0.88901	6912575	NM_012387.1	PADI4	23569	1	36.1	17506121	-1158	N	ACCCACGAAACGCTCTATGTTCA[CG]CCAGACTCCCATGCATGCACCCTT	PAD, PDI4, PDI5, PADI5	Homo sapiens peptidyl arginine deiminase, type IV (PADI4), mRNA.	peptidyl arginine deiminase, type IV	cg19159961
MMP3_P16_R	0.88789	73808272	NM_002422.3	MMP3	4314	11	36.1	102219568	-16	N	CTCCTTGTAGGTCCAACCTCGGGAG[CG]CAGCTTTTAAAGAGTGACAGTGTTTGT	SL-1, STMY, STR1, STMY1, MGC126102, MGC126103, MGC126104	Homo sapiens matrix metallopeptidase 3 (stromelysin 1, progelatinase) (MMP3), mRNA.	matrix metalloproteinase 3 preproprotein	cg16466334
PRDM2_P1340_R	0.88769	55953109	NM_001007257.1	PRDM2	7799	1	36.1	13902597	-1340	N	AGAAGTGGACTTCAGGTCTGTCCA[CG]TTCCTTTCCACCTTTGGTTTTGTGACTT	RIZ, RIZ1, RIZ2, MTB-ZF, HUMHOXY1	Homo sapiens PR domain containing 2, with ZNF domain (PRDM2), transcript variant 3, mRNA.	retinoblastoma protein-binding zinc finger protein isoform c	cg19359071
ZIM3_P718_R	0.88688	16418390	NM_052882.1	ZIM3	114026	19	36.1	62349100	-718	N	CCTCCCAGGAGAAGAGGTATCCAAAGAT[CG]TATTAGCAAATGACCCTTGGCGGTG	ZNF657	Homo sapiens zinc finger, imprinted 3 (ZIM3), mRNA.	zinc finger, imprinted 3	cg15131643
IL18BP_E285_F	0.88617	27502394	NM_005699.2	IL18BP	10068	11	36.1	71387872	285	N	TGGGAAAGGCCAGGATGTGGA[CG]GACTGGTATGGCATTGAGCCTG	IL18BPa	Homo sapiens interleukin 18 binding protein (IL18BP), transcript variant C, mRNA.	interleukin 18 binding protein isoform C precursor	cg24976110
CTLA4_P1128_F	0.88414	21361211	NM_005214.2	CTLA4	1493	2	36.1	204439628	-1128	N	GGTGATGAGGCCTGAAAGAGGCA[CG]TGGAAGGAAAGACAAATGCAGG	CD152, CTLA-4	Homo sapiens cytotoxic T-lymphocyte-associated protein 4 (CTLA4), mRNA.	cytotoxic T-lymphocyte-associated protein 4	cg09093334
ACVR1_P983_F	0.88351	10862690	NM_001105.2	ACVR1	90	2	36.1	158404019	-983	N	GTAAGCACTGGCCTCTCTCGGGTCT[CG]CCTTTCTATTGTCCCACCCTGCAGGG	ALK2, SKR1, ACTRI, ACVRLK2	Homo sapiens activin A receptor, type I (ACVR1), mRNA.	activin A type I receptor precursor	cg10122840
GNAS_E58_F	0.88347	7706588	NM_016592.1	GNAS	2778	20	36.1	56848248	58	Y	GAGGACCGGCGGAGGCACCTCTCT[CG]AGTCTTAGGCTGCGGAATCTAAGA	XL, AHO, GSA, GSP, POH, XL2, GPSA, NESP, GNAS1, PHP1A, PHP1B, GNASXL, NESP55, C20orf45, MGC33735, XLalphas, dJ309F20.1.1, dJ806M20.3.3	Homo sapiens GNAS complex locus (GNAS), transcript variant 4, mRNA.	guanine nucleotide binding protein, alpha stimulating activity polypeptide 1 isoform d	cg02859712
AFP_P824_F	0.88323	4501988	NM_001134.1	AFP	174	4	36.1	74519973	-824	N	CCCCCAGTGATTCTAATGTGTAGCCAAGAT[CG]GGAACCCTTGTAGACAGGGAT	FETA, HPAFP	Homo sapiens alpha-fetoprotein (AFP), mRNA.	alpha-fetoprotein precursor	cg10778295
TNFRSF1A_P678_F	0.88251	23312372	NM_001065.2	TNFRSF1A	7132	12	36.1	6322200	-678	N	TCCTGGCTCTGCCACCAATCATG[CG]ACATCAGGCAACTCCTCTCCTAAGC	FPF, p55, p60, TBP1, TNF-R, TNFAR, TNFR1, p55-R, CD120a, TNFR55, TNFR60, TNF-R-I, TNF-R55, MGC19588	Homo sapiens tumor necrosis factor receptor superfamily, member 1A (TNFRSF1A), mRNA.	tumor necrosis factor receptor 1 precursor	cg18805708
CCKAR_P270_F	0.88211	63054823	NM_000730.2	CCKAR	886	4	36.1	26101410	-270	N	CCAGTACTCCTCTATATAGGAACC[CG]TCACCATCCCAGACATATGCAGAA	CCK-A, CCKRA, CCK1-R	Homo sapiens cholecystokinin A receptor (CCKAR), mRNA.	cholecystokinin A receptor	cg12336680
SRC_P164_F	0.88113	38202216	NM_198291.1	SRC	6714	20	36.1	35406338	-164	N	TTCTTGCAAGTAGGTAAGGGCCAGCTCCAG[CG]TGTCACTGGGTAAATGTCCCTG	ASV, SRC1, c-SRC, p60-Src	Homo sapiens v-src sarcoma (Schmidt-Ruppin A-2) viral oncogene homolog (avian) (SRC), transcript variant 2, mRNA.	proto-oncogene tyrosine-protein kinase SRC	cg13052876
GML_E144_F	0.88055	4504032	NM_002066.1	GML	2765	8	36.1	143913363	144	Y	AGGGGCCCAGCTGAGGCAGCCTCCT[CG]TCAGCTGCTTGGGCCGCCAGGA	LY6DL	Homo sapiens GPI anchored molecule like protein (GML), mRNA.	GPI anchored molecule like protein	cg21475536
PLA2G2A_P528_F	0.87978	20149501	NM_000300.2	PLA2G2A	5320	1	36.1	20180024	-528	N	CCATCAAACAGCTTTCCTCT[CG]AGAATACCATTTACCTCCAGTGCTCGA	MOM1, PLA2, PLA2B, PLA2L, PLA2S, PLAS1, sPLA2	Homo sapiens phospholipase A2, group IIA (platelets, synovial fluid) (PLA2G2A), mRNA.	phospholipase A2, group IIA	cg09600256
INS_P804_R	0.87975	4557670	NM_000207.1	INS	3630	11	36.1	2139804	-804	N	CCCCAGTCCCGGATGGCCCAAGATGC[CG]CCATGGATGGGCCAAGGTG	.	Homo sapiens insulin (INS), mRNA.	proinsulin precursor	cg13349859
MUSK_P308_F	0.87911	5031926	NM_005592.1	MUSK	4593	9	36.1	112470652	-308	N	GGAGAGGTGGGGTGCTGAATT[CG]AAGGTCAGGACACCTATACCTCTGGG	MGC126323, MGC126324	Homo sapiens muscle, skeletal, receptor tyrosine kinase (MUSK), mRNA.	skeletal muscle receptor tyrosine kinase	cg22051739
KLK11_P1290_F	0.87802	21618356	NM_144947.1	KLK11	11012	19	36.1	56224392	-1290	N	GGTCAGTTGTTCCTCATGATCATC[CG]GATCCAGTCCACATACTTGCAAATATAG	TLSP, PRSS20, MGC33060	Homo sapiens kallikrein 11 (KLK11), transcript variant 2, mRNA.	kallikrein 11 isoform 2 precursor	cg09333109
TMPRSS4_P552_F	0.87764	34304348	NM_019894.2	TMPRSS4	56649	11	36.1	117452424	-552	N	GAAAGAAGGAAATGACTCCGTGGA[CG]AGGAGACGTGGGCTCTAGCCAG	MT-SP2, TMPRSS3	Homo sapiens transmembrane protease, serine 4 (TMPRSS4), transcript variant 1, mRNA.	transmembrane protease, serine 4 isoform 1	cg26118131
WNT8B_E487_F	0.87749	17505196	NM_003393.2	WNT8B	7479	10	36.1	102213275	487	N	GGGGTAAATGGACAGCAGCCCTTTTCA[CG]AAATCCTGATGTCAGCATTGTAGAGAG	.	Homo sapiens wingless-type MMTV integration site family, member 8B (WNT8B), mRNA.	wingless-type MMTV integration site family, member 8B precursor	cg16763828
PGR_P456_R	0.87666	31981491	NM_000926.2	PGR	5241	11	36.1	100506921	-456	N	ATTCTGGGAAGCAGGTATAGAATGTTCAC[CG]GGCATCAAATGGCAGGATATAATATGG	PR, NR3C3	Homo sapiens progesterone receptor (PGR), mRNA.	progesterone receptor	cg00173799
IL1RN_P93_R	0.87374	27894320	NM_173843.1	IL1RN	3557	2	36.1	113591848	-93	N	CATCAAGTCAGCCATCAGC[CG]GCCCATCTCCTCATGCTGGCCAAC	IRAP, IL1F3, IL1RA, IL-1ra3, ICIL-1RA, MGC10430	Homo sapiens interleukin 1 receptor antagonist (IL1RN), transcript variant 4, mRNA.	interleukin 1 receptor antagonist isoform 4	cg14497465
CHI3L2_E10_F	0.8718	68533259	NM_001025199.1	CHI3L2	1117	1	36.1	111571814	10	N	TGCTTCTTTCGTGTAGGACAGGCTGT[CG]AAACCTCAGTGGATAAAAGACCTAGAG	YKL39, YKL-39	Homo sapiens chitinase 3-like 2 (CHI3L2), transcript variant 3, mRNA.	chitinase 3-like 2 isoform c	cg10045881
THPO_E483_F	0.87158	40805872	NM_199228.1	THPO	7066	3	36.1	185578143	483	N	TCCCATTACCCTCTCCTTG[CG]CCCTGGCTTGCCTGGCCCAGCTTCC	ML, TPO, MGDF, MKCSF, MPLLG	Homo sapiens thrombopoietin (myeloproliferative leukemia virus oncogene ligand, megakaryocyte growth and development factor) (THPO), transcript variant 2, mRNA.	thrombopoietin isoform 2 precursor	cg08997821
FANCA_P1006_R	0.87121	66879665	NM_001018112.1	FANCA	2175	16	36.1	88411572	-1006	Y	CCTCTGGCAGTGGCCTTGGAACCAC[CG]AAGGGATTCAGCCGAAGGGC	FA, FA1, FAA, FAH, FA-H, FACA, FANCH, MGC75158	Homo sapiens Fanconi anemia, complementation group A (FANCA), transcript variant 2, mRNA.	Fanconi anemia, complementation group A isoform b	cg23604467
HLA-DOA_P594_F	0.87109	62912477	NM_002119.3	HLA-DOA	3111	6	36.1	33085961	-594	N	CTGTTGGTCCCTCCAGGACC[CG]GGCACCTCCTCCAGGCTGACACA	HLADZ, HLA-DNA, HLA-DZA	Homo sapiens major histocompatibility complex, class II, DO alpha (HLA-DOA), mRNA.	major histocompatibility complex, class II, DO alpha precursor	cg17313945
APBA2_P305_R	0.87032	22035549	NM_005503.2	APBA2	321	15	36.1	27000840	-305	N	AGCATGCAGCTCTGCTACCTGTGGCC[CG]AAATCATTAGTTGTCCATACTCACTGACCT	X11L, MINT2, LIN-10, HsT16821, MGC99508, D15S1518E, MGC:14091	Homo sapiens amyloid beta (A4) precursor protein-binding, family A, member 2 (X11-like) (APBA2), mRNA.	amyloid beta A4 precursor protein-binding, family A, member 2	cg17121025
GNG7_P903_F	0.86892	32698768	NM_052847.1	GNG7	2788	19	36.1	2604493	-903	N	GGGGGCCCCCCTGGTTTATAC[CG]TCTTCCCCATCAGGAGTTTATCC	FLJ00058	Homo sapiens guanine nucleotide binding protein (G protein), gamma 7 (GNG7), mRNA.	guanine nucleotide binding protein (G protein), gamma 7	cg18559504
C4B_E171_F	0.86865	67782350	NM_000592.4	C4B	721	6	36.1	32057984	171	N	GGCAGGGCTGGCATCGGGACC[CG]ATTCAGGAGTGAGGGAGAGCAG	CH, C4F, CO4, C4B1, C4B3, CPAMD3	Homo sapiens complement component 4B (Childo blood group) (C4B), mRNA.	complement component 4B preproprotein	cg01672355
EGF_P413_F	0.86803	6031163	NM_001963.2	EGF	1950	4	36.1	111053086	-413	N	CCTGGAATGTGCACTGGTATTGACATTT[CG]TTCAAATAATGGGCTGAAGGTG	URG	Homo sapiens epidermal growth factor (beta-urogastrone) (EGF), mRNA.	epidermal growth factor (beta-urogastrone)	cg12981092
BLK_P14_F	0.86789	33469981	NM_001715.2	BLK	640	8	36.1	11388916	-14	N	GACAAAGCAAAACCAGTGAGGCTGAAAGAA[CG]GCTGCCCTGGTGCACACAGATGG	MGC10442	Homo sapiens B lymphoid tyrosine kinase (BLK), mRNA.	B lymphoid tyrosine kinase	cg22826986
SFTPA1_P421_F	0.86658	38888174	NM_005411.3	SFTPA1	6435	10	36.1	81360243	-421	N	TGGGGCTCATGGCTGAGCCAGGT[CG]CAGGACAGACAAGTTGGCCTGGA	PSAP, PSPA, SP-A, SFTP1, SP-A1, COLEC4	Homo sapiens surfactant, pulmonary-associated protein A1 (SFTPA1), mRNA.	surfactant, pulmonary-associated protein A1	cg27452691
MAPK10_E26_F	0.86564	20986509	NM_138982.1	MAPK10	5602	4	36.1	87593281	26	N	AGCGGCAAAATCCCTCTGGGCT[CG]CTGGGTCCCCTGCCACGCCATTT	JNK3, JNK3A, PRKM10, p493F12, FLJ12099, MGC50974, p54bSAPK	Homo sapiens mitogen-activated protein kinase 10 (MAPK10), transcript variant 2, mRNA.	mitogen-activated protein kinase 10 isoform 2	cg26029835
SGCE_P250_R	0.86334	10835046	NM_003919.1	SGCE	8910	7	36.1	94123664	40	Y	GGTGTGTGTCGAAGAAACCTGACTG[CG]CCCTGAGGAGAACAGCGGAGAA	ESG, DYT11	Homo sapiens sarcoglycan, epsilon (SGCE), mRNA.	sarcoglycan, epsilon	cg26050163
DIRAS3_E55_R	0.86141	58530880	NM_004675.2	DIRAS3	9077	1	36.1	68288993	55	Y	GGGAGTGTGGGTAACAGGCATAGATTC[CG]CTTGCGCAATACGTGGTAAGAAACCAG	ARHI, NOEY2	Homo sapiens DIRAS family, GTP-binding RAS-like 3 (DIRAS3), mRNA.	DIRAS family, GTP-binding RAS-like 3	cg15101152
MSH3_E3_F	0.86041	68303634	NM_002439.2	MSH3	4437	5	36.1	79986053	3	Y	TTCTGGGACACAGCGACGATGCAGTTTAG[CG]AACCAACCATGACAGCAGCGGGAGG	.	Homo sapiens mutS homolog 3 (E. coli) (MSH3), mRNA.	mutS homolog 3	cg14636131
RARRES1_P426_R	0.86031	46255042	NM_206963.1	RARRES1	5918	3	36.1	159933395	-426	Y	CGGAGAAAGGGGCAGGCCGCAG[CG]GGCATTGATGGGGCTCCT	TIG1	Homo sapiens retinoic acid receptor responder (tazarotene induced) 1 (RARRES1), transcript variant 1, mRNA.	retinoic acid receptor responder (tazarotene induced) 1 isoform 1	cg13848998
KRT13_P676_F	0.8598	24234693	NM_002274.2	KRT13	3860	17	36.1	36916067	-676	N	GAAGTGGCCCTGTCCATTATCATAG[CG]AATATTCTCCGAGCCCTCACCATA	K13, CK13, MGC3781	Homo sapiens keratin 13 (KRT13), transcript variant 2, mRNA.	keratin 13 isoform b	cg24851986
CYP2E1_E53_R	0.85937	75709190	NM_000773.3	CYP2E1	1571	10	36.1	135190910	53	N	CATGTCTGCCCTCGGAGTCAC[CG]TGGCCCTGCTGGTGTGGGCGGCCTTCCTC	CPE1, CYP2E, P450-J, P450C2E	Homo sapiens cytochrome P450, family 2, subfamily E, polypeptide 1 (CYP2E1), mRNA.	cytochrome P450, family 2, subfamily E, polypeptide 1	cg23093817
HLA-DOB_E432_R	0.85864	18641377	NM_002120.2	HLA-DOB	3112	6	36.1	32892330	432	N	AGGCTCGAACCCAAGCCAAGGCCTTCAACA[CG]CCCAGGCACTGACTGAGGTTGAT	DOB	Homo sapiens major histocompatibility complex, class II, DO beta (HLA-DOB), mRNA.	major histocompatibility complex, class II, DO beta precursor	cg23791206
HLA-DOB_P357_R	0.85712	18641377	NM_002120.2	HLA-DOB	3112	6	36.1	32893119	-357	N	CCTTCTTATTGGGTGTTGACATTGC[CG]ACAGGCAGTGTGTAAATTAAGAAGGAA	DOB	Homo sapiens major histocompatibility complex, class II, DO beta (HLA-DOB), mRNA.	major histocompatibility complex, class II, DO beta precursor	cg17103109
KLK11_P103_R	0.85598	21618356	NM_144947.1	KLK11	11012	19	36.1	56223205	-103	N	TGCAGTTGGCTAGTGGAAAGAATGCTA[CG]TTTTATGGACATTGGATTAAATGG	TLSP, PRSS20, MGC33060	Homo sapiens kallikrein 11 (KLK11), transcript variant 2, mRNA.	kallikrein 11 isoform 2 precursor	cg09702010
MSH2_P1008_F	0.85536	4557760	NM_000251.1	MSH2	4436	2	36.1	47482759	-1008	Y	ACTGGGATTATGGCGTGTGACACCA[CG]CCTGGCGTCAAACGTTTGTCTT	FCC1, COCA1, HNPCC, HNPCC1	Homo sapiens mutS homolog 2, colon cancer, nonpolyposis type 1 (E. coli) (MSH2), mRNA.	mutS homolog 2	cg20331910
PADI4_P1011_R	0.85515	6912575	NM_012387.1	PADI4	23569	1	36.1	17506268	-1011	N	CATGGGCATCCCCCTGGCAGG[CG]TGGCCCACACCTGCACTGTCTGGTCTGAC	PAD, PDI4, PDI5, PADI5	Homo sapiens peptidyl arginine deiminase, type IV (PADI4), mRNA.	peptidyl arginine deiminase, type IV	cg23228178
IL1B_P582_R	0.85384	27894305	NM_000576.2	IL1B	3553	2	36.1	113311409	-582	N	TTCTTGGCTGGGGCAGAGAACATA[CG]GTATGCAGGGTTCAGGCTCCTG	IL-1, IL1F2, IL1-BETA	Homo sapiens interleukin 1, beta (IL1B), mRNA.	interleukin 1, beta proprotein	cg12992979
CHD2_P667_F	0.8531	4557448	NM_001271.1	CHD2	1106	15	36.1	91243756	-667	N	CTTGGGTTACTGATTTAAAGGTGAT[CG]TGTTTGGACCATACTCTTGAATTTT	DKFZp781D1727	Homo sapiens chromodomain helicase DNA binding protein 2 (CHD2), mRNA.	chromodomain helicase DNA binding protein 2	cg17404310
CREBBP_P712_R	0.85306	4758055	NM_004380.1	CREBBP	1387	16	36.1	3871424	-712	Y	AGTGAGGGGGCCTCACGCCTGTT[CG]CATCCCAAGGCGGCAGGGCAGACACC	CBP, RTS, RSTS	Homo sapiens CREB binding protein (Rubinstein-Taybi syndrome) (CREBBP), mRNA.	CREB binding protein	cg18797283
IFNG_P459_R	0.85251	56786137	NM_000619.2	IFNG	3458	12	36.1	66840247	-459	N	TGCAAATGACCAGAAAGCAAGGAAAGAATG[CG]GTTAAAAGAACAATTTGGTGAGG	IFG, IFI	Homo sapiens interferon, gamma (IFNG), mRNA.	interferon, gamma	cg03628117
APOA1_P75_F	0.85138	4557320	NM_000039.1	APOA1	335	11	36.1	116213623	-75	N	AGGCTGATAAGCCCAGCCC[CG]GCCCTGTTGCTGCTCACTGGTCCTGGCAAT	MGC117399	Homo sapiens apolipoprotein A-I (APOA1), mRNA.	apolipoprotein A-I preproprotein	cg09558982
RAD50_P191_F	0.85008	19924130	NM_133482.1	RAD50	10111	5	36.1	131920338	-191	Y	GAGTCCCAGGATCAAGCTTTGGGAAG[CG]CCATCCGTCACAGGTCTTGGTCTCC	hRad50, RAD50-2	Homo sapiens RAD50 homolog (S. cerevisiae) (RAD50), transcript variant 2, mRNA.	RAD50 homolog isoform 2	cg05198819
FGF7_P610_F	0.8493	15147344	NM_002009.2	FGF7	2252	15	36.1	47502141	-610	N	TGAGACTCTGGAACAGCAGGTAACTTGCC[CG]AAGTCATACTGGTCATTAGTGGTCCAA	KGF, HBGF-7	Homo sapiens fibroblast growth factor 7 (keratinocyte growth factor) (FGF7), mRNA.	fibroblast growth factor 7 precursor	cg18689733
B3GALT5_E246_R	0.84896	15451880	NM_033170.1	B3GALT5	10317	21	36.1	39951370	246	N	CACACTCCTGGCATCCCAG[CG]TCTCCAGCTTGCATGGCCTGTCACGGTATT	B3T5, GLCT5, B3GalTx, B3GalT-V, beta3Gal-T5	Homo sapiens UDP-Gal:betaGlcNAc beta 1,3-galactosyltransferase, polypeptide 5 (B3GALT5), transcript variant 2, mRNA.	UDP-Gal:betaGlcNAc beta 1,3-galactosyltransferase 5	cg11479877
FGF6_E294_F	0.84674	10337586	NM_020996.1	FGF6	2251	12	36.1	4424747	294	Y	CGTTGCAGTAGAGCCTCCGCTGC[CG]CTTGATCCCCACCAAATAGCCA	HST2, HBGF-6	Homo sapiens fibroblast growth factor 6 (FGF6), mRNA.	fibroblast growth factor 6 precursor	cg10815012
JAK3_P1075_R	0.84633	47157314	NM_000215.2	JAK3	3718	19	36.1	17820875	-1075	N	GGACAGGCACAGACTGGAACTTGGACC[CG]AGGCAGGACAGGGAGCTGGC	JAKL, LJAK, JAK-3, L-JAK, JAK3_HUMAN	Homo sapiens Janus kinase 3 (a protein tyrosine kinase, leukocyte) (JAK3), mRNA.	Janus kinase 3	cg05244380
PMP22_P1254_F	0.84128	24430161	NM_000304.2	PMP22	5376	17	36.1	15110623	-1254	N	ATTTCCAGTGTCTTTCTCCC[CG]CTGGATGTTTCGTTGTCCAGCCAGGTTGTC	DSS, HNPP, CMT1A, CMT1E, GAS-3, Sp110, MGC20769	Homo sapiens peripheral myelin protein 22 (PMP22), transcript variant 1, mRNA.	peripheral myelin protein 22	cg06112772
ZP3_P220_F	0.84117	89026125	XM_939654.1	ZP3	7784	7	36.1	75864584	-220	N	GAGTGTACCACAAGGAGTTCTGGGATATT[CG]GAGGCACTTCTAGAACAGGACTGA	.	PREDICTED: Homo sapiens zona pellucida glycoprotein 3 (sperm receptor) (ZP3), mRNA.	similar to Zona pellucida sperm-binding protein 3 precursor (Zona pellucida glycoprotein ZP3) (Zona pellucida protein C) (Sperm receptor) (ZP3A/ZP3B)	cg14667235
SPI1_P929_F	0.84078	4507174	NM_003120.1	SPI1	6688	11	36.1	47357603	-929	N	CATCTATATGTCCATTAATCAGCC[CG]TCCACCTGCTATCAGTCCATCAGTC	OF, PU.1, SFPI1, SPI-A	Homo sapiens spleen focus forming virus (SFFV) proviral integration oncogene spi1 (SPI1), mRNA.	spleen focus forming virus (SFFV) proviral integration oncogene spi1	cg04692506
NBL1_E205_R	0.8401	33519445	NM_005380.3	NBL1	4681	1	36.1	19842518	205	N	AAATCCCCAAGTCCTACAAT[CG]TGTCCCAGTGGTGTCCCTGGGCCAC	NB, DAN, NO3, DAND1, MGC8972, D1S1733E	Homo sapiens neuroblastoma, suppression of tumorigenicity 1 (NBL1), transcript variant 2, mRNA.	neuroblastoma, suppression of tumorigenicity 1 precursor	cg21813747
H19_P1411_R	0.83969	57862814	NR_002196.1	H19	283120	11	36.1	1977052	-1411	Y	TGTGGGAGGGGCTAGCACAGGATC[CG]GTCGTGCTGCCAGCAATGCGCAGG	ASM, BWS, ASM1, MGC4485, PRO2605, D11S813E	Homo sapiens H19, imprinted maternally expressed untranslated mRNA (H19) on chromosome 11.	.	cg25583987
SEPT5_P464_R	0.83952	58331273	NM_001009939.1	2008-09-05	5413	22	36.1	18081523	-464	Y	CCTACAGCCTGCCAGGTGCGTCTGCT[CG]CAGAGCAGGTCTGCGCAGCACCGAGC	H5, CDCREL, PNUTL1, CDCREL1, CDCREL-1, HCDCREL-1	Homo sapiens septin 5 (SEPT5), transcript variant 2, mRNA.	septin 5 isoform 2	cg01250674
APBA2_P227_F	0.8389	22035549	NM_005503.2	APBA2	321	15	36.1	27000918	-227	N	TGAAGACTTGGGGGAGAATCA[CG]GTCAACTTGTGACGCTTGGTT	X11L, MINT2, LIN-10, HsT16821, MGC99508, D15S1518E, MGC:14091	Homo sapiens amyloid beta (A4) precursor protein-binding, family A, member 2 (X11-like) (APBA2), mRNA.	amyloid beta A4 precursor protein-binding, family A, member 2	cg20840847
MKRN3_P108_F	0.83685	74272285	NM_005664.2	MKRN3	7681	15	36.1	21361439	-108	N	AAGACCAAAAGAAACGGCGCCTTGTCAAC[CG]AACGAATTGAAAAAAGCTTCCTG	D15S9, RNF63, ZFP127, ZNF127, MGC88288	Homo sapiens makorin, ring finger protein, 3 (MKRN3), mRNA.	makorin, ring finger protein, 3	cg19407225
LEFTY2_P561_F	0.83662	27436880	NM_003240.2	LEFTY2	7044	1	36.1	224196104	-561	N	CCCATGACATCCTCTGTCTAGACA[CG]GTCAGGACACAAATCTGGCAGCTCTACTGT	EBAF, LEFTA, TGFB4, LEFTYA, MGC46222	Homo sapiens left-right determination factor 2 (LEFTY2), mRNA.	endometrial bleeding associated factor preproprotein	cg22462235
IGF1_E394_F	0.83558	19923111	NM_000618.2	IGF1	3479	12	36.1	101398060	394	N	TGTGCAAATGCATCCATCTCCC[CG]AGCTATTTTTCAGATTCCACAGAATTGCA	IGFI	Homo sapiens insulin-like growth factor 1 (somatomedin C) (IGF1), mRNA.	insulin-like growth factor 1 (somatomedin C)	cg17084217
PRSS1_E45_R	0.83526	21071011	NM_002769.2	PRSS1	5644	7	36.1	142136949	45	N	CTGATCCTTACCTTTGTGGCAGCTGCT[CG]TGAGTATCATGCCCTGCCTCAGGCCC	TRP1, TRY1, TRY4, TRYP1, MGC120175	Homo sapiens protease, serine, 1 (trypsin 1) (PRSS1), mRNA.	protease, serine, 1 preproprotein	cg16567953
SEPT9_P374_F	0.83439	19923366	NM_006640.2	2008-09-09	10801	17	36.1	72827370	-374	Y	GGGGCCAGCCCAGGACAGAGGAAGG[CG]AGGCAGGCACGCAGGAACTGG	MSF, MSF1, SINT1, PNUTL4, AF17q25, KIAA0991	Homo sapiens septin 9 (SEPT9), mRNA.	septin 9	cg11617283
MAPK4_E273_R	0.83438	6715608	NM_002747.2	MAPK4	5596	18	36.1	46444109	273	N	CCCTCCCAATGCAGGTTAAGA[CG]ACAGCCTGCGCCCCCAACTAGC	ERK3, Erk4, PRKM4, p63MAPK	Homo sapiens mitogen-activated protein kinase 4 (MAPK4), mRNA.	mitogen-activated protein kinase 4	cg21612229
SERPINA5_E69_F	0.83354	34147643	NM_000624.3	SERPINA5	5104	14	36.1	94117633	69	N	CCCAGGGCTTGAGGGCATGTGAGG[CG]AGGAGAGGATGGACTCTAGAG	PCI, PAI3, PROCI, PLANH3	Homo sapiens serpin peptidase inhibitor, clade A (alpha-1 antiproteinase, antitrypsin), member 5 (SERPINA5), mRNA.	serine (or cysteine) proteinase inhibitor, clade A (alpha-1 antiproteinase, antitrypsin), member 5	cg08764227
GABRG3_P75_F	0.83248	15193297	NM_033223.1	GABRG3	2567	15	36.1	25343690	-75	N	TTCAGAGCATAGCAGGGGCCTAGGGCCATG[CG]ATATCAGCTTGACCTCTGGAGGG	.	Homo sapiens gamma-aminobutyric acid (GABA) A receptor, gamma 3 (GABRG3), mRNA.	gamma-aminobutyric acid (GABA) A receptor, gamma 3	cg27592112
MEG3_P235_F	0.83176	89037804	XR_001355.1	MEG3	55384	14	36.1	100361980	-235	Y	CGGGCTCACGCAGGGAAAAAGCACCCG[CG]ACCACAGGGTGTTGGTCATGGC	.	PREDICTED: Homo sapiens maternally expressed 3, transcript variant 10 (MEG3), misc RNA.	.	cg24336658
ARHGAP9_P518_R	0.83146	14210509	NM_032496.1	ARHGAP9	64333	12	36.1	56169382	-518	N	TAACCAGTGGCTGGAATGGGAAG[CG]ACAGAGCTGCAGGTAGGACTAAGGTAT	10C, RGL1, MGC1295	Homo sapiens Rho GTPase activating protein 9 (ARHGAP9), mRNA.	Rho GTPase activating protein 9	cg11714628
NOS2A_P288_R	0.83091	24041028	NM_000625.3	NOS2A	4843	17	36.1	23151970	-288	N	AGGGTGGCTGCTAAGATAGAGGCACCA[CG]GAGCCAGGTTTTATTTGGCCAAGCC	NOS, INOS, NOS2, HEP-NOS	Homo sapiens nitric oxide synthase 2A (inducible, hepatocytes) (NOS2A), transcript variant 1, mRNA.	nitric oxide synthase 2A isoform 1	cg00297776
DNMT2_P199_F	0.82719	28872766	NM_004412.3	DNMT2	1787	10	36.1	17283886	-199	Y	ATGGCAGCCACTCTGTAGCCTGATTTA[CG]CTCCATTTCCTTCTTTGGTGTCAGGG	PuMet, M.HsaIIP	Homo sapiens DNA (cytosine-5-)-methyltransferase 2 (DNMT2), transcript variant a, mRNA.	DNA methyltransferase 2 isoform a	cg19579782
PLAGL1_E68_R	0.82611	37622889	NM_002656.2	PLAGL1	5325	6	36.1	144371178	-92	Y	ATGGCAGATGCCGTGGGCTTTGC[CG]CCCGCGGCAGCCAAGAGGATGG	ZAC, LOT1, ZAC1, MGC126275, MGC126276, DKFZp781P1017	Homo sapiens pleiomorphic adenoma gene-like 1 (PLAGL1), transcript variant 1, mRNA.	pleiomorphic adenoma gene-like 1 isoform 1	cg12757684
MAGEL2_P170_R	0.82476	18765721	NM_019066.2	MAGEL2	54551	15	36.1	21442252	-170	Y	AGATGATGGAAGGGCAGTGCACAGCCTG[CG]GGGCAGACAGTGGGGCAGACA	nM15, NDNL1	Homo sapiens MAGE-like 2 (MAGEL2), mRNA.	MAGE-like protein 2	cg25417515
APOC2_P377_F	0.82389	32130517	NM_000483.3	APOC2	344	19	36.1	50140706	-377	N	GGGAAGGAAGAGTAGGGAGGT[CG]GGAAGGGTATCAAGGAATAACACC	MGC75082	Homo sapiens apolipoprotein C-II (APOC2), mRNA.	apolipoprotein C-II precursor	cg27593634
KRT1_P798_R	0.82274	17318568	NM_006121.2	KRT1	3848	12	36.1	51361244	-798	N	TTGAGTGAAAAAGCCCACAGAGCAGTGAGA[CG]AGTAAATAGAAGCTCTAGGACATTTTG	K1, CK1, EHK1, KRT1A	Homo sapiens keratin 1 (epidermolytic hyperkeratosis) (KRT1), mRNA.	keratin 1	cg06030058
PGR_P790_F	0.82217	31981491	NM_000926.2	PGR	5241	11	36.1	100507255	-790	N	CACTAGCAGTTATTCCACATTTC[CG]CCTAAATCTCCCAGCAGCCACTAATAT	PR, NR3C3	Homo sapiens progesterone receptor (PGR), mRNA.	progesterone receptor	cg01987509
HOXA5_P479_F	0.82151	24497516	NM_019102.2	HOXA5	3202	7	36.1	27150291	-479	Y	TACAACAACTTTATTTCCCC[CG]TTTTGCAGCCCCTCTTATTTTTGTGTCGA	HOX1, HOX1C, HOX1.3, MGC9376	Homo sapiens homeobox A5 (HOXA5), mRNA.	homeobox A5	cg27409178
SNCG_E119_F	0.81928	4507112	NM_003087.1	SNCG	6623	10	36.1	88708514	119	N	GGAAAAGACCAAGCAGGGGGTGA[CG]GAAGCAGCTGAGAAGACCAAGGAG	SR, BCSG1	Homo sapiens synuclein, gamma (breast cancer-specific protein 1) (SNCG), mRNA.	synuclein, gamma (breast cancer-specific protein 1)	cg26738310
NNAT_P544_R	0.81761	32307135	NM_181689.1	NNAT	4826	20	36.1	35582477	-544	Y	CCTACAGTAGCGACCTCCAC[CG]CAGATTCTCATCTCCTCGCTACCGTAA	Peg5, MGC1439	Homo sapiens neuronatin (NNAT), transcript variant 2, mRNA.	neuronatin isoform beta	cg10288563
SOD3_P460_R	0.81641	4507150	NM_003102.1	SOD3	6649	4	36.1	24404693	-460	N	TAGCACAAGTCCTAGAATACCAGAA[CG]GAGACGTGCTTTCTTGGACCTTAAACGAAA	EC-SOD	Homo sapiens superoxide dismutase 3, extracellular (SOD3), mRNA.	superoxide dismutase 3, extracellular	cg16986592
ARHGAP9_P260_F	0.81591	14210509	NM_032496.1	ARHGAP9	64333	12	36.1	56169124	-260	N	TAAGGTCCCTGTCTTGCAGCTGGATAG[CG]GCAACTACCTCTTCTCCACTAGTGCAATC	10C, RGL1, MGC1295	Homo sapiens Rho GTPase activating protein 9 (ARHGAP9), mRNA.	Rho GTPase activating protein 9	cg11953654
SNRPN_E14_F	0.81487	29540553	NM_022806.2	SNRPN	6638	15	36.1	22619901	14	N	GCTGCAGACCACGCCCACCAAGGGCTGGC[CG]CAGCCACTGTAGCTGAGCTCAGAGCCT	SMN, SM-D, RT-LI, HCERN3, SNRNP-N, SNURF-SNRPN	Homo sapiens small nuclear ribonucleoprotein polypeptide N (SNRPN), transcript variant 3, mRNA.	small nuclear ribonucleoprotein polypeptide N	cg18859420
NOTCH4_P938_F	0.81185	55770875	NM_004557.3	NOTCH4	4855	6	36.1	32300760	-938	N	CCTGAGAGCCTTCCCCTAC[CG]GGGAATATACTTCACCAGCACCACTTT	INT3, NOTCH3, MGC74442	Homo sapiens Notch homolog 4 (Drosophila) (NOTCH4), mRNA.	notch4 preproprotein	cg05166027
PLAT_E158_F	0.80947	14702166	NM_000931.2	PLAT	5327	8	36.1	42184193	158	N	GCTTGCTCCTTCCCTTTCCT[CG]CAGAGGTTTTCTCTCCAGCCCTGGA	TPA, T-PA, DKFZp686I03148	Homo sapiens plasminogen activator, tissue (PLAT), transcript variant 2, mRNA.	plasminogen activator, tissue type isoform 2 precursor	cg00024388
SNRPN_seq_18_S99_F	0.80919	29540553	NM_022806.2	SNRPN	6638	15	36.1	22751285	57	Y	CGCATCTGTCTGAGGAGCGGTCAGTGA[CG]CGATGGAGCGGGCAAGGTCAGCTGTGCCGG	SMN, SM-D, RT-LI, HCERN3, SNRNP-N, SNURF-SNRPN	Homo sapiens small nuclear ribonucleoprotein polypeptide N (SNRPN), transcript variant 3, mRNA.	small nuclear ribonucleoprotein polypeptide N	cg10146073
PTHR1_P258_F	0.8073	39995096	NM_000316.2	PTHR1	5745	3	36.1	46893982	-258	N	GGCAAGGAGAGGACTATTGAGGCACACACA[CG]TGTCTGGCAGCCTGAGTGGG	PTHR, MGC138426, MGC138452	Homo sapiens parathyroid hormone receptor 1 (PTHR1), mRNA.	parathyroid hormone receptor 1 precursor	cg13804333
APOC1_P406_R	0.80657	51944963	NM_001645.3	APOC1	341	19	36.1	50109355	-406	Y	CCCCTGCTTGTTCAATCGATCA[CG]ACCCTCTCACGTGCACCCACTTA	.	Homo sapiens apolipoprotein C-I (APOC1), mRNA.	apolipoprotein C-I precursor	cg06342766
FRK_P36_F	0.80391	31657133	NM_002031.2	FRK	2444	6	36.1	116488650	-36	N	CCTGTTTCAAGTCTGTTCCTGTCTTT[CG]ACCAGTCCGGATCTGGACGGCTCTCT	GTK, RAK, PTK5	Homo sapiens fyn-related kinase (FRK), mRNA.	fyn-related kinase	cg18764771
INS_P248_F	0.80358	4557670	NM_000207.1	INS	3630	11	36.1	2139248	-248	N	CATTAGAGTCTTAACCAGGGGCC[CG]GTGGCCAGACCTGTCCCTGCTCACA	.	Homo sapiens insulin (INS), mRNA.	proinsulin precursor	cg24338752
MMP9_E88_R	0.80312	74272286	NM_004994.2	MMP9	4318	20	36.1	44071042	88	N	CTGCTTTGCTGCCCCCAGACAG[CG]CCAGTCCACCCTTGTGCTCTTCCC	GELB, CLG4B	Homo sapiens matrix metallopeptidase 9 (gelatinase B, 92kDa gelatinase, 92kDa type IV collagenase) (MMP9), mRNA.	matrix metalloproteinase 9 preproprotein	cg05437645
FGF7_P44_F	0.8018	15147344	NM_002009.2	FGF7	2252	15	36.1	47502707	-44	N	GCTTCCAATGAGGTCAGCAAAGGTATTTAT[CG]AAAAGCCCTGAATAAAAGGCTCACAC	KGF, HBGF-7	Homo sapiens fibroblast growth factor 7 (keratinocyte growth factor) (FGF7), mRNA.	fibroblast growth factor 7 precursor	cg26070824
MC2R_P1025_F	0.80105	66346710	NM_000529.2	MC2R	4158	18	36.1	13906560	-1025	N	AACATGCCCTGCAGCTGAAACC[CG]GCGTTCCACAGGCCTCTTTCC	ACTHR, MGC125798	Homo sapiens melanocortin 2 receptor (adrenocorticotropic hormone) (MC2R), mRNA.	melanocortin 2 receptor	cg00358505
NPR2_P1093_F	0.80036	73915098	NM_003995.3	NPR2	4882	9	36.1	35781313	-1093	Y	AGGACAAACCCTGGGGTCGCTGG[CG]TGTGTGAGATGGAAATGGA	AMDM, NPRB, ANPRB, GUC2B, NPRBi, GUCY2B	Homo sapiens natriuretic peptide receptor B/guanylate cyclase B (atrionatriuretic peptide receptor B) (NPR2), mRNA.	natriuretic peptide receptor B precursor	cg17151902
SFTPC_E13_F	0.80021	42476334	NM_003018.2	SFTPC	6440	8	36.1	22075126	13	N	CTCACAGGGGGCTTATCTGGGCTT[CG]GTTCTGGAGGGCCAGGAACA	SP-C, PSP-C, SFTP2	Homo sapiens surfactant, pulmonary-associated protein C (SFTPC), mRNA.	surfactant, pulmonary-associated protein C	cg11540705
DSG1_E292_F	0.7999	4503400	NM_001942.1	DSG1	1828	18	36.1	27152342	292	N	GAGTGGATTCTGGTAAAAGTCCTTCATAAT[CG]TGCCCATTGTAAACAAGTGAAAACTTT	DG1, DSG, CDHF4	Homo sapiens desmoglein 1 (DSG1), mRNA.	desmoglein 1 preproprotein	cg20099449
TDG_E129_F	0.79967	56549140	NM_001008411.1	TDG	6996	12	36.1	102883876	129	Y	GGGGTTGTCTTACCGCAGTGAGTACCA[CG]CGGTACTACAGAGACCGGCTGCCC	.	Homo sapiens thymine-DNA glycosylase (TDG), transcript variant 2, mRNA.	thymine-DNA glycosylase isoform 2	cg09857351
CTSD_P726_F	0.79708	23110949	NM_001909.3	CTSD	1509	11	36.1	1742524	-726	Y	GAAGCTCCTTCCCTTAGGAGGT[CG]GGCACCTTTTGTCCACTCACGTCA	CPSD, MGC2311	Homo sapiens cathepsin D (lysosomal aspartyl peptidase) (CTSD), mRNA.	cathepsin D preproprotein	cg08798756
BMPR1A_E88_F	0.79693	41349436	NM_004329.2	BMPR1A	657	10	36.1	88506464	88	Y	AGGAGGGAGGAGGGCCAAGGG[CG]GGCAGGAAGGCTTAGGCTCG	ALK3, CD292, ACVRLK3	Homo sapiens bone morphogenetic protein receptor, type IA (BMPR1A), mRNA.	bone morphogenetic protein receptor, type IA precursor	cg14602437
AOC3_P890_R	0.79659	6806883	NM_003734.2	AOC3	8639	17	36.1	38255837	-890	N	AATCCTGTGGCCTGCCTCCC[CG]ACCTGGCAGCCTGTGTCCCGGACTTAC	HPAO, VAP1, VAP-1	Homo sapiens amine oxidase, copper containing 3 (vascular adhesion protein 1) (AOC3), mRNA.	amine oxidase, copper containing 3 precursor	cg14591538
MSH3_P13_R	0.78555	68303634	NM_002439.2	MSH3	4437	5	36.1	79986037	-13	Y	CGATGCCCATGTTCTGGGACACAG[CG]ACGATGCAGTTTAGCGAACCAACCAT	.	Homo sapiens mutS homolog 3 (E. coli) (MSH3), mRNA.	mutS homolog 3	cg06210628
PLAGL1_P334_F	0.78503	37622889	NM_002656.2	PLAGL1	5325	6	36.1	144371580	-334	Y	AACTAACTTACCTCCTGTGCCAGCAG[CG]CCCAAGTGCAGCTGCCCAAACGTGAG	ZAC, LOT1, ZAC1, MGC126275, MGC126276, DKFZp781P1017	Homo sapiens pleiomorphic adenoma gene-like 1 (PLAGL1), transcript variant 1, mRNA.	pleiomorphic adenoma gene-like 1 isoform 1	cg23460430
HLA-DQA2_E93_F	0.78241	56710315	NM_020056.2	HLA-DQA2	3118	6	36.1	32817234	93	N	AGCTCTGCTGCTGGGGGCCCT[CG]CCCTGACTGCCGTGATGAGCCC	HLA-DXA, DQ alpha	Homo sapiens major histocompatibility complex, class II, DQ alpha 2 (HLA-DQA2), mRNA.	major histocompatibility complex, class II, DQ alpha 2	cg15869057
BCR_P346_F	0.78235	11038640	NM_021574.1	BCR	613	22	36.1	21852206	-346	Y	CTCTGACACGACGACTGGGCAGTGC[CG]GTGACGCTTATGGCACTGCGG	ALL, CML, PHL, BCR1, D22S11, D22S662	Homo sapiens breakpoint cluster region (BCR), transcript variant 2, mRNA.	breakpoint cluster region isoform 2	cg01574123
MST1R_E42_R	0.78008	4505264	NM_002447.1	MST1R	4486	3	36.1	49916032	42	Y	AGCAGCAACAGGAAGGACTGAGGCAGCGG[CG]GGAGGAGCTCCATCGAGGC	RON, PTK8, CDw136	Homo sapiens macrophage stimulating 1 receptor (c-met-related tyrosine kinase) (MST1R), mRNA.	macrophage stimulating 1 receptor	cg03714052
CD81_P272_R	0.77928	62240999	NM_004356.3	CD81	975	11	36.1	2354851	-272	Y	ACGCTGCATGCCTGTCCTCAGGCG[CG]GCCCTGCTGCCACCCCCTTGGG	S5.7, TAPA1, TSPAN28	Homo sapiens CD81 antigen (target of antiproliferative antibody 1) (CD81), mRNA.	CD81 antigen	cg26129028
EVI2A_E420_F	0.77923	51511748	NM_001003927.1	EVI2A	2123	17	36.1	26672423	420	N	AGGAAACCAAACTTAGATCCTT[CG]TAATCCTAATTTAAAACTCCATGGCGATGG	EVDA, EVI2	Homo sapiens ecotropic viral integration site 2A (EVI2A), transcript variant 1, mRNA.	ecotropic viral integration site 2A isoform 1	cg14414427
DMP1_P134_F	0.77835	4758171	NM_004407.1	DMP1	1758	4	36.1	88790349	-134	N	CTGGAGGAAGTGTGGGTGTAC[CG]GGGTCCCGGTGACACCTTG	.	Homo sapiens dentin matrix acidic phosphoprotein (DMP1), mRNA.	dentin matrix acidic phosphoprotein	cg16043345
MST1R_P87_R	0.77655	4505264	NM_002447.1	MST1R	4486	3	36.1	49916161	-87	Y	GGACTGGGCCAAATTTAAGCAGCGGTCC[CG]ACAGCCCCAAGATAGCGGACCCCCGCC	RON, PTK8, CDw136	Homo sapiens macrophage stimulating 1 receptor (c-met-related tyrosine kinase) (MST1R), mRNA.	macrophage stimulating 1 receptor	cg01709977
MMP3_P55_F	0.77552	73808272	NM_002422.3	MMP3	4314	11	36.1	102219607	-55	N	AGAGTGACAGTGTTTGTTTGGATCACC[CG]CAGCTTGACTCATCCTTGCTTTCATCC	SL-1, STMY, STR1, STMY1, MGC126102, MGC126103, MGC126104	Homo sapiens matrix metallopeptidase 3 (stromelysin 1, progelatinase) (MMP3), mRNA.	matrix metalloproteinase 3 preproprotein	cg01026111
DDIT3_P1313_R	0.77508	50345277	NM_004083.4	DDIT3	1649	12	36.1	56201880	-1046	Y	GGGTCGAGATTTACAGCGGAGTCTCATCC[CG]GGACGTGTGAGTGCACTTCAGC	CHOP, CEBPZ, CHOP10, GADD153, MGC4154	Homo sapiens DNA-damage-inducible transcript 3 (DDIT3), mRNA.	DNA-damage-inducible transcript 3	cg19520710
IL2_P607_R	0.7745	28178860	NM_000586.2	IL2	3558	4	36.1	123597937	-607	N	CACCTGGGACACTATGAATGTAACAATAAT[CG]TTATGAAATATGATCTTGTTTTTAGTC	IL-2, TCGF, lymphokine	Homo sapiens interleukin 2 (IL2), mRNA.	interleukin 2 precursor	cg24372185
EPHA8_P456_R	0.77264	55774976	NM_020526.3	EPHA8	2046	1	36.1	22762135	-456	Y	TCACCTAAAAGTGCCTCTGAGTTTGC[CG]CTGAGCCCATCTCTGAGCCTCTGCCC	EEK, HEK3, KIAA1459	Homo sapiens EPH receptor A8 (EPHA8), transcript variant 1, mRNA.	EPH receptor A8 isoform 1 precursor	cg00665502
GFAP_P56_R	0.77206	24430142	NM_002055.2	GFAP	2670	17	36.1	40348450	-56	N	GAGTGGGCTAGACTGGCGATGCC[CG]GGTGCCCCTGGCAACACCCCCT	FLJ45472	Homo sapiens glial fibrillary acidic protein (GFAP), mRNA.	glial fibrillary acidic protein	cg03383006
ACVR1_E328_R	0.76912	10862690	NM_001105.2	ACVR1	90	2	36.1	158402708	328	N	GCACGAAGCGTTGCCAGTCTGGGAC[CG]GCTTCCAGTGAGGACAGCATTGTTT	ALK2, SKR1, ACTRI, ACVRLK2	Homo sapiens activin A receptor, type I (ACVR1), mRNA.	activin A type I receptor precursor	cg09919801
SNURF_P78_F	0.76872	29540557	NM_005678.3	SNURF	8926	15	36.1	22751150	-78	Y	CCTGCACTGCGGCAAACAAGCACGCCTGCG[CG]GCCGCAGAGGCAGGCTGGCG	.	Homo sapiens SNRPN upstream reading frame (SNURF), transcript variant 1, mRNA.	SNRPN upstream reading frame protein	cg15999943
LIG3_P622_R	0.76849	73747828	NM_013975.2	LIG3	3980	17	36.1	30331029	-622	N	ATCACACAGCACAGAATTCTCT[CG]GGAACCTGTTCTTTGCTTACCTAACAAGGC	.	Homo sapiens ligase III, DNA, ATP-dependent (LIG3), nuclear gene encoding mitochondrial protein, transcript variant alpha, mRNA.	ligase III, DNA, ATP-dependent isoform alpha precursor	cg23104440
IL12B_P1453_F	0.76702	24497437	NM_002187.2	IL12B	3593	5	36.1	158691512	-1453	Y	AGACCTTACATCCAGCTCAGAG[CG]CCTCCTCCCATCCCCTGTGTC	CLMF, NKSF, CLMF2, NKSF2, IL-12B	Homo sapiens interleukin 12B (natural killer cell stimulatory factor 2, cytotoxic lymphocyte maturation factor 2, p40) (IL12B), mRNA.	interleukin 12B precursor	cg11461541
AXIN1_P995_R	0.76667	31083149	NM_003502.2	AXIN1	8312	16	36.1	343460	-995	Y	GGGGACCGCCACGGCCTGCCCGC[CG]CCGTGAGGGAAGCAGGCTCCCA	AXIN, MGC52315	Homo sapiens axin 1 (AXIN1), transcript variant 1, mRNA.	axin 1 isoform a	cg24498552
BRCA1_P835_R	0.76655	63252875	NM_007298.2	BRCA1	672	17	36.1	38531829	-835	Y	GCAATCGCCACCAGTCAATGGGGTGGT[CG]TTTTGAGGGACAAGTGGTAAGA	IRIS, PSCP, BRCAI, BRCC1, RNF53	Homo sapiens breast cancer 1, early onset (BRCA1), transcript variant BRCA1-delta9-11, mRNA.	breast cancer 1, early onset isoform BRCA1-delta9-11	cg00579360
HOXA5_E187_F	0.76467	24497516	NM_019102.2	HOXA5	3202	7	36.1	27149625	187	Y	CATTGTAGCCGTAGCCGTACCTGC[CG]GAGTGCATGCTCGCCGAGTCCCTGAATT	HOX1, HOX1C, HOX1.3, MGC9376	Homo sapiens homeobox A5 (HOXA5), mRNA.	homeobox A5	cg12041264
DLC1_P695_F	0.76432	33188432	NM_182643.1	DLC1	10395	8	36.1	13417461	-695	N	ACAACTGCTTCCATCTAGCATGGCAG[CG]TTCCTGAATCACATCTCTAAAGCCGCT	HP, ARHGAP7, STARD12, FLJ21120, p122-RhoGAP	Homo sapiens deleted in liver cancer 1 (DLC1), transcript variant 1, mRNA.	deleted in liver cancer 1 isoform 1	cg00933411
PTK6_E50_F	0.76418	27886594	NM_005975.2	PTK6	5753	20	36.1	61639101	50	Y	GGCCCAGGTGAGCCTGGTCC[CG]GGACACCATGGCGGGCGGGCGCAGC	BRK	Homo sapiens PTK6 protein tyrosine kinase 6 (PTK6), mRNA.	PTK6 protein tyrosine kinase 6	cg03004675
MBD2_P233_F	0.76329	21464121	NM_003927.3	MBD2	8932	18	36.1	50005389	-233	N	GGGGTGATAGCCCCTTTTCC[CG]CCCCTCTGCACAAAGCTTGCAGGGGA	DMTase, NY-CO-41, DKFZp586O0821	Homo sapiens methyl-CpG binding domain protein 2 (MBD2), transcript variant 1, mRNA.	methyl-CpG binding domain protein 2 isoform 1	cg15090185
PEG3_E496_F	0.76181	33354284	NM_006210.1	PEG3	5178	19	36.1	62043380	496	Y	CATTGGTGTCGACCTTGCTGGACTTGC[CG]TGGCAGAGCCCCCGGCTGTCTGCC	PW1, ZSCAN24, KIAA0287, DKFZp781A095	Homo sapiens paternally expressed 3 (PEG3), mRNA.	paternally expressed 3	cg07299214
KRT5_P308_F	0.75767	17318577	NM_000424.2	KRT5	3852	12	36.1	51200818	-308	N	GAGTATTGACAACCATCCCAGTA[CG]GTACATGCTGAGCACCTGCCCTTCCAG	K5, CK5, DDD, EBS2, KRT5A	Homo sapiens keratin 5 (epidermolysis bullosa simplex, Dowling-Meara/Kobner/Weber-Cockayne types) (KRT5), mRNA.	keratin 5	cg03540813
CPA4_E20_F	0.75447	61743915	NM_016352.2	CPA4	51200	7	36.1	129720250	20	N	CTTGACTCAGCCACTGTATGACTGACTCCC[CG]GGGACATGAGGTGGATACT	CPA3	Homo sapiens carboxypeptidase A4 (CPA4), mRNA.	carboxypeptidase A4 preproprotein	cg01796223
MOS_P746_F	0.75261	4885488	NM_005372.1	MOS	4342	8	36.1	57189841	-746	N	AATCCTTCCCTTCCAAGG[CG]ATTTGGCCCAACCGGTCAGCTCA	MSV, MGC119962, MGC119963	Homo sapiens v-mos Moloney murine sarcoma viral oncogene homolog (MOS), mRNA.	v-mos Moloney murine sarcoma viral oncogene homolog	cg27002178
CSF3_P309_R	0.75201	27437050	NM_172220.1	CSF3	1440	17	36.1	35424905	-309	N	CACAGGCTGCTGCCGCTTCCAGG[CG]TCTATCAGCGGCTCAGCCTTTGTTCAGC	GCSF, G-CSF, MGC45931	Homo sapiens colony stimulating factor 3 (granulocyte) (CSF3), transcript variant 3, mRNA.	colony stimulating factor 3 isoform c	cg17037194
HRASLS_P353_R	0.75157	38455407	NM_020386.2	HRASLS	57110	3	36.1	194441259	-353	Y	TTAGGGCCAGTCCTTCCTC[CG]CCACTTTGCTGACTCAAAGACCCAGA	A-C1, HSD28, HRASLS1, H-REV107	Homo sapiens HRAS-like suppressor (HRASLS), mRNA.	HRAS-like suppressor	cg14777903
BCR_P422_F	0.74761	11038640	NM_021574.1	BCR	613	22	36.1	21852130	-422	Y	TGCGTCTCCATGGAAGGTGCCCTC[CG]CATCGTTGGGCCAGATCTGCCTG	ALL, CML, PHL, BCR1, D22S11, D22S662	Homo sapiens breakpoint cluster region (BCR), transcript variant 2, mRNA.	breakpoint cluster region isoform 2	cg08146988
MAD2L1_E93_F	0.74263	6466452	NM_002358.2	MAD2L1	4085	4	36.1	121207318	-213	Y	CGCAGGGTGATTCCCTGCTCC[CG]GGAGAGCTGCAGCGCCATGGCCAGGG	MAD2, HSMAD2	Homo sapiens MAD2 mitotic arrest deficient-like 1 (yeast) (MAD2L1), mRNA.	MAD2-like 1	cg08483943
IL1B_P829_F	0.73556	27894305	NM_000576.2	IL1B	3553	2	36.1	113311656	-829	N	CAAGAGTTATCAGTTTCTCTTTAAC[CG]AGACACCAGCAAAGTGCCTGCTCCA	IL-1, IL1F2, IL1-BETA	Homo sapiens interleukin 1, beta (IL1B), mRNA.	interleukin 1, beta proprotein	cg14658384
DIO3_E230_R	0.73455	55750010	NM_001362.2	DIO3	1735	14	36.1	101097671	230	Y	GGCCTGCAGCCACCATGCTC[CG]CTCCCTGCTGCTTCACTCCTTGAGGCTC	D3, 5DIII, TXDI3, DIOIII	Homo sapiens deiodinase, iodothyronine, type III (DIO3), mRNA.	deiodinase, iodothyronine, type III	cg18191511
TFDP1_P543_R	0.72813	34147667	NM_007111.3	TFDP1	7027	13	36.1	113286514	-543	Y	TAGTGCACACACCAGTCCC[CG]CTCCCTCACGTGCACATGCACTAGTGCA	DP1, Dp-1, DRTF1	Homo sapiens transcription factor Dp-1 (TFDP1), mRNA.	transcription factor Dp-1	cg03399232
SFTPB_P689_R	0.72545	33943098	NM_000542.2	SFTPB	6439	2	36.1	85749512	-689	N	GGTAGGGGCTGGGGCATAGCTG[CG]ATGGTTCAGCAGAAAGAAACTGTCC	SP-B, PSP-B, SFTB3, SFTP3	Homo sapiens surfactant, pulmonary-associated protein B (SFTPB), transcript variant 1, mRNA.	surfactant, pulmonary-associated protein B	cg26394380
HLA-DQA2_P282_R	0.72449	56710315	NM_020056.2	HLA-DQA2	3118	6	36.1	32816859	-282	N	TATTATTGATGACCTTACCTATCCAAG[CG]GCTGCTCAGAAATTCCCGCCCC	HLA-DXA, DQ alpha	Homo sapiens major histocompatibility complex, class II, DQ alpha 2 (HLA-DQA2), mRNA.	major histocompatibility complex, class II, DQ alpha 2	cg09782137
CCL3_E53_R	0.7223	4506842	NM_002983.1	CCL3	6348	17	36.1	31441547	53	N	AGCAGGTGACGGAATGTGGGCT[CG]AGTGTCAGCAGAGCCAAGAAAGGACTG	MIP1A, SCYA3, G0S19-1, LD78ALPHA, MIP-1-alpha	Homo sapiens chemokine (C-C motif) ligand 3 (CCL3), mRNA.	chemokine (C-C motif) ligand 3	cg21335375
SLC14A1_E295_F	0.7215	7706676	NM_015865.1	SLC14A1	6563	18	36.1	41558450	295	N	TCCTGGAAGCTCAAAGGCATGCCTTTATT[CG]TGATTTCTGAAGCAAGGTGCATGC	JK, UT1, UTE, HUT11, RACH1, UT-B1, HsT1341	Homo sapiens solute carrier family 14 (urea transporter), member 1 (Kidd blood group) (SLC14A1), mRNA.	RACH1	cg26803305
EFNB3_E17_R	0.72081	38201712	NM_001406.3	EFNB3	1949	17	36.1	7549262	17	Y	GACTGGTTTCCTCCCTTAGCC[CG]CTGCCCTCAATCCCAGCGAGGC	EFL6, EPLG8, LERK8	Homo sapiens ephrin-B3 (EFNB3), mRNA.	ephrin-B3 precursor	cg20221774
IFNG_E293_F	0.71856	56786137	NM_000619.2	IFNG	3458	12	36.1	66839495	293	N	AGCCTATCAGAGATGCTACAGCAAGT[CG]ATATTCAGTCATTTTCAACCACAAA	IFG, IFI	Homo sapiens interferon, gamma (IFNG), mRNA.	interferon, gamma	cg23001963
TSP50_E21_R	0.71706	31543829	NM_013270.2	TSP50	29122	3	36.1	46734347	21	Y	GGGTGGCAGCCGACTGCGTCTCTC[CG]GAAGGCGCTCCCAGTGCCGCCC	.	Homo sapiens testes-specific protease 50 (TSP50), mRNA.	testes-specific protease 50	cg07522405
SNURF_E256_R	0.71279	29540557	NM_005678.3	SNURF	8926	15	36.1	22751484	256	Y	AGGCTTGCTGTTGTGCCGTTCTGCCC[CG]ATGGTATCCTGTCCGCTCGCATTGGGGCG	.	Homo sapiens SNRPN upstream reading frame (SNURF), transcript variant 1, mRNA.	SNRPN upstream reading frame protein	cg07995992
LRRK1_P834_F	0.70105	33469142	NM_024652.2	LRRK1	79705	15	36.1	99379361	-834	N	GGGGAGGGGACTCAATTCTAAGC[CG]TGGGGATTTGCAGAAGACAGAG	FLJ23119, KIAA1790	Homo sapiens leucine-rich repeat kinase 1 (LRRK1), mRNA.	leucine-rich repeat kinase 1	cg24824910

## Sheet: Hypermethylated CD34+&hESCs
TargetID	CD34+.AVG_Beta	GID	ACCESSION	SYMBOL	GENE_ID	CHROMOSOME	REFSEQ	CPG_COORDINATE	DIST_TO_TSS	CPG_ISLAND	INPUT_SEQUENCE	SYNONYM	ANNOTATION	PRODUCT	CG_NO
AATK_E63_R	0.97063	89041906	XM_927215.1	AATK	9625	17	36.1	76709831	63	N	GGGCAGAAGCCAGCTTGATGGCAGACACCT[CG]CCACCAGTAGCAGGCGTGGGAGAGTC	.	PREDICTED: Homo sapiens apoptosis-associated tyrosine kinase (AATK), mRNA.	apoptosis-associated tyrosine kinase	cg05292376
AATK_P519_R	0.95267	89041906	XM_927215.1	AATK	9625	17	36.1	76710413	-519	Y	GGGGACGTGCCCAGTGGGTCCT[CG]AAGAAGGCAGGACAGAAGGCGG	.	PREDICTED: Homo sapiens apoptosis-associated tyrosine kinase (AATK), mRNA.	apoptosis-associated tyrosine kinase	cg17279079
AATK_P709_R	0.8936	89041906	XM_927215.1	AATK	9625	17	36.1	76710603	-709	Y	ACGGGTGGCCCGTGGCCCAGCAG[CG]GCTCCATGGCCAGCGAGGCGG	.	PREDICTED: Homo sapiens apoptosis-associated tyrosine kinase (AATK), mRNA.	apoptosis-associated tyrosine kinase	cg02979355
ABCB4_E429_F	0.94571	9961251	NM_018850.1	ABCB4	5244	7	36.1	86947255	429	N	TTCCTTGGACTTCTCAGTCTATTCT[CG]CCACTTCTGTCATGTCAGTCAGTCACAC	MDR3, PGY3, ABC21, MDR2/3, PFIC-3	Homo sapiens ATP-binding cassette, sub-family B (MDR/TAP), member 4 (ABCB4), transcript variant C, mRNA.	ATP-binding cassette, subfamily B, member 4 isoform C	cg05279864
ABCB4_P51_F	0.92678	9961251	NM_018850.1	ABCB4	5244	7	36.1	86947735	-51	N	TCTGTCCTTTCCTCCTCTTC[CG]CCTTTGTCCATTGTCAAAAGCATGGCCTGG	MDR3, PGY3, ABC21, MDR2/3, PFIC-3	Homo sapiens ATP-binding cassette, sub-family B (MDR/TAP), member 4 (ABCB4), transcript variant C, mRNA.	ATP-binding cassette, subfamily B, member 4 isoform C	cg18655915
ABCB4_P892_F	0.90738	9961251	NM_018850.1	ABCB4	5244	7	36.1	86948576	-892	N	GAATTAGGCTTCCAGCTCTGGCCA[CG]TGACTTCAGCTTCTCATTCTGTATTCCTAT	MDR3, PGY3, ABC21, MDR2/3, PFIC-3	Homo sapiens ATP-binding cassette, sub-family B (MDR/TAP), member 4 (ABCB4), transcript variant C, mRNA.	ATP-binding cassette, subfamily B, member 4 isoform C	cg02810586
ABCC2_E16_R	0.90751	4557480	NM_000392.1	ABCC2	1244	10	36.1	101532577	16	N	AATAGAAGAGTCTTCGTTCCAGA[CG]CAGTCCAGGAATCATGCTGGAGAAGTTCT	DJS, MRP2, cMRP, ABC30, CMOAT, KIAA1010	Homo sapiens ATP-binding cassette, sub-family C (CFTR/MRP), member 2 (ABCC2), mRNA.	ATP-binding cassette, sub-family C (CFTR/MRP), member 2	cg14947634
ABCC2_P88_F	0.95497	4557480	NM_000392.1	ABCC2	1244	10	36.1	101532473	-88	N	GTTGGGATGAAAGGTCATCCTTTA[CG]GAGAACATCAGAATGGTAGATAATTCC	DJS, MRP2, cMRP, ABC30, CMOAT, KIAA1010	Homo sapiens ATP-binding cassette, sub-family C (CFTR/MRP), member 2 (ABCC2), mRNA.	ATP-binding cassette, sub-family C (CFTR/MRP), member 2	cg08067239
ACTG2_E98_R	0.9253	63054873	NM_001615.3	ACTG2	72	2	36.1	73973699	98	N	CCTCTCATACCCTCGGTAAGTACTGTA[CG]GCTTTTGCCACCTCTTCCTTTCC	ACT, ACTE, ACTA3, ACTL3, ACTSG	Homo sapiens actin, gamma 2, smooth muscle, enteric (ACTG2), mRNA.	actin, gamma 2 propeptide	cg04793455
ACTG2_P346_F	0.91884	63054873	NM_001615.3	ACTG2	72	2	36.1	73973255	-346	N	GGGCGTCCCAGGCAGACCCAGGGGC[CG]CATGCAGCAGGGCCTGAGGAGG	ACT, ACTE, ACTA3, ACTL3, ACTSG	Homo sapiens actin, gamma 2, smooth muscle, enteric (ACTG2), mRNA.	actin, gamma 2 propeptide	cg15966469
ACTG2_P455_R	0.94353	63054873	NM_001615.3	ACTG2	72	2	36.1	73973146	-455	N	GCACGCAGGATTTCTTTCCTGGGTA[CG]GAAGGCATTTCTCTTCAGCTTTCATTGG	ACT, ACTE, ACTA3, ACTL3, ACTSG	Homo sapiens actin, gamma 2, smooth muscle, enteric (ACTG2), mRNA.	actin, gamma 2 propeptide	cg05473646
ACVR1_E328_R	0.76912	10862690	NM_001105.2	ACVR1	90	2	36.1	158402708	328	N	GCACGAAGCGTTGCCAGTCTGGGAC[CG]GCTTCCAGTGAGGACAGCATTGTTT	ALK2, SKR1, ACTRI, ACVRLK2	Homo sapiens activin A receptor, type I (ACVR1), mRNA.	activin A type I receptor precursor	cg09919801
AFF3_P808_F	0.96391	68348715	NM_001025108.1	AFF3	3899	2	36.1	100126277	-808	N	CCATACTCTCCTGGTTTTTGTCAGG[CG]GTCTCTCACACTGGCAGGCTTCCATT	LAF4, MLLT2-like	Homo sapiens AF4/FMR2 family, member 3 (AFF3), transcript variant 2, mRNA.	AF4/FMR2 family, member 3 isoform 2	cg17356467
AFP_P824_F	0.88323	4501988	NM_001134.1	AFP	174	4	36.1	74519973	-824	N	CCCCCAGTGATTCTAATGTGTAGCCAAGAT[CG]GGAACCCTTGTAGACAGGGAT	FETA, HPAFP	Homo sapiens alpha-fetoprotein (AFP), mRNA.	alpha-fetoprotein precursor	cg10778295
AGXT_E115_R	0.94995	4557288	NM_000030.1	AGXT	189	2	36.1	241456950	115	N	GGTTCCCGAGCGGCAGGTTGGGTG[CG]GACCATGGCCTCTCACAAGCTGCTGGTGAC	AGT, SPT, AGT1, SPAT, TLH6, AGXT1	Homo sapiens alanine-glyoxylate aminotransferase (oxalosis I; hyperoxaluria I; glycolicaciduria; serine-pyruvate aminotransferase) (AGXT), mRNA.	alanine-glyoxylate aminotransferase	cg15446157
AGXT_P180_F	0.96369	4557288	NM_000030.1	AGXT	189	2	36.1	241456655	-180	N	GAGCTAAGCAGAATAAGAGGGGCTGGA[CG]TGCAGGACTCAGAGTGGGAGCG	AGT, SPT, AGT1, SPAT, TLH6, AGXT1	Homo sapiens alanine-glyoxylate aminotransferase (oxalosis I; hyperoxaluria I; glycolicaciduria; serine-pyruvate aminotransferase) (AGXT), mRNA.	alanine-glyoxylate aminotransferase	cg20657132
AIM2_E208_F	0.94214	4757733	NM_004833.1	AIM2	9447	1	36.1	157313063	208	N	GGTGCTTACCTCCTGATCCCTGGGG[CG]ATCAGCAAACCGGGTCTGCCACC	PYHIN4	Homo sapiens absent in melanoma 2 (AIM2), mRNA.	absent in melanoma 2	cg05998059
AIM2_P624_F	0.92759	4757733	NM_004833.1	AIM2	9447	1	36.1	157313895	-624	N	GTCAGCAGTCAGCCAAGTTTT[CG]ACCATCTTGGCTTTAACCAGTTGCGGCC	PYHIN4	Homo sapiens absent in melanoma 2 (AIM2), mRNA.	absent in melanoma 2	cg17311798
AOC3_P890_R	0.79659	6806883	NM_003734.2	AOC3	8639	17	36.1	38255837	-890	N	AATCCTGTGGCCTGCCTCCC[CG]ACCTGGCAGCCTGTGTCCCGGACTTAC	HPAO, VAP1, VAP-1	Homo sapiens amine oxidase, copper containing 3 (vascular adhesion protein 1) (AOC3), mRNA.	amine oxidase, copper containing 3 precursor	cg14591538
APBA2_P227_F	0.8389	22035549	NM_005503.2	APBA2	321	15	36.1	27000918	-227	N	TGAAGACTTGGGGGAGAATCA[CG]GTCAACTTGTGACGCTTGGTT	X11L, MINT2, LIN-10, HsT16821, MGC99508, D15S1518E, MGC:14091	Homo sapiens amyloid beta (A4) precursor protein-binding, family A, member 2 (X11-like) (APBA2), mRNA.	amyloid beta A4 precursor protein-binding, family A, member 2	cg20840847
APBA2_P305_R	0.87032	22035549	NM_005503.2	APBA2	321	15	36.1	27000840	-305	N	AGCATGCAGCTCTGCTACCTGTGGCC[CG]AAATCATTAGTTGTCCATACTCACTGACCT	X11L, MINT2, LIN-10, HsT16821, MGC99508, D15S1518E, MGC:14091	Homo sapiens amyloid beta (A4) precursor protein-binding, family A, member 2 (X11-like) (APBA2), mRNA.	amyloid beta A4 precursor protein-binding, family A, member 2	cg17121025
APOA1_P261_F	0.95504	4557320	NM_000039.1	APOA1	335	11	36.1	116213809	-261	N	GCTTGCAGGTCTCCCGGGTGGGGT[CG]GGGTTCCCTGCACTCATCCCCT	MGC117399	Homo sapiens apolipoprotein A-I (APOA1), mRNA.	apolipoprotein A-I preproprotein	cg17542807
APOC1_P406_R	0.80657	51944963	NM_001645.3	APOC1	341	19	36.1	50109355	-406	Y	CCCCTGCTTGTTCAATCGATCA[CG]ACCCTCTCACGTGCACCCACTTA	.	Homo sapiens apolipoprotein C-I (APOC1), mRNA.	apolipoprotein C-I precursor	cg06342766
APOC2_P377_F	0.82389	32130517	NM_000483.3	APOC2	344	19	36.1	50140706	-377	N	GGGAAGGAAGAGTAGGGAGGT[CG]GGAAGGGTATCAAGGAATAACACC	MGC75082	Homo sapiens apolipoprotein C-II (APOC2), mRNA.	apolipoprotein C-II precursor	cg27593634
ARHGAP9_P260_F	0.81591	14210509	NM_032496.1	ARHGAP9	64333	12	36.1	56169124	-260	N	TAAGGTCCCTGTCTTGCAGCTGGATAG[CG]GCAACTACCTCTTCTCCACTAGTGCAATC	10C, RGL1, MGC1295	Homo sapiens Rho GTPase activating protein 9 (ARHGAP9), mRNA.	Rho GTPase activating protein 9	cg11953654
ARHGAP9_P518_R	0.83146	14210509	NM_032496.1	ARHGAP9	64333	12	36.1	56169382	-518	N	TAACCAGTGGCTGGAATGGGAAG[CG]ACAGAGCTGCAGGTAGGACTAAGGTAT	10C, RGL1, MGC1295	Homo sapiens Rho GTPase activating protein 9 (ARHGAP9), mRNA.	Rho GTPase activating protein 9	cg11714628
ASB4_E89_F	0.90969	7706378	NM_016116.1	ASB4	51666	7	36.1	94953309	89	N	TCCTTGAGGCGCTAAAGTCCAATGACTT[CG]GAAAATTGAAGGCTATTTTGAT	ASB-4	Homo sapiens ankyrin repeat and SOCS box-containing 4 (ASB4), transcript variant 1, mRNA.	ankyrin repeat and SOCS box-containing protein 4 isoform a	cg14154704
ASB4_P391_F	0.92448	7706378	NM_016116.1	ASB4	51666	7	36.1	94952829	-391	N	TTTTGGATATTGGCTTGTCAGAGCAAGA[CG]CTGGATCTCCAGCCAGGCACCAGATGT	ASB-4	Homo sapiens ankyrin repeat and SOCS box-containing 4 (ASB4), transcript variant 1, mRNA.	ankyrin repeat and SOCS box-containing protein 4 isoform a	cg06784129
ASB4_P52_R	0.9433	7706378	NM_016116.1	ASB4	51666	7	36.1	94953168	-52	N	ACTCTCCAGCATGCGCCTGTTTGCT[CG]GTGCTGTTCTCTCGATAAATCACAACAAAG	ASB-4	Homo sapiens ankyrin repeat and SOCS box-containing 4 (ASB4), transcript variant 1, mRNA.	ankyrin repeat and SOCS box-containing protein 4 isoform a	cg19100779
AXIN1_P995_R	0.76667	31083149	NM_003502.2	AXIN1	8312	16	36.1	343460	-995	Y	GGGGACCGCCACGGCCTGCCCGC[CG]CCGTGAGGGAAGCAGGCTCCCA	AXIN, MGC52315	Homo sapiens axin 1 (AXIN1), transcript variant 1, mRNA.	axin 1 isoform a	cg24498552
B3GALT5_E246_R	0.84896	15451880	NM_033170.1	B3GALT5	10317	21	36.1	39951370	246	N	CACACTCCTGGCATCCCAG[CG]TCTCCAGCTTGCATGGCCTGTCACGGTATT	B3T5, GLCT5, B3GalTx, B3GalT-V, beta3Gal-T5	Homo sapiens UDP-Gal:betaGlcNAc beta 1,3-galactosyltransferase, polypeptide 5 (B3GALT5), transcript variant 2, mRNA.	UDP-Gal:betaGlcNAc beta 1,3-galactosyltransferase 5	cg11479877
B3GALT5_P330_F	0.92857	15451880	NM_033170.1	B3GALT5	10317	21	36.1	39950794	-330	N	GGGGGCAGTGACCTAGGCAGAGGG[CG]GGAGCCAGCAGATGGGATACACTCAG	B3T5, GLCT5, B3GalTx, B3GalT-V, beta3Gal-T5	Homo sapiens UDP-Gal:betaGlcNAc beta 1,3-galactosyltransferase, polypeptide 5 (B3GALT5), transcript variant 2, mRNA.	UDP-Gal:betaGlcNAc beta 1,3-galactosyltransferase 5	cg06700769
BCL2A1_P1127_R	0.97003	14574570	NM_004049.2	BCL2A1	597	15	36.1	78051825	-1127	Y	TGGGTGGCAGAGAACAGGGCCTCT[CG]AGGTGACTCTGGCAGTACCGCCC	GRS, BFL1, HBPA1, BCL2L5	Homo sapiens BCL2-related protein A1 (BCL2A1), mRNA.	BCL2-related protein A1	cg27177709
BCR_P346_F	0.78235	11038640	NM_021574.1	BCR	613	22	36.1	21852206	-346	Y	CTCTGACACGACGACTGGGCAGTGC[CG]GTGACGCTTATGGCACTGCGG	ALL, CML, PHL, BCR1, D22S11, D22S662	Homo sapiens breakpoint cluster region (BCR), transcript variant 2, mRNA.	breakpoint cluster region isoform 2	cg01574123
BCR_P422_F	0.74761	11038640	NM_021574.1	BCR	613	22	36.1	21852130	-422	Y	TGCGTCTCCATGGAAGGTGCCCTC[CG]CATCGTTGGGCCAGATCTGCCTG	ALL, CML, PHL, BCR1, D22S11, D22S662	Homo sapiens breakpoint cluster region (BCR), transcript variant 2, mRNA.	breakpoint cluster region isoform 2	cg08146988
BLK_P14_F	0.86789	33469981	NM_001715.2	BLK	640	8	36.1	11388916	-14	N	GACAAAGCAAAACCAGTGAGGCTGAAAGAA[CG]GCTGCCCTGGTGCACACAGATGG	MGC10442	Homo sapiens B lymphoid tyrosine kinase (BLK), mRNA.	B lymphoid tyrosine kinase	cg22826986
BLK_P668_R	0.95295	33469981	NM_001715.2	BLK	640	8	36.1	11388262	-668	N	AAACCCCAGAACTCTGCGTTGCTG[CG]TCTATTGACATGAACACCTGTCAAACCTGC	MGC10442	Homo sapiens B lymphoid tyrosine kinase (BLK), mRNA.	B lymphoid tyrosine kinase	cg15742700
BMPR1A_E88_F	0.79693	41349436	NM_004329.2	BMPR1A	657	10	36.1	88506464	88	Y	AGGAGGGAGGAGGGCCAAGGG[CG]GGCAGGAAGGCTTAGGCTCG	ALK3, CD292, ACVRLK3	Homo sapiens bone morphogenetic protein receptor, type IA (BMPR1A), mRNA.	bone morphogenetic protein receptor, type IA precursor	cg14602437
BRCA1_P835_R	0.76655	63252875	NM_007298.2	BRCA1	672	17	36.1	38531829	-835	Y	GCAATCGCCACCAGTCAATGGGGTGGT[CG]TTTTGAGGGACAAGTGGTAAGA	IRIS, PSCP, BRCAI, BRCC1, RNF53	Homo sapiens breast cancer 1, early onset (BRCA1), transcript variant BRCA1-delta9-11, mRNA.	breast cancer 1, early onset isoform BRCA1-delta9-11	cg00579360
C4B_E171_F	0.86865	67782350	NM_000592.4	C4B	721	6	36.1	32057984	171	N	GGCAGGGCTGGCATCGGGACC[CG]ATTCAGGAGTGAGGGAGAGCAG	CH, C4F, CO4, C4B1, C4B3, CPAMD3	Homo sapiens complement component 4B (Childo blood group) (C4B), mRNA.	complement component 4B preproprotein	cg01672355
C4B_P191_F	0.95162	67782350	NM_000592.4	C4B	721	6	36.1	32057622	-191	N	CTCAGGCACTGGAATGAGAGGAGTTAA[CG]GGGAAGGACAGGGTTATTT	CH, C4F, CO4, C4B1, C4B3, CPAMD3	Homo sapiens complement component 4B (Childo blood group) (C4B), mRNA.	complement component 4B preproprotein	cg14877208
CCKAR_E79_F	0.93144	63054823	NM_000730.2	CCKAR	886	4	36.1	26101061	79	N	CCGGCTCATTCCTCTAATGAC[CG]AAGCGTCTCGCAGATGCAACCTGCCG	CCK-A, CCKRA, CCK1-R	Homo sapiens cholecystokinin A receptor (CCKAR), mRNA.	cholecystokinin A receptor	cg08845028
CCKAR_P270_F	0.88211	63054823	NM_000730.2	CCKAR	886	4	36.1	26101410	-270	N	CCAGTACTCCTCTATATAGGAACC[CG]TCACCATCCCAGACATATGCAGAA	CCK-A, CCKRA, CCK1-R	Homo sapiens cholecystokinin A receptor (CCKAR), mRNA.	cholecystokinin A receptor	cg12336680
CCL3_E53_R	0.7223	4506842	NM_002983.1	CCL3	6348	17	36.1	31441547	53	N	AGCAGGTGACGGAATGTGGGCT[CG]AGTGTCAGCAGAGCCAAGAAAGGACTG	MIP1A, SCYA3, G0S19-1, LD78ALPHA, MIP-1-alpha	Homo sapiens chemokine (C-C motif) ligand 3 (CCL3), mRNA.	chemokine (C-C motif) ligand 3	cg21335375
CCL3_P543_R	0.90261	4506842	NM_002983.1	CCL3	6348	17	36.1	31442143	-543	N	ATGTAGTGACTAGGGCGCTGTGTTAAA[CG]CTAGTTGTGGATCATAAAAATACTTT	MIP1A, SCYA3, G0S19-1, LD78ALPHA, MIP-1-alpha	Homo sapiens chemokine (C-C motif) ligand 3 (CCL3), mRNA.	chemokine (C-C motif) ligand 3	cg05481196
CD1A_P414_R	0.92141	27764864	NM_001763.1	CD1A	909	1	36.1	156490137	-414	N	AACATTGAAGTCAAAATTCTGGGCTGG[CG]TACATTAGTTAGGAGCCCCCATTTTAG	CD1	Homo sapiens CD1a antigen (CD1A), mRNA.	CD1A antigen precursor	cg19355763
CD1A_P6_F	0.8898	27764864	NM_001763.1	CD1A	909	1	36.1	156490545	-6	N	TGGAGAAAAGGTGTTAGTTTGTACTGT[CG]CACAGGGCAGTCGTAGGAGACTCTG	CD1	Homo sapiens CD1a antigen (CD1A), mRNA.	CD1A antigen precursor	cg03528325
CDH17_E31_F	0.94662	16507959	NM_004063.2	CDH17	1015	8	36.1	95289955	31	N	CCATTCAGTGGTCGAGACTCTTGCTA[CG]ACTGGAGTATCTCCCCCGGGAACAC	HPT1, CDH16, HPT-1, MGC138218	Homo sapiens cadherin 17, LI cadherin (liver-intestine) (CDH17), mRNA.	cadherin 17 precursor	cg14353573
CDH17_P376_F	0.92316	16507959	NM_004063.2	CDH17	1015	8	36.1	95290362	-376	N	ATTCCATCTCAAACACAAAAGA[CG]GAGCAGGGGCGCCATGTCTGAGCAATGACA	HPT1, CDH16, HPT-1, MGC138218	Homo sapiens cadherin 17, LI cadherin (liver-intestine) (CDH17), mRNA.	cadherin 17 precursor	cg00368292
CDH17_P532_F	0.95588	16507959	NM_004063.2	CDH17	1015	8	36.1	95290518	-532	N	CCAAAGTCTGCAAGAAACAAC[CG]ATAGCAAATTTCCCCCAAACAC	HPT1, CDH16, HPT-1, MGC138218	Homo sapiens cadherin 17, LI cadherin (liver-intestine) (CDH17), mRNA.	cadherin 17 precursor	cg01803859
CHD2_P451_F	0.92378	4557448	NM_001271.1	CHD2	1106	15	36.1	91243972	-451	N	TGCTCCAGTGCAACTTGAACACTAGGGAGG[CG]CTCTTGAGTTGTAAAAGTTACCCCTT	DKFZp781D1727	Homo sapiens chromodomain helicase DNA binding protein 2 (CHD2), mRNA.	chromodomain helicase DNA binding protein 2	cg04650055
CHD2_P667_F	0.8531	4557448	NM_001271.1	CHD2	1106	15	36.1	91243756	-667	N	CTTGGGTTACTGATTTAAAGGTGAT[CG]TGTTTGGACCATACTCTTGAATTTT	DKFZp781D1727	Homo sapiens chromodomain helicase DNA binding protein 2 (CHD2), mRNA.	chromodomain helicase DNA binding protein 2	cg17404310
CHI3L2_E10_F	0.8718	68533259	NM_001025199.1	CHI3L2	1117	1	36.1	111571814	10	N	TGCTTCTTTCGTGTAGGACAGGCTGT[CG]AAACCTCAGTGGATAAAAGACCTAGAG	YKL39, YKL-39	Homo sapiens chitinase 3-like 2 (CHI3L2), transcript variant 3, mRNA.	chitinase 3-like 2 isoform c	cg10045881
CHI3L2_P226_F	0.91852	68533259	NM_001025199.1	CHI3L2	1117	1	36.1	111571578	-226	N	TGATGAGGAAGGAGATTCAGGGC[CG]AGGGTGATACCAGGAGGCAGA	YKL39, YKL-39	Homo sapiens chitinase 3-like 2 (CHI3L2), transcript variant 3, mRNA.	chitinase 3-like 2 isoform c	cg10675506
CLDN4_P1120_R	0.93399	34335232	NM_001305.3	CLDN4	1364	7	36.1	72882009	-1120	N	CTGGATTCCTGGCTGTTCCCAGAA[CG]AGCTGCCTTTCCCCACCTTGCC	CPER, CPE-R, CPETR, CPETR1, WBSCR8, hCPE-R	Homo sapiens claudin 4 (CLDN4), mRNA.	claudin 4	cg14826417
CPA4_E20_F	0.75447	61743915	NM_016352.2	CPA4	51200	7	36.1	129720250	20	N	CTTGACTCAGCCACTGTATGACTGACTCCC[CG]GGGACATGAGGTGGATACT	CPA3	Homo sapiens carboxypeptidase A4 (CPA4), mRNA.	carboxypeptidase A4 preproprotein	cg01796223
CPA4_P1265_R	0.9422	61743915	NM_016352.2	CPA4	51200	7	36.1	129718965	-1265	N	CACTGATCCTCTCTGTTTTCTTTGC[CG]TATTCAGTGTTAAGCACAGTAAGTCTTTCC	CPA3	Homo sapiens carboxypeptidase A4 (CPA4), mRNA.	carboxypeptidase A4 preproprotein	cg00845900
CPA4_P961_R	0.95023	61743915	NM_016352.2	CPA4	51200	7	36.1	129719269	-961	N	TCTTCCATTTATTCAGCTGTGACTTGG[CG]GAAAGGACACCAGACCCACAGT	CPA3	Homo sapiens carboxypeptidase A4 (CPA4), mRNA.	carboxypeptidase A4 preproprotein	cg26442210
CREBBP_P712_R	0.85306	4758055	NM_004380.1	CREBBP	1387	16	36.1	3871424	-712	Y	AGTGAGGGGGCCTCACGCCTGTT[CG]CATCCCAAGGCGGCAGGGCAGACACC	CBP, RTS, RSTS	Homo sapiens CREB binding protein (Rubinstein-Taybi syndrome) (CREBBP), mRNA.	CREB binding protein	cg18797283
CSF1R_E26_F	0.9298	27262658	NM_005211.2	CSF1R	1436	5	36.1	149473102	26	N	TTCTCCTCACTTCGTGCTCTCA[CG]CTTTTGGACACTCTGTCTGCCCTTCTCC	FMS, CSFR, FIM2, C-FMS, CD115	Homo sapiens colony stimulating factor 1 receptor, formerly McDonough feline sarcoma viral (v-fms) oncogene homolog (CSF1R), mRNA.	colony stimulating factor 1 receptor precursor	cg15226392
CSF2_E248_R	0.93916	27437029	NM_000758.2	CSF2	1437	5	36.1	131437632	248	N	CAGCTGGCCCCTGACTGGCCA[CG]CCTGTCAGCTTGATAACATGACATTTTCCT	GMCSF, MGC131935	Homo sapiens colony stimulating factor 2 (granulocyte-macrophage) (CSF2), mRNA.	colony stimulating factor 2 precursor	cg08625965
CSF2_P605_F	0.91469	27437029	NM_000758.2	CSF2	1437	5	36.1	131436779	-605	N	GAAGCTTGCTGAGAGTGGCTGCAGTCT[CG]CTGCTGGATGTGCACATGGTG	GMCSF, MGC131935	Homo sapiens colony stimulating factor 2 (granulocyte-macrophage) (CSF2), mRNA.	colony stimulating factor 2 precursor	cg21708430
CTLA4_E176_R	0.93562	21361211	NM_005214.2	CTLA4	1493	2	36.1	204440932	176	N	AAGCCATGGCTTGCCTTGGATTTCAG[CG]GCACAAGGCTCAGCTGAACCTGGCTACC	CD152, CTLA-4	Homo sapiens cytotoxic T-lymphocyte-associated protein 4 (CTLA4), mRNA.	cytotoxic T-lymphocyte-associated protein 4	cg05074138
CTLA4_P1128_F	0.88414	21361211	NM_005214.2	CTLA4	1493	2	36.1	204439628	-1128	N	GGTGATGAGGCCTGAAAGAGGCA[CG]TGGAAGGAAAGACAAATGCAGG	CD152, CTLA-4	Homo sapiens cytotoxic T-lymphocyte-associated protein 4 (CTLA4), mRNA.	cytotoxic T-lymphocyte-associated protein 4	cg09093334
CTSD_P726_F	0.79708	23110949	NM_001909.3	CTSD	1509	11	36.1	1742524	-726	Y	GAAGCTCCTTCCCTTAGGAGGT[CG]GGCACCTTTTGTCCACTCACGTCA	CPSD, MGC2311	Homo sapiens cathepsin D (lysosomal aspartyl peptidase) (CTSD), mRNA.	cathepsin D preproprotein	cg08798756
CXCL9_E268_R	0.90123	4505186	NM_002416.1	CXCL9	4283	4	36.1	77147397	268	N	AAAGACTTGTGTTTGACTTGGCAGAT[CG]AAGTTATGAACTTTGGATAACTGG	CMK, MIG, Humig, SCYB9, crg-10	Homo sapiens chemokine (C-X-C motif) ligand 9 (CXCL9), mRNA.	small inducible cytokine B9 precursor	cg12793812
CYP2E1_E53_R	0.85937	75709190	NM_000773.3	CYP2E1	1571	10	36.1	135190910	53	N	CATGTCTGCCCTCGGAGTCAC[CG]TGGCCCTGCTGGTGTGGGCGGCCTTCCTC	CPE1, CYP2E, P450-J, P450C2E	Homo sapiens cytochrome P450, family 2, subfamily E, polypeptide 1 (CYP2E1), mRNA.	cytochrome P450, family 2, subfamily E, polypeptide 1	cg23093817
CYP2E1_P416_F	0.9577	75709190	NM_000773.3	CYP2E1	1571	10	36.1	135190441	-416	N	GCTGTTGCACCAGGAGGGCCGGTAC[CG]TGTCTAGAGGTGGTCGGCATG	CPE1, CYP2E, P450-J, P450C2E	Homo sapiens cytochrome P450, family 2, subfamily E, polypeptide 1 (CYP2E1), mRNA.	cytochrome P450, family 2, subfamily E, polypeptide 1	cg17336072
DCN_P1320_R	0.93946	47419923	NM_133505.2	DCN	1634	12	36.1	90102257	-1320	N	GTAAAGACAATCAAATGATTGGCTATGGAC[CG]TACCCGGACTGGTGTTTTGCC	PG40, PGII, PGS2, DSPG2, SLRR1B	Homo sapiens decorin (DCN), transcript variant C, mRNA.	decorin isoform c precursor	cg15569988
DDR2_E331_F	0.93184	62420885	NM_001014796.1	DDR2	4921	1	36.1	160869183	331	N	GCGTTTTAAGTCAGACAAGGAAGGGAA[CG]TAATGAGGCACCACAGACTCGAGAAAT	TKT, NTRKR3, TYRO10	Homo sapiens discoidin domain receptor family, member 2 (DDR2), transcript variant 1, mRNA.	discoidin domain receptor family, member 2 precursor	cg22740835
DDR2_P743_R	0.94014	62420885	NM_001014796.1	DDR2	4921	1	36.1	160868109	-743	N	TCCTCCCCTGTTGCCTACC[CG]CCCCTTTCACATGATCTCTGACTATAGCTG	TKT, NTRKR3, TYRO10	Homo sapiens discoidin domain receptor family, member 2 (DDR2), transcript variant 1, mRNA.	discoidin domain receptor family, member 2 precursor	cg23028772
DES_P1006_R	0.95668	55749931	NM_001927.3	DES	1674	2	36.1	219990337	-1006	N	TCACCCTAGCCTTCCTTATCTGA[CG]CCCACCCATGCCTCCTCAGGTA	CSM1, CSM2, CMD1I, FLJ12025, FLJ39719, FLJ41013, FLJ41793	Homo sapiens desmin (DES), mRNA.	desmin	cg25310553
DIRAS3_E55_R	0.86141	58530880	NM_004675.2	DIRAS3	9077	1	36.1	68288993	55	Y	GGGAGTGTGGGTAACAGGCATAGATTC[CG]CTTGCGCAATACGTGGTAAGAAACCAG	ARHI, NOEY2	Homo sapiens DIRAS family, GTP-binding RAS-like 3 (DIRAS3), mRNA.	DIRAS family, GTP-binding RAS-like 3	cg15101152
DLC1_P695_F	0.76432	33188432	NM_182643.1	DLC1	10395	8	36.1	13417461	-695	N	ACAACTGCTTCCATCTAGCATGGCAG[CG]TTCCTGAATCACATCTCTAAAGCCGCT	HP, ARHGAP7, STARD12, FLJ21120, p122-RhoGAP	Homo sapiens deleted in liver cancer 1 (DLC1), transcript variant 1, mRNA.	deleted in liver cancer 1 isoform 1	cg00933411
DMP1_E194_F	0.94126	4758171	NM_004407.1	DMP1	1758	4	36.1	88790677	194	N	ATACCATGTAGAGAGAGATGGGAGAGCTG[CG]CTTTGGGTAAAAACAGTTCCTATTT	.	Homo sapiens dentin matrix acidic phosphoprotein (DMP1), mRNA.	dentin matrix acidic phosphoprotein	cg18397653
DMP1_P134_F	0.77835	4758171	NM_004407.1	DMP1	1758	4	36.1	88790349	-134	N	CTGGAGGAAGTGTGGGTGTAC[CG]GGGTCCCGGTGACACCTTG	.	Homo sapiens dentin matrix acidic phosphoprotein (DMP1), mRNA.	dentin matrix acidic phosphoprotein	cg16043345
DNAJC15_P65_F	0.91678	66472919	NM_013238.2	DNAJC15	29103	13	36.1	42495297	-65	Y	GTGGTAGAACTGTGGCATTAAACAGAAGTG[CG]AACAGAAGTTGAGAGTGGGAAG	MCJ, HSD18, DNAJD1	Homo sapiens DnaJ (Hsp40) homolog, subfamily C, member 15 (DNAJC15), mRNA.	DNAJ domain-containing	cg05035143
DSC2_P407_R	0.92788	40806177	NM_024422.2	DSC2	1824	18	36.1	26936782	-407	N	GGAATCAAGGCGACTGCAAAATAATAAAAT[CG]AGGGTGAGTTACTATAAGAAATGCATC	DG2, DSC3, CDHF2, DGII/III, DKFZp686I11137	Homo sapiens desmocollin 2 (DSC2), transcript variant Dsc2a, mRNA.	desmocollin 2 isoform Dsc2a preproprotein	cg20887958
DSG1_E292_F	0.7999	4503400	NM_001942.1	DSG1	1828	18	36.1	27152342	292	N	GAGTGGATTCTGGTAAAAGTCCTTCATAAT[CG]TGCCCATTGTAAACAAGTGAAAACTTT	DG1, DSG, CDHF4	Homo sapiens desmoglein 1 (DSG1), mRNA.	desmoglein 1 preproprotein	cg20099449
DSG1_P159_R	0.90739	4503400	NM_001942.1	DSG1	1828	18	36.1	27151891	-159	N	CCCATCACCTGTATAACCCT[CG]GTATTTCTGTTCACTTTAAGAGCCTGCCAC	DG1, DSG, CDHF4	Homo sapiens desmoglein 1 (DSG1), mRNA.	desmoglein 1 preproprotein	cg13834042
EDNRB_P148_R	0.92927	4557546	NM_000115.1	EDNRB	1910	13	36.1	77447813	-148	N	ATACCGAATTAAAGAAAGAAGAGGTTTATT[CG]GCCAGAAGCATCGGCAAGACTCCTG	ETB, ETRB, HSCR, ABCDS, HSCR2	Homo sapiens endothelin receptor type B (EDNRB), transcript variant 1, mRNA.	endothelin receptor type B isoform 1	cg20257673
EDNRB_P709_R	0.95386	4557546	NM_000115.1	EDNRB	1910	13	36.1	77448374	-709	N	GCAGACAGTGAACTGCTAAGATGGAATGTT[CG]TGCCTTATCCGAGAAATGTCCAAGTC	ETB, ETRB, HSCR, ABCDS, HSCR2	Homo sapiens endothelin receptor type B (EDNRB), transcript variant 1, mRNA.	endothelin receptor type B isoform 1	cg10792120
EGF_E339_F	0.9589	6031163	NM_001963.2	EGF	1950	4	36.1	111053838	339	N	AAAGATGCCCCAGGGCTGAGGCCTC[CG]CTCAGGCAGCCGCATCTGGGGTC	URG	Homo sapiens epidermal growth factor (beta-urogastrone) (EGF), mRNA.	epidermal growth factor (beta-urogastrone)	cg02437921
EGF_P413_F	0.86803	6031163	NM_001963.2	EGF	1950	4	36.1	111053086	-413	N	CCTGGAATGTGCACTGGTATTGACATTT[CG]TTCAAATAATGGGCTGAAGGTG	URG	Homo sapiens epidermal growth factor (beta-urogastrone) (EGF), mRNA.	epidermal growth factor (beta-urogastrone)	cg12981092
EMR3_P1297_R	0.94576	23397638	NM_152939.1	EMR3	84658	19	36.1	14648107	-1297	Y	TGATTTACACAGGAACCGAGAGATTGGT[CG]GACTGGGTGTGCTGTTTG	.	Homo sapiens egf-like module containing, mucin-like, hormone receptor-like 3 (EMR3), transcript variant 2, mRNA.	egf-like module-containing mucin-like receptor 3 isoform b	cg09872254
EPHA8_P456_R	0.77264	55774976	NM_020526.3	EPHA8	2046	1	36.1	22762135	-456	Y	TCACCTAAAAGTGCCTCTGAGTTTGC[CG]CTGAGCCCATCTCTGAGCCTCTGCCC	EEK, HEK3, KIAA1459	Homo sapiens EPH receptor A8 (EPHA8), transcript variant 1, mRNA.	EPH receptor A8 isoform 1 precursor	cg00665502
EPHX1_E152_F	0.91065	4557560	NM_000120.2	EPHX1	2052	1	36.1	224079751	152	N	TCCCAAGGAGTAATCAGAGGGTGAGAA[CG]TGGAGCCTGGTGGACAGGT	MEH, EPHX, EPOX	Homo sapiens epoxide hydrolase 1, microsomal (xenobiotic) (EPHX1), mRNA.	epoxide hydrolase 1, microsomal (xenobiotic)	cg12837712
EPHX1_P1358_R	0.91699	4557560	NM_000120.2	EPHX1	2052	1	36.1	224078241	-1358	N	CAGAGTGGTGCCCTCTTGACTGAGCCT[CG]AGCCTTTGCTTTCCCCTTACTCCA	MEH, EPHX, EPOX	Homo sapiens epoxide hydrolase 1, microsomal (xenobiotic) (EPHX1), mRNA.	epoxide hydrolase 1, microsomal (xenobiotic)	cg12786690
EPHX1_P22_F	0.95839	4557560	NM_000120.2	EPHX1	2052	1	36.1	224079577	-22	N	GCTGTGCAGAGTCCAGGGGAGATAACCA[CG]CTGTGCACACATGAGATTGGCTGACT	MEH, EPHX, EPOX	Homo sapiens epoxide hydrolase 1, microsomal (xenobiotic) (EPHX1), mRNA.	epoxide hydrolase 1, microsomal (xenobiotic)	cg23096144
ERCC3_P1210_R	0.93913	4557562	NM_000122.1	ERCC3	2071	2	36.1	127769432	-1210	N	GGGCATTAAAGGTGATTCTGGTGA[CG]GCTCAGATGGAAAGGAGAAATA	XPB, BTF2, GTF2H, RAD25, TFIIH	Homo sapiens excision repair cross-complementing rodent repair deficiency, complementation group 3 (xeroderma pigmentosum group B complementing) (ERCC3), mRNA.	excision repair cross-complementing rodent repair deficiency, complementation group 3	cg13587811
EVI2A_E420_F	0.77923	51511748	NM_001003927.1	EVI2A	2123	17	36.1	26672423	420	N	AGGAAACCAAACTTAGATCCTT[CG]TAATCCTAATTTAAAACTCCATGGCGATGG	EVDA, EVI2	Homo sapiens ecotropic viral integration site 2A (EVI2A), transcript variant 1, mRNA.	ecotropic viral integration site 2A isoform 1	cg14414427
FANCA_P1006_R	0.87121	66879665	NM_001018112.1	FANCA	2175	16	36.1	88411572	-1006	Y	CCTCTGGCAGTGGCCTTGGAACCAC[CG]AAGGGATTCAGCCGAAGGGC	FA, FA1, FAA, FAH, FA-H, FACA, FANCH, MGC75158	Homo sapiens Fanconi anemia, complementation group A (FANCA), transcript variant 2, mRNA.	Fanconi anemia, complementation group A isoform b	cg23604467
FER_P581_F	0.94486	4885230	NM_005246.1	FER	2241	5	36.1	108110841	-581	N	CTTTATGACGGAAGGTAGTTTTGCAACA[CG]GAGCAAGTTGCTCACCGAAGTTACGCT	TYK3	Homo sapiens fer (fps/fes related) tyrosine kinase (phosphoprotein NCP94) (FER), mRNA.	fer (fps/fes related) tyrosine kinase (phosphoprotein NCP94)	cg20922596
FGF1_E5_F	0.93316	15055540	NM_033136.1	FGF1	2246	5	36.1	142045807	5	N	CTTGGTGTCTTCTTCTCAGAGTAGCC[CG]GCTCTCTGAACCTCCAGGCTACTGCAGCT	AFGF, ECGF, FGFA, ECGFA, ECGFB, HBGF1, GLIO703, ECGF-beta, FGF-alpha	Homo sapiens fibroblast growth factor 1 (acidic) (FGF1), transcript variant 2, mRNA.	fibroblast growth factor 1 (acidic) isoform 2 precursor	cg02259548
FGF1_P357_R	0.94235	15055540	NM_033136.1	FGF1	2246	5	36.1	142046169	-357	N	AGCCAGGAGGGAGGTAGAGACAGAAGA[CG]GTGGCAGCAGCTACCCTGGGTG	AFGF, ECGF, FGFA, ECGFA, ECGFB, HBGF1, GLIO703, ECGF-beta, FGF-alpha	Homo sapiens fibroblast growth factor 1 (acidic) (FGF1), transcript variant 2, mRNA.	fibroblast growth factor 1 (acidic) isoform 2 precursor	cg05353098
FGF6_E294_F	0.84674	10337586	NM_020996.1	FGF6	2251	12	36.1	4424747	294	Y	CGTTGCAGTAGAGCCTCCGCTGC[CG]CTTGATCCCCACCAAATAGCCA	HST2, HBGF-6	Homo sapiens fibroblast growth factor 6 (FGF6), mRNA.	fibroblast growth factor 6 precursor	cg10815012
FGF6_P139_R	0.91991	10337586	NM_020996.1	FGF6	2251	12	36.1	4425180	-139	Y	GAGAGCAGAGGGACCCAGGCTGAGCCG[CG]GCCGGTAGAGACCATGGCTCG	HST2, HBGF-6	Homo sapiens fibroblast growth factor 6 (FGF6), mRNA.	fibroblast growth factor 6 precursor	cg01392242
FGF7_P44_F	0.8018	15147344	NM_002009.2	FGF7	2252	15	36.1	47502707	-44	N	GCTTCCAATGAGGTCAGCAAAGGTATTTAT[CG]AAAAGCCCTGAATAAAAGGCTCACAC	KGF, HBGF-7	Homo sapiens fibroblast growth factor 7 (keratinocyte growth factor) (FGF7), mRNA.	fibroblast growth factor 7 precursor	cg26070824
FGF7_P610_F	0.8493	15147344	NM_002009.2	FGF7	2252	15	36.1	47502141	-610	N	TGAGACTCTGGAACAGCAGGTAACTTGCC[CG]AAGTCATACTGGTCATTAGTGGTCCAA	KGF, HBGF-7	Homo sapiens fibroblast growth factor 7 (keratinocyte growth factor) (FGF7), mRNA.	fibroblast growth factor 7 precursor	cg18689733
FGFR4_P610_F	0.93851	47524174	NM_213647.1	FGFR4	2264	5	36.1	176445917	-610	N	GAGTAGCAGGGTGGGAGCCAGGAGG[CG]TGGGTCATGGCAATCTATGTATAAAG	TKF, JTK2, CD334, MGC20292	Homo sapiens fibroblast growth factor receptor 4 (FGFR4), transcript variant 3, mRNA.	fibroblast growth factor receptor 4 isoform 1 precursor	cg13847825
FGR_P39_F	0.96609	4885234	NM_005248.1	FGR	2268	1	36.1	27823199	-39	N	GGCGGAACTGGGCCACCTACTGTAC[CG]TTCAGTCTGCCTCACAGTATGTCCCC	SRC2, c-fgr, p55c-fgr	Homo sapiens Gardner-Rasheed feline sarcoma viral (v-fgr) oncogene homolog (FGR), mRNA.	Gardner-Rasheed feline sarcoma viral (v-fgr) oncogene homolog	cg13164743
FOLR1_E368_R	0.93432	12056965	NM_000802.2	FOLR1	2348	11	36.1	71578618	368	N	CCAGAGTGTGGCCTGCTCAAGGTTAAA[CG]ACAAGTTAGTGTTCATCCCCCTGAAC	FBP, FOLR, MOv18, FR-alpha	Homo sapiens folate receptor 1 (adult) (FOLR1), transcript variant 2, mRNA.	folate receptor 1 precursor	cg15274870
FRK_P258_F	0.89272	31657133	NM_002031.2	FRK	2444	6	36.1	116488872	-258	N	CCTTTACCAAACTGTTAAAGCAGC[CG]CTAAAATCTATATTCCTTTTGTTTCATCCT	GTK, RAK, PTK5	Homo sapiens fyn-related kinase (FRK), mRNA.	fyn-related kinase	cg26557270
FRK_P36_F	0.80391	31657133	NM_002031.2	FRK	2444	6	36.1	116488650	-36	N	CCTGTTTCAAGTCTGTTCCTGTCTTT[CG]ACCAGTCCGGATCTGGACGGCTCTCT	GTK, RAK, PTK5	Homo sapiens fyn-related kinase (FRK), mRNA.	fyn-related kinase	cg18764771
GABRA5_P1016_F	0.91951	6031207	NM_000810.2	GABRA5	2558	15	36.1	24741680	-1016	N	TGGTAGAGAAATGAAAGCACCACAGTGTGG[CG]GCTCTGGGAGTGCACTGGC	.	Homo sapiens gamma-aminobutyric acid (GABA) A receptor, alpha 5 (GABRA5), mRNA.	gamma-aminobutyric acid (GABA) A receptor, alpha 5 precursor	cg02225257
GABRA5_P862_R	0.90335	6031207	NM_000810.2	GABRA5	2558	15	36.1	24741834	-862	N	AGCAGCTCTGCATTCTAGGCCC[CG]AATTCCTTAATATCCGCACCTCACTT	.	Homo sapiens gamma-aminobutyric acid (GABA) A receptor, alpha 5 (GABRA5), mRNA.	gamma-aminobutyric acid (GABA) A receptor, alpha 5 precursor	cg20051555
GABRG3_E123_R	0.94929	15193297	NM_033223.1	GABRG3	2567	15	36.1	25343888	123	N	CCGTACAACTCCCCTGGGAGA[CG]ACAGCTGGAGGCCCCTGGCTTGTTGACTGC	.	Homo sapiens gamma-aminobutyric acid (GABA) A receptor, gamma 3 (GABRG3), mRNA.	gamma-aminobutyric acid (GABA) A receptor, gamma 3	cg16701428
GABRG3_P75_F	0.83248	15193297	NM_033223.1	GABRG3	2567	15	36.1	25343690	-75	N	TTCAGAGCATAGCAGGGGCCTAGGGCCATG[CG]ATATCAGCTTGACCTCTGGAGGG	.	Homo sapiens gamma-aminobutyric acid (GABA) A receptor, gamma 3 (GABRG3), mRNA.	gamma-aminobutyric acid (GABA) A receptor, gamma 3	cg27592112
GFAP_P1214_F	0.9342	24430142	NM_002055.2	GFAP	2670	17	36.1	40349608	-1214	N	CCTGGAGACTTCAGGTCCATCTA[CG]CCCTCCACTCTGGTCCCACAGG	FLJ45472	Homo sapiens glial fibrillary acidic protein (GFAP), mRNA.	glial fibrillary acidic protein	cg15193977
GFAP_P56_R	0.77206	24430142	NM_002055.2	GFAP	2670	17	36.1	40348450	-56	N	GAGTGGGCTAGACTGGCGATGCC[CG]GGTGCCCCTGGCAACACCCCCT	FLJ45472	Homo sapiens glial fibrillary acidic protein (GFAP), mRNA.	glial fibrillary acidic protein	cg03383006
GLI2_E90_F	0.96739	13518230	NM_030379.1	GLI2	2736	2	36.1	121266419	90	N	AAGAAAGTGATGATGCGATGTCTAAAA[CG]TTCAAGGCACCGCATCTGTGATCAAGA	THP2	Homo sapiens GLI-Kruppel family member GLI2 (GLI2), transcript variant 1, mRNA.	GLI-Kruppel family member GLI2 isoform alpha	cg16619328
GLI2_P295_F	0.94553	13518230	NM_030379.1	GLI2	2736	2	36.1	121266034	-295	Y	GGGTCCTGGGCACGCATGCCGCA[CG]ACTGAGATCACAGCAGAGGTGAGAAC	THP2	Homo sapiens GLI-Kruppel family member GLI2 (GLI2), transcript variant 1, mRNA.	GLI-Kruppel family member GLI2 isoform alpha	cg24008711
GLI3_E148_R	0.89925	13518031	NM_000168.2	GLI3	2737	7	36.1	42241564	148	N	CAGACGGCCAGGGTGCAGGCCCCCCACC[CG]CCATGCCCAATGCGCTCAAGCTGAAAC	PHS, ACLS, GCPS, PAPA, PAPB, PAP-A, PAPA1, PPDIV	Homo sapiens GLI-Kruppel family member GLI3 (Greig cephalopolysyndactyly syndrome) (GLI3), mRNA.	GLI-Kruppel family member GLI3	cg12211443
GML_E144_F	0.88055	4504032	NM_002066.1	GML	2765	8	36.1	143913363	144	Y	AGGGGCCCAGCTGAGGCAGCCTCCT[CG]TCAGCTGCTTGGGCCGCCAGGA	LY6DL	Homo sapiens GPI anchored molecule like protein (GML), mRNA.	GPI anchored molecule like protein	cg21475536
GML_P281_R	0.96579	4504032	NM_002066.1	GML	2765	8	36.1	143912938	-281	N	CCTGGGCGGTGCCAACAGGCTGC[CG]AGGGTGGCTGCTGTCCCGTTTCTCCAGC	LY6DL	Homo sapiens GPI anchored molecule like protein (GML), mRNA.	GPI anchored molecule like protein	cg20178722
GNAS_E58_F	0.88347	7706588	NM_016592.1	GNAS	2778	20	36.1	56848248	58	Y	GAGGACCGGCGGAGGCACCTCTCT[CG]AGTCTTAGGCTGCGGAATCTAAGA	XL, AHO, GSA, GSP, POH, XL2, GPSA, NESP, GNAS1, PHP1A, PHP1B, GNASXL, NESP55, C20orf45, MGC33735, XLalphas, dJ309F20.1.1, dJ806M20.3.3	Homo sapiens GNAS complex locus (GNAS), transcript variant 4, mRNA.	guanine nucleotide binding protein, alpha stimulating activity polypeptide 1 isoform d	cg02859712
GNG7_E310_R	0.96695	32698768	NM_052847.1	GNG7	2788	19	36.1	2603280	310	Y	AGGCCAGACGCTGAGAGAGAAAAACACTG[CG]TAATCCCACGTATTGTGGAGTCCAAAA	FLJ00058	Homo sapiens guanine nucleotide binding protein (G protein), gamma 7 (GNG7), mRNA.	guanine nucleotide binding protein (G protein), gamma 7	cg13502721
GNG7_P903_F	0.86892	32698768	NM_052847.1	GNG7	2788	19	36.1	2604493	-903	N	GGGGGCCCCCCTGGTTTATAC[CG]TCTTCCCCATCAGGAGTTTATCC	FLJ00058	Homo sapiens guanine nucleotide binding protein (G protein), gamma 7 (GNG7), mRNA.	guanine nucleotide binding protein (G protein), gamma 7	cg18559504
GPR116_E328_R	0.96479	44771172	NM_015234.3	GPR116	221395	6	36.1	46990497	328	N	AATGCCCAGGGGTGCATTCCAATTGCAGA[CG]GAGGGAAGCCCTGTGGAA	KPG_001, KIAA0758, DKFZp564O1923	Homo sapiens G protein-coupled receptor 116 (GPR116), mRNA.	G-protein coupled receptor 116	cg07914934
GPR116_P850_F	0.95674	44771172	NM_015234.3	GPR116	221395	6	36.1	46991675	-850	N	TTTCCTGGTTCTCAAGGCTCC[CG]AGCTTATGCCTTTTCTCCTTCTATGCTCCC	KPG_001, KIAA0758, DKFZp564O1923	Homo sapiens G protein-coupled receptor 116 (GPR116), mRNA.	G-protein coupled receptor 116	cg18891510
H19_P1411_R	0.83969	57862814	NR_002196.1	H19	283120	11	36.1	1977052	-1411	Y	TGTGGGAGGGGCTAGCACAGGATC[CG]GTCGTGCTGCCAGCAATGCGCAGG	ASM, BWS, ASM1, MGC4485, PRO2605, D11S813E	Homo sapiens H19, imprinted maternally expressed untranslated mRNA (H19) on chromosome 11.	.	cg25583987
HBII-13_E48_F	0.91209	30089682	NR_001294.1	HBII-13	347686	15	36.1	22781388	48	N	GTTTACTGAGCATGATGAAGTAAAGCTCAA[CG]TGATTACTCTGAAGTCCAGCCTTACTG	.	Homo sapiens HBII-13 snoRNA (HBII-13) on chromosome 15.	.	cg18488946
HBII-13_P991_R	0.94914	30089682	NR_001294.1	HBII-13	347686	15	36.1	22780349	-991	N	TTTGCTGAGCCGATTCAACTTAAAAAG[CG]AGGTCCATACTAAGTGCCCAAGAATCA	.	Homo sapiens HBII-13 snoRNA (HBII-13) on chromosome 15.	.	cg26410550
HBII-52_P563_F	0.89783	29171307	NR_001291.1	HBII-52	338433	15	36.1	22966406	-563	Y	GCCCAGGGGCAGGCTATGTGACTGCC[CG]GTCTGCAGCTGTAAGTGGTTTCT	RNHBII52	Homo sapiens HBII-52 snoRNA (HBII-52) on chromosome 15.	.	cg21361081
HBII-52_P659_F	0.93079	29171307	NR_001291.1	HBII-52	338433	15	36.1	22966310	-659	Y	GTTGGGGATCCGCCGCAGAAATCA[CG]TGGCGCCCAGGCCAAGGCTGCAA	RNHBII52	Homo sapiens HBII-52 snoRNA (HBII-52) on chromosome 15.	.	cg18037269
HDAC7A_P344_F	0.94859	13259521	NM_015401.1	HDAC7A	51564	12	36.1	46479534	-344	N	AGCCTCACAGGCCCTCTGGGT[CG]CCACCCTCCCATGCTCTATCCC	HDAC7, DKFZP586J0917	Homo sapiens histone deacetylase 7A (HDAC7A), transcript variant 1, mRNA.	histone deacetylase 7A isoform a	cg25755806
HGF_P1293_R	0.94955	58533164	NM_001010933.1	HGF	3082	7	36.1	81238681	-1293	N	AGGCCAAATGTGGGAATGACTAGAG[CG]GTGGGTAGCTGTACAGAAGTGAT	SF, HGFB, HPTA, F-TCF	Homo sapiens hepatocyte growth factor (hepapoietin A; scatter factor) (HGF), transcript variant 4, mRNA.	hepatocyte growth factor isoform 4 precursor	cg14690980
HLA-DOA_P594_F	0.87109	62912477	NM_002119.3	HLA-DOA	3111	6	36.1	33085961	-594	N	CTGTTGGTCCCTCCAGGACC[CG]GGCACCTCCTCCAGGCTGACACA	HLADZ, HLA-DNA, HLA-DZA	Homo sapiens major histocompatibility complex, class II, DO alpha (HLA-DOA), mRNA.	major histocompatibility complex, class II, DO alpha precursor	cg17313945
HLA-DOB_E432_R	0.85864	18641377	NM_002120.2	HLA-DOB	3112	6	36.1	32892330	432	N	AGGCTCGAACCCAAGCCAAGGCCTTCAACA[CG]CCCAGGCACTGACTGAGGTTGAT	DOB	Homo sapiens major histocompatibility complex, class II, DO beta (HLA-DOB), mRNA.	major histocompatibility complex, class II, DO beta precursor	cg23791206
HLA-DOB_P1114_R	0.9436	18641377	NM_002120.2	HLA-DOB	3112	6	36.1	32893876	-1114	N	AAAAAGTTGACCTCATCGAAGTAAAGAGTA[CG]TTAGGAGTTACCAGAGGCTGGG	DOB	Homo sapiens major histocompatibility complex, class II, DO beta (HLA-DOB), mRNA.	major histocompatibility complex, class II, DO beta precursor	cg09734481
HLA-DOB_P357_R	0.85712	18641377	NM_002120.2	HLA-DOB	3112	6	36.1	32893119	-357	N	CCTTCTTATTGGGTGTTGACATTGC[CG]ACAGGCAGTGTGTAAATTAAGAAGGAA	DOB	Homo sapiens major histocompatibility complex, class II, DO beta (HLA-DOB), mRNA.	major histocompatibility complex, class II, DO beta precursor	cg17103109
HLA-DPB1_P540_F	0.96415	24797075	NM_002121.4	HLA-DPB1	3115	6	36.1	33151198	-540	N	GTGGAAGAACCTGGTAACTCCTGCACAT[CG]CAGGACTCACAGACCTCTGGGAGA	DPB1, HLA-DP1B, MHC DPB1	Homo sapiens major histocompatibility complex, class II, DP beta 1 (HLA-DPB1), mRNA.	major histocompatibility complex, class II, DP beta 1 precursor	cg21151963
HLA-DQA2_P282_R	0.72449	56710315	NM_020056.2	HLA-DQA2	3118	6	36.1	32816859	-282	N	TATTATTGATGACCTTACCTATCCAAG[CG]GCTGCTCAGAAATTCCCGCCCC	HLA-DXA, DQ alpha	Homo sapiens major histocompatibility complex, class II, DQ alpha 2 (HLA-DQA2), mRNA.	major histocompatibility complex, class II, DQ alpha 2	cg09782137
HOXA5_P479_F	0.82151	24497516	NM_019102.2	HOXA5	3202	7	36.1	27150291	-479	Y	TACAACAACTTTATTTCCCC[CG]TTTTGCAGCCCCTCTTATTTTTGTGTCGA	HOX1, HOX1C, HOX1.3, MGC9376	Homo sapiens homeobox A5 (HOXA5), mRNA.	homeobox A5	cg27409178
HRASLS_P353_R	0.75157	38455407	NM_020386.2	HRASLS	57110	3	36.1	194441259	-353	Y	TTAGGGCCAGTCCTTCCTC[CG]CCACTTTGCTGACTCAAAGACCCAGA	A-C1, HSD28, HRASLS1, H-REV107	Homo sapiens HRAS-like suppressor (HRASLS), mRNA.	HRAS-like suppressor	cg14777903
HSPA2_P162_R	0.94434	13676856	NM_021979.2	HSPA2	3306	14	36.1	64072214	-162	N	GGCTGGCCTGTCGGCCTCTGATGCACT[CG]AACTTCCAGCCCTTGGAGCAGACA	.	Homo sapiens heat shock 70kDa protein 2 (HSPA2), mRNA.	heat shock 70kDa protein 2	cg05316932
HTR2A_E10_R	0.93892	60302916	NM_000621.2	HTR2A	3356	13	36.1	46368166	10	N	TGAGGCTGGTGTACATGCTGTTCTCC[CG]GGGCTGGATTTTTGTCTT	HTR2, 5-HT2A	Homo sapiens 5-hydroxytryptamine (serotonin) receptor 2A (HTR2A), mRNA.	5-hydroxytryptamine (serotonin) receptor 2A	cg05011937
IAPP_E280_F	0.92106	4557654	NM_000415.1	IAPP	3375	12	36.1	21417365	280	N	GAAGGAAATTGGGAAAGTAAAAATCT[CG]AAATTACTTGAAAAGTGGACAATATTA	DAP, IAP, AMYLIN	Homo sapiens islet amyloid polypeptide (IAPP), mRNA.	islet amyloid polypeptide precursor	cg18727468
IFNG_E293_F	0.71856	56786137	NM_000619.2	IFNG	3458	12	36.1	66839495	293	N	AGCCTATCAGAGATGCTACAGCAAGT[CG]ATATTCAGTCATTTTCAACCACAAA	IFG, IFI	Homo sapiens interferon, gamma (IFNG), mRNA.	interferon, gamma	cg23001963
IFNG_P188_F	0.91124	56786137	NM_000619.2	IFNG	3458	12	36.1	66839976	-188	N	CCTTTAGACTCCTTGGGTCCTTTGA[CG]ATGAGACAGACCCATTATGCCCACC	IFG, IFI	Homo sapiens interferon, gamma (IFNG), mRNA.	interferon, gamma	cg09711238
IFNG_P459_R	0.85251	56786137	NM_000619.2	IFNG	3458	12	36.1	66840247	-459	N	TGCAAATGACCAGAAAGCAAGGAAAGAATG[CG]GTTAAAAGAACAATTTGGTGAGG	IFG, IFI	Homo sapiens interferon, gamma (IFNG), mRNA.	interferon, gamma	cg03628117
IGF1_E394_F	0.83558	19923111	NM_000618.2	IGF1	3479	12	36.1	101398060	394	N	TGTGCAAATGCATCCATCTCCC[CG]AGCTATTTTTCAGATTCCACAGAATTGCA	IGFI	Homo sapiens insulin-like growth factor 1 (somatomedin C) (IGF1), mRNA.	insulin-like growth factor 1 (somatomedin C)	cg17084217
IL12B_E25_F	0.8966	24497437	NM_002187.2	IL12B	3593	5	36.1	158690034	25	N	GAAGTGCTTACCTTGCTCTGGGCAGGA[CG]GAGAGTCCAATGGCCCTGAAACAGAT	CLMF, NKSF, CLMF2, NKSF2, IL-12B	Homo sapiens interleukin 12B (natural killer cell stimulatory factor 2, cytotoxic lymphocyte maturation factor 2, p40) (IL12B), mRNA.	interleukin 12B precursor	cg18307303
IL13_E75_R	0.94683	26787977	NM_002188.2	IL13	3596	5	36.1	132021839	75	N	GGCCTCATGGCGCTTTTGTTGACCA[CG]GTCATTGCTCTCACTTGCCTTGGCGGCTTT	ALRH, P600, IL-13, MGC116786, MGC116788, MGC116789	Homo sapiens interleukin 13 (IL13), mRNA.	interleukin 13 precursor	cg20391122
IL18BP_E285_F	0.88617	27502394	NM_005699.2	IL18BP	10068	11	36.1	71387872	285	N	TGGGAAAGGCCAGGATGTGGA[CG]GACTGGTATGGCATTGAGCCTG	IL18BPa	Homo sapiens interleukin 18 binding protein (IL18BP), transcript variant C, mRNA.	interleukin 18 binding protein isoform C precursor	cg24976110
IL1A_E113_R	0.95312	27894329	NM_000575.3	IL1A	3552	2	36.1	113259329	113	N	TTCTGTAGAAGAAGGTGTGTGCAAGCCC[CG]GGAGGTATGCGTAAGGCCTCAG	IL1, IL-1A, IL1F1, IL1-ALPHA	Homo sapiens interleukin 1, alpha (IL1A), mRNA.	interleukin 1, alpha proprotein	cg03970341
IL1B_P582_R	0.85384	27894305	NM_000576.2	IL1B	3553	2	36.1	113311409	-582	N	TTCTTGGCTGGGGCAGAGAACATA[CG]GTATGCAGGGTTCAGGCTCCTG	IL-1, IL1F2, IL1-BETA	Homo sapiens interleukin 1, beta (IL1B), mRNA.	interleukin 1, beta proprotein	cg12992979
IL1B_P829_F	0.73556	27894305	NM_000576.2	IL1B	3553	2	36.1	113311656	-829	N	CAAGAGTTATCAGTTTCTCTTTAAC[CG]AGACACCAGCAAAGTGCCTGCTCCA	IL-1, IL1F2, IL1-BETA	Homo sapiens interleukin 1, beta (IL1B), mRNA.	interleukin 1, beta proprotein	cg14658384
IL1RN_E42_F	0.9532	27894320	NM_173843.1	IL1RN	3557	2	36.1	113591983	42	N	GAGGGACTGTGGCCCAGGTACTGCC[CG]GGTGCTACTTTATGGGCAGCAGCT	IRAP, IL1F3, IL1RA, IL-1ra3, ICIL-1RA, MGC10430	Homo sapiens interleukin 1 receptor antagonist (IL1RN), transcript variant 4, mRNA.	interleukin 1 receptor antagonist isoform 4	cg17669033
IL1RN_P93_R	0.87374	27894320	NM_173843.1	IL1RN	3557	2	36.1	113591848	-93	N	CATCAAGTCAGCCATCAGC[CG]GCCCATCTCCTCATGCTGGCCAAC	IRAP, IL1F3, IL1RA, IL-1ra3, ICIL-1RA, MGC10430	Homo sapiens interleukin 1 receptor antagonist (IL1RN), transcript variant 4, mRNA.	interleukin 1 receptor antagonist isoform 4	cg14497465
IL2_P607_R	0.7745	28178860	NM_000586.2	IL2	3558	4	36.1	123597937	-607	N	CACCTGGGACACTATGAATGTAACAATAAT[CG]TTATGAAATATGATCTTGTTTTTAGTC	IL-2, TCGF, lymphokine	Homo sapiens interleukin 2 (IL2), mRNA.	interleukin 2 precursor	cg24372185
IL3_P556_F	0.95221	28416914	NM_000588.3	IL3	3562	5	36.1	131423690	-556	N	CCAGAAACAAAGTGTCAAGGAGAAGCTGCC[CG]AAGCCCATGGGACAAACCACTGG	IL-3, MCGF, MGC79398, MGC79399, MULTI-CSF	Homo sapiens interleukin 3 (colony-stimulating factor, multiple) (IL3), mRNA.	interleukin 3 precursor	cg17175013
IL4_P262_R	0.92024	27477090	NM_000589.2	IL4	3565	5	36.1	132037010	-262	N	CCCAAACTAGGCCTCACCTGATA[CG]ACCTGTCCTTCTCAAAACACCTAAA	BSF1, IL-4, MGC79402	Homo sapiens interleukin 4 (IL4), transcript variant 1, mRNA.	interleukin 4 isoform 1 precursor	cg23943829
INS_P248_F	0.80358	4557670	NM_000207.1	INS	3630	11	36.1	2139248	-248	N	CATTAGAGTCTTAACCAGGGGCC[CG]GTGGCCAGACCTGTCCCTGCTCACA	.	Homo sapiens insulin (INS), mRNA.	proinsulin precursor	cg24338752
INS_P804_R	0.87975	4557670	NM_000207.1	INS	3630	11	36.1	2139804	-804	N	CCCCAGTCCCGGATGGCCCAAGATGC[CG]CCATGGATGGGCCAAGGTG	.	Homo sapiens insulin (INS), mRNA.	proinsulin precursor	cg13349859
ITGA6_P718_R	0.93775	4557674	NM_000210.1	ITGA6	3655	2	36.1	172999898	-718	Y	TTAAACAACCCATCCTTGACTTG[CG]TGACTTCTTCCACAAGCTCTCCTGGT	CD49f	Homo sapiens integrin, alpha 6 (ITGA6), mRNA.	integrin alpha chain, alpha 6	cg03085296
ITK_E166_R	0.94415	21614549	NM_005546.3	ITK	3702	5	36.1	156540651	166	N	TCTCCCTCGAACTTTAAAGTC[CG]CTTCTTTGTGTTAACCAAAGCCAGCCT	EMT, LYK, PSCTK2, MGC126257, MGC126258	Homo sapiens IL2-inducible T-cell kinase (ITK), mRNA.	IL2-inducible T-cell kinase	cg09489988
ITK_P114_F	0.93568	21614549	NM_005546.3	ITK	3702	5	36.1	156540371	-114	N	GTGAATTTTGAAAGGATGTGGTTT[CG]GCCTTTGACATCAGAGGAGAAGCTC	EMT, LYK, PSCTK2, MGC126257, MGC126258	Homo sapiens IL2-inducible T-cell kinase (ITK), mRNA.	IL2-inducible T-cell kinase	cg18953183
JAK3_P1075_R	0.84633	47157314	NM_000215.2	JAK3	3718	19	36.1	17820875	-1075	N	GGACAGGCACAGACTGGAACTTGGACC[CG]AGGCAGGACAGGGAGCTGGC	JAKL, LJAK, JAK-3, L-JAK, JAK3_HUMAN	Homo sapiens Janus kinase 3 (a protein tyrosine kinase, leukocyte) (JAK3), mRNA.	Janus kinase 3	cg05244380
KLK11_P103_R	0.85598	21618356	NM_144947.1	KLK11	11012	19	36.1	56223205	-103	N	TGCAGTTGGCTAGTGGAAAGAATGCTA[CG]TTTTATGGACATTGGATTAAATGG	TLSP, PRSS20, MGC33060	Homo sapiens kallikrein 11 (KLK11), transcript variant 2, mRNA.	kallikrein 11 isoform 2 precursor	cg09702010
KLK11_P1290_F	0.87802	21618356	NM_144947.1	KLK11	11012	19	36.1	56224392	-1290	N	GGTCAGTTGTTCCTCATGATCATC[CG]GATCCAGTCCACATACTTGCAAATATAG	TLSP, PRSS20, MGC33060	Homo sapiens kallikrein 11 (KLK11), transcript variant 2, mRNA.	kallikrein 11 isoform 2 precursor	cg09333109
KRT1_P798_R	0.82274	17318568	NM_006121.2	KRT1	3848	12	36.1	51361244	-798	N	TTGAGTGAAAAAGCCCACAGAGCAGTGAGA[CG]AGTAAATAGAAGCTCTAGGACATTTTG	K1, CK1, EHK1, KRT1A	Homo sapiens keratin 1 (epidermolytic hyperkeratosis) (KRT1), mRNA.	keratin 1	cg06030058
KRT13_P341_R	0.95998	24234693	NM_002274.2	KRT13	3860	17	36.1	36915732	-341	N	GCGGAGGCCTGCCAGGAGCTTCTG[CG]AGGAAAGTGGTGGGTGCA	K13, CK13, MGC3781	Homo sapiens keratin 13 (KRT13), transcript variant 2, mRNA.	keratin 13 isoform b	cg16023337
KRT13_P676_F	0.8598	24234693	NM_002274.2	KRT13	3860	17	36.1	36916067	-676	N	GAAGTGGCCCTGTCCATTATCATAG[CG]AATATTCTCCGAGCCCTCACCATA	K13, CK13, MGC3781	Homo sapiens keratin 13 (KRT13), transcript variant 2, mRNA.	keratin 13 isoform b	cg24851986
KRT5_E196_R	0.95445	17318577	NM_000424.2	KRT5	3852	12	36.1	51200314	196	Y	GCGGTGCTGAAGCTACGACTGCCCC[CG]CTCCGGAAGGACACACTTGACTG	K5, CK5, DDD, EBS2, KRT5A	Homo sapiens keratin 5 (epidermolysis bullosa simplex, Dowling-Meara/Kobner/Weber-Cockayne types) (KRT5), mRNA.	keratin 5	cg04254916
KRT5_P308_F	0.75767	17318577	NM_000424.2	KRT5	3852	12	36.1	51200818	-308	N	GAGTATTGACAACCATCCCAGTA[CG]GTACATGCTGAGCACCTGCCCTTCCAG	K5, CK5, DDD, EBS2, KRT5A	Homo sapiens keratin 5 (epidermolysis bullosa simplex, Dowling-Meara/Kobner/Weber-Cockayne types) (KRT5), mRNA.	keratin 5	cg03540813
LCK_E28_F	0.92364	20428651	NM_005356.2	LCK	3932	1	36.1	32489548	28	Y	GTGAATGGGGCCAGAGGGCTCC[CG]GGCTGGGCAGGTAAGGAG	.	Homo sapiens lymphocyte-specific protein tyrosine kinase (LCK), mRNA.	lymphocyte-specific protein tyrosine kinase	cg05350315
LCN2_P141_R	0.96645	38455401	NM_005564.2	LCN2	3934	9	36.1	129951398	-141	N	AATGTCCCTCACTCTCCC[CG]TCCCTCTGTCTTGCCCAATCCTGAC	NGAL	Homo sapiens lipocalin 2 (oncogene 24p3) (LCN2), mRNA.	lipocalin 2 (oncogene 24p3)	cg14615559
LCN2_P86_R	0.94593	38455401	NM_005564.2	LCN2	3934	9	36.1	129951453	-86	N	GCAGAAATCTTGCCAAGTGTTTC[CG]CAGGAGTTGCTGGCAATTGCCTCACATTCC	NGAL	Homo sapiens lipocalin 2 (oncogene 24p3) (LCN2), mRNA.	lipocalin 2 (oncogene 24p3)	cg24638195
LEFTY2_P719_F	0.95412	27436880	NM_003240.2	LEFTY2	7044	1	36.1	224196262	-719	N	CTCTCCCCAGTGAGCTGGCTGGC[CG]GTTCATGCCACCAGCACTCAGCTGG	EBAF, LEFTA, TGFB4, LEFTYA, MGC46222	Homo sapiens left-right determination factor 2 (LEFTY2), mRNA.	endometrial bleeding associated factor preproprotein	cg09540507
LIMK1_P709_R	0.94164	8051616	NM_002314.2	LIMK1	3984	7	36.1	73135383	-709	N	ACCACCCAATTCCTTTGGA[CG]CTTGACTCAGCCCAAACCCGTGCT	LIMK	Homo sapiens LIM domain kinase 1 (LIMK1), transcript variant 1, mRNA.	LIM domain kinase 1 isoform 1	cg07053434
LRRC32_E157_F	0.94775	5031706	NM_005512.1	LRRC32	2615	11	36.1	76058386	157	N	GTTTTCTCCAGCACATGCTGAGC[CG]ACTGCCCCCAATAGAACTGTCTTTTTT	GARP, D11S833E	Homo sapiens leucine rich repeat containing 32 (LRRC32), mRNA.	leucine rich repeat containing 32 precursor	cg24088597
LRRK1_P39_F	0.92989	33469142	NM_024652.2	LRRK1	79705	15	36.1	99380156	-39	N	TTACCTGCGTGCTCAGCTGCGGAAAG[CG]GAAAAGTGCAAGCTGATGAAGAT	FLJ23119, KIAA1790	Homo sapiens leucine-rich repeat kinase 1 (LRRK1), mRNA.	leucine-rich repeat kinase 1	cg02770711
LTA_E28_R	0.90353	6806892	NM_000595.2	LTA	4049	6	36.1	31648100	28	N	CATCTCCTTGGGCTGCCCGTGCTT[CG]TGCTTTGGACTACCGCCCAGCAGTGTC	LT, TNFB, TNFSF1	Homo sapiens lymphotoxin alpha (TNF superfamily, member 1) (LTA), mRNA.	lymphotoxin alpha precursor	cg24216966
LTA_P214_R	0.90397	6806892	NM_000595.2	LTA	4049	6	36.1	31647858	-214	N	CCTTTCCCAGAACTCAGT[CG]CCTGAACCCCCAGCCTGTGGTTCTC	LT, TNFB, TNFSF1	Homo sapiens lymphotoxin alpha (TNF superfamily, member 1) (LTA), mRNA.	lymphotoxin alpha precursor	cg20798246
LY6G6E_P45_R	0.96199	13236491	NM_024123.1	LY6G6E	79136	6	36.1	31789613	-1499	N	AATCTGGGAGAGGTGATCTGCACCC[CG]AGATCCCGGGATTTGTAGAGTT	G6e, C6orf22	Homo sapiens lymphocyte antigen 6 complex, locus G6E (LY6G6E), mRNA.	lymphocyte antigen 6 complex G6E	cg26399860
MAD2L1_E93_F	0.74263	6466452	NM_002358.2	MAD2L1	4085	4	36.1	121207318	-213	Y	CGCAGGGTGATTCCCTGCTCC[CG]GGAGAGCTGCAGCGCCATGGCCAGGG	MAD2, HSMAD2	Homo sapiens MAD2 mitotic arrest deficient-like 1 (yeast) (MAD2L1), mRNA.	MAD2-like 1	cg08483943
MAGEL2_E166_R	0.89656	18765721	NM_019066.2	MAGEL2	54551	15	36.1	21441916	166	N	GGGCTGGGCCTGCAAGACTGCAGG[CG]GTGCCTGCCAGGAAGGCTG	nM15, NDNL1	Homo sapiens MAGE-like 2 (MAGEL2), mRNA.	MAGE-like protein 2	cg03672494
MAGEL2_P170_R	0.82476	18765721	NM_019066.2	MAGEL2	54551	15	36.1	21442252	-170	Y	AGATGATGGAAGGGCAGTGCACAGCCTG[CG]GGGCAGACAGTGGGGCAGACA	nM15, NDNL1	Homo sapiens MAGE-like 2 (MAGEL2), mRNA.	MAGE-like protein 2	cg25417515
MAP3K8_P1036_F	0.89011	22035597	NM_005204.2	MAP3K8	1326	10	36.1	30761836	-1036	Y	ACCTGGGCACTGGGAAGAATAGGG[CG]TGGACTTGGAGTGTGACCG	COT, EST, ESTF, TPL2, Tpl-2, c-COT, FLJ10486	Homo sapiens mitogen-activated protein kinase kinase kinase 8 (MAP3K8), mRNA.	mitogen-activated protein kinase kinase kinase 8	cg21555918
MAPK10_E26_F	0.86564	20986509	NM_138982.1	MAPK10	5602	4	36.1	87593281	26	N	AGCGGCAAAATCCCTCTGGGCT[CG]CTGGGTCCCCTGCCACGCCATTT	JNK3, JNK3A, PRKM10, p493F12, FLJ12099, MGC50974, p54bSAPK	Homo sapiens mitogen-activated protein kinase 10 (MAPK10), transcript variant 2, mRNA.	mitogen-activated protein kinase 10 isoform 2	cg26029835
MAPK4_E273_R	0.83438	6715608	NM_002747.2	MAPK4	5596	18	36.1	46444109	273	N	CCCTCCCAATGCAGGTTAAGA[CG]ACAGCCTGCGCCCCCAACTAGC	ERK3, Erk4, PRKM4, p63MAPK	Homo sapiens mitogen-activated protein kinase 4 (MAPK4), mRNA.	mitogen-activated protein kinase 4	cg21612229
MAPK9_P1175_F	0.91175	21237744	NM_139070.1	MAPK9	5601	5	36.1	179641391	-1175	N	CCAAGTGACCACTGCCCCA[CG]GTCTTCTCCCCGTCCTCTGGGTGGT	JNK2, JNK2A, JNK2B, PRKM9, JNK-55, JNK2BETA, p54aSAPK, JNK2ALPHA	Homo sapiens mitogen-activated protein kinase 9 (MAPK9), transcript variant 4, mRNA.	mitogen-activated protein kinase 9 isoform 4	cg05023457
MAS1_P469_R	0.91563	6006022	NM_002377.2	MAS1	4142	6	36.1	160247495	-469	N	CAGTGGCAGCATTGCCCAGACATG[CG]TTTTGTCATCAAGTCTTAATGCAGTCCAC	MAS	Homo sapiens MAS1 oncogene (MAS1), mRNA.	MAS1 oncogene	cg04134973
MAS1_P657_R	0.94243	6006022	NM_002377.2	MAS1	4142	6	36.1	160247307	-657	N	CCACACATCAATGGCTTGCCTGGCTTA[CG]TAGTCTGAGCAGGTGCCCAGCTTTGTCGC	MAS	Homo sapiens MAS1 oncogene (MAS1), mRNA.	MAS1 oncogene	cg13390345
MBD2_P233_F	0.76329	21464121	NM_003927.3	MBD2	8932	18	36.1	50005389	-233	N	GGGGTGATAGCCCCTTTTCC[CG]CCCCTCTGCACAAAGCTTGCAGGGGA	DMTase, NY-CO-41, DKFZp586O0821	Homo sapiens methyl-CpG binding domain protein 2 (MBD2), transcript variant 1, mRNA.	methyl-CpG binding domain protein 2 isoform 1	cg15090185
MC2R_E455_F	0.95082	66346710	NM_000529.2	MC2R	4158	18	36.1	13905080	455	N	GCCGCATGCCCACGTCTTTGTGG[CG]CTAAAACCCCCGCACTCTTACAC	ACTHR, MGC125798	Homo sapiens melanocortin 2 receptor (adrenocorticotropic hormone) (MC2R), mRNA.	melanocortin 2 receptor	cg21266195
MC2R_P1025_F	0.80105	66346710	NM_000529.2	MC2R	4158	18	36.1	13906560	-1025	N	AACATGCCCTGCAGCTGAAACC[CG]GCGTTCCACAGGCCTCTTTCC	ACTHR, MGC125798	Homo sapiens melanocortin 2 receptor (adrenocorticotropic hormone) (MC2R), mRNA.	melanocortin 2 receptor	cg00358505
MEG3_P235_F	0.83176	89037804	XR_001355.1	MEG3	55384	14	36.1	100361980	-235	Y	CGGGCTCACGCAGGGAAAAAGCACCCG[CG]ACCACAGGGTGTTGGTCATGGC	.	PREDICTED: Homo sapiens maternally expressed 3, transcript variant 10 (MEG3), misc RNA.	.	cg24336658
MKRN3_E144_F	0.9581	74272285	NM_005664.2	MKRN3	7681	15	36.1	21361691	144	Y	GTGAGAAGGGACTTAGGGACTGC[CG]GAACACAGCGAAGCAGAGGCAGAAGG	D15S9, RNF63, ZFP127, ZNF127, MGC88288	Homo sapiens makorin, ring finger protein, 3 (MKRN3), mRNA.	makorin, ring finger protein, 3	cg15423863
MKRN3_P108_F	0.83685	74272285	NM_005664.2	MKRN3	7681	15	36.1	21361439	-108	N	AAGACCAAAAGAAACGGCGCCTTGTCAAC[CG]AACGAATTGAAAAAAGCTTCCTG	D15S9, RNF63, ZFP127, ZNF127, MGC88288	Homo sapiens makorin, ring finger protein, 3 (MKRN3), mRNA.	makorin, ring finger protein, 3	cg19407225
MMP1_P397_R	0.96443	13027798	NM_002421.2	MMP1	4312	11	36.1	102174501	-397	N	AGGGCAGAGGGTGGAATTACTAACACTG[CG]CACCTGATGGCTGTTCGGCACC	CLG, CLGN	Homo sapiens matrix metallopeptidase 1 (interstitial collagenase) (MMP1), mRNA.	matrix metalloproteinase 1 preproprotein	cg16575408
MMP1_P460_F	0.94592	13027798	NM_002421.2	MMP1	4312	11	36.1	102174564	-460	N	CCCCCAGCACTCACTTTA[CG]GTGGCTCTTCGGGGTTCTCTGAGGTTCCC	CLG, CLGN	Homo sapiens matrix metallopeptidase 1 (interstitial collagenase) (MMP1), mRNA.	matrix metalloproteinase 1 preproprotein	cg18733315
MMP19_E274_R	0.94386	89036201	XM_938761.1	MMP19	4327	12	36.1	54522728	274	N	CTGAAGGTCAGGAGGGAGGCTT[CG]ATGGGGCTGTGGAGCAGTAAC	.	PREDICTED: Homo sapiens matrix metallopeptidase 19 (MMP19), mRNA.	similar to Matrix metalloproteinase-19 precursor (MMP-19) (Matrix metalloproteinase RASI) (MMP-18)	cg01843273
MMP19_P306_F	0.88904	89036201	XM_938761.1	MMP19	4327	12	36.1	54523308	-306	N	CCTGGGCCAGCAAATCACTC[CG]CCCCTACCTTTGAGTCTCCCTAGAA	.	PREDICTED: Homo sapiens matrix metallopeptidase 19 (MMP19), mRNA.	similar to Matrix metalloproteinase-19 precursor (MMP-19) (Matrix metalloproteinase RASI) (MMP-18)	cg18787783
MMP3_P16_R	0.88789	73808272	NM_002422.3	MMP3	4314	11	36.1	102219568	-16	N	CTCCTTGTAGGTCCAACCTCGGGAG[CG]CAGCTTTTAAAGAGTGACAGTGTTTGT	SL-1, STMY, STR1, STMY1, MGC126102, MGC126103, MGC126104	Homo sapiens matrix metallopeptidase 3 (stromelysin 1, progelatinase) (MMP3), mRNA.	matrix metalloproteinase 3 preproprotein	cg16466334
MMP3_P55_F	0.77552	73808272	NM_002422.3	MMP3	4314	11	36.1	102219607	-55	N	AGAGTGACAGTGTTTGTTTGGATCACC[CG]CAGCTTGACTCATCCTTGCTTTCATCC	SL-1, STMY, STR1, STMY1, MGC126102, MGC126103, MGC126104	Homo sapiens matrix metallopeptidase 3 (stromelysin 1, progelatinase) (MMP3), mRNA.	matrix metalloproteinase 3 preproprotein	cg01026111
MMP8_E89_R	0.92148	4505220	NM_002424.1	MMP8	4317	11	36.1	102100779	89	N	CTGCACATGGAGTAAGAGCAGAAATGGAAG[CG]TCTTCAGGGAGAACATGATCTTCT	HNC, CLG1, PMNL-CL	Homo sapiens matrix metallopeptidase 8 (neutrophil collagenase) (MMP8), mRNA.	matrix metalloproteinase 8 preproprotein	cg04241713
MMP9_E88_R	0.80312	74272286	NM_004994.2	MMP9	4318	20	36.1	44071042	88	N	CTGCTTTGCTGCCCCCAGACAG[CG]CCAGTCCACCCTTGTGCTCTTCCC	GELB, CLG4B	Homo sapiens matrix metallopeptidase 9 (gelatinase B, 92kDa gelatinase, 92kDa type IV collagenase) (MMP9), mRNA.	matrix metalloproteinase 9 preproprotein	cg05437645
MOS_P746_F	0.75261	4885488	NM_005372.1	MOS	4342	8	36.1	57189841	-746	N	AATCCTTCCCTTCCAAGG[CG]ATTTGGCCCAACCGGTCAGCTCA	MSV, MGC119962, MGC119963	Homo sapiens v-mos Moloney murine sarcoma viral oncogene homolog (MOS), mRNA.	v-mos Moloney murine sarcoma viral oncogene homolog	cg27002178
MPO_E302_R	0.95066	4557758	NM_000250.1	MPO	4353	17	36.1	53712993	302	N	GGAGCAGCACCTTCAGAGGGCTGGGG[CG]TGGCCAGAATGGCCAGGAGCCC	.	Homo sapiens myeloperoxidase (MPO), nuclear gene encoding mitochondrial protein, mRNA.	myeloperoxidase	cg09421562
MSH2_P1008_F	0.85536	4557760	NM_000251.1	MSH2	4436	2	36.1	47482759	-1008	Y	ACTGGGATTATGGCGTGTGACACCA[CG]CCTGGCGTCAAACGTTTGTCTT	FCC1, COCA1, HNPCC, HNPCC1	Homo sapiens mutS homolog 2, colon cancer, nonpolyposis type 1 (E. coli) (MSH2), mRNA.	mutS homolog 2	cg20331910
MSH3_E3_F	0.86041	68303634	NM_002439.2	MSH3	4437	5	36.1	79986053	3	Y	TTCTGGGACACAGCGACGATGCAGTTTAG[CG]AACCAACCATGACAGCAGCGGGAGG	.	Homo sapiens mutS homolog 3 (E. coli) (MSH3), mRNA.	mutS homolog 3	cg14636131
MSH3_P13_R	0.78555	68303634	NM_002439.2	MSH3	4437	5	36.1	79986037	-13	Y	CGATGCCCATGTTCTGGGACACAG[CG]ACGATGCAGTTTAGCGAACCAACCAT	.	Homo sapiens mutS homolog 3 (E. coli) (MSH3), mRNA.	mutS homolog 3	cg06210628
MST1R_E42_R	0.78008	4505264	NM_002447.1	MST1R	4486	3	36.1	49916032	42	Y	AGCAGCAACAGGAAGGACTGAGGCAGCGG[CG]GGAGGAGCTCCATCGAGGC	RON, PTK8, CDw136	Homo sapiens macrophage stimulating 1 receptor (c-met-related tyrosine kinase) (MST1R), mRNA.	macrophage stimulating 1 receptor	cg03714052
MST1R_P87_R	0.77655	4505264	NM_002447.1	MST1R	4486	3	36.1	49916161	-87	Y	GGACTGGGCCAAATTTAAGCAGCGGTCC[CG]ACAGCCCCAAGATAGCGGACCCCCGCC	RON, PTK8, CDw136	Homo sapiens macrophage stimulating 1 receptor (c-met-related tyrosine kinase) (MST1R), mRNA.	macrophage stimulating 1 receptor	cg01709977
MUSK_P308_F	0.87911	5031926	NM_005592.1	MUSK	4593	9	36.1	112470652	-308	N	GGAGAGGTGGGGTGCTGAATT[CG]AAGGTCAGGACACCTATACCTCTGGG	MGC126323, MGC126324	Homo sapiens muscle, skeletal, receptor tyrosine kinase (MUSK), mRNA.	skeletal muscle receptor tyrosine kinase	cg22051739
NAT2_P11_F	0.93182	4557782	NM_000015.1	NAT2	10	8	36.1	18293024	-11	N	AACTAGACTCTGGTGTCAGGGTGATA[CG]GAATTCCAGTGAGATCACTTCCCT	AAC2	Homo sapiens N-acetyltransferase 2 (arylamine N-acetyltransferase) (NAT2), mRNA.	arylamide acetylase 2	cg07102632
NBL1_E205_R	0.8401	33519445	NM_005380.3	NBL1	4681	1	36.1	19842518	205	N	AAATCCCCAAGTCCTACAAT[CG]TGTCCCAGTGGTGTCCCTGGGCCAC	NB, DAN, NO3, DAND1, MGC8972, D1S1733E	Homo sapiens neuroblastoma, suppression of tumorigenicity 1 (NBL1), transcript variant 2, mRNA.	neuroblastoma, suppression of tumorigenicity 1 precursor	cg21813747
NBL1_P24_F	0.89498	33519445	NM_005380.3	NBL1	4681	1	36.1	19842289	-24	N	GAATTCCGGGCAGAGGGAAGGG[CG]CAGGCAACAGCTAGGAGGCGCAGATGC	NB, DAN, NO3, DAND1, MGC8972, D1S1733E	Homo sapiens neuroblastoma, suppression of tumorigenicity 1 (NBL1), transcript variant 2, mRNA.	neuroblastoma, suppression of tumorigenicity 1 precursor	cg04102045
NCL_P1102_F	0.92471	55956787	NM_005381.2	NCL	4691	2	36.1	232038551	-1102	Y	TAAAAATCACCTCAGGCCGGG[CG]CGGTGGCTCAGATCCGCAATCCCA	C23, FLJ45706	Homo sapiens nucleolin (NCL), mRNA.	nucleolin	cg26862286
NDN_P1110_F	0.94236	10800414	NM_002487.2	NDN	4692	15	36.1	21484653	-1110	N	CTGATGTGGTCCTTCAGCTCTTCC[CG]GGTTTCTTCTCATCAGCAGCTTCTTAAA	HsT16328	Homo sapiens necdin homolog (mouse) (NDN), mRNA.	necdin	cg12138102
NID1_P677_F	0.95258	4505394	NM_002508.1	NID1	4811	1	36.1	234304383	-677	N	AACTCACGGGGTGTCCTTCTCAG[CG]CATCTCATCAGGAGATCCATGATGCCA	NID, enactin, ENTACTIN	Homo sapiens nidogen 1 (NID1), mRNA.	nidogen (enactin)	cg20234959
NID1_P714_R	0.92839	4505394	NM_002508.1	NID1	4811	1	36.1	234304420	-714	N	ATCAGGAGATCCATGATGCCACTGTGTCC[CG]TTACTGCTGCAGTTAATGTTGATTGAT	NID, enactin, ENTACTIN	Homo sapiens nidogen 1 (NID1), mRNA.	nidogen (enactin)	cg16408295
NKX3-1_P871_R	0.96231	19923351	NM_006167.2	NKX3-1	4824	8	36.1	23597266	-871	N	GGACTGGACGGTACCGTGACAACAGA[CG]AAAGTGGAACAGAGATGATGG	NKX3A, NKX3.1	Homo sapiens NK3 transcription factor related, locus 1 (Drosophila) (NKX3-1), mRNA.	NK3 transcription factor related, locus 1	cg01716041
NNAT_P544_R	0.81761	32307135	NM_181689.1	NNAT	4826	20	36.1	35582477	-544	Y	CCTACAGTAGCGACCTCCAC[CG]CAGATTCTCATCTCCTCGCTACCGTAA	Peg5, MGC1439	Homo sapiens neuronatin (NNAT), transcript variant 2, mRNA.	neuronatin isoform beta	cg10288563
NOS2A_E117_R	0.93904	24041028	NM_000625.3	NOS2A	4843	17	36.1	23151565	117	N	GGAAGAGACCTGTGCCTTGAGAACTT[CG]GGACTGTCTAGAACTGCCCAGTCC	NOS, INOS, NOS2, HEP-NOS	Homo sapiens nitric oxide synthase 2A (inducible, hepatocytes) (NOS2A), transcript variant 1, mRNA.	nitric oxide synthase 2A isoform 1	cg26853415
NOS2A_P288_R	0.83091	24041028	NM_000625.3	NOS2A	4843	17	36.1	23151970	-288	N	AGGGTGGCTGCTAAGATAGAGGCACCA[CG]GAGCCAGGTTTTATTTGGCCAAGCC	NOS, INOS, NOS2, HEP-NOS	Homo sapiens nitric oxide synthase 2A (inducible, hepatocytes) (NOS2A), transcript variant 1, mRNA.	nitric oxide synthase 2A isoform 1	cg00297776
NOS3_P38_F	0.93435	48762674	NM_000603.3	NOS3	4846	7	36.1	150319042	-38	N	TCAGAGCAGGTGACCAGTGGTGACTCAGTT[CG]GAGCAGGTGATAGAAGCTAGGAG	eNOS, ECNOS, NOS III	Homo sapiens nitric oxide synthase 3 (endothelial cell) (NOS3), mRNA.	nitric oxide synthase 3 (endothelial cell)	cg04071701
NOTCH4_P938_F	0.81185	55770875	NM_004557.3	NOTCH4	4855	6	36.1	32300760	-938	N	CCTGAGAGCCTTCCCCTAC[CG]GGGAATATACTTCACCAGCACCACTTT	INT3, NOTCH3, MGC74442	Homo sapiens Notch homolog 4 (Drosophila) (NOTCH4), mRNA.	notch4 preproprotein	cg05166027
NTRK1_E74_F	0.96218	56118209	NM_001007792.1	NTRK1	4914	1	36.1	155052240	74	N	GAGCAGTAAGGGAGTGAGTGGGCAACT[CG]GCGCATGAAGGAGGTACTCCTC	MTC, TRK, TRK1, TRKA, p140-TrkA	Homo sapiens neurotrophic tyrosine kinase, receptor, type 1 (NTRK1), transcript variant 3, mRNA.	neurotrophic tyrosine kinase, receptor, type 1 isoform 3	cg18744444
P2RX7_P597_F	0.94278	34335274	NM_177427.2	P2RX7	5027	12	36.1	120054464	-597	N	TTTGGCTGATTGGTCTAGGTCATAGAT[CG]ACCTGCCGGGGTGCAGAGG	P2X7, MGC20089	Homo sapiens purinergic receptor P2X, ligand-gated ion channel, 7 (P2RX7), transcript variant 2, mRNA.	purinergic receptor P2X7 isoform b	cg08688169
PADI4_P1011_R	0.85515	6912575	NM_012387.1	PADI4	23569	1	36.1	17506268	-1011	N	CATGGGCATCCCCCTGGCAGG[CG]TGGCCCACACCTGCACTGTCTGGTCTGAC	PAD, PDI4, PDI5, PADI5	Homo sapiens peptidyl arginine deiminase, type IV (PADI4), mRNA.	peptidyl arginine deiminase, type IV	cg23228178
PADI4_P1158_R	0.88901	6912575	NM_012387.1	PADI4	23569	1	36.1	17506121	-1158	N	ACCCACGAAACGCTCTATGTTCA[CG]CCAGACTCCCATGCATGCACCCTT	PAD, PDI4, PDI5, PADI5	Homo sapiens peptidyl arginine deiminase, type IV (PADI4), mRNA.	peptidyl arginine deiminase, type IV	cg19159961
PARP1_P610_R	0.91881	11496989	NM_001618.2	PARP1	142	1	36.1	224663024	-610	Y	TCCGGGAAGCGCAGGCCCCCGCCT[CG]GGAATATAGTTGATTGGCCCGA	PARP, PPOL, ADPRT, ADPRT1, PARP-1, pADPRT-1	Homo sapiens poly (ADP-ribose) polymerase family, member 1 (PARP1), mRNA.	poly (ADP-ribose) polymerase family, member 1	cg17303114
PEG3_E496_F	0.76181	33354284	NM_006210.1	PEG3	5178	19	36.1	62043380	496	Y	CATTGGTGTCGACCTTGCTGGACTTGC[CG]TGGCAGAGCCCCCGGCTGTCTGCC	PW1, ZSCAN24, KIAA0287, DKFZp781A095	Homo sapiens paternally expressed 3 (PEG3), mRNA.	paternally expressed 3	cg07299214
PGR_E183_R	0.90595	31981491	NM_000926.2	PGR	5241	11	36.1	100506282	183	N	GAAGTTTGGATGTTGTGTGCCACACTT[CG]ATTTGTCTTAAGGAATGTGTTCC	PR, NR3C3	Homo sapiens progesterone receptor (PGR), mRNA.	progesterone receptor	cg24886336
PGR_P456_R	0.87666	31981491	NM_000926.2	PGR	5241	11	36.1	100506921	-456	N	ATTCTGGGAAGCAGGTATAGAATGTTCAC[CG]GGCATCAAATGGCAGGATATAATATGG	PR, NR3C3	Homo sapiens progesterone receptor (PGR), mRNA.	progesterone receptor	cg00173799
PGR_P790_F	0.82217	31981491	NM_000926.2	PGR	5241	11	36.1	100507255	-790	N	CACTAGCAGTTATTCCACATTTC[CG]CCTAAATCTCCCAGCAGCCACTAATAT	PR, NR3C3	Homo sapiens progesterone receptor (PGR), mRNA.	progesterone receptor	cg01987509
PI3_E107_F	0.9482	31657130	NM_002638.2	PI3	5266	20	36.1	43237019	107	N	CTTGATCGTGGTGGTGTTCCTCAT[CG]CTGGGACGCTGGTTCTAGAG	ESI, WAP3, SKALP, WFDC14, MGC13613	Homo sapiens peptidase inhibitor 3, skin-derived (SKALP) (PI3), mRNA.	elafin preproprotein	cg17976697
PI3_P274_R	0.93399	31657130	NM_002638.2	PI3	5266	20	36.1	43236638	-274	N	TCTACCAGTGACTTGCTGAATAACCTT[CG]GTGATTCCTTTCTCTTCTTGGGTCTCACT	ESI, WAP3, SKALP, WFDC14, MGC13613	Homo sapiens peptidase inhibitor 3, skin-derived (SKALP) (PI3), mRNA.	elafin preproprotein	cg19931348
PIK3R1_P307_F	0.90545	32455249	NM_181524.1	PIK3R1	5295	5	36.1	67557911	-307	N	CGTGTGTGGAGTGCCACGGTACAATCAGA[CG]ACAGATGGACAGTGTGACAAAAGTGT	GRB1, p85-ALPHA	Homo sapiens phosphoinositide-3-kinase, regulatory subunit 1 (p85 alpha) (PIK3R1), transcript variant 3, mRNA.	phosphoinositide-3-kinase, regulatory subunit, polypeptide 1 isoform 3	cg03473299
PLA2G2A_E268_F	0.91383	20149501	NM_000300.2	PLA2G2A	5320	1	36.1	20179228	268	N	CCAGCACCTGTGCAGGCCTCA[CG]TGTGCACCCCACAGTCCACCA	MOM1, PLA2, PLA2B, PLA2L, PLA2S, PLAS1, sPLA2	Homo sapiens phospholipase A2, group IIA (platelets, synovial fluid) (PLA2G2A), mRNA.	phospholipase A2, group IIA	cg22220722
PLA2G2A_P528_F	0.87978	20149501	NM_000300.2	PLA2G2A	5320	1	36.1	20180024	-528	N	CCATCAAACAGCTTTCCTCT[CG]AGAATACCATTTACCTCCAGTGCTCGA	MOM1, PLA2, PLA2B, PLA2L, PLA2S, PLAS1, sPLA2	Homo sapiens phospholipase A2, group IIA (platelets, synovial fluid) (PLA2G2A), mRNA.	phospholipase A2, group IIA	cg09600256
PLAGL1_E68_R	0.82611	37622889	NM_002656.2	PLAGL1	5325	6	36.1	144371178	-92	Y	ATGGCAGATGCCGTGGGCTTTGC[CG]CCCGCGGCAGCCAAGAGGATGG	ZAC, LOT1, ZAC1, MGC126275, MGC126276, DKFZp781P1017	Homo sapiens pleiomorphic adenoma gene-like 1 (PLAGL1), transcript variant 1, mRNA.	pleiomorphic adenoma gene-like 1 isoform 1	cg12757684
PLAGL1_P334_F	0.78503	37622889	NM_002656.2	PLAGL1	5325	6	36.1	144371580	-334	Y	AACTAACTTACCTCCTGTGCCAGCAG[CG]CCCAAGTGCAGCTGCCCAAACGTGAG	ZAC, LOT1, ZAC1, MGC126275, MGC126276, DKFZp781P1017	Homo sapiens pleiomorphic adenoma gene-like 1 (PLAGL1), transcript variant 1, mRNA.	pleiomorphic adenoma gene-like 1 isoform 1	cg23460430
PLG_E406_F	0.95077	4505880	NM_000301.1	PLG	5340	6	36.1	161043679	406	N	AAGAGCCAATGTAGCTAATTATGCAAAGGA[CG]GCTAAGCTCTTTGCCTGGTTCT	DKFZp779M0222	Homo sapiens plasminogen (PLG), mRNA.	plasminogen	cg17161407
PLG_P370_F	0.9461	4505880	NM_000301.1	PLG	5340	6	36.1	161042903	-370	N	GAAGCTTGAGGGAGGCTATGGA[CG]TGCAGCGCTTGGCAGAGGGTCT	DKFZp779M0222	Homo sapiens plasminogen (PLG), mRNA.	plasminogen	cg03709290
PMP22_P1254_F	0.84128	24430161	NM_000304.2	PMP22	5376	17	36.1	15110623	-1254	N	ATTTCCAGTGTCTTTCTCCC[CG]CTGGATGTTTCGTTGTCCAGCCAGGTTGTC	DSS, HNPP, CMT1A, CMT1E, GAS-3, Sp110, MGC20769	Homo sapiens peripheral myelin protein 22 (PMP22), transcript variant 1, mRNA.	peripheral myelin protein 22	cg06112772
PMP22_P975_F	0.93303	24430161	NM_000304.2	PMP22	5376	17	36.1	15110344	-975	N	CCCTCCCTGTCACACACTTTA[CG]TTTGATTGGACTCTCCAGTCACAAGGGC	DSS, HNPP, CMT1A, CMT1E, GAS-3, Sp110, MGC20769	Homo sapiens peripheral myelin protein 22 (PMP22), transcript variant 1, mRNA.	peripheral myelin protein 22	cg08815822
PRDM2_P1340_R	0.88769	55953109	NM_001007257.1	PRDM2	7799	1	36.1	13902597	-1340	N	AGAAGTGGACTTCAGGTCTGTCCA[CG]TTCCTTTCCACCTTTGGTTTTGTGACTT	RIZ, RIZ1, RIZ2, MTB-ZF, HUMHOXY1	Homo sapiens PR domain containing 2, with ZNF domain (PRDM2), transcript variant 3, mRNA.	retinoblastoma protein-binding zinc finger protein isoform c	cg19359071
PROM1_P44_R	0.92559	5174386	NM_006017.1	PROM1	8842	4	36.1	15686708	-44	N	GGAAGCCTTGGGGAAGGCAAG[CG]TGTTCCTGGGCAGAAGAGGA	AC133, CD133, PROML1, MSTP061	Homo sapiens prominin 1 (PROM1), mRNA.	prominin 1	cg05586943
PRSS1_E45_R	0.83526	21071011	NM_002769.2	PRSS1	5644	7	36.1	142136949	45	N	CTGATCCTTACCTTTGTGGCAGCTGCT[CG]TGAGTATCATGCCCTGCCTCAGGCCC	TRP1, TRY1, TRY4, TRYP1, MGC120175	Homo sapiens protease, serine, 1 (trypsin 1) (PRSS1), mRNA.	protease, serine, 1 preproprotein	cg16567953
PRSS1_P1249_R	0.9045	21071011	NM_002769.2	PRSS1	5644	7	36.1	142135655	-1249	N	TAGCCCCCTGGCCAGGTC[CG]ATTTCAACACCAAGTTTCTGAGCTTTT	TRP1, TRY1, TRY4, TRYP1, MGC120175	Homo sapiens protease, serine, 1 (trypsin 1) (PRSS1), mRNA.	protease, serine, 1 preproprotein	cg09471643
PSCA_P135_F	0.92374	29893565	NM_005672.2	PSCA	8000	8	36.1	143758780	-135	N	AAGGGAGAGGGAGGTGCAGGT[CG]CTCAGGGAGGAGACTCGGAC	PRO232	Homo sapiens prostate stem cell antigen (PSCA), mRNA.	prostate stem cell antigen	cg15098809
PTHR1_E36_R	0.93973	39995096	NM_000316.2	PTHR1	5745	3	36.1	46894276	36	N	GGGACTATCCATGGCCTCCC[CG]TGGCCAACTTGAGTCTGCTCTGCAGCTTTA	PTHR, MGC138426, MGC138452	Homo sapiens parathyroid hormone receptor 1 (PTHR1), mRNA.	parathyroid hormone receptor 1 precursor	cg21954799
PTHR1_P170_R	0.93588	39995096	NM_000316.2	PTHR1	5745	3	36.1	46894070	-170	N	CAGCCCTGGGCATCTGAACAC[CG]GCACACTTGGATCTGCCTCTGTTGCCTCC	PTHR, MGC138426, MGC138452	Homo sapiens parathyroid hormone receptor 1 (PTHR1), mRNA.	parathyroid hormone receptor 1 precursor	cg04041000
PTK6_E50_F	0.76418	27886594	NM_005975.2	PTK6	5753	20	36.1	61639101	50	Y	GGCCCAGGTGAGCCTGGTCC[CG]GGACACCATGGCGGGCGGGCGCAGC	BRK	Homo sapiens PTK6 protein tyrosine kinase 6 (PTK6), mRNA.	PTK6 protein tyrosine kinase 6	cg03004675
PTPRH_P255_F	0.95245	67190343	NM_002842.2	PTPRH	5794	19	36.1	60412909	-255	N	TGCACCCCAGGTACCGGGTGC[CG]CGCCCCACTGCTGCACGGATGCGGGA	SAP-1	Homo sapiens protein tyrosine phosphatase, receptor type, H (PTPRH), mRNA.	protein tyrosine phosphatase, receptor type, H precursor	cg17314748
PWCR1_E81_R	0.95957	29171309	NR_001290.1	PWCR1	63968	15	36.1	22847798	81	N	GAGAACTCATAACGTCATTCTCAT[CG]GAACTGAGGTCCAGCATGTTGCTTCCTCT	PET1, HBII-85	Homo sapiens Prader-Willi syndrome chromosome region 1 (PWCR1) on chromosome 15.	.	cg11319956
PWCR1_P357_F	0.91123	29171309	NR_001290.1	PWCR1	63968	15	36.1	22847360	-357	N	GGAGAAGTTGTCATGGGAGGCCAGC[CG]CCTGCTGGCAAGGAAGATGG	PET1, HBII-85	Homo sapiens Prader-Willi syndrome chromosome region 1 (PWCR1) on chromosome 15.	.	cg07197644
PWCR1_P811_F	0.91535	29171309	NR_001290.1	PWCR1	63968	15	36.1	22846906	-811	N	TTGAGCTGTCCGGTTGCCACAGGGT[CG]GACCTGGAGGCTGCAGACCATC	PET1, HBII-85	Homo sapiens Prader-Willi syndrome chromosome region 1 (PWCR1) on chromosome 15.	.	cg19695710
RHOH_P953_R	0.92336	45827772	NM_004310.2	RHOH	399	4	36.1	39874044	-953	N	GGCCTTTGCACATACTATTTGCCTCTA[CG]TGGAATGTTCTTTCCTCCTTCTCATC	TTF, ARHH	Homo sapiens ras homolog gene family, member H (RHOH), mRNA.	ras homolog gene family, member H	cg08826756
RIPK1_P744_R	0.92726	57242760	NM_003804.3	RIPK1	8737	6	36.1	3021313	-744	N	CCCCTGTGTGAGCTACTGCCTGCCTC[CG]GTGCTCTGTTTCTGTCCCTAGAGTTCTTTT	RIP, FLJ39204	Homo sapiens receptor (TNFRSF)-interacting serine-threonine kinase 1 (RIPK1), mRNA.	receptor (TNFRSF)-interacting serine-threonine kinase 1	cg24303123
RIPK1_P868_F	0.90383	57242760	NM_003804.3	RIPK1	8737	6	36.1	3021189	-868	N	TTCATCAAAGGGTTGCACATTGAGCAGTGC[CG]TGTTAAGGGGGGATTCTTCA	RIP, FLJ39204	Homo sapiens receptor (TNFRSF)-interacting serine-threonine kinase 1 (RIPK1), mRNA.	receptor (TNFRSF)-interacting serine-threonine kinase 1	cg24886867
RUNX3_E27_R	0.95929	72534651	NM_001031680.1	RUNX3	864	1	36.1	25164035	27	N	CGGCAGCCAGGGTGGAGGAGCTC[CG]AAGCTGACAGAGCAGAGTGGGCC	AML2, CBFA3, PEBP2aC	Homo sapiens runt-related transcription factor 3 (RUNX3), transcript variant 1, mRNA.	runt-related transcription factor 3 isoform 1	cg21368948
RUNX3_P247_F	0.90184	72534651	NM_001031680.1	RUNX3	864	1	36.1	25164309	-247	Y	CGGCCTTGGCTCATTGGCTGGGCCG[CG]GTCACCTGGGCCGTGATGTCACGGCC	AML2, CBFA3, PEBP2aC	Homo sapiens runt-related transcription factor 3 (RUNX3), transcript variant 1, mRNA.	runt-related transcription factor 3 isoform 1	cg10672665
RUNX3_P393_R	0.94141	72534651	NM_001031680.1	RUNX3	864	1	36.1	25164455	-393	Y	TTTTATTTGTGAGGCTGGCCTCAGCACG[CG]GCCCAAGAAACAGAACTGAAAGCGG	AML2, CBFA3, PEBP2aC	Homo sapiens runt-related transcription factor 3 (RUNX3), transcript variant 1, mRNA.	runt-related transcription factor 3 isoform 1	cg12607238
S100A12_P1221_R	0.97424	5032058	NM_005621.1	S100A12	6283	1	36.1	151615920	-1221	N	GAGGTTTATTTGGCCAAAGTTAAGGATG[CG]TGCCCAGAGGTAGGTCTACGTCTT	p6, CGRP, MRP6, CAAF1, ENRAGE	Homo sapiens S100 calcium binding protein A12 (calgranulin C) (S100A12), mRNA.	S100 calcium-binding protein A12	cg15108991
S100A2_P1186_F	0.91238	45269153	NM_005978.3	S100A2	6273	1	36.1	151806116	-1186	N	TCTACACCTTGGCACAGCCAC[CG]AGTGTCCCTTGCTCCCCTCAGTACTT	CAN19, S100L, MGC111539	Homo sapiens S100 calcium binding protein A2 (S100A2), mRNA.	S100 calcium binding protein A2	cg21074565
S100A4_P887_R	0.89512	9845515	NM_019554.1	S100A4	6275	1	36.1	151785793	-887	N	GGGGCTCACGGATAGATCTCAGGTT[CG]GAGAGGGTATCAGGAGGG	42A, 18A2, CAPL, MTS1, P9KA, PEL98	Homo sapiens S100 calcium binding protein A4 (calcium protein, calvasculin, metastasin, murine placental homolog) (S100A4), transcript variant 2, mRNA.	S100 calcium-binding protein A4	cg25085776
SEPT5_P464_R	0.83952	58331273	NM_001009939.1	39696	5413	22	36.1	18081523	-464	Y	CCTACAGCCTGCCAGGTGCGTCTGCT[CG]CAGAGCAGGTCTGCGCAGCACCGAGC	H5, CDCREL, PNUTL1, CDCREL1, CDCREL-1, HCDCREL-1	Homo sapiens septin 5 (SEPT5), transcript variant 2, mRNA.	septin 5 isoform 2	cg01250674
SEPT9_P374_F	0.83439	19923366	NM_006640.2	39700	10801	17	36.1	72827370	-374	Y	GGGGCCAGCCCAGGACAGAGGAAGG[CG]AGGCAGGCACGCAGGAACTGG	MSF, MSF1, SINT1, PNUTL4, AF17q25, KIAA0991	Homo sapiens septin 9 (SEPT9), mRNA.	septin 9	cg11617283
SEPT9_P58_R	0.95818	19923366	NM_006640.2	39700	10801	17	36.1	72827686	-58	Y	CCGGTGGTCTGCCGGACTCCT[CG]GGGCCCACTTCGGGCCCTCTCT	MSF, MSF1, SINT1, PNUTL4, AF17q25, KIAA0991	Homo sapiens septin 9 (SEPT9), mRNA.	septin 9	cg05428394
SERPINA5_E69_F	0.83354	34147643	NM_000624.3	SERPINA5	5104	14	36.1	94117633	69	N	CCCAGGGCTTGAGGGCATGTGAGG[CG]AGGAGAGGATGGACTCTAGAG	PCI, PAI3, PROCI, PLANH3	Homo sapiens serpin peptidase inhibitor, clade A (alpha-1 antiproteinase, antitrypsin), member 5 (SERPINA5), mRNA.	serine (or cysteine) proteinase inhibitor, clade A (alpha-1 antiproteinase, antitrypsin), member 5	cg08764227
SERPINB2_P939_F	0.9092	4505594	NM_002575.1	SERPINB2	5055	18	36.1	59704983	-939	N	AGAGCACTAAGGACAAAGGGGCACTTAACA[CG]TGTAAAAGGGCAATGGCTCCTAA	PAI, PAI2, PAI-2, PLANH2, HsT1201	Homo sapiens serpin peptidase inhibitor, clade B (ovalbumin), member 2 (SERPINB2), mRNA.	serine (or cysteine) proteinase inhibitor, clade B (ovalbumin), member 2	cg15747712
SERPINB5_P19_R	0.96928	52851464	NM_002639.2	SERPINB5	5268	18	36.1	59295180	-19	Y	CGCTGCTTCTGCCCAGACACGGT[CG]CCTCCACATCCAGGTCTTTGTGCTCC	PI5, maspin	Homo sapiens serpin peptidase inhibitor, clade B (ovalbumin), member 5 (SERPINB5), mRNA.	serine (or cysteine) proteinase inhibitor, clade B (ovalbumin), member 5	cg22362057
SFN_E118_F	0.96171	45238846	NM_006142.3	SFN	2810	1	36.1	27062338	118	Y	GATCCAGAAGGCCAAGCTGGCAGAGCAGGC[CG]AACGCTATGAGGACATGGCAGCCTT	.	Homo sapiens stratifin (SFN), mRNA.	stratifin	cg08545357
SFTPA1_E340_R	0.96551	38888174	NM_005411.3	SFTPA1	6435	10	36.1	81361004	340	N	GGGGCCAGGCTGCGGGCCC[CG]TTCATCTTTTTTCATTCTCAGGTCGC	PSAP, PSPA, SP-A, SFTP1, SP-A1, COLEC4	Homo sapiens surfactant, pulmonary-associated protein A1 (SFTPA1), mRNA.	surfactant, pulmonary-associated protein A1	cg17981088
SFTPA1_P421_F	0.86658	38888174	NM_005411.3	SFTPA1	6435	10	36.1	81360243	-421	N	TGGGGCTCATGGCTGAGCCAGGT[CG]CAGGACAGACAAGTTGGCCTGGA	PSAP, PSPA, SP-A, SFTP1, SP-A1, COLEC4	Homo sapiens surfactant, pulmonary-associated protein A1 (SFTPA1), mRNA.	surfactant, pulmonary-associated protein A1	cg27452691
SFTPB_P689_R	0.72545	33943098	NM_000542.2	SFTPB	6439	2	36.1	85749512	-689	N	GGTAGGGGCTGGGGCATAGCTG[CG]ATGGTTCAGCAGAAAGAAACTGTCC	SP-B, PSP-B, SFTB3, SFTP3	Homo sapiens surfactant, pulmonary-associated protein B (SFTPB), transcript variant 1, mRNA.	surfactant, pulmonary-associated protein B	cg26394380
SFTPC_E13_F	0.80021	42476334	NM_003018.2	SFTPC	6440	8	36.1	22075126	13	N	CTCACAGGGGGCTTATCTGGGCTT[CG]GTTCTGGAGGGCCAGGAACA	SP-C, PSP-C, SFTP2	Homo sapiens surfactant, pulmonary-associated protein C (SFTPC), mRNA.	surfactant, pulmonary-associated protein C	cg11540705
SFTPD_E169_F	0.93466	61699225	NM_003019.4	SFTPD	6441	10	36.1	81698672	169	N	CCTGTGCTCCCCACCTCCTG[CG]CCCATGCCTCCTAGACCAGAACA	SP-D, PSP-D, SFTP4, COLEC7	Homo sapiens surfactant, pulmonary-associated protein D (SFTPD), mRNA.	pulmonary surfactant-associated protein D precursor	cg21099739
SGCE_P250_R	0.86334	10835046	NM_003919.1	SGCE	8910	7	36.1	94123664	40	Y	GGTGTGTGTCGAAGAAACCTGACTG[CG]CCCTGAGGAGAACAGCGGAGAA	ESG, DYT11	Homo sapiens sarcoglycan, epsilon (SGCE), mRNA.	sarcoglycan, epsilon	cg26050163
SIN3B_P514_R	0.92565	52138512	NM_015260.1	SIN3B	23309	19	36.1	16800704	-514	Y	CCACGCAAGGCCCTATATTAGGG[CG]CTGGGGGCTCATACCTCATCGTCCC	KIAA0700	Homo sapiens SIN3 homolog B, transcription regulator (yeast) (SIN3B), mRNA.	SIN3 homolog B, transcription regulator	cg17697680
SIN3B_P607_F	0.89772	52138512	NM_015260.1	SIN3B	23309	19	36.1	16800611	-607	Y	CTAAACTGGTCCAGATGGGAAGTGA[CG]GGGCCAAGGATAGGGAAGT	KIAA0700	Homo sapiens SIN3 homolog B, transcription regulator (yeast) (SIN3B), mRNA.	SIN3 homolog B, transcription regulator	cg22629500
SLC14A1_E295_F	0.7215	7706676	NM_015865.1	SLC14A1	6563	18	36.1	41558450	295	N	TCCTGGAAGCTCAAAGGCATGCCTTTATT[CG]TGATTTCTGAAGCAAGGTGCATGC	JK, UT1, UTE, HUT11, RACH1, UT-B1, HsT1341	Homo sapiens solute carrier family 14 (urea transporter), member 1 (Kidd blood group) (SLC14A1), mRNA.	RACH1	cg26803305
SLC14A1_P369_R	0.92315	7706676	NM_015865.1	SLC14A1	6563	18	36.1	41557786	-369	N	CCAGGAGCAGTCGCTTAGCTTC[CG]AGTCCACACAGCAGCAACCTGCC	JK, UT1, UTE, HUT11, RACH1, UT-B1, HsT1341	Homo sapiens solute carrier family 14 (urea transporter), member 1 (Kidd blood group) (SLC14A1), mRNA.	RACH1	cg00377772
SLC22A18_P472_R	0.90663	34734074	NM_002555.3	SLC22A18	5002	11	36.1	2877055	-472	N	TCTCTAGACTCACTTTCTGCCC[CG]TCACCCCACTGTACACCCTTGGTC	HET, ITM, BWR1A, IMPT1, TSSC5, ORCTL2, BWSCR1A, SLC22A1L, p45-BWR1A, DKFZp667A184	Homo sapiens solute carrier family 22 (organic cation transporter), member 18 (SLC22A18), transcript variant 1, mRNA.	tumor suppressing subtransferable candidate 5	cg11213910
SLC22A2_E271_R	0.96408	23510414	NM_153191.1	SLC22A2	6582	6	36.1	160599678	271	Y	CCAGGAAGACGATGCCCACGTAGATGGG[CG]CGAAGGTAGCCGAGAGCAGAGCCAAG	OCT2, MGC32628	Homo sapiens solute carrier family 22 (organic cation transporter), member 2 (SLC22A2), transcript variant 2, mRNA.	solute carrier family 22 member 2 isoform b	cg11769038
SLC22A2_P109_F	0.92095	23510414	NM_153191.1	SLC22A2	6582	6	36.1	160600058	-109	Y	ATTATAACTGGTTCTCCACAGGCTTGT[CG]GTGCTCCACGCCAGCAGCACAAA	OCT2, MGC32628	Homo sapiens solute carrier family 22 (organic cation transporter), member 2 (SLC22A2), transcript variant 2, mRNA.	solute carrier family 22 member 2 isoform b	cg21755969
SNCG_E119_F	0.81928	4507112	NM_003087.1	SNCG	6623	10	36.1	88708514	119	N	GGAAAAGACCAAGCAGGGGGTGA[CG]GAAGCAGCTGAGAAGACCAAGGAG	SR, BCSG1	Homo sapiens synuclein, gamma (breast cancer-specific protein 1) (SNCG), mRNA.	synuclein, gamma (breast cancer-specific protein 1)	cg26738310
SNRPN_E14_F	0.81487	29540553	NM_022806.2	SNRPN	6638	15	36.1	22619901	14	N	GCTGCAGACCACGCCCACCAAGGGCTGGC[CG]CAGCCACTGTAGCTGAGCTCAGAGCCT	SMN, SM-D, RT-LI, HCERN3, SNRNP-N, SNURF-SNRPN	Homo sapiens small nuclear ribonucleoprotein polypeptide N (SNRPN), transcript variant 3, mRNA.	small nuclear ribonucleoprotein polypeptide N	cg18859420
SNRPN_P230_R	0.94244	29540553	NM_022806.2	SNRPN	6638	15	36.1	22619657	-230	N	TCTCTTGAATCTTGACAATCCC[CG]AACACTGCTCCCCGCTTTATTTGTTTAGTC	SMN, SM-D, RT-LI, HCERN3, SNRNP-N, SNURF-SNRPN	Homo sapiens small nuclear ribonucleoprotein polypeptide N (SNRPN), transcript variant 3, mRNA.	small nuclear ribonucleoprotein polypeptide N	cg22491305
SNRPN_seq_18_S99_F	0.80919	29540553	NM_022806.2	SNRPN	6638	15	36.1	22751285	57	Y	CGCATCTGTCTGAGGAGCGGTCAGTGA[CG]CGATGGAGCGGGCAAGGTCAGCTGTGCCGG	SMN, SM-D, RT-LI, HCERN3, SNRNP-N, SNURF-SNRPN	Homo sapiens small nuclear ribonucleoprotein polypeptide N (SNRPN), transcript variant 3, mRNA.	small nuclear ribonucleoprotein polypeptide N	cg10146073
SNURF_E256_R	0.71279	29540557	NM_005678.3	SNURF	8926	15	36.1	22751484	256	Y	AGGCTTGCTGTTGTGCCGTTCTGCCC[CG]ATGGTATCCTGTCCGCTCGCATTGGGGCG	.	Homo sapiens SNRPN upstream reading frame (SNURF), transcript variant 1, mRNA.	SNRPN upstream reading frame protein	cg07995992
SNURF_P78_F	0.76872	29540557	NM_005678.3	SNURF	8926	15	36.1	22751150	-78	Y	CCTGCACTGCGGCAAACAAGCACGCCTGCG[CG]GCCGCAGAGGCAGGCTGGCG	.	Homo sapiens SNRPN upstream reading frame (SNURF), transcript variant 1, mRNA.	SNRPN upstream reading frame protein	cg15999943
SOD3_P225_F	0.94359	4507150	NM_003102.1	SOD3	6649	4	36.1	24404928	-225	N	CTCTGAAAACTCATTAGTTGAGGATAACTA[CG]CCTACCAACAGAATGCAGAGGTGCAAG	EC-SOD	Homo sapiens superoxide dismutase 3, extracellular (SOD3), mRNA.	superoxide dismutase 3, extracellular	cg10307548
SOD3_P460_R	0.81641	4507150	NM_003102.1	SOD3	6649	4	36.1	24404693	-460	N	TAGCACAAGTCCTAGAATACCAGAA[CG]GAGACGTGCTTTCTTGGACCTTAAACGAAA	EC-SOD	Homo sapiens superoxide dismutase 3, extracellular (SOD3), mRNA.	superoxide dismutase 3, extracellular	cg16986592
SPI1_P929_F	0.84078	4507174	NM_003120.1	SPI1	6688	11	36.1	47357603	-929	N	CATCTATATGTCCATTAATCAGCC[CG]TCCACCTGCTATCAGTCCATCAGTC	OF, PU.1, SFPI1, SPI-A	Homo sapiens spleen focus forming virus (SFFV) proviral integration oncogene spi1 (SPI1), mRNA.	spleen focus forming virus (SFFV) proviral integration oncogene spi1	cg04692506
SRC_E100_R	0.93741	38202216	NM_198291.1	SRC	6714	20	36.1	35406602	100	N	CCTCTAGCCTCAGTTTATCAC[CG]CAAGAGCTACCATTCATCTAGCACAACC	ASV, SRC1, c-SRC, p60-Src	Homo sapiens v-src sarcoma (Schmidt-Ruppin A-2) viral oncogene homolog (avian) (SRC), transcript variant 2, mRNA.	proto-oncogene tyrosine-protein kinase SRC	cg05935845
SRC_P164_F	0.88113	38202216	NM_198291.1	SRC	6714	20	36.1	35406338	-164	N	TTCTTGCAAGTAGGTAAGGGCCAGCTCCAG[CG]TGTCACTGGGTAAATGTCCCTG	ASV, SRC1, c-SRC, p60-Src	Homo sapiens v-src sarcoma (Schmidt-Ruppin A-2) viral oncogene homolog (avian) (SRC), transcript variant 2, mRNA.	proto-oncogene tyrosine-protein kinase SRC	cg13052876
SRC_P297_F	0.96203	38202216	NM_198291.1	SRC	6714	20	36.1	35406205	-297	N	GAAGAAAAAAGAGGCTTGATTGGTAG[CG]TATTCCGATGTCCAAGGGGTAAATAC	ASV, SRC1, c-SRC, p60-Src	Homo sapiens v-src sarcoma (Schmidt-Ruppin A-2) viral oncogene homolog (avian) (SRC), transcript variant 2, mRNA.	proto-oncogene tyrosine-protein kinase SRC	cg12815018
TDG_E129_F	0.79967	56549140	NM_001008411.1	TDG	6996	12	36.1	102883876	129	Y	GGGGTTGTCTTACCGCAGTGAGTACCA[CG]CGGTACTACAGAGACCGGCTGCCC	.	Homo sapiens thymine-DNA glycosylase (TDG), transcript variant 2, mRNA.	thymine-DNA glycosylase isoform 2	cg09857351
TFF1_P180_R	0.90821	48928023	NM_003225.2	TFF1	7031	21	36.1	42659893	-180	N	ATGGAAGGATTTGCTGATAGACAGAGA[CG]ACATGTGGTGAGGTCATCTTGG	pS2, BCEI, HPS2, HP1.A, pNR-2, D21S21	Homo sapiens trefoil factor 1 (breast cancer, estrogen-inducible sequence expressed in) (TFF1), mRNA.	trefoil factor 1 precursor	cg27405706
TFF2_P178_F	0.89889	48928025	NM_005423.3	TFF2	7032	21	36.1	42644354	-178	N	GCCAGGGTGACTCTCTCCCTGCT[CG]GTGATACCTCTTCCTGCCCTGGACAGA	SP, SML1	Homo sapiens trefoil factor 2 (spasmolytic protein 1) (TFF2), mRNA.	trefoil factor 2 precursor	cg10018784
TFF2_P557_R	0.971	48928025	NM_005423.3	TFF2	7032	21	36.1	42644733	-557	N	TGGAGATGAGGCTGACAGGGTCAG[CG]GAGTAGCCTGTGACAGGCAGGTTT	SP, SML1	Homo sapiens trefoil factor 2 (spasmolytic protein 1) (TFF2), mRNA.	trefoil factor 2 precursor	cg11158374
TGFB1_P833_R	0.96414	63025221	NM_000660.3	TGFB1	7040	19	36.1	46552489	-833	Y	CGGTCGAAGTTGCGGAGCAGCAGGC[CG]ATCTCCAGGTGCACGGTGCCACCAGC	CED, DPD1, TGFB	Homo sapiens transforming growth factor, beta 1 (Camurati-Engelmann disease) (TGFB1), mRNA.	transforming growth factor, beta 1	cg05445479
TGFB3_E58_R	0.96902	4507464	NM_003239.1	TGFB3	7043	14	36.1	75517184	58	N	CAGGAAGCGCTGGCAACCCTGAGGA[CG]AAGAAGCGGACTGTGTGCCTT	FLJ16571, TGF-beta3	Homo sapiens transforming growth factor, beta 3 (TGFB3), mRNA.	transforming growth factor, beta 3	cg17928876
THPO_E483_F	0.87158	40805872	NM_199228.1	THPO	7066	3	36.1	185578143	483	N	TCCCATTACCCTCTCCTTG[CG]CCCTGGCTTGCCTGGCCCAGCTTCC	ML, TPO, MGDF, MKCSF, MPLLG	Homo sapiens thrombopoietin (myeloproliferative leukemia virus oncogene ligand, megakaryocyte growth and development factor) (THPO), transcript variant 2, mRNA.	thrombopoietin isoform 2 precursor	cg08997821
THPO_P585_R	0.96711	40805872	NM_199228.1	THPO	7066	3	36.1	185579211	-585	N	TGTCAGGTGCGGGGCACATGTATGTG[CG]CACACGTGCACTGGGTTAAGCCTGAG	ML, TPO, MGDF, MKCSF, MPLLG	Homo sapiens thrombopoietin (myeloproliferative leukemia virus oncogene ligand, megakaryocyte growth and development factor) (THPO), transcript variant 2, mRNA.	thrombopoietin isoform 2 precursor	cg20482454
TIMP3_P1114_R	0.95843	75905820	NM_000362.4	TIMP3	7078	22	36.1	31525688	-1114	N	GAATCTCTCAAATTCCACCA[CG]TATGCCCTCATTCAACCTGGATCCT	SFD, K222, K222TA2, HSMRK222	Homo sapiens TIMP metallopeptidase inhibitor 3 (Sorsby fundus dystrophy, pseudoinflammatory) (TIMP3), mRNA.	tissue inhibitor of metalloproteinase 3 precursor	cg23817297
TIMP3_P690_R	0.97642	75905820	NM_000362.4	TIMP3	7078	22	36.1	31526112	-690	N	AATACCATCTCTCACGAATTCTT[CG]GCCTCTGCTGTCCCAATGTCACTTGTCTGA	SFD, K222, K222TA2, HSMRK222	Homo sapiens TIMP metallopeptidase inhibitor 3 (Sorsby fundus dystrophy, pseudoinflammatory) (TIMP3), mRNA.	tissue inhibitor of metalloproteinase 3 precursor	cg25245338
TMPRSS4_E83_F	0.94762	34304348	NM_019894.2	TMPRSS4	56649	11	36.1	117453059	83	N	TTGCTCAGCGGACAAGGATGCTGGG[CG]TGAGGGACCAAGGCCTGCCC	MT-SP2, TMPRSS3	Homo sapiens transmembrane protease, serine 4 (TMPRSS4), transcript variant 1, mRNA.	transmembrane protease, serine 4 isoform 1	cg13233515
TMPRSS4_P552_F	0.87764	34304348	NM_019894.2	TMPRSS4	56649	11	36.1	117452424	-552	N	GAAAGAAGGAAATGACTCCGTGGA[CG]AGGAGACGTGGGCTCTAGCCAG	MT-SP2, TMPRSS3	Homo sapiens transmembrane protease, serine 4 (TMPRSS4), transcript variant 1, mRNA.	transmembrane protease, serine 4 isoform 1	cg26118131
TNF_P1084_F	0.96548	25952110	NM_000594.2	TNF	7124	6	36.1	31650245	-1084	N	ATGTGATGGACTCACCAGGTGAGGC[CG]CCAGACTGCTGCAGGGGAAGCAA	DIF, TNFA, TNFSF2, TNF-alpha	Homo sapiens tumor necrosis factor (TNF superfamily, member 2) (TNF), mRNA.	tumor necrosis factor alpha	cg07452656
TNFRSF10C_P612_R	0.93572	22547120	NM_003841.2	TNFRSF10C	8794	8	36.1	23015767	-612	N	CTCCTCAGCCTCTGCATGTGCC[CG]TCATGGCCCCTGTGTCCTTCATTCTGTC	LIT, DCR1, TRID, CD263, TRAILR3	Homo sapiens tumor necrosis factor receptor superfamily, member 10c, decoy without an intracellular domain (TNFRSF10C), mRNA.	tumor necrosis factor receptor superfamily, member 10c precursor	cg06346860
TNFRSF1A_P678_F	0.88251	23312372	NM_001065.2	TNFRSF1A	7132	12	36.1	6322200	-678	N	TCCTGGCTCTGCCACCAATCATG[CG]ACATCAGGCAACTCCTCTCCTAAGC	FPF, p55, p60, TBP1, TNF-R, TNFAR, TNFR1, p55-R, CD120a, TNFR55, TNFR60, TNF-R-I, TNF-R55, MGC19588	Homo sapiens tumor necrosis factor receptor superfamily, member 1A (TNFRSF1A), mRNA.	tumor necrosis factor receptor 1 precursor	cg18805708
TRIM29_E189_F	0.94853	17402908	NM_012101.2	TRIM29	23650	11	36.1	119513884	189	Y	CAGGCTGCCACTGGGGCCCGA[CG]GGCTCCGGGCATCCCTGGCTTCTGGG	ATDC	Homo sapiens tripartite motif-containing 29 (TRIM29), transcript variant 1, mRNA.	tripartite motif protein TRIM29 isoform alpha	cg26414304
TRIM29_P135_F	0.96129	17402908	NM_012101.2	TRIM29	23650	11	36.1	119514208	-135	N	GAGCAGATAATTGCACAGGAACCA[CG]CCCTGCACATTCATCCCTAACCTGA	ATDC	Homo sapiens tripartite motif-containing 29 (TRIM29), transcript variant 1, mRNA.	tripartite motif protein TRIM29 isoform alpha	cg24593464
TRIM29_P261_F	0.94464	17402908	NM_012101.2	TRIM29	23650	11	36.1	119514334	-261	N	GCACTTGCTTCTCATCCGGGGAG[CG]GGGAGTCTCCGTCTTCACAAGTGGGCA	ATDC	Homo sapiens tripartite motif-containing 29 (TRIM29), transcript variant 1, mRNA.	tripartite motif protein TRIM29 isoform alpha	cg13907859
TRPM5_E87_F	0.96354	24475627	NM_014555.2	TRPM5	29850	11	36.1	2400764	87	N	AGACCCTCCAAAGTTGACCT[CG]CCCCTGTGCAAGCCCAGCTCCC	MTR1, LTRPC5	Homo sapiens transient receptor potential cation channel, subfamily M, member 5 (TRPM5), mRNA.	transient receptor potential cation channel, subfamily M, member 5	cg01581060
TRPM5_P721_F	0.89181	24475627	NM_014555.2	TRPM5	29850	11	36.1	2401572	-721	N	GGCTCATGTCTCCCAGCTGCC[CG]GTGAGGTCGGGCATCTCAGCCCCT	MTR1, LTRPC5	Homo sapiens transient receptor potential cation channel, subfamily M, member 5 (TRPM5), mRNA.	transient receptor potential cation channel, subfamily M, member 5	cg03982381
TRPM5_P979_F	0.89932	24475627	NM_014555.2	TRPM5	29850	11	36.1	2401830	-979	N	TCTGTCTGCCCTCCTGGAACCA[CG]CGTCGGGTCACAGGCCGCTGGGCAGA	MTR1, LTRPC5	Homo sapiens transient receptor potential cation channel, subfamily M, member 5 (TRPM5), mRNA.	transient receptor potential cation channel, subfamily M, member 5	cg19265431
TSP50_E21_R	0.71706	31543829	NM_013270.2	TSP50	29122	3	36.1	46734347	21	Y	GGGTGGCAGCCGACTGCGTCTCTC[CG]GAAGGCGCTCCCAGTGCCGCCC	.	Homo sapiens testes-specific protease 50 (TSP50), mRNA.	testes-specific protease 50	cg07522405
UGT1A1_E11_F	0.97099	45827762	NM_000463.2	UGT1A1	54658	2	36.1	234333669	11	N	GGCGAACCTCTGGCAGGAGCAAAGG[CG]CCATGGCTGTGGAGTCCCAGG	GNT1, UGT1, UDPGT, UGT1A, UGT1*1, HUG-BR1	Homo sapiens UDP glucuronosyltransferase 1 family, polypeptide A1 (UGT1A1), mRNA.	UDP glycosyltransferase 1 family, polypeptide A1 precursor	cg03607648
UGT1A1_P315_R	0.92019	45827762	NM_000463.2	UGT1A1	54658	2	36.1	234333343	-315	N	AGAAGCCTAACTTGTTCACTACATAGT[CG]TCCTTCTTCCTCTCTGGTAACACTTGTTGG	GNT1, UGT1, UDPGT, UGT1A, UGT1*1, HUG-BR1	Homo sapiens UDP glucuronosyltransferase 1 family, polypeptide A1 (UGT1A1), mRNA.	UDP glycosyltransferase 1 family, polypeptide A1 precursor	cg11661768
UGT1A1_P564_R	0.90152	45827762	NM_000463.2	UGT1A1	54658	2	36.1	234333094	-564	N	TCTGGCTCACCTCATGGCGCGTGCT[CG]TGTGGTGGGCTCTGCTGCAGCCTCAAGACC	GNT1, UGT1, UDPGT, UGT1A, UGT1*1, HUG-BR1	Homo sapiens UDP glucuronosyltransferase 1 family, polypeptide A1 (UGT1A1), mRNA.	UDP glycosyltransferase 1 family, polypeptide A1 precursor	cg07823755
UGT1A7_P751_R	0.96509	41282212	NM_019077.2	UGT1A7	54577	2	36.1	234254572	-751	N	CGCTAAGACCCTTGCTCTCTTTC[CG]TCGAACATGAGATGCCAATTTCTTTCTGGG	UDPGT, UGT1G, UGT1*7	Homo sapiens UDP glucuronosyltransferase 1 family, polypeptide A7 (UGT1A7), mRNA.	UDP glycosyltransferase 1 family, polypeptide A7 precursor	cg16671505
USP29_E274_F	0.9605	56790915	NM_020903.2	USP29	57663	19	36.1	62323595	274	N	GATGACTTGAGCCTTGGGGAT[CG]AGGGTGTAGTGAGGTATGATC	HOM-TES-84/86	Homo sapiens ubiquitin specific peptidase 29 (USP29), mRNA.	ubiquitin specific protease 29	cg07368873
USP29_P205_R	0.93269	56790915	NM_020903.2	USP29	57663	19	36.1	62323116	-205	Y	CCCGTACCTAGACCCGTAGGT[CG]GGAGGCCTGCGCCCGGCACTGCGCA	HOM-TES-84/86	Homo sapiens ubiquitin specific peptidase 29 (USP29), mRNA.	ubiquitin specific protease 29	cg25357752
USP29_P282_R	0.92957	56790915	NM_020903.2	USP29	57663	19	36.1	62323039	-282	Y	TTTCTCTGAACCCTAACTCCTGC[CG]TTACGCCCCACCAGCTCTAGGCC	HOM-TES-84/86	Homo sapiens ubiquitin specific peptidase 29 (USP29), mRNA.	ubiquitin specific protease 29	cg16675193
WEE1_P924_R	0.94522	19718775	NM_003390.2	WEE1	7465	11	36.1	9549992	-924	N	AAACAACAAAACCACATCAA[CG]AACATCCACTGATGTCCTGAATTCACAG	WEE1hu, DKFZp686I18166	Homo sapiens WEE1 homolog (S. pombe) (WEE1), mRNA.	wee1 tyrosine kinase	cg15071685
WNT8B_E487_F	0.87749	17505196	NM_003393.2	WNT8B	7479	10	36.1	102213275	487	N	GGGGTAAATGGACAGCAGCCCTTTTCA[CG]AAATCCTGATGTCAGCATTGTAGAGAG	.	Homo sapiens wingless-type MMTV integration site family, member 8B (WNT8B), mRNA.	wingless-type MMTV integration site family, member 8B precursor	cg16763828
WNT8B_P216_R	0.93047	17505196	NM_003393.2	WNT8B	7479	10	36.1	102212572	-216	N	GATTTGCTATGTCTCTTCCCCC[CG]CTTCTTTCTTTGTCCTCTTTCTCCTGGTC	.	Homo sapiens wingless-type MMTV integration site family, member 8B (WNT8B), mRNA.	wingless-type MMTV integration site family, member 8B precursor	cg05452625
WRN_P969_F	0.94502	19924171	NM_000553.2	WRN	7486	8	36.1	31009351	-969	Y	TTTCAGGACACTGTGAGGATGCTCTT[CG]GACCCCACCGAGACTGGTGG	RECQ3, RECQL2, RECQL3	Homo sapiens Werner syndrome (WRN), mRNA.	Werner syndrome protein	cg19052693
XRCC1_P681_R	0.93557	5454171	NM_006297.1	XRCC1	7515	19	36.1	48772236	-681	Y	GGCTAGGACAGCAAATCTGAGTGAATTTT[CG]TAGTTTCGTAGGGAACCTGGATT	RCC	Homo sapiens X-ray repair complementing defective repair in Chinese hamster cells 1 (XRCC1), mRNA.	X-ray repair cross complementing protein 1	cg12562082
XRCC2_P1077_F	0.95753	4885656	NM_005431.1	XRCC2	7516	7	36.1	152005260	-1077	N	CCTTGGCCTCTTCTCTACGTAGGGCTG[CG]GGCCCGTATCTGAAACATTAACAACCA	DKFZp781P0919	Homo sapiens X-ray repair complementing defective repair in Chinese hamster cells 2 (XRCC2), mRNA.	X-ray repair cross complementing protein 2	cg01999235
ZIM3_E203_F	0.95296	16418390	NM_052882.1	ZIM3	114026	19	36.1	62348179	203	N	AAAACTTAATCGGCCCTCTACC[CG]CTGTATTCCGCATCATAATCCAGTCAA	ZNF657	Homo sapiens zinc finger, imprinted 3 (ZIM3), mRNA.	zinc finger, imprinted 3	cg22057816
ZIM3_P451_R	0.95935	16418390	NM_052882.1	ZIM3	114026	19	36.1	62348833	-451	Y	AGGTGGAACAATGCCTTAAAGTGCTCTC[CG]CCCGACAGAAAGAATTCAGGCTCCAA	ZNF657	Homo sapiens zinc finger, imprinted 3 (ZIM3), mRNA.	zinc finger, imprinted 3	cg16859188
ZIM3_P718_R	0.88688	16418390	NM_052882.1	ZIM3	114026	19	36.1	62349100	-718	N	CCTCCCAGGAGAAGAGGTATCCAAAGAT[CG]TATTAGCAAATGACCCTTGGCGGTG	ZNF657	Homo sapiens zinc finger, imprinted 3 (ZIM3), mRNA.	zinc finger, imprinted 3	cg15131643
ZNFN1A1_E102_F	0.92157	31657112	NM_006060.2	ZNFN1A1	10320	7	36.1	50411827	102	Y	GGAGGATTTACGAATGCTTGATGCCT[CG]GGAGAGAAAATGAATGGCT	IK1, LYF1, hIk-1, IKAROS, PRO0758, Hs.54452	Homo sapiens zinc finger protein, subfamily 1A, 1 (Ikaros) (ZNFN1A1), mRNA.	zinc finger protein, subfamily 1A, 1 (Ikaros)	cg16550878
ZNFN1A1_P179_F	0.96467	31657112	NM_006060.2	ZNFN1A1	10320	7	36.1	50411546	-179	N	AACCCCAGGTGCATCCCGAGGCCTGCCAC[CG]AAGCCCACTCAAGGCTGAATGCACGG	IK1, LYF1, hIk-1, IKAROS, PRO0758, Hs.54452	Homo sapiens zinc finger protein, subfamily 1A, 1 (Ikaros) (ZNFN1A1), mRNA.	zinc finger protein, subfamily 1A, 1 (Ikaros)	cg18789786
ZP3_P220_F	0.84117	89026125	XM_939654.1	ZP3	7784	7	36.1	75864584	-220	N	GAGTGTACCACAAGGAGTTCTGGGATATT[CG]GAGGCACTTCTAGAACAGGACTGA	.	PREDICTED: Homo sapiens zona pellucida glycoprotein 3 (sperm receptor) (ZP3), mRNA.	similar to Zona pellucida sperm-binding protein 3 precursor (Zona pellucida glycoprotein ZP3) (Zona pellucida protein C) (Sperm receptor) (ZP3A/ZP3B)	cg14667235

## Sheet: Hypermethylated CD34+&CCLs
TargetID	CD34+.AVG_Beta	GID	ACCESSION	SYMBOL	GENE_ID	CHROMOSOME	REFSEQ	CPG_COORDINATE	DIST_TO_TSS	CPG_ISLAND	INPUT_SEQUENCE	SYNONYM	ANNOTATION	PRODUCT	CG_NO
AATK_E63_R	0.97063	89041906	XM_927215.1	AATK	9625	17	36.1	76709831	63	N	GGGCAGAAGCCAGCTTGATGGCAGACACCT[CG]CCACCAGTAGCAGGCGTGGGAGAGTC	.	PREDICTED: Homo sapiens apoptosis-associated tyrosine kinase (AATK), mRNA.	apoptosis-associated tyrosine kinase	cg05292376
AATK_P519_R	0.95267	89041906	XM_927215.1	AATK	9625	17	36.1	76710413	-519	Y	GGGGACGTGCCCAGTGGGTCCT[CG]AAGAAGGCAGGACAGAAGGCGG	.	PREDICTED: Homo sapiens apoptosis-associated tyrosine kinase (AATK), mRNA.	apoptosis-associated tyrosine kinase	cg17279079
AATK_P709_R	0.8936	89041906	XM_927215.1	AATK	9625	17	36.1	76710603	-709	Y	ACGGGTGGCCCGTGGCCCAGCAG[CG]GCTCCATGGCCAGCGAGGCGG	.	PREDICTED: Homo sapiens apoptosis-associated tyrosine kinase (AATK), mRNA.	apoptosis-associated tyrosine kinase	cg02979355
ABCB4_E429_F	0.94571	9961251	NM_018850.1	ABCB4	5244	7	36.1	86947255	429	N	TTCCTTGGACTTCTCAGTCTATTCT[CG]CCACTTCTGTCATGTCAGTCAGTCACAC	MDR3, PGY3, ABC21, MDR2/3, PFIC-3	Homo sapiens ATP-binding cassette, sub-family B (MDR/TAP), member 4 (ABCB4), transcript variant C, mRNA.	ATP-binding cassette, subfamily B, member 4 isoform C	cg05279864
ABCB4_P51_F	0.92678	9961251	NM_018850.1	ABCB4	5244	7	36.1	86947735	-51	N	TCTGTCCTTTCCTCCTCTTC[CG]CCTTTGTCCATTGTCAAAAGCATGGCCTGG	MDR3, PGY3, ABC21, MDR2/3, PFIC-3	Homo sapiens ATP-binding cassette, sub-family B (MDR/TAP), member 4 (ABCB4), transcript variant C, mRNA.	ATP-binding cassette, subfamily B, member 4 isoform C	cg18655915
ABCB4_P892_F	0.90738	9961251	NM_018850.1	ABCB4	5244	7	36.1	86948576	-892	N	GAATTAGGCTTCCAGCTCTGGCCA[CG]TGACTTCAGCTTCTCATTCTGTATTCCTAT	MDR3, PGY3, ABC21, MDR2/3, PFIC-3	Homo sapiens ATP-binding cassette, sub-family B (MDR/TAP), member 4 (ABCB4), transcript variant C, mRNA.	ATP-binding cassette, subfamily B, member 4 isoform C	cg02810586
ABCC2_E16_R	0.90751	4557480	NM_000392.1	ABCC2	1244	10	36.1	101532577	16	N	AATAGAAGAGTCTTCGTTCCAGA[CG]CAGTCCAGGAATCATGCTGGAGAAGTTCT	DJS, MRP2, cMRP, ABC30, CMOAT, KIAA1010	Homo sapiens ATP-binding cassette, sub-family C (CFTR/MRP), member 2 (ABCC2), mRNA.	ATP-binding cassette, sub-family C (CFTR/MRP), member 2	cg14947634
ABCC2_P88_F	0.95497	4557480	NM_000392.1	ABCC2	1244	10	36.1	101532473	-88	N	GTTGGGATGAAAGGTCATCCTTTA[CG]GAGAACATCAGAATGGTAGATAATTCC	DJS, MRP2, cMRP, ABC30, CMOAT, KIAA1010	Homo sapiens ATP-binding cassette, sub-family C (CFTR/MRP), member 2 (ABCC2), mRNA.	ATP-binding cassette, sub-family C (CFTR/MRP), member 2	cg08067239
ACTG2_E98_R	0.9253	63054873	NM_001615.3	ACTG2	72	2	36.1	73973699	98	N	CCTCTCATACCCTCGGTAAGTACTGTA[CG]GCTTTTGCCACCTCTTCCTTTCC	ACT, ACTE, ACTA3, ACTL3, ACTSG	Homo sapiens actin, gamma 2, smooth muscle, enteric (ACTG2), mRNA.	actin, gamma 2 propeptide	cg04793455
ACTG2_P346_F	0.91884	63054873	NM_001615.3	ACTG2	72	2	36.1	73973255	-346	N	GGGCGTCCCAGGCAGACCCAGGGGC[CG]CATGCAGCAGGGCCTGAGGAGG	ACT, ACTE, ACTA3, ACTL3, ACTSG	Homo sapiens actin, gamma 2, smooth muscle, enteric (ACTG2), mRNA.	actin, gamma 2 propeptide	cg15966469
ACTG2_P455_R	0.94353	63054873	NM_001615.3	ACTG2	72	2	36.1	73973146	-455	N	GCACGCAGGATTTCTTTCCTGGGTA[CG]GAAGGCATTTCTCTTCAGCTTTCATTGG	ACT, ACTE, ACTA3, ACTL3, ACTSG	Homo sapiens actin, gamma 2, smooth muscle, enteric (ACTG2), mRNA.	actin, gamma 2 propeptide	cg05473646
ACVR1_E328_R	0.76912	10862690	NM_001105.2	ACVR1	90	2	36.1	158402708	328	N	GCACGAAGCGTTGCCAGTCTGGGAC[CG]GCTTCCAGTGAGGACAGCATTGTTT	ALK2, SKR1, ACTRI, ACVRLK2	Homo sapiens activin A receptor, type I (ACVR1), mRNA.	activin A type I receptor precursor	cg09919801
ACVR1_P983_F	0.88351	10862690	NM_001105.2	ACVR1	90	2	36.1	158404019	-983	N	GTAAGCACTGGCCTCTCTCGGGTCT[CG]CCTTTCTATTGTCCCACCCTGCAGGG	ALK2, SKR1, ACTRI, ACVRLK2	Homo sapiens activin A receptor, type I (ACVR1), mRNA.	activin A type I receptor precursor	cg10122840
AFF3_P808_F	0.96391	68348715	NM_001025108.1	AFF3	3899	2	36.1	100126277	-808	N	CCATACTCTCCTGGTTTTTGTCAGG[CG]GTCTCTCACACTGGCAGGCTTCCATT	LAF4, MLLT2-like	Homo sapiens AF4/FMR2 family, member 3 (AFF3), transcript variant 2, mRNA.	AF4/FMR2 family, member 3 isoform 2	cg17356467
AFP_P824_F	0.88323	4501988	NM_001134.1	AFP	174	4	36.1	74519973	-824	N	CCCCCAGTGATTCTAATGTGTAGCCAAGAT[CG]GGAACCCTTGTAGACAGGGAT	FETA, HPAFP	Homo sapiens alpha-fetoprotein (AFP), mRNA.	alpha-fetoprotein precursor	cg10778295
AGXT_E115_R	0.94995	4557288	NM_000030.1	AGXT	189	2	36.1	241456950	115	N	GGTTCCCGAGCGGCAGGTTGGGTG[CG]GACCATGGCCTCTCACAAGCTGCTGGTGAC	AGT, SPT, AGT1, SPAT, TLH6, AGXT1	Homo sapiens alanine-glyoxylate aminotransferase (oxalosis I; hyperoxaluria I; glycolicaciduria; serine-pyruvate aminotransferase) (AGXT), mRNA.	alanine-glyoxylate aminotransferase	cg15446157
AGXT_P180_F	0.96369	4557288	NM_000030.1	AGXT	189	2	36.1	241456655	-180	N	GAGCTAAGCAGAATAAGAGGGGCTGGA[CG]TGCAGGACTCAGAGTGGGAGCG	AGT, SPT, AGT1, SPAT, TLH6, AGXT1	Homo sapiens alanine-glyoxylate aminotransferase (oxalosis I; hyperoxaluria I; glycolicaciduria; serine-pyruvate aminotransferase) (AGXT), mRNA.	alanine-glyoxylate aminotransferase	cg20657132
AIM2_E208_F	0.94214	4757733	NM_004833.1	AIM2	9447	1	36.1	157313063	208	N	GGTGCTTACCTCCTGATCCCTGGGG[CG]ATCAGCAAACCGGGTCTGCCACC	PYHIN4	Homo sapiens absent in melanoma 2 (AIM2), mRNA.	absent in melanoma 2	cg05998059
AIM2_P624_F	0.92759	4757733	NM_004833.1	AIM2	9447	1	36.1	157313895	-624	N	GTCAGCAGTCAGCCAAGTTTT[CG]ACCATCTTGGCTTTAACCAGTTGCGGCC	PYHIN4	Homo sapiens absent in melanoma 2 (AIM2), mRNA.	absent in melanoma 2	cg17311798
AOC3_P890_R	0.79659	6806883	NM_003734.2	AOC3	8639	17	36.1	38255837	-890	N	AATCCTGTGGCCTGCCTCCC[CG]ACCTGGCAGCCTGTGTCCCGGACTTAC	HPAO, VAP1, VAP-1	Homo sapiens amine oxidase, copper containing 3 (vascular adhesion protein 1) (AOC3), mRNA.	amine oxidase, copper containing 3 precursor	cg14591538
APBA2_P227_F	0.8389	22035549	NM_005503.2	APBA2	321	15	36.1	27000918	-227	N	TGAAGACTTGGGGGAGAATCA[CG]GTCAACTTGTGACGCTTGGTT	X11L, MINT2, LIN-10, HsT16821, MGC99508, D15S1518E, MGC:14091	Homo sapiens amyloid beta (A4) precursor protein-binding, family A, member 2 (X11-like) (APBA2), mRNA.	amyloid beta A4 precursor protein-binding, family A, member 2	cg20840847
APBA2_P305_R	0.87032	22035549	NM_005503.2	APBA2	321	15	36.1	27000840	-305	N	AGCATGCAGCTCTGCTACCTGTGGCC[CG]AAATCATTAGTTGTCCATACTCACTGACCT	X11L, MINT2, LIN-10, HsT16821, MGC99508, D15S1518E, MGC:14091	Homo sapiens amyloid beta (A4) precursor protein-binding, family A, member 2 (X11-like) (APBA2), mRNA.	amyloid beta A4 precursor protein-binding, family A, member 2	cg17121025
APOA1_P261_F	0.95504	4557320	NM_000039.1	APOA1	335	11	36.1	116213809	-261	N	GCTTGCAGGTCTCCCGGGTGGGGT[CG]GGGTTCCCTGCACTCATCCCCT	MGC117399	Homo sapiens apolipoprotein A-I (APOA1), mRNA.	apolipoprotein A-I preproprotein	cg17542807
APOA1_P75_F	0.85138	4557320	NM_000039.1	APOA1	335	11	36.1	116213623	-75	N	AGGCTGATAAGCCCAGCCC[CG]GCCCTGTTGCTGCTCACTGGTCCTGGCAAT	MGC117399	Homo sapiens apolipoprotein A-I (APOA1), mRNA.	apolipoprotein A-I preproprotein	cg09558982
APOC2_P377_F	0.82389	32130517	NM_000483.3	APOC2	344	19	36.1	50140706	-377	N	GGGAAGGAAGAGTAGGGAGGT[CG]GGAAGGGTATCAAGGAATAACACC	MGC75082	Homo sapiens apolipoprotein C-II (APOC2), mRNA.	apolipoprotein C-II precursor	cg27593634
ARHGAP9_P260_F	0.81591	14210509	NM_032496.1	ARHGAP9	64333	12	36.1	56169124	-260	N	TAAGGTCCCTGTCTTGCAGCTGGATAG[CG]GCAACTACCTCTTCTCCACTAGTGCAATC	10C, RGL1, MGC1295	Homo sapiens Rho GTPase activating protein 9 (ARHGAP9), mRNA.	Rho GTPase activating protein 9	cg11953654
ARHGAP9_P518_R	0.83146	14210509	NM_032496.1	ARHGAP9	64333	12	36.1	56169382	-518	N	TAACCAGTGGCTGGAATGGGAAG[CG]ACAGAGCTGCAGGTAGGACTAAGGTAT	10C, RGL1, MGC1295	Homo sapiens Rho GTPase activating protein 9 (ARHGAP9), mRNA.	Rho GTPase activating protein 9	cg11714628
ASB4_E89_F	0.90969	7706378	NM_016116.1	ASB4	51666	7	36.1	94953309	89	N	TCCTTGAGGCGCTAAAGTCCAATGACTT[CG]GAAAATTGAAGGCTATTTTGAT	ASB-4	Homo sapiens ankyrin repeat and SOCS box-containing 4 (ASB4), transcript variant 1, mRNA.	ankyrin repeat and SOCS box-containing protein 4 isoform a	cg14154704
ASB4_P391_F	0.92448	7706378	NM_016116.1	ASB4	51666	7	36.1	94952829	-391	N	TTTTGGATATTGGCTTGTCAGAGCAAGA[CG]CTGGATCTCCAGCCAGGCACCAGATGT	ASB-4	Homo sapiens ankyrin repeat and SOCS box-containing 4 (ASB4), transcript variant 1, mRNA.	ankyrin repeat and SOCS box-containing protein 4 isoform a	cg06784129
ASB4_P52_R	0.9433	7706378	NM_016116.1	ASB4	51666	7	36.1	94953168	-52	N	ACTCTCCAGCATGCGCCTGTTTGCT[CG]GTGCTGTTCTCTCGATAAATCACAACAAAG	ASB-4	Homo sapiens ankyrin repeat and SOCS box-containing 4 (ASB4), transcript variant 1, mRNA.	ankyrin repeat and SOCS box-containing protein 4 isoform a	cg19100779
AXIN1_P995_R	0.76667	31083149	NM_003502.2	AXIN1	8312	16	36.1	343460	-995	Y	GGGGACCGCCACGGCCTGCCCGC[CG]CCGTGAGGGAAGCAGGCTCCCA	AXIN, MGC52315	Homo sapiens axin 1 (AXIN1), transcript variant 1, mRNA.	axin 1 isoform a	cg24498552
B3GALT5_E246_R	0.84896	15451880	NM_033170.1	B3GALT5	10317	21	36.1	39951370	246	N	CACACTCCTGGCATCCCAG[CG]TCTCCAGCTTGCATGGCCTGTCACGGTATT	B3T5, GLCT5, B3GalTx, B3GalT-V, beta3Gal-T5	Homo sapiens UDP-Gal:betaGlcNAc beta 1,3-galactosyltransferase, polypeptide 5 (B3GALT5), transcript variant 2, mRNA.	UDP-Gal:betaGlcNAc beta 1,3-galactosyltransferase 5	cg11479877
B3GALT5_P330_F	0.92857	15451880	NM_033170.1	B3GALT5	10317	21	36.1	39950794	-330	N	GGGGGCAGTGACCTAGGCAGAGGG[CG]GGAGCCAGCAGATGGGATACACTCAG	B3T5, GLCT5, B3GalTx, B3GalT-V, beta3Gal-T5	Homo sapiens UDP-Gal:betaGlcNAc beta 1,3-galactosyltransferase, polypeptide 5 (B3GALT5), transcript variant 2, mRNA.	UDP-Gal:betaGlcNAc beta 1,3-galactosyltransferase 5	cg06700769
BCL2A1_P1127_R	0.97003	14574570	NM_004049.2	BCL2A1	597	15	36.1	78051825	-1127	Y	TGGGTGGCAGAGAACAGGGCCTCT[CG]AGGTGACTCTGGCAGTACCGCCC	GRS, BFL1, HBPA1, BCL2L5	Homo sapiens BCL2-related protein A1 (BCL2A1), mRNA.	BCL2-related protein A1	cg27177709
BCR_P346_F	0.78235	11038640	NM_021574.1	BCR	613	22	36.1	21852206	-346	Y	CTCTGACACGACGACTGGGCAGTGC[CG]GTGACGCTTATGGCACTGCGG	ALL, CML, PHL, BCR1, D22S11, D22S662	Homo sapiens breakpoint cluster region (BCR), transcript variant 2, mRNA.	breakpoint cluster region isoform 2	cg01574123
BCR_P422_F	0.74761	11038640	NM_021574.1	BCR	613	22	36.1	21852130	-422	Y	TGCGTCTCCATGGAAGGTGCCCTC[CG]CATCGTTGGGCCAGATCTGCCTG	ALL, CML, PHL, BCR1, D22S11, D22S662	Homo sapiens breakpoint cluster region (BCR), transcript variant 2, mRNA.	breakpoint cluster region isoform 2	cg08146988
BLK_P668_R	0.95295	33469981	NM_001715.2	BLK	640	8	36.1	11388262	-668	N	AAACCCCAGAACTCTGCGTTGCTG[CG]TCTATTGACATGAACACCTGTCAAACCTGC	MGC10442	Homo sapiens B lymphoid tyrosine kinase (BLK), mRNA.	B lymphoid tyrosine kinase	cg15742700
C4B_E171_F	0.86865	67782350	NM_000592.4	C4B	721	6	36.1	32057984	171	N	GGCAGGGCTGGCATCGGGACC[CG]ATTCAGGAGTGAGGGAGAGCAG	CH, C4F, CO4, C4B1, C4B3, CPAMD3	Homo sapiens complement component 4B (Childo blood group) (C4B), mRNA.	complement component 4B preproprotein	cg01672355
C4B_P191_F	0.95162	67782350	NM_000592.4	C4B	721	6	36.1	32057622	-191	N	CTCAGGCACTGGAATGAGAGGAGTTAA[CG]GGGAAGGACAGGGTTATTT	CH, C4F, CO4, C4B1, C4B3, CPAMD3	Homo sapiens complement component 4B (Childo blood group) (C4B), mRNA.	complement component 4B preproprotein	cg14877208
CCKAR_E79_F	0.93144	63054823	NM_000730.2	CCKAR	886	4	36.1	26101061	79	N	CCGGCTCATTCCTCTAATGAC[CG]AAGCGTCTCGCAGATGCAACCTGCCG	CCK-A, CCKRA, CCK1-R	Homo sapiens cholecystokinin A receptor (CCKAR), mRNA.	cholecystokinin A receptor	cg08845028
CCKAR_P270_F	0.88211	63054823	NM_000730.2	CCKAR	886	4	36.1	26101410	-270	N	CCAGTACTCCTCTATATAGGAACC[CG]TCACCATCCCAGACATATGCAGAA	CCK-A, CCKRA, CCK1-R	Homo sapiens cholecystokinin A receptor (CCKAR), mRNA.	cholecystokinin A receptor	cg12336680
CCL3_E53_R	0.7223	4506842	NM_002983.1	CCL3	6348	17	36.1	31441547	53	N	AGCAGGTGACGGAATGTGGGCT[CG]AGTGTCAGCAGAGCCAAGAAAGGACTG	MIP1A, SCYA3, G0S19-1, LD78ALPHA, MIP-1-alpha	Homo sapiens chemokine (C-C motif) ligand 3 (CCL3), mRNA.	chemokine (C-C motif) ligand 3	cg21335375
CCL3_P543_R	0.90261	4506842	NM_002983.1	CCL3	6348	17	36.1	31442143	-543	N	ATGTAGTGACTAGGGCGCTGTGTTAAA[CG]CTAGTTGTGGATCATAAAAATACTTT	MIP1A, SCYA3, G0S19-1, LD78ALPHA, MIP-1-alpha	Homo sapiens chemokine (C-C motif) ligand 3 (CCL3), mRNA.	chemokine (C-C motif) ligand 3	cg05481196
CD1A_P414_R	0.92141	27764864	NM_001763.1	CD1A	909	1	36.1	156490137	-414	N	AACATTGAAGTCAAAATTCTGGGCTGG[CG]TACATTAGTTAGGAGCCCCCATTTTAG	CD1	Homo sapiens CD1a antigen (CD1A), mRNA.	CD1A antigen precursor	cg19355763
CD1A_P6_F	0.8898	27764864	NM_001763.1	CD1A	909	1	36.1	156490545	-6	N	TGGAGAAAAGGTGTTAGTTTGTACTGT[CG]CACAGGGCAGTCGTAGGAGACTCTG	CD1	Homo sapiens CD1a antigen (CD1A), mRNA.	CD1A antigen precursor	cg03528325
CD81_P272_R	0.77928	62240999	NM_004356.3	CD81	975	11	36.1	2354851	-272	Y	ACGCTGCATGCCTGTCCTCAGGCG[CG]GCCCTGCTGCCACCCCCTTGGG	S5.7, TAPA1, TSPAN28	Homo sapiens CD81 antigen (target of antiproliferative antibody 1) (CD81), mRNA.	CD81 antigen	cg26129028
CDH17_E31_F	0.94662	16507959	NM_004063.2	CDH17	1015	8	36.1	95289955	31	N	CCATTCAGTGGTCGAGACTCTTGCTA[CG]ACTGGAGTATCTCCCCCGGGAACAC	HPT1, CDH16, HPT-1, MGC138218	Homo sapiens cadherin 17, LI cadherin (liver-intestine) (CDH17), mRNA.	cadherin 17 precursor	cg14353573
CDH17_P376_F	0.92316	16507959	NM_004063.2	CDH17	1015	8	36.1	95290362	-376	N	ATTCCATCTCAAACACAAAAGA[CG]GAGCAGGGGCGCCATGTCTGAGCAATGACA	HPT1, CDH16, HPT-1, MGC138218	Homo sapiens cadherin 17, LI cadherin (liver-intestine) (CDH17), mRNA.	cadherin 17 precursor	cg00368292
CDH17_P532_F	0.95588	16507959	NM_004063.2	CDH17	1015	8	36.1	95290518	-532	N	CCAAAGTCTGCAAGAAACAAC[CG]ATAGCAAATTTCCCCCAAACAC	HPT1, CDH16, HPT-1, MGC138218	Homo sapiens cadherin 17, LI cadherin (liver-intestine) (CDH17), mRNA.	cadherin 17 precursor	cg01803859
CHD2_P451_F	0.92378	4557448	NM_001271.1	CHD2	1106	15	36.1	91243972	-451	N	TGCTCCAGTGCAACTTGAACACTAGGGAGG[CG]CTCTTGAGTTGTAAAAGTTACCCCTT	DKFZp781D1727	Homo sapiens chromodomain helicase DNA binding protein 2 (CHD2), mRNA.	chromodomain helicase DNA binding protein 2	cg04650055
CHD2_P667_F	0.8531	4557448	NM_001271.1	CHD2	1106	15	36.1	91243756	-667	N	CTTGGGTTACTGATTTAAAGGTGAT[CG]TGTTTGGACCATACTCTTGAATTTT	DKFZp781D1727	Homo sapiens chromodomain helicase DNA binding protein 2 (CHD2), mRNA.	chromodomain helicase DNA binding protein 2	cg17404310
CHI3L2_E10_F	0.8718	68533259	NM_001025199.1	CHI3L2	1117	1	36.1	111571814	10	N	TGCTTCTTTCGTGTAGGACAGGCTGT[CG]AAACCTCAGTGGATAAAAGACCTAGAG	YKL39, YKL-39	Homo sapiens chitinase 3-like 2 (CHI3L2), transcript variant 3, mRNA.	chitinase 3-like 2 isoform c	cg10045881
CHI3L2_P226_F	0.91852	68533259	NM_001025199.1	CHI3L2	1117	1	36.1	111571578	-226	N	TGATGAGGAAGGAGATTCAGGGC[CG]AGGGTGATACCAGGAGGCAGA	YKL39, YKL-39	Homo sapiens chitinase 3-like 2 (CHI3L2), transcript variant 3, mRNA.	chitinase 3-like 2 isoform c	cg10675506
CPA4_P1265_R	0.9422	61743915	NM_016352.2	CPA4	51200	7	36.1	129718965	-1265	N	CACTGATCCTCTCTGTTTTCTTTGC[CG]TATTCAGTGTTAAGCACAGTAAGTCTTTCC	CPA3	Homo sapiens carboxypeptidase A4 (CPA4), mRNA.	carboxypeptidase A4 preproprotein	cg00845900
CPA4_P961_R	0.95023	61743915	NM_016352.2	CPA4	51200	7	36.1	129719269	-961	N	TCTTCCATTTATTCAGCTGTGACTTGG[CG]GAAAGGACACCAGACCCACAGT	CPA3	Homo sapiens carboxypeptidase A4 (CPA4), mRNA.	carboxypeptidase A4 preproprotein	cg26442210
CREBBP_P712_R	0.85306	4758055	NM_004380.1	CREBBP	1387	16	36.1	3871424	-712	Y	AGTGAGGGGGCCTCACGCCTGTT[CG]CATCCCAAGGCGGCAGGGCAGACACC	CBP, RTS, RSTS	Homo sapiens CREB binding protein (Rubinstein-Taybi syndrome) (CREBBP), mRNA.	CREB binding protein	cg18797283
CSF1R_E26_F	0.9298	27262658	NM_005211.2	CSF1R	1436	5	36.1	149473102	26	N	TTCTCCTCACTTCGTGCTCTCA[CG]CTTTTGGACACTCTGTCTGCCCTTCTCC	FMS, CSFR, FIM2, C-FMS, CD115	Homo sapiens colony stimulating factor 1 receptor, formerly McDonough feline sarcoma viral (v-fms) oncogene homolog (CSF1R), mRNA.	colony stimulating factor 1 receptor precursor	cg15226392
CSF1R_P73_F	0.90129	27262658	NM_005211.2	CSF1R	1436	5	36.1	149473201	-73	N	TCTAGCAGCTGCCTGTCACAGAGCA[CG]CCGGCCTCAATCCGGGCCTGTGGGC	FMS, CSFR, FIM2, C-FMS, CD115	Homo sapiens colony stimulating factor 1 receptor, formerly McDonough feline sarcoma viral (v-fms) oncogene homolog (CSF1R), mRNA.	colony stimulating factor 1 receptor precursor	cg01875467
CSF2_E248_R	0.93916	27437029	NM_000758.2	CSF2	1437	5	36.1	131437632	248	N	CAGCTGGCCCCTGACTGGCCA[CG]CCTGTCAGCTTGATAACATGACATTTTCCT	GMCSF, MGC131935	Homo sapiens colony stimulating factor 2 (granulocyte-macrophage) (CSF2), mRNA.	colony stimulating factor 2 precursor	cg08625965
CSF2_P605_F	0.91469	27437029	NM_000758.2	CSF2	1437	5	36.1	131436779	-605	N	GAAGCTTGCTGAGAGTGGCTGCAGTCT[CG]CTGCTGGATGTGCACATGGTG	GMCSF, MGC131935	Homo sapiens colony stimulating factor 2 (granulocyte-macrophage) (CSF2), mRNA.	colony stimulating factor 2 precursor	cg21708430
CSF3_P309_R	0.75201	27437050	NM_172220.1	CSF3	1440	17	36.1	35424905	-309	N	CACAGGCTGCTGCCGCTTCCAGG[CG]TCTATCAGCGGCTCAGCCTTTGTTCAGC	GCSF, G-CSF, MGC45931	Homo sapiens colony stimulating factor 3 (granulocyte) (CSF3), transcript variant 3, mRNA.	colony stimulating factor 3 isoform c	cg17037194
CTGF_P693_R	0.95724	4503122	NM_001901.1	CTGF	1490	6	36.1	132314848	-693	N	GGTTTTGGGACAAGAAAGAGAACAAAGA[CG]CGTGTGACTCAGGATGCAGTCTCC	CCN2, NOV2, IGFBP8, MGC102839	Homo sapiens connective tissue growth factor (CTGF), mRNA.	connective tissue growth factor	cg15155239
CTLA4_E176_R	0.93562	21361211	NM_005214.2	CTLA4	1493	2	36.1	204440932	176	N	AAGCCATGGCTTGCCTTGGATTTCAG[CG]GCACAAGGCTCAGCTGAACCTGGCTACC	CD152, CTLA-4	Homo sapiens cytotoxic T-lymphocyte-associated protein 4 (CTLA4), mRNA.	cytotoxic T-lymphocyte-associated protein 4	cg05074138
CYP2E1_E53_R	0.85937	75709190	NM_000773.3	CYP2E1	1571	10	36.1	135190910	53	N	CATGTCTGCCCTCGGAGTCAC[CG]TGGCCCTGCTGGTGTGGGCGGCCTTCCTC	CPE1, CYP2E, P450-J, P450C2E	Homo sapiens cytochrome P450, family 2, subfamily E, polypeptide 1 (CYP2E1), mRNA.	cytochrome P450, family 2, subfamily E, polypeptide 1	cg23093817
CYP2E1_P416_F	0.9577	75709190	NM_000773.3	CYP2E1	1571	10	36.1	135190441	-416	N	GCTGTTGCACCAGGAGGGCCGGTAC[CG]TGTCTAGAGGTGGTCGGCATG	CPE1, CYP2E, P450-J, P450C2E	Homo sapiens cytochrome P450, family 2, subfamily E, polypeptide 1 (CYP2E1), mRNA.	cytochrome P450, family 2, subfamily E, polypeptide 1	cg17336072
DCN_P1320_R	0.93946	47419923	NM_133505.2	DCN	1634	12	36.1	90102257	-1320	N	GTAAAGACAATCAAATGATTGGCTATGGAC[CG]TACCCGGACTGGTGTTTTGCC	PG40, PGII, PGS2, DSPG2, SLRR1B	Homo sapiens decorin (DCN), transcript variant C, mRNA.	decorin isoform c precursor	cg15569988
DDIT3_P1313_R	0.77508	50345277	NM_004083.4	DDIT3	1649	12	36.1	56201880	-1046	Y	GGGTCGAGATTTACAGCGGAGTCTCATCC[CG]GGACGTGTGAGTGCACTTCAGC	CHOP, CEBPZ, CHOP10, GADD153, MGC4154	Homo sapiens DNA-damage-inducible transcript 3 (DDIT3), mRNA.	DNA-damage-inducible transcript 3	cg19520710
DDR1_P332_R	0.9218	38327631	NM_001954.3	DDR1	780	6	36.1	30959508	-332	N	GGCCTGGGCGTCTGGACCCC[CG]GGTCCCTTAGAACGCCCTTCAGA	CAK, DDR, NEP, PTK3, RTK6, TRKE, CD167, EDDR1, MCK10, NTRK4, PTK3A	Homo sapiens discoidin domain receptor family, member 1 (DDR1), transcript variant 2, mRNA.	discoidin domain receptor family, member 1 isoform b	cg02680487
DDR2_E331_F	0.93184	62420885	NM_001014796.1	DDR2	4921	1	36.1	160869183	331	N	GCGTTTTAAGTCAGACAAGGAAGGGAA[CG]TAATGAGGCACCACAGACTCGAGAAAT	TKT, NTRKR3, TYRO10	Homo sapiens discoidin domain receptor family, member 2 (DDR2), transcript variant 1, mRNA.	discoidin domain receptor family, member 2 precursor	cg22740835
DDR2_P743_R	0.94014	62420885	NM_001014796.1	DDR2	4921	1	36.1	160868109	-743	N	TCCTCCCCTGTTGCCTACC[CG]CCCCTTTCACATGATCTCTGACTATAGCTG	TKT, NTRKR3, TYRO10	Homo sapiens discoidin domain receptor family, member 2 (DDR2), transcript variant 1, mRNA.	discoidin domain receptor family, member 2 precursor	cg23028772
DES_P1006_R	0.95668	55749931	NM_001927.3	DES	1674	2	36.1	219990337	-1006	N	TCACCCTAGCCTTCCTTATCTGA[CG]CCCACCCATGCCTCCTCAGGTA	CSM1, CSM2, CMD1I, FLJ12025, FLJ39719, FLJ41013, FLJ41793	Homo sapiens desmin (DES), mRNA.	desmin	cg25310553
DIO3_E230_R	0.73455	55750010	NM_001362.2	DIO3	1735	14	36.1	101097671	230	Y	GGCCTGCAGCCACCATGCTC[CG]CTCCCTGCTGCTTCACTCCTTGAGGCTC	D3, 5DIII, TXDI3, DIOIII	Homo sapiens deiodinase, iodothyronine, type III (DIO3), mRNA.	deiodinase, iodothyronine, type III	cg18191511
DIRAS3_E55_R	0.86141	58530880	NM_004675.2	DIRAS3	9077	1	36.1	68288993	55	Y	GGGAGTGTGGGTAACAGGCATAGATTC[CG]CTTGCGCAATACGTGGTAAGAAACCAG	ARHI, NOEY2	Homo sapiens DIRAS family, GTP-binding RAS-like 3 (DIRAS3), mRNA.	DIRAS family, GTP-binding RAS-like 3	cg15101152
DMP1_E194_F	0.94126	4758171	NM_004407.1	DMP1	1758	4	36.1	88790677	194	N	ATACCATGTAGAGAGAGATGGGAGAGCTG[CG]CTTTGGGTAAAAACAGTTCCTATTT	.	Homo sapiens dentin matrix acidic phosphoprotein (DMP1), mRNA.	dentin matrix acidic phosphoprotein	cg18397653
DMP1_P134_F	0.77835	4758171	NM_004407.1	DMP1	1758	4	36.1	88790349	-134	N	CTGGAGGAAGTGTGGGTGTAC[CG]GGGTCCCGGTGACACCTTG	.	Homo sapiens dentin matrix acidic phosphoprotein (DMP1), mRNA.	dentin matrix acidic phosphoprotein	cg16043345
DNAJC15_P65_F	0.91678	66472919	NM_013238.2	DNAJC15	29103	13	36.1	42495297	-65	Y	GTGGTAGAACTGTGGCATTAAACAGAAGTG[CG]AACAGAAGTTGAGAGTGGGAAG	MCJ, HSD18, DNAJD1	Homo sapiens DnaJ (Hsp40) homolog, subfamily C, member 15 (DNAJC15), mRNA.	DNAJ domain-containing	cg05035143
DNMT2_P199_F	0.82719	28872766	NM_004412.3	DNMT2	1787	10	36.1	17283886	-199	Y	ATGGCAGCCACTCTGTAGCCTGATTTA[CG]CTCCATTTCCTTCTTTGGTGTCAGGG	PuMet, M.HsaIIP	Homo sapiens DNA (cytosine-5-)-methyltransferase 2 (DNMT2), transcript variant a, mRNA.	DNA methyltransferase 2 isoform a	cg19579782
DSC2_P407_R	0.92788	40806177	NM_024422.2	DSC2	1824	18	36.1	26936782	-407	N	GGAATCAAGGCGACTGCAAAATAATAAAAT[CG]AGGGTGAGTTACTATAAGAAATGCATC	DG2, DSC3, CDHF2, DGII/III, DKFZp686I11137	Homo sapiens desmocollin 2 (DSC2), transcript variant Dsc2a, mRNA.	desmocollin 2 isoform Dsc2a preproprotein	cg20887958
DSG1_E292_F	0.7999	4503400	NM_001942.1	DSG1	1828	18	36.1	27152342	292	N	GAGTGGATTCTGGTAAAAGTCCTTCATAAT[CG]TGCCCATTGTAAACAAGTGAAAACTTT	DG1, DSG, CDHF4	Homo sapiens desmoglein 1 (DSG1), mRNA.	desmoglein 1 preproprotein	cg20099449
DSG1_P159_R	0.90739	4503400	NM_001942.1	DSG1	1828	18	36.1	27151891	-159	N	CCCATCACCTGTATAACCCT[CG]GTATTTCTGTTCACTTTAAGAGCCTGCCAC	DG1, DSG, CDHF4	Homo sapiens desmoglein 1 (DSG1), mRNA.	desmoglein 1 preproprotein	cg13834042
EDNRB_P148_R	0.92927	4557546	NM_000115.1	EDNRB	1910	13	36.1	77447813	-148	N	ATACCGAATTAAAGAAAGAAGAGGTTTATT[CG]GCCAGAAGCATCGGCAAGACTCCTG	ETB, ETRB, HSCR, ABCDS, HSCR2	Homo sapiens endothelin receptor type B (EDNRB), transcript variant 1, mRNA.	endothelin receptor type B isoform 1	cg20257673
EDNRB_P709_R	0.95386	4557546	NM_000115.1	EDNRB	1910	13	36.1	77448374	-709	N	GCAGACAGTGAACTGCTAAGATGGAATGTT[CG]TGCCTTATCCGAGAAATGTCCAAGTC	ETB, ETRB, HSCR, ABCDS, HSCR2	Homo sapiens endothelin receptor type B (EDNRB), transcript variant 1, mRNA.	endothelin receptor type B isoform 1	cg10792120
EFNB3_E17_R	0.72081	38201712	NM_001406.3	EFNB3	1949	17	36.1	7549262	17	Y	GACTGGTTTCCTCCCTTAGCC[CG]CTGCCCTCAATCCCAGCGAGGC	EFL6, EPLG8, LERK8	Homo sapiens ephrin-B3 (EFNB3), mRNA.	ephrin-B3 precursor	cg20221774
EGF_E339_F	0.9589	6031163	NM_001963.2	EGF	1950	4	36.1	111053838	339	N	AAAGATGCCCCAGGGCTGAGGCCTC[CG]CTCAGGCAGCCGCATCTGGGGTC	URG	Homo sapiens epidermal growth factor (beta-urogastrone) (EGF), mRNA.	epidermal growth factor (beta-urogastrone)	cg02437921
EGF_P413_F	0.86803	6031163	NM_001963.2	EGF	1950	4	36.1	111053086	-413	N	CCTGGAATGTGCACTGGTATTGACATTT[CG]TTCAAATAATGGGCTGAAGGTG	URG	Homo sapiens epidermal growth factor (beta-urogastrone) (EGF), mRNA.	epidermal growth factor (beta-urogastrone)	cg12981092
EMR3_P1297_R	0.94576	23397638	NM_152939.1	EMR3	84658	19	36.1	14648107	-1297	Y	TGATTTACACAGGAACCGAGAGATTGGT[CG]GACTGGGTGTGCTGTTTG	.	Homo sapiens egf-like module containing, mucin-like, hormone receptor-like 3 (EMR3), transcript variant 2, mRNA.	egf-like module-containing mucin-like receptor 3 isoform b	cg09872254
EPHA8_P456_R	0.77264	55774976	NM_020526.3	EPHA8	2046	1	36.1	22762135	-456	Y	TCACCTAAAAGTGCCTCTGAGTTTGC[CG]CTGAGCCCATCTCTGAGCCTCTGCCC	EEK, HEK3, KIAA1459	Homo sapiens EPH receptor A8 (EPHA8), transcript variant 1, mRNA.	EPH receptor A8 isoform 1 precursor	cg00665502
EPHX1_P1358_R	0.91699	4557560	NM_000120.2	EPHX1	2052	1	36.1	224078241	-1358	N	CAGAGTGGTGCCCTCTTGACTGAGCCT[CG]AGCCTTTGCTTTCCCCTTACTCCA	MEH, EPHX, EPOX	Homo sapiens epoxide hydrolase 1, microsomal (xenobiotic) (EPHX1), mRNA.	epoxide hydrolase 1, microsomal (xenobiotic)	cg12786690
EPHX1_P22_F	0.95839	4557560	NM_000120.2	EPHX1	2052	1	36.1	224079577	-22	N	GCTGTGCAGAGTCCAGGGGAGATAACCA[CG]CTGTGCACACATGAGATTGGCTGACT	MEH, EPHX, EPOX	Homo sapiens epoxide hydrolase 1, microsomal (xenobiotic) (EPHX1), mRNA.	epoxide hydrolase 1, microsomal (xenobiotic)	cg23096144
ERCC3_P1210_R	0.93913	4557562	NM_000122.1	ERCC3	2071	2	36.1	127769432	-1210	N	GGGCATTAAAGGTGATTCTGGTGA[CG]GCTCAGATGGAAAGGAGAAATA	XPB, BTF2, GTF2H, RAD25, TFIIH	Homo sapiens excision repair cross-complementing rodent repair deficiency, complementation group 3 (xeroderma pigmentosum group B complementing) (ERCC3), mRNA.	excision repair cross-complementing rodent repair deficiency, complementation group 3	cg13587811
EVI2A_E420_F	0.77923	51511748	NM_001003927.1	EVI2A	2123	17	36.1	26672423	420	N	AGGAAACCAAACTTAGATCCTT[CG]TAATCCTAATTTAAAACTCCATGGCGATGG	EVDA, EVI2	Homo sapiens ecotropic viral integration site 2A (EVI2A), transcript variant 1, mRNA.	ecotropic viral integration site 2A isoform 1	cg14414427
FANCA_P1006_R	0.87121	66879665	NM_001018112.1	FANCA	2175	16	36.1	88411572	-1006	Y	CCTCTGGCAGTGGCCTTGGAACCAC[CG]AAGGGATTCAGCCGAAGGGC	FA, FA1, FAA, FAH, FA-H, FACA, FANCH, MGC75158	Homo sapiens Fanconi anemia, complementation group A (FANCA), transcript variant 2, mRNA.	Fanconi anemia, complementation group A isoform b	cg23604467
FASTK_P598_R	0.9434	39995106	NM_033015.2	FASTK	10922	7	36.1	150409482	-598	Y	GGGAAGAGGCAGGCCGGAGAGG[CG]GGCCTGGGCAGGCAGCAGCTCC	FAST	Homo sapiens Fas-activated serine/threonine kinase (FASTK), transcript variant 4, mRNA.	Fas-activated serine/threonine kinase isoform 4	cg22085103
FER_P581_F	0.94486	4885230	NM_005246.1	FER	2241	5	36.1	108110841	-581	N	CTTTATGACGGAAGGTAGTTTTGCAACA[CG]GAGCAAGTTGCTCACCGAAGTTACGCT	TYK3	Homo sapiens fer (fps/fes related) tyrosine kinase (phosphoprotein NCP94) (FER), mRNA.	fer (fps/fes related) tyrosine kinase (phosphoprotein NCP94)	cg20922596
FGF1_E5_F	0.93316	15055540	NM_033136.1	FGF1	2246	5	36.1	142045807	5	N	CTTGGTGTCTTCTTCTCAGAGTAGCC[CG]GCTCTCTGAACCTCCAGGCTACTGCAGCT	AFGF, ECGF, FGFA, ECGFA, ECGFB, HBGF1, GLIO703, ECGF-beta, FGF-alpha	Homo sapiens fibroblast growth factor 1 (acidic) (FGF1), transcript variant 2, mRNA.	fibroblast growth factor 1 (acidic) isoform 2 precursor	cg02259548
FGF1_P357_R	0.94235	15055540	NM_033136.1	FGF1	2246	5	36.1	142046169	-357	N	AGCCAGGAGGGAGGTAGAGACAGAAGA[CG]GTGGCAGCAGCTACCCTGGGTG	AFGF, ECGF, FGFA, ECGFA, ECGFB, HBGF1, GLIO703, ECGF-beta, FGF-alpha	Homo sapiens fibroblast growth factor 1 (acidic) (FGF1), transcript variant 2, mRNA.	fibroblast growth factor 1 (acidic) isoform 2 precursor	cg05353098
FGF6_E294_F	0.84674	10337586	NM_020996.1	FGF6	2251	12	36.1	4424747	294	Y	CGTTGCAGTAGAGCCTCCGCTGC[CG]CTTGATCCCCACCAAATAGCCA	HST2, HBGF-6	Homo sapiens fibroblast growth factor 6 (FGF6), mRNA.	fibroblast growth factor 6 precursor	cg10815012
FGF6_P139_R	0.91991	10337586	NM_020996.1	FGF6	2251	12	36.1	4425180	-139	Y	GAGAGCAGAGGGACCCAGGCTGAGCCG[CG]GCCGGTAGAGACCATGGCTCG	HST2, HBGF-6	Homo sapiens fibroblast growth factor 6 (FGF6), mRNA.	fibroblast growth factor 6 precursor	cg01392242
FGF7_P44_F	0.8018	15147344	NM_002009.2	FGF7	2252	15	36.1	47502707	-44	N	GCTTCCAATGAGGTCAGCAAAGGTATTTAT[CG]AAAAGCCCTGAATAAAAGGCTCACAC	KGF, HBGF-7	Homo sapiens fibroblast growth factor 7 (keratinocyte growth factor) (FGF7), mRNA.	fibroblast growth factor 7 precursor	cg26070824
FGF7_P610_F	0.8493	15147344	NM_002009.2	FGF7	2252	15	36.1	47502141	-610	N	TGAGACTCTGGAACAGCAGGTAACTTGCC[CG]AAGTCATACTGGTCATTAGTGGTCCAA	KGF, HBGF-7	Homo sapiens fibroblast growth factor 7 (keratinocyte growth factor) (FGF7), mRNA.	fibroblast growth factor 7 precursor	cg18689733
FGFR4_P610_F	0.93851	47524174	NM_213647.1	FGFR4	2264	5	36.1	176445917	-610	N	GAGTAGCAGGGTGGGAGCCAGGAGG[CG]TGGGTCATGGCAATCTATGTATAAAG	TKF, JTK2, CD334, MGC20292	Homo sapiens fibroblast growth factor receptor 4 (FGFR4), transcript variant 3, mRNA.	fibroblast growth factor receptor 4 isoform 1 precursor	cg13847825
FGR_P39_F	0.96609	4885234	NM_005248.1	FGR	2268	1	36.1	27823199	-39	N	GGCGGAACTGGGCCACCTACTGTAC[CG]TTCAGTCTGCCTCACAGTATGTCCCC	SRC2, c-fgr, p55c-fgr	Homo sapiens Gardner-Rasheed feline sarcoma viral (v-fgr) oncogene homolog (FGR), mRNA.	Gardner-Rasheed feline sarcoma viral (v-fgr) oncogene homolog	cg13164743
FOLR1_E368_R	0.93432	12056965	NM_000802.2	FOLR1	2348	11	36.1	71578618	368	N	CCAGAGTGTGGCCTGCTCAAGGTTAAA[CG]ACAAGTTAGTGTTCATCCCCCTGAAC	FBP, FOLR, MOv18, FR-alpha	Homo sapiens folate receptor 1 (adult) (FOLR1), transcript variant 2, mRNA.	folate receptor 1 precursor	cg15274870
FRK_P36_F	0.80391	31657133	NM_002031.2	FRK	2444	6	36.1	116488650	-36	N	CCTGTTTCAAGTCTGTTCCTGTCTTT[CG]ACCAGTCCGGATCTGGACGGCTCTCT	GTK, RAK, PTK5	Homo sapiens fyn-related kinase (FRK), mRNA.	fyn-related kinase	cg18764771
GABRG3_E123_R	0.94929	15193297	NM_033223.1	GABRG3	2567	15	36.1	25343888	123	N	CCGTACAACTCCCCTGGGAGA[CG]ACAGCTGGAGGCCCCTGGCTTGTTGACTGC	.	Homo sapiens gamma-aminobutyric acid (GABA) A receptor, gamma 3 (GABRG3), mRNA.	gamma-aminobutyric acid (GABA) A receptor, gamma 3	cg16701428
GFAP_P1214_F	0.9342	24430142	NM_002055.2	GFAP	2670	17	36.1	40349608	-1214	N	CCTGGAGACTTCAGGTCCATCTA[CG]CCCTCCACTCTGGTCCCACAGG	FLJ45472	Homo sapiens glial fibrillary acidic protein (GFAP), mRNA.	glial fibrillary acidic protein	cg15193977
GFAP_P56_R	0.77206	24430142	NM_002055.2	GFAP	2670	17	36.1	40348450	-56	N	GAGTGGGCTAGACTGGCGATGCC[CG]GGTGCCCCTGGCAACACCCCCT	FLJ45472	Homo sapiens glial fibrillary acidic protein (GFAP), mRNA.	glial fibrillary acidic protein	cg03383006
GLI2_E90_F	0.96739	13518230	NM_030379.1	GLI2	2736	2	36.1	121266419	90	N	AAGAAAGTGATGATGCGATGTCTAAAA[CG]TTCAAGGCACCGCATCTGTGATCAAGA	THP2	Homo sapiens GLI-Kruppel family member GLI2 (GLI2), transcript variant 1, mRNA.	GLI-Kruppel family member GLI2 isoform alpha	cg16619328
GLI2_P295_F	0.94553	13518230	NM_030379.1	GLI2	2736	2	36.1	121266034	-295	Y	GGGTCCTGGGCACGCATGCCGCA[CG]ACTGAGATCACAGCAGAGGTGAGAAC	THP2	Homo sapiens GLI-Kruppel family member GLI2 (GLI2), transcript variant 1, mRNA.	GLI-Kruppel family member GLI2 isoform alpha	cg24008711
GLI3_E148_R	0.89925	13518031	NM_000168.2	GLI3	2737	7	36.1	42241564	148	N	CAGACGGCCAGGGTGCAGGCCCCCCACC[CG]CCATGCCCAATGCGCTCAAGCTGAAAC	PHS, ACLS, GCPS, PAPA, PAPB, PAP-A, PAPA1, PPDIV	Homo sapiens GLI-Kruppel family member GLI3 (Greig cephalopolysyndactyly syndrome) (GLI3), mRNA.	GLI-Kruppel family member GLI3	cg12211443
GML_E144_F	0.88055	4504032	NM_002066.1	GML	2765	8	36.1	143913363	144	Y	AGGGGCCCAGCTGAGGCAGCCTCCT[CG]TCAGCTGCTTGGGCCGCCAGGA	LY6DL	Homo sapiens GPI anchored molecule like protein (GML), mRNA.	GPI anchored molecule like protein	cg21475536
GML_P281_R	0.96579	4504032	NM_002066.1	GML	2765	8	36.1	143912938	-281	N	CCTGGGCGGTGCCAACAGGCTGC[CG]AGGGTGGCTGCTGTCCCGTTTCTCCAGC	LY6DL	Homo sapiens GPI anchored molecule like protein (GML), mRNA.	GPI anchored molecule like protein	cg20178722
GNAS_E58_F	0.88347	7706588	NM_016592.1	GNAS	2778	20	36.1	56848248	58	Y	GAGGACCGGCGGAGGCACCTCTCT[CG]AGTCTTAGGCTGCGGAATCTAAGA	XL, AHO, GSA, GSP, POH, XL2, GPSA, NESP, GNAS1, PHP1A, PHP1B, GNASXL, NESP55, C20orf45, MGC33735, XLalphas, dJ309F20.1.1, dJ806M20.3.3	Homo sapiens GNAS complex locus (GNAS), transcript variant 4, mRNA.	guanine nucleotide binding protein, alpha stimulating activity polypeptide 1 isoform d	cg02859712
GNG7_E310_R	0.96695	32698768	NM_052847.1	GNG7	2788	19	36.1	2603280	310	Y	AGGCCAGACGCTGAGAGAGAAAAACACTG[CG]TAATCCCACGTATTGTGGAGTCCAAAA	FLJ00058	Homo sapiens guanine nucleotide binding protein (G protein), gamma 7 (GNG7), mRNA.	guanine nucleotide binding protein (G protein), gamma 7	cg13502721
GNG7_P903_F	0.86892	32698768	NM_052847.1	GNG7	2788	19	36.1	2604493	-903	N	GGGGGCCCCCCTGGTTTATAC[CG]TCTTCCCCATCAGGAGTTTATCC	FLJ00058	Homo sapiens guanine nucleotide binding protein (G protein), gamma 7 (GNG7), mRNA.	guanine nucleotide binding protein (G protein), gamma 7	cg18559504
GPR116_E328_R	0.96479	44771172	NM_015234.3	GPR116	221395	6	36.1	46990497	328	N	AATGCCCAGGGGTGCATTCCAATTGCAGA[CG]GAGGGAAGCCCTGTGGAA	KPG_001, KIAA0758, DKFZp564O1923	Homo sapiens G protein-coupled receptor 116 (GPR116), mRNA.	G-protein coupled receptor 116	cg07914934
GPR116_P850_F	0.95674	44771172	NM_015234.3	GPR116	221395	6	36.1	46991675	-850	N	TTTCCTGGTTCTCAAGGCTCC[CG]AGCTTATGCCTTTTCTCCTTCTATGCTCCC	KPG_001, KIAA0758, DKFZp564O1923	Homo sapiens G protein-coupled receptor 116 (GPR116), mRNA.	G-protein coupled receptor 116	cg18891510
H19_P1411_R	0.83969	57862814	NR_002196.1	H19	283120	11	36.1	1977052	-1411	Y	TGTGGGAGGGGCTAGCACAGGATC[CG]GTCGTGCTGCCAGCAATGCGCAGG	ASM, BWS, ASM1, MGC4485, PRO2605, D11S813E	Homo sapiens H19, imprinted maternally expressed untranslated mRNA (H19) on chromosome 11.	.	cg25583987
HBII-13_P991_R	0.94914	30089682	NR_001294.1	HBII-13	347686	15	36.1	22780349	-991	N	TTTGCTGAGCCGATTCAACTTAAAAAG[CG]AGGTCCATACTAAGTGCCCAAGAATCA	.	Homo sapiens HBII-13 snoRNA (HBII-13) on chromosome 15.	.	cg26410550
HBII-52_P563_F	0.89783	29171307	NR_001291.1	HBII-52	338433	15	36.1	22966406	-563	Y	GCCCAGGGGCAGGCTATGTGACTGCC[CG]GTCTGCAGCTGTAAGTGGTTTCT	RNHBII52	Homo sapiens HBII-52 snoRNA (HBII-52) on chromosome 15.	.	cg21361081
HBII-52_P659_F	0.93079	29171307	NR_001291.1	HBII-52	338433	15	36.1	22966310	-659	Y	GTTGGGGATCCGCCGCAGAAATCA[CG]TGGCGCCCAGGCCAAGGCTGCAA	RNHBII52	Homo sapiens HBII-52 snoRNA (HBII-52) on chromosome 15.	.	cg18037269
HDAC7A_P344_F	0.94859	13259521	NM_015401.1	HDAC7A	51564	12	36.1	46479534	-344	N	AGCCTCACAGGCCCTCTGGGT[CG]CCACCCTCCCATGCTCTATCCC	HDAC7, DKFZP586J0917	Homo sapiens histone deacetylase 7A (HDAC7A), transcript variant 1, mRNA.	histone deacetylase 7A isoform a	cg25755806
HGF_P1293_R	0.94955	58533164	NM_001010933.1	HGF	3082	7	36.1	81238681	-1293	N	AGGCCAAATGTGGGAATGACTAGAG[CG]GTGGGTAGCTGTACAGAAGTGAT	SF, HGFB, HPTA, F-TCF	Homo sapiens hepatocyte growth factor (hepapoietin A; scatter factor) (HGF), transcript variant 4, mRNA.	hepatocyte growth factor isoform 4 precursor	cg14690980
HLA-DOA_P594_F	0.87109	62912477	NM_002119.3	HLA-DOA	3111	6	36.1	33085961	-594	N	CTGTTGGTCCCTCCAGGACC[CG]GGCACCTCCTCCAGGCTGACACA	HLADZ, HLA-DNA, HLA-DZA	Homo sapiens major histocompatibility complex, class II, DO alpha (HLA-DOA), mRNA.	major histocompatibility complex, class II, DO alpha precursor	cg17313945
HLA-DOB_E432_R	0.85864	18641377	NM_002120.2	HLA-DOB	3112	6	36.1	32892330	432	N	AGGCTCGAACCCAAGCCAAGGCCTTCAACA[CG]CCCAGGCACTGACTGAGGTTGAT	DOB	Homo sapiens major histocompatibility complex, class II, DO beta (HLA-DOB), mRNA.	major histocompatibility complex, class II, DO beta precursor	cg23791206
HLA-DOB_P1114_R	0.9436	18641377	NM_002120.2	HLA-DOB	3112	6	36.1	32893876	-1114	N	AAAAAGTTGACCTCATCGAAGTAAAGAGTA[CG]TTAGGAGTTACCAGAGGCTGGG	DOB	Homo sapiens major histocompatibility complex, class II, DO beta (HLA-DOB), mRNA.	major histocompatibility complex, class II, DO beta precursor	cg09734481
HLA-DOB_P357_R	0.85712	18641377	NM_002120.2	HLA-DOB	3112	6	36.1	32893119	-357	N	CCTTCTTATTGGGTGTTGACATTGC[CG]ACAGGCAGTGTGTAAATTAAGAAGGAA	DOB	Homo sapiens major histocompatibility complex, class II, DO beta (HLA-DOB), mRNA.	major histocompatibility complex, class II, DO beta precursor	cg17103109
HLA-DPB1_P540_F	0.96415	24797075	NM_002121.4	HLA-DPB1	3115	6	36.1	33151198	-540	N	GTGGAAGAACCTGGTAACTCCTGCACAT[CG]CAGGACTCACAGACCTCTGGGAGA	DPB1, HLA-DP1B, MHC DPB1	Homo sapiens major histocompatibility complex, class II, DP beta 1 (HLA-DPB1), mRNA.	major histocompatibility complex, class II, DP beta 1 precursor	cg21151963
HLA-DQA2_E93_F	0.78241	56710315	NM_020056.2	HLA-DQA2	3118	6	36.1	32817234	93	N	AGCTCTGCTGCTGGGGGCCCT[CG]CCCTGACTGCCGTGATGAGCCC	HLA-DXA, DQ alpha	Homo sapiens major histocompatibility complex, class II, DQ alpha 2 (HLA-DQA2), mRNA.	major histocompatibility complex, class II, DQ alpha 2	cg15869057
HLA-DQA2_P282_R	0.72449	56710315	NM_020056.2	HLA-DQA2	3118	6	36.1	32816859	-282	N	TATTATTGATGACCTTACCTATCCAAG[CG]GCTGCTCAGAAATTCCCGCCCC	HLA-DXA, DQ alpha	Homo sapiens major histocompatibility complex, class II, DQ alpha 2 (HLA-DQA2), mRNA.	major histocompatibility complex, class II, DQ alpha 2	cg09782137
HOXA5_E187_F	0.76467	24497516	NM_019102.2	HOXA5	3202	7	36.1	27149625	187	Y	CATTGTAGCCGTAGCCGTACCTGC[CG]GAGTGCATGCTCGCCGAGTCCCTGAATT	HOX1, HOX1C, HOX1.3, MGC9376	Homo sapiens homeobox A5 (HOXA5), mRNA.	homeobox A5	cg12041264
HOXA5_P479_F	0.82151	24497516	NM_019102.2	HOXA5	3202	7	36.1	27150291	-479	Y	TACAACAACTTTATTTCCCC[CG]TTTTGCAGCCCCTCTTATTTTTGTGTCGA	HOX1, HOX1C, HOX1.3, MGC9376	Homo sapiens homeobox A5 (HOXA5), mRNA.	homeobox A5	cg27409178
HRASLS_P353_R	0.75157	38455407	NM_020386.2	HRASLS	57110	3	36.1	194441259	-353	Y	TTAGGGCCAGTCCTTCCTC[CG]CCACTTTGCTGACTCAAAGACCCAGA	A-C1, HSD28, HRASLS1, H-REV107	Homo sapiens HRAS-like suppressor (HRASLS), mRNA.	HRAS-like suppressor	cg14777903
HSPA2_P162_R	0.94434	13676856	NM_021979.2	HSPA2	3306	14	36.1	64072214	-162	N	GGCTGGCCTGTCGGCCTCTGATGCACT[CG]AACTTCCAGCCCTTGGAGCAGACA	.	Homo sapiens heat shock 70kDa protein 2 (HSPA2), mRNA.	heat shock 70kDa protein 2	cg05316932
HTR2A_E10_R	0.93892	60302916	NM_000621.2	HTR2A	3356	13	36.1	46368166	10	N	TGAGGCTGGTGTACATGCTGTTCTCC[CG]GGGCTGGATTTTTGTCTT	HTR2, 5-HT2A	Homo sapiens 5-hydroxytryptamine (serotonin) receptor 2A (HTR2A), mRNA.	5-hydroxytryptamine (serotonin) receptor 2A	cg05011937
IFNG_P459_R	0.85251	56786137	NM_000619.2	IFNG	3458	12	36.1	66840247	-459	N	TGCAAATGACCAGAAAGCAAGGAAAGAATG[CG]GTTAAAAGAACAATTTGGTGAGG	IFG, IFI	Homo sapiens interferon, gamma (IFNG), mRNA.	interferon, gamma	cg03628117
IL12B_E25_F	0.8966	24497437	NM_002187.2	IL12B	3593	5	36.1	158690034	25	N	GAAGTGCTTACCTTGCTCTGGGCAGGA[CG]GAGAGTCCAATGGCCCTGAAACAGAT	CLMF, NKSF, CLMF2, NKSF2, IL-12B	Homo sapiens interleukin 12B (natural killer cell stimulatory factor 2, cytotoxic lymphocyte maturation factor 2, p40) (IL12B), mRNA.	interleukin 12B precursor	cg18307303
IL12B_P1453_F	0.76702	24497437	NM_002187.2	IL12B	3593	5	36.1	158691512	-1453	Y	AGACCTTACATCCAGCTCAGAG[CG]CCTCCTCCCATCCCCTGTGTC	CLMF, NKSF, CLMF2, NKSF2, IL-12B	Homo sapiens interleukin 12B (natural killer cell stimulatory factor 2, cytotoxic lymphocyte maturation factor 2, p40) (IL12B), mRNA.	interleukin 12B precursor	cg11461541
IL13_E75_R	0.94683	26787977	NM_002188.2	IL13	3596	5	36.1	132021839	75	N	GGCCTCATGGCGCTTTTGTTGACCA[CG]GTCATTGCTCTCACTTGCCTTGGCGGCTTT	ALRH, P600, IL-13, MGC116786, MGC116788, MGC116789	Homo sapiens interleukin 13 (IL13), mRNA.	interleukin 13 precursor	cg20391122
IL18BP_E285_F	0.88617	27502394	NM_005699.2	IL18BP	10068	11	36.1	71387872	285	N	TGGGAAAGGCCAGGATGTGGA[CG]GACTGGTATGGCATTGAGCCTG	IL18BPa	Homo sapiens interleukin 18 binding protein (IL18BP), transcript variant C, mRNA.	interleukin 18 binding protein isoform C precursor	cg24976110
IL1A_E113_R	0.95312	27894329	NM_000575.3	IL1A	3552	2	36.1	113259329	113	N	TTCTGTAGAAGAAGGTGTGTGCAAGCCC[CG]GGAGGTATGCGTAAGGCCTCAG	IL1, IL-1A, IL1F1, IL1-ALPHA	Homo sapiens interleukin 1, alpha (IL1A), mRNA.	interleukin 1, alpha proprotein	cg03970341
IL1B_P582_R	0.85384	27894305	NM_000576.2	IL1B	3553	2	36.1	113311409	-582	N	TTCTTGGCTGGGGCAGAGAACATA[CG]GTATGCAGGGTTCAGGCTCCTG	IL-1, IL1F2, IL1-BETA	Homo sapiens interleukin 1, beta (IL1B), mRNA.	interleukin 1, beta proprotein	cg12992979
IL1RN_E42_F	0.9532	27894320	NM_173843.1	IL1RN	3557	2	36.1	113591983	42	N	GAGGGACTGTGGCCCAGGTACTGCC[CG]GGTGCTACTTTATGGGCAGCAGCT	IRAP, IL1F3, IL1RA, IL-1ra3, ICIL-1RA, MGC10430	Homo sapiens interleukin 1 receptor antagonist (IL1RN), transcript variant 4, mRNA.	interleukin 1 receptor antagonist isoform 4	cg17669033
IL1RN_P93_R	0.87374	27894320	NM_173843.1	IL1RN	3557	2	36.1	113591848	-93	N	CATCAAGTCAGCCATCAGC[CG]GCCCATCTCCTCATGCTGGCCAAC	IRAP, IL1F3, IL1RA, IL-1ra3, ICIL-1RA, MGC10430	Homo sapiens interleukin 1 receptor antagonist (IL1RN), transcript variant 4, mRNA.	interleukin 1 receptor antagonist isoform 4	cg14497465
IL2_P607_R	0.7745	28178860	NM_000586.2	IL2	3558	4	36.1	123597937	-607	N	CACCTGGGACACTATGAATGTAACAATAAT[CG]TTATGAAATATGATCTTGTTTTTAGTC	IL-2, TCGF, lymphokine	Homo sapiens interleukin 2 (IL2), mRNA.	interleukin 2 precursor	cg24372185
IL3_P556_F	0.95221	28416914	NM_000588.3	IL3	3562	5	36.1	131423690	-556	N	CCAGAAACAAAGTGTCAAGGAGAAGCTGCC[CG]AAGCCCATGGGACAAACCACTGG	IL-3, MCGF, MGC79398, MGC79399, MULTI-CSF	Homo sapiens interleukin 3 (colony-stimulating factor, multiple) (IL3), mRNA.	interleukin 3 precursor	cg17175013
IL4_P262_R	0.92024	27477090	NM_000589.2	IL4	3565	5	36.1	132037010	-262	N	CCCAAACTAGGCCTCACCTGATA[CG]ACCTGTCCTTCTCAAAACACCTAAA	BSF1, IL-4, MGC79402	Homo sapiens interleukin 4 (IL4), transcript variant 1, mRNA.	interleukin 4 isoform 1 precursor	cg23943829
INS_P248_F	0.80358	4557670	NM_000207.1	INS	3630	11	36.1	2139248	-248	N	CATTAGAGTCTTAACCAGGGGCC[CG]GTGGCCAGACCTGTCCCTGCTCACA	.	Homo sapiens insulin (INS), mRNA.	proinsulin precursor	cg24338752
INS_P804_R	0.87975	4557670	NM_000207.1	INS	3630	11	36.1	2139804	-804	N	CCCCAGTCCCGGATGGCCCAAGATGC[CG]CCATGGATGGGCCAAGGTG	.	Homo sapiens insulin (INS), mRNA.	proinsulin precursor	cg13349859
ITGA6_P718_R	0.93775	4557674	NM_000210.1	ITGA6	3655	2	36.1	172999898	-718	Y	TTAAACAACCCATCCTTGACTTG[CG]TGACTTCTTCCACAAGCTCTCCTGGT	CD49f	Homo sapiens integrin, alpha 6 (ITGA6), mRNA.	integrin alpha chain, alpha 6	cg03085296
ITK_E166_R	0.94415	21614549	NM_005546.3	ITK	3702	5	36.1	156540651	166	N	TCTCCCTCGAACTTTAAAGTC[CG]CTTCTTTGTGTTAACCAAAGCCAGCCT	EMT, LYK, PSCTK2, MGC126257, MGC126258	Homo sapiens IL2-inducible T-cell kinase (ITK), mRNA.	IL2-inducible T-cell kinase	cg09489988
JAK3_P1075_R	0.84633	47157314	NM_000215.2	JAK3	3718	19	36.1	17820875	-1075	N	GGACAGGCACAGACTGGAACTTGGACC[CG]AGGCAGGACAGGGAGCTGGC	JAKL, LJAK, JAK-3, L-JAK, JAK3_HUMAN	Homo sapiens Janus kinase 3 (a protein tyrosine kinase, leukocyte) (JAK3), mRNA.	Janus kinase 3	cg05244380
KLK11_P1290_F	0.87802	21618356	NM_144947.1	KLK11	11012	19	36.1	56224392	-1290	N	GGTCAGTTGTTCCTCATGATCATC[CG]GATCCAGTCCACATACTTGCAAATATAG	TLSP, PRSS20, MGC33060	Homo sapiens kallikrein 11 (KLK11), transcript variant 2, mRNA.	kallikrein 11 isoform 2 precursor	cg09333109
KRT13_P341_R	0.95998	24234693	NM_002274.2	KRT13	3860	17	36.1	36915732	-341	N	GCGGAGGCCTGCCAGGAGCTTCTG[CG]AGGAAAGTGGTGGGTGCA	K13, CK13, MGC3781	Homo sapiens keratin 13 (KRT13), transcript variant 2, mRNA.	keratin 13 isoform b	cg16023337
KRT13_P676_F	0.8598	24234693	NM_002274.2	KRT13	3860	17	36.1	36916067	-676	N	GAAGTGGCCCTGTCCATTATCATAG[CG]AATATTCTCCGAGCCCTCACCATA	K13, CK13, MGC3781	Homo sapiens keratin 13 (KRT13), transcript variant 2, mRNA.	keratin 13 isoform b	cg24851986
KRT5_E196_R	0.95445	17318577	NM_000424.2	KRT5	3852	12	36.1	51200314	196	Y	GCGGTGCTGAAGCTACGACTGCCCC[CG]CTCCGGAAGGACACACTTGACTG	K5, CK5, DDD, EBS2, KRT5A	Homo sapiens keratin 5 (epidermolysis bullosa simplex, Dowling-Meara/Kobner/Weber-Cockayne types) (KRT5), mRNA.	keratin 5	cg04254916
KRT5_P308_F	0.75767	17318577	NM_000424.2	KRT5	3852	12	36.1	51200818	-308	N	GAGTATTGACAACCATCCCAGTA[CG]GTACATGCTGAGCACCTGCCCTTCCAG	K5, CK5, DDD, EBS2, KRT5A	Homo sapiens keratin 5 (epidermolysis bullosa simplex, Dowling-Meara/Kobner/Weber-Cockayne types) (KRT5), mRNA.	keratin 5	cg03540813
LCK_E28_F	0.92364	20428651	NM_005356.2	LCK	3932	1	36.1	32489548	28	Y	GTGAATGGGGCCAGAGGGCTCC[CG]GGCTGGGCAGGTAAGGAG	.	Homo sapiens lymphocyte-specific protein tyrosine kinase (LCK), mRNA.	lymphocyte-specific protein tyrosine kinase	cg05350315
LCN2_P141_R	0.96645	38455401	NM_005564.2	LCN2	3934	9	36.1	129951398	-141	N	AATGTCCCTCACTCTCCC[CG]TCCCTCTGTCTTGCCCAATCCTGAC	NGAL	Homo sapiens lipocalin 2 (oncogene 24p3) (LCN2), mRNA.	lipocalin 2 (oncogene 24p3)	cg14615559
LCN2_P86_R	0.94593	38455401	NM_005564.2	LCN2	3934	9	36.1	129951453	-86	N	GCAGAAATCTTGCCAAGTGTTTC[CG]CAGGAGTTGCTGGCAATTGCCTCACATTCC	NGAL	Homo sapiens lipocalin 2 (oncogene 24p3) (LCN2), mRNA.	lipocalin 2 (oncogene 24p3)	cg24638195
LEFTY2_P561_F	0.83662	27436880	NM_003240.2	LEFTY2	7044	1	36.1	224196104	-561	N	CCCATGACATCCTCTGTCTAGACA[CG]GTCAGGACACAAATCTGGCAGCTCTACTGT	EBAF, LEFTA, TGFB4, LEFTYA, MGC46222	Homo sapiens left-right determination factor 2 (LEFTY2), mRNA.	endometrial bleeding associated factor preproprotein	cg22462235
LEFTY2_P719_F	0.95412	27436880	NM_003240.2	LEFTY2	7044	1	36.1	224196262	-719	N	CTCTCCCCAGTGAGCTGGCTGGC[CG]GTTCATGCCACCAGCACTCAGCTGG	EBAF, LEFTA, TGFB4, LEFTYA, MGC46222	Homo sapiens left-right determination factor 2 (LEFTY2), mRNA.	endometrial bleeding associated factor preproprotein	cg09540507
LIMK1_P709_R	0.94164	8051616	NM_002314.2	LIMK1	3984	7	36.1	73135383	-709	N	ACCACCCAATTCCTTTGGA[CG]CTTGACTCAGCCCAAACCCGTGCT	LIMK	Homo sapiens LIM domain kinase 1 (LIMK1), transcript variant 1, mRNA.	LIM domain kinase 1 isoform 1	cg07053434
LRRC32_E157_F	0.94775	5031706	NM_005512.1	LRRC32	2615	11	36.1	76058386	157	N	GTTTTCTCCAGCACATGCTGAGC[CG]ACTGCCCCCAATAGAACTGTCTTTTTT	GARP, D11S833E	Homo sapiens leucine rich repeat containing 32 (LRRC32), mRNA.	leucine rich repeat containing 32 precursor	cg24088597
LRRK1_P39_F	0.92989	33469142	NM_024652.2	LRRK1	79705	15	36.1	99380156	-39	N	TTACCTGCGTGCTCAGCTGCGGAAAG[CG]GAAAAGTGCAAGCTGATGAAGAT	FLJ23119, KIAA1790	Homo sapiens leucine-rich repeat kinase 1 (LRRK1), mRNA.	leucine-rich repeat kinase 1	cg02770711
LRRK1_P834_F	0.70105	33469142	NM_024652.2	LRRK1	79705	15	36.1	99379361	-834	N	GGGGAGGGGACTCAATTCTAAGC[CG]TGGGGATTTGCAGAAGACAGAG	FLJ23119, KIAA1790	Homo sapiens leucine-rich repeat kinase 1 (LRRK1), mRNA.	leucine-rich repeat kinase 1	cg24824910
LTA_E28_R	0.90353	6806892	NM_000595.2	LTA	4049	6	36.1	31648100	28	N	CATCTCCTTGGGCTGCCCGTGCTT[CG]TGCTTTGGACTACCGCCCAGCAGTGTC	LT, TNFB, TNFSF1	Homo sapiens lymphotoxin alpha (TNF superfamily, member 1) (LTA), mRNA.	lymphotoxin alpha precursor	cg24216966
LTA_P214_R	0.90397	6806892	NM_000595.2	LTA	4049	6	36.1	31647858	-214	N	CCTTTCCCAGAACTCAGT[CG]CCTGAACCCCCAGCCTGTGGTTCTC	LT, TNFB, TNFSF1	Homo sapiens lymphotoxin alpha (TNF superfamily, member 1) (LTA), mRNA.	lymphotoxin alpha precursor	cg20798246
LY6G6E_P45_R	0.96199	13236491	NM_024123.1	LY6G6E	79136	6	36.1	31789613	-1499	N	AATCTGGGAGAGGTGATCTGCACCC[CG]AGATCCCGGGATTTGTAGAGTT	G6e, C6orf22	Homo sapiens lymphocyte antigen 6 complex, locus G6E (LY6G6E), mRNA.	lymphocyte antigen 6 complex G6E	cg26399860
MAGEL2_E166_R	0.89656	18765721	NM_019066.2	MAGEL2	54551	15	36.1	21441916	166	N	GGGCTGGGCCTGCAAGACTGCAGG[CG]GTGCCTGCCAGGAAGGCTG	nM15, NDNL1	Homo sapiens MAGE-like 2 (MAGEL2), mRNA.	MAGE-like protein 2	cg03672494
MAGEL2_P170_R	0.82476	18765721	NM_019066.2	MAGEL2	54551	15	36.1	21442252	-170	Y	AGATGATGGAAGGGCAGTGCACAGCCTG[CG]GGGCAGACAGTGGGGCAGACA	nM15, NDNL1	Homo sapiens MAGE-like 2 (MAGEL2), mRNA.	MAGE-like protein 2	cg25417515
MAP3K8_P1036_F	0.89011	22035597	NM_005204.2	MAP3K8	1326	10	36.1	30761836	-1036	Y	ACCTGGGCACTGGGAAGAATAGGG[CG]TGGACTTGGAGTGTGACCG	COT, EST, ESTF, TPL2, Tpl-2, c-COT, FLJ10486	Homo sapiens mitogen-activated protein kinase kinase kinase 8 (MAP3K8), mRNA.	mitogen-activated protein kinase kinase kinase 8	cg21555918
MAPK10_E26_F	0.86564	20986509	NM_138982.1	MAPK10	5602	4	36.1	87593281	26	N	AGCGGCAAAATCCCTCTGGGCT[CG]CTGGGTCCCCTGCCACGCCATTT	JNK3, JNK3A, PRKM10, p493F12, FLJ12099, MGC50974, p54bSAPK	Homo sapiens mitogen-activated protein kinase 10 (MAPK10), transcript variant 2, mRNA.	mitogen-activated protein kinase 10 isoform 2	cg26029835
MAPK9_P1175_F	0.91175	21237744	NM_139070.1	MAPK9	5601	5	36.1	179641391	-1175	N	CCAAGTGACCACTGCCCCA[CG]GTCTTCTCCCCGTCCTCTGGGTGGT	JNK2, JNK2A, JNK2B, PRKM9, JNK-55, JNK2BETA, p54aSAPK, JNK2ALPHA	Homo sapiens mitogen-activated protein kinase 9 (MAPK9), transcript variant 4, mRNA.	mitogen-activated protein kinase 9 isoform 4	cg05023457
MAS1_P469_R	0.91563	6006022	NM_002377.2	MAS1	4142	6	36.1	160247495	-469	N	CAGTGGCAGCATTGCCCAGACATG[CG]TTTTGTCATCAAGTCTTAATGCAGTCCAC	MAS	Homo sapiens MAS1 oncogene (MAS1), mRNA.	MAS1 oncogene	cg04134973
MAS1_P657_R	0.94243	6006022	NM_002377.2	MAS1	4142	6	36.1	160247307	-657	N	CCACACATCAATGGCTTGCCTGGCTTA[CG]TAGTCTGAGCAGGTGCCCAGCTTTGTCGC	MAS	Homo sapiens MAS1 oncogene (MAS1), mRNA.	MAS1 oncogene	cg13390345
MBD2_P233_F	0.76329	21464121	NM_003927.3	MBD2	8932	18	36.1	50005389	-233	N	GGGGTGATAGCCCCTTTTCC[CG]CCCCTCTGCACAAAGCTTGCAGGGGA	DMTase, NY-CO-41, DKFZp586O0821	Homo sapiens methyl-CpG binding domain protein 2 (MBD2), transcript variant 1, mRNA.	methyl-CpG binding domain protein 2 isoform 1	cg15090185
MC2R_E455_F	0.95082	66346710	NM_000529.2	MC2R	4158	18	36.1	13905080	455	N	GCCGCATGCCCACGTCTTTGTGG[CG]CTAAAACCCCCGCACTCTTACAC	ACTHR, MGC125798	Homo sapiens melanocortin 2 receptor (adrenocorticotropic hormone) (MC2R), mRNA.	melanocortin 2 receptor	cg21266195
MEG3_P235_F	0.83176	89037804	XR_001355.1	MEG3	55384	14	36.1	100361980	-235	Y	CGGGCTCACGCAGGGAAAAAGCACCCG[CG]ACCACAGGGTGTTGGTCATGGC	.	PREDICTED: Homo sapiens maternally expressed 3, transcript variant 10 (MEG3), misc RNA.	.	cg24336658
MKRN3_E144_F	0.9581	74272285	NM_005664.2	MKRN3	7681	15	36.1	21361691	144	Y	GTGAGAAGGGACTTAGGGACTGC[CG]GAACACAGCGAAGCAGAGGCAGAAGG	D15S9, RNF63, ZFP127, ZNF127, MGC88288	Homo sapiens makorin, ring finger protein, 3 (MKRN3), mRNA.	makorin, ring finger protein, 3	cg15423863
MKRN3_P108_F	0.83685	74272285	NM_005664.2	MKRN3	7681	15	36.1	21361439	-108	N	AAGACCAAAAGAAACGGCGCCTTGTCAAC[CG]AACGAATTGAAAAAAGCTTCCTG	D15S9, RNF63, ZFP127, ZNF127, MGC88288	Homo sapiens makorin, ring finger protein, 3 (MKRN3), mRNA.	makorin, ring finger protein, 3	cg19407225
MMP1_P397_R	0.96443	13027798	NM_002421.2	MMP1	4312	11	36.1	102174501	-397	N	AGGGCAGAGGGTGGAATTACTAACACTG[CG]CACCTGATGGCTGTTCGGCACC	CLG, CLGN	Homo sapiens matrix metallopeptidase 1 (interstitial collagenase) (MMP1), mRNA.	matrix metalloproteinase 1 preproprotein	cg16575408
MMP1_P460_F	0.94592	13027798	NM_002421.2	MMP1	4312	11	36.1	102174564	-460	N	CCCCCAGCACTCACTTTA[CG]GTGGCTCTTCGGGGTTCTCTGAGGTTCCC	CLG, CLGN	Homo sapiens matrix metallopeptidase 1 (interstitial collagenase) (MMP1), mRNA.	matrix metalloproteinase 1 preproprotein	cg18733315
MMP19_E274_R	0.94386	89036201	XM_938761.1	MMP19	4327	12	36.1	54522728	274	N	CTGAAGGTCAGGAGGGAGGCTT[CG]ATGGGGCTGTGGAGCAGTAAC	.	PREDICTED: Homo sapiens matrix metallopeptidase 19 (MMP19), mRNA.	similar to Matrix metalloproteinase-19 precursor (MMP-19) (Matrix metalloproteinase RASI) (MMP-18)	cg01843273
MMP19_P306_F	0.88904	89036201	XM_938761.1	MMP19	4327	12	36.1	54523308	-306	N	CCTGGGCCAGCAAATCACTC[CG]CCCCTACCTTTGAGTCTCCCTAGAA	.	PREDICTED: Homo sapiens matrix metallopeptidase 19 (MMP19), mRNA.	similar to Matrix metalloproteinase-19 precursor (MMP-19) (Matrix metalloproteinase RASI) (MMP-18)	cg18787783
MMP3_P16_R	0.88789	73808272	NM_002422.3	MMP3	4314	11	36.1	102219568	-16	N	CTCCTTGTAGGTCCAACCTCGGGAG[CG]CAGCTTTTAAAGAGTGACAGTGTTTGT	SL-1, STMY, STR1, STMY1, MGC126102, MGC126103, MGC126104	Homo sapiens matrix metallopeptidase 3 (stromelysin 1, progelatinase) (MMP3), mRNA.	matrix metalloproteinase 3 preproprotein	cg16466334
MMP3_P55_F	0.77552	73808272	NM_002422.3	MMP3	4314	11	36.1	102219607	-55	N	AGAGTGACAGTGTTTGTTTGGATCACC[CG]CAGCTTGACTCATCCTTGCTTTCATCC	SL-1, STMY, STR1, STMY1, MGC126102, MGC126103, MGC126104	Homo sapiens matrix metallopeptidase 3 (stromelysin 1, progelatinase) (MMP3), mRNA.	matrix metalloproteinase 3 preproprotein	cg01026111
MMP8_E89_R	0.92148	4505220	NM_002424.1	MMP8	4317	11	36.1	102100779	89	N	CTGCACATGGAGTAAGAGCAGAAATGGAAG[CG]TCTTCAGGGAGAACATGATCTTCT	HNC, CLG1, PMNL-CL	Homo sapiens matrix metallopeptidase 8 (neutrophil collagenase) (MMP8), mRNA.	matrix metalloproteinase 8 preproprotein	cg04241713
MMP9_E88_R	0.80312	74272286	NM_004994.2	MMP9	4318	20	36.1	44071042	88	N	CTGCTTTGCTGCCCCCAGACAG[CG]CCAGTCCACCCTTGTGCTCTTCCC	GELB, CLG4B	Homo sapiens matrix metallopeptidase 9 (gelatinase B, 92kDa gelatinase, 92kDa type IV collagenase) (MMP9), mRNA.	matrix metalloproteinase 9 preproprotein	cg05437645
MOS_P746_F	0.75261	4885488	NM_005372.1	MOS	4342	8	36.1	57189841	-746	N	AATCCTTCCCTTCCAAGG[CG]ATTTGGCCCAACCGGTCAGCTCA	MSV, MGC119962, MGC119963	Homo sapiens v-mos Moloney murine sarcoma viral oncogene homolog (MOS), mRNA.	v-mos Moloney murine sarcoma viral oncogene homolog	cg27002178
MPO_E302_R	0.95066	4557758	NM_000250.1	MPO	4353	17	36.1	53712993	302	N	GGAGCAGCACCTTCAGAGGGCTGGGG[CG]TGGCCAGAATGGCCAGGAGCCC	.	Homo sapiens myeloperoxidase (MPO), nuclear gene encoding mitochondrial protein, mRNA.	myeloperoxidase	cg09421562
MSH2_P1008_F	0.85536	4557760	NM_000251.1	MSH2	4436	2	36.1	47482759	-1008	Y	ACTGGGATTATGGCGTGTGACACCA[CG]CCTGGCGTCAAACGTTTGTCTT	FCC1, COCA1, HNPCC, HNPCC1	Homo sapiens mutS homolog 2, colon cancer, nonpolyposis type 1 (E. coli) (MSH2), mRNA.	mutS homolog 2	cg20331910
MSH3_E3_F	0.86041	68303634	NM_002439.2	MSH3	4437	5	36.1	79986053	3	Y	TTCTGGGACACAGCGACGATGCAGTTTAG[CG]AACCAACCATGACAGCAGCGGGAGG	.	Homo sapiens mutS homolog 3 (E. coli) (MSH3), mRNA.	mutS homolog 3	cg14636131
MST1R_E42_R	0.78008	4505264	NM_002447.1	MST1R	4486	3	36.1	49916032	42	Y	AGCAGCAACAGGAAGGACTGAGGCAGCGG[CG]GGAGGAGCTCCATCGAGGC	RON, PTK8, CDw136	Homo sapiens macrophage stimulating 1 receptor (c-met-related tyrosine kinase) (MST1R), mRNA.	macrophage stimulating 1 receptor	cg03714052
MST1R_P87_R	0.77655	4505264	NM_002447.1	MST1R	4486	3	36.1	49916161	-87	Y	GGACTGGGCCAAATTTAAGCAGCGGTCC[CG]ACAGCCCCAAGATAGCGGACCCCCGCC	RON, PTK8, CDw136	Homo sapiens macrophage stimulating 1 receptor (c-met-related tyrosine kinase) (MST1R), mRNA.	macrophage stimulating 1 receptor	cg01709977
MUSK_P308_F	0.87911	5031926	NM_005592.1	MUSK	4593	9	36.1	112470652	-308	N	GGAGAGGTGGGGTGCTGAATT[CG]AAGGTCAGGACACCTATACCTCTGGG	MGC126323, MGC126324	Homo sapiens muscle, skeletal, receptor tyrosine kinase (MUSK), mRNA.	skeletal muscle receptor tyrosine kinase	cg22051739
NAT2_P11_F	0.93182	4557782	NM_000015.1	NAT2	10	8	36.1	18293024	-11	N	AACTAGACTCTGGTGTCAGGGTGATA[CG]GAATTCCAGTGAGATCACTTCCCT	AAC2	Homo sapiens N-acetyltransferase 2 (arylamine N-acetyltransferase) (NAT2), mRNA.	arylamide acetylase 2	cg07102632
NBL1_E205_R	0.8401	33519445	NM_005380.3	NBL1	4681	1	36.1	19842518	205	N	AAATCCCCAAGTCCTACAAT[CG]TGTCCCAGTGGTGTCCCTGGGCCAC	NB, DAN, NO3, DAND1, MGC8972, D1S1733E	Homo sapiens neuroblastoma, suppression of tumorigenicity 1 (NBL1), transcript variant 2, mRNA.	neuroblastoma, suppression of tumorigenicity 1 precursor	cg21813747
NCL_P1102_F	0.92471	55956787	NM_005381.2	NCL	4691	2	36.1	232038551	-1102	Y	TAAAAATCACCTCAGGCCGGG[CG]CGGTGGCTCAGATCCGCAATCCCA	C23, FLJ45706	Homo sapiens nucleolin (NCL), mRNA.	nucleolin	cg26862286
NID1_P677_F	0.95258	4505394	NM_002508.1	NID1	4811	1	36.1	234304383	-677	N	AACTCACGGGGTGTCCTTCTCAG[CG]CATCTCATCAGGAGATCCATGATGCCA	NID, enactin, ENTACTIN	Homo sapiens nidogen 1 (NID1), mRNA.	nidogen (enactin)	cg20234959
NID1_P714_R	0.92839	4505394	NM_002508.1	NID1	4811	1	36.1	234304420	-714	N	ATCAGGAGATCCATGATGCCACTGTGTCC[CG]TTACTGCTGCAGTTAATGTTGATTGAT	NID, enactin, ENTACTIN	Homo sapiens nidogen 1 (NID1), mRNA.	nidogen (enactin)	cg16408295
NKX3-1_P871_R	0.96231	19923351	NM_006167.2	NKX3-1	4824	8	36.1	23597266	-871	N	GGACTGGACGGTACCGTGACAACAGA[CG]AAAGTGGAACAGAGATGATGG	NKX3A, NKX3.1	Homo sapiens NK3 transcription factor related, locus 1 (Drosophila) (NKX3-1), mRNA.	NK3 transcription factor related, locus 1	cg01716041
NNAT_P544_R	0.81761	32307135	NM_181689.1	NNAT	4826	20	36.1	35582477	-544	Y	CCTACAGTAGCGACCTCCAC[CG]CAGATTCTCATCTCCTCGCTACCGTAA	Peg5, MGC1439	Homo sapiens neuronatin (NNAT), transcript variant 2, mRNA.	neuronatin isoform beta	cg10288563
NPR2_P1093_F	0.80036	73915098	NM_003995.3	NPR2	4882	9	36.1	35781313	-1093	Y	AGGACAAACCCTGGGGTCGCTGG[CG]TGTGTGAGATGGAAATGGA	AMDM, NPRB, ANPRB, GUC2B, NPRBi, GUCY2B	Homo sapiens natriuretic peptide receptor B/guanylate cyclase B (atrionatriuretic peptide receptor B) (NPR2), mRNA.	natriuretic peptide receptor B precursor	cg17151902
NTRK1_E74_F	0.96218	56118209	NM_001007792.1	NTRK1	4914	1	36.1	155052240	74	N	GAGCAGTAAGGGAGTGAGTGGGCAACT[CG]GCGCATGAAGGAGGTACTCCTC	MTC, TRK, TRK1, TRKA, p140-TrkA	Homo sapiens neurotrophic tyrosine kinase, receptor, type 1 (NTRK1), transcript variant 3, mRNA.	neurotrophic tyrosine kinase, receptor, type 1 isoform 3	cg18744444
P2RX7_P597_F	0.94278	34335274	NM_177427.2	P2RX7	5027	12	36.1	120054464	-597	N	TTTGGCTGATTGGTCTAGGTCATAGAT[CG]ACCTGCCGGGGTGCAGAGG	P2X7, MGC20089	Homo sapiens purinergic receptor P2X, ligand-gated ion channel, 7 (P2RX7), transcript variant 2, mRNA.	purinergic receptor P2X7 isoform b	cg08688169
PADI4_P1158_R	0.88901	6912575	NM_012387.1	PADI4	23569	1	36.1	17506121	-1158	N	ACCCACGAAACGCTCTATGTTCA[CG]CCAGACTCCCATGCATGCACCCTT	PAD, PDI4, PDI5, PADI5	Homo sapiens peptidyl arginine deiminase, type IV (PADI4), mRNA.	peptidyl arginine deiminase, type IV	cg19159961
PARP1_P610_R	0.91881	11496989	NM_001618.2	PARP1	142	1	36.1	224663024	-610	Y	TCCGGGAAGCGCAGGCCCCCGCCT[CG]GGAATATAGTTGATTGGCCCGA	PARP, PPOL, ADPRT, ADPRT1, PARP-1, pADPRT-1	Homo sapiens poly (ADP-ribose) polymerase family, member 1 (PARP1), mRNA.	poly (ADP-ribose) polymerase family, member 1	cg17303114
PEG3_E496_F	0.76181	33354284	NM_006210.1	PEG3	5178	19	36.1	62043380	496	Y	CATTGGTGTCGACCTTGCTGGACTTGC[CG]TGGCAGAGCCCCCGGCTGTCTGCC	PW1, ZSCAN24, KIAA0287, DKFZp781A095	Homo sapiens paternally expressed 3 (PEG3), mRNA.	paternally expressed 3	cg07299214
PIK3R1_P307_F	0.90545	32455249	NM_181524.1	PIK3R1	5295	5	36.1	67557911	-307	N	CGTGTGTGGAGTGCCACGGTACAATCAGA[CG]ACAGATGGACAGTGTGACAAAAGTGT	GRB1, p85-ALPHA	Homo sapiens phosphoinositide-3-kinase, regulatory subunit 1 (p85 alpha) (PIK3R1), transcript variant 3, mRNA.	phosphoinositide-3-kinase, regulatory subunit, polypeptide 1 isoform 3	cg03473299
PLA2G2A_E268_F	0.91383	20149501	NM_000300.2	PLA2G2A	5320	1	36.1	20179228	268	N	CCAGCACCTGTGCAGGCCTCA[CG]TGTGCACCCCACAGTCCACCA	MOM1, PLA2, PLA2B, PLA2L, PLA2S, PLAS1, sPLA2	Homo sapiens phospholipase A2, group IIA (platelets, synovial fluid) (PLA2G2A), mRNA.	phospholipase A2, group IIA	cg22220722
PLAGL1_E68_R	0.82611	37622889	NM_002656.2	PLAGL1	5325	6	36.1	144371178	-92	Y	ATGGCAGATGCCGTGGGCTTTGC[CG]CCCGCGGCAGCCAAGAGGATGG	ZAC, LOT1, ZAC1, MGC126275, MGC126276, DKFZp781P1017	Homo sapiens pleiomorphic adenoma gene-like 1 (PLAGL1), transcript variant 1, mRNA.	pleiomorphic adenoma gene-like 1 isoform 1	cg12757684
PLAGL1_P334_F	0.78503	37622889	NM_002656.2	PLAGL1	5325	6	36.1	144371580	-334	Y	AACTAACTTACCTCCTGTGCCAGCAG[CG]CCCAAGTGCAGCTGCCCAAACGTGAG	ZAC, LOT1, ZAC1, MGC126275, MGC126276, DKFZp781P1017	Homo sapiens pleiomorphic adenoma gene-like 1 (PLAGL1), transcript variant 1, mRNA.	pleiomorphic adenoma gene-like 1 isoform 1	cg23460430
PLAT_E158_F	0.80947	14702166	NM_000931.2	PLAT	5327	8	36.1	42184193	158	N	GCTTGCTCCTTCCCTTTCCT[CG]CAGAGGTTTTCTCTCCAGCCCTGGA	TPA, T-PA, DKFZp686I03148	Homo sapiens plasminogen activator, tissue (PLAT), transcript variant 2, mRNA.	plasminogen activator, tissue type isoform 2 precursor	cg00024388
PLG_E406_F	0.95077	4505880	NM_000301.1	PLG	5340	6	36.1	161043679	406	N	AAGAGCCAATGTAGCTAATTATGCAAAGGA[CG]GCTAAGCTCTTTGCCTGGTTCT	DKFZp779M0222	Homo sapiens plasminogen (PLG), mRNA.	plasminogen	cg17161407
PLG_P370_F	0.9461	4505880	NM_000301.1	PLG	5340	6	36.1	161042903	-370	N	GAAGCTTGAGGGAGGCTATGGA[CG]TGCAGCGCTTGGCAGAGGGTCT	DKFZp779M0222	Homo sapiens plasminogen (PLG), mRNA.	plasminogen	cg03709290
PMP22_P1254_F	0.84128	24430161	NM_000304.2	PMP22	5376	17	36.1	15110623	-1254	N	ATTTCCAGTGTCTTTCTCCC[CG]CTGGATGTTTCGTTGTCCAGCCAGGTTGTC	DSS, HNPP, CMT1A, CMT1E, GAS-3, Sp110, MGC20769	Homo sapiens peripheral myelin protein 22 (PMP22), transcript variant 1, mRNA.	peripheral myelin protein 22	cg06112772
PMP22_P975_F	0.93303	24430161	NM_000304.2	PMP22	5376	17	36.1	15110344	-975	N	CCCTCCCTGTCACACACTTTA[CG]TTTGATTGGACTCTCCAGTCACAAGGGC	DSS, HNPP, CMT1A, CMT1E, GAS-3, Sp110, MGC20769	Homo sapiens peripheral myelin protein 22 (PMP22), transcript variant 1, mRNA.	peripheral myelin protein 22	cg08815822
PRDM2_P1340_R	0.88769	55953109	NM_001007257.1	PRDM2	7799	1	36.1	13902597	-1340	N	AGAAGTGGACTTCAGGTCTGTCCA[CG]TTCCTTTCCACCTTTGGTTTTGTGACTT	RIZ, RIZ1, RIZ2, MTB-ZF, HUMHOXY1	Homo sapiens PR domain containing 2, with ZNF domain (PRDM2), transcript variant 3, mRNA.	retinoblastoma protein-binding zinc finger protein isoform c	cg19359071
PRSS8_E134_R	0.97067	21536453	NM_002773.2	PRSS8	5652	16	36.1	31054518	134	Y	GGGAGACGCCTGGAGTATCCGAAG[CG]AGCAGTGTGGACGAGTCACCAGCACCG	CAP1, PROSTASIN	Homo sapiens protease, serine, 8 (prostasin) (PRSS8), mRNA.	prostasin preproprotein	cg27436259
PSCA_P135_F	0.92374	29893565	NM_005672.2	PSCA	8000	8	36.1	143758780	-135	N	AAGGGAGAGGGAGGTGCAGGT[CG]CTCAGGGAGGAGACTCGGAC	PRO232	Homo sapiens prostate stem cell antigen (PSCA), mRNA.	prostate stem cell antigen	cg15098809
PTHR1_E36_R	0.93973	39995096	NM_000316.2	PTHR1	5745	3	36.1	46894276	36	N	GGGACTATCCATGGCCTCCC[CG]TGGCCAACTTGAGTCTGCTCTGCAGCTTTA	PTHR, MGC138426, MGC138452	Homo sapiens parathyroid hormone receptor 1 (PTHR1), mRNA.	parathyroid hormone receptor 1 precursor	cg21954799
PTHR1_P170_R	0.93588	39995096	NM_000316.2	PTHR1	5745	3	36.1	46894070	-170	N	CAGCCCTGGGCATCTGAACAC[CG]GCACACTTGGATCTGCCTCTGTTGCCTCC	PTHR, MGC138426, MGC138452	Homo sapiens parathyroid hormone receptor 1 (PTHR1), mRNA.	parathyroid hormone receptor 1 precursor	cg04041000
PTPRH_P255_F	0.95245	67190343	NM_002842.2	PTPRH	5794	19	36.1	60412909	-255	N	TGCACCCCAGGTACCGGGTGC[CG]CGCCCCACTGCTGCACGGATGCGGGA	SAP-1	Homo sapiens protein tyrosine phosphatase, receptor type, H (PTPRH), mRNA.	protein tyrosine phosphatase, receptor type, H precursor	cg17314748
PWCR1_E81_R	0.95957	29171309	NR_001290.1	PWCR1	63968	15	36.1	22847798	81	N	GAGAACTCATAACGTCATTCTCAT[CG]GAACTGAGGTCCAGCATGTTGCTTCCTCT	PET1, HBII-85	Homo sapiens Prader-Willi syndrome chromosome region 1 (PWCR1) on chromosome 15.	.	cg11319956
PWCR1_P811_F	0.91535	29171309	NR_001290.1	PWCR1	63968	15	36.1	22846906	-811	N	TTGAGCTGTCCGGTTGCCACAGGGT[CG]GACCTGGAGGCTGCAGACCATC	PET1, HBII-85	Homo sapiens Prader-Willi syndrome chromosome region 1 (PWCR1) on chromosome 15.	.	cg19695710
RARRES1_P426_R	0.86031	46255042	NM_206963.1	RARRES1	5918	3	36.1	159933395	-426	Y	CGGAGAAAGGGGCAGGCCGCAG[CG]GGCATTGATGGGGCTCCT	TIG1	Homo sapiens retinoic acid receptor responder (tazarotene induced) 1 (RARRES1), transcript variant 1, mRNA.	retinoic acid receptor responder (tazarotene induced) 1 isoform 1	cg13848998
RHOH_P953_R	0.92336	45827772	NM_004310.2	RHOH	399	4	36.1	39874044	-953	N	GGCCTTTGCACATACTATTTGCCTCTA[CG]TGGAATGTTCTTTCCTCCTTCTCATC	TTF, ARHH	Homo sapiens ras homolog gene family, member H (RHOH), mRNA.	ras homolog gene family, member H	cg08826756
RIPK1_P744_R	0.92726	57242760	NM_003804.3	RIPK1	8737	6	36.1	3021313	-744	N	CCCCTGTGTGAGCTACTGCCTGCCTC[CG]GTGCTCTGTTTCTGTCCCTAGAGTTCTTTT	RIP, FLJ39204	Homo sapiens receptor (TNFRSF)-interacting serine-threonine kinase 1 (RIPK1), mRNA.	receptor (TNFRSF)-interacting serine-threonine kinase 1	cg24303123
RIPK1_P868_F	0.90383	57242760	NM_003804.3	RIPK1	8737	6	36.1	3021189	-868	N	TTCATCAAAGGGTTGCACATTGAGCAGTGC[CG]TGTTAAGGGGGGATTCTTCA	RIP, FLJ39204	Homo sapiens receptor (TNFRSF)-interacting serine-threonine kinase 1 (RIPK1), mRNA.	receptor (TNFRSF)-interacting serine-threonine kinase 1	cg24886867
RUNX3_E27_R	0.95929	72534651	NM_001031680.1	RUNX3	864	1	36.1	25164035	27	N	CGGCAGCCAGGGTGGAGGAGCTC[CG]AAGCTGACAGAGCAGAGTGGGCC	AML2, CBFA3, PEBP2aC	Homo sapiens runt-related transcription factor 3 (RUNX3), transcript variant 1, mRNA.	runt-related transcription factor 3 isoform 1	cg21368948
RUNX3_P247_F	0.90184	72534651	NM_001031680.1	RUNX3	864	1	36.1	25164309	-247	Y	CGGCCTTGGCTCATTGGCTGGGCCG[CG]GTCACCTGGGCCGTGATGTCACGGCC	AML2, CBFA3, PEBP2aC	Homo sapiens runt-related transcription factor 3 (RUNX3), transcript variant 1, mRNA.	runt-related transcription factor 3 isoform 1	cg10672665
RUNX3_P393_R	0.94141	72534651	NM_001031680.1	RUNX3	864	1	36.1	25164455	-393	Y	TTTTATTTGTGAGGCTGGCCTCAGCACG[CG]GCCCAAGAAACAGAACTGAAAGCGG	AML2, CBFA3, PEBP2aC	Homo sapiens runt-related transcription factor 3 (RUNX3), transcript variant 1, mRNA.	runt-related transcription factor 3 isoform 1	cg12607238
S100A12_P1221_R	0.97424	5032058	NM_005621.1	S100A12	6283	1	36.1	151615920	-1221	N	GAGGTTTATTTGGCCAAAGTTAAGGATG[CG]TGCCCAGAGGTAGGTCTACGTCTT	p6, CGRP, MRP6, CAAF1, ENRAGE	Homo sapiens S100 calcium binding protein A12 (calgranulin C) (S100A12), mRNA.	S100 calcium-binding protein A12	cg15108991
S100A4_P887_R	0.89512	9845515	NM_019554.1	S100A4	6275	1	36.1	151785793	-887	N	GGGGCTCACGGATAGATCTCAGGTT[CG]GAGAGGGTATCAGGAGGG	42A, 18A2, CAPL, MTS1, P9KA, PEL98	Homo sapiens S100 calcium binding protein A4 (calcium protein, calvasculin, metastasin, murine placental homolog) (S100A4), transcript variant 2, mRNA.	S100 calcium-binding protein A4	cg25085776
SEPT5_P464_R	0.83952	58331273	NM_001009939.1	39696	5413	22	36.1	18081523	-464	Y	CCTACAGCCTGCCAGGTGCGTCTGCT[CG]CAGAGCAGGTCTGCGCAGCACCGAGC	H5, CDCREL, PNUTL1, CDCREL1, CDCREL-1, HCDCREL-1	Homo sapiens septin 5 (SEPT5), transcript variant 2, mRNA.	septin 5 isoform 2	cg01250674
SEPT9_P58_R	0.95818	19923366	NM_006640.2	39700	10801	17	36.1	72827686	-58	Y	CCGGTGGTCTGCCGGACTCCT[CG]GGGCCCACTTCGGGCCCTCTCT	MSF, MSF1, SINT1, PNUTL4, AF17q25, KIAA0991	Homo sapiens septin 9 (SEPT9), mRNA.	septin 9	cg05428394
SERPINA5_E69_F	0.83354	34147643	NM_000624.3	SERPINA5	5104	14	36.1	94117633	69	N	CCCAGGGCTTGAGGGCATGTGAGG[CG]AGGAGAGGATGGACTCTAGAG	PCI, PAI3, PROCI, PLANH3	Homo sapiens serpin peptidase inhibitor, clade A (alpha-1 antiproteinase, antitrypsin), member 5 (SERPINA5), mRNA.	serine (or cysteine) proteinase inhibitor, clade A (alpha-1 antiproteinase, antitrypsin), member 5	cg08764227
SERPINB2_P939_F	0.9092	4505594	NM_002575.1	SERPINB2	5055	18	36.1	59704983	-939	N	AGAGCACTAAGGACAAAGGGGCACTTAACA[CG]TGTAAAAGGGCAATGGCTCCTAA	PAI, PAI2, PAI-2, PLANH2, HsT1201	Homo sapiens serpin peptidase inhibitor, clade B (ovalbumin), member 2 (SERPINB2), mRNA.	serine (or cysteine) proteinase inhibitor, clade B (ovalbumin), member 2	cg15747712
SERPINB5_P19_R	0.96928	52851464	NM_002639.2	SERPINB5	5268	18	36.1	59295180	-19	Y	CGCTGCTTCTGCCCAGACACGGT[CG]CCTCCACATCCAGGTCTTTGTGCTCC	PI5, maspin	Homo sapiens serpin peptidase inhibitor, clade B (ovalbumin), member 5 (SERPINB5), mRNA.	serine (or cysteine) proteinase inhibitor, clade B (ovalbumin), member 5	cg22362057
SFN_E118_F	0.96171	45238846	NM_006142.3	SFN	2810	1	36.1	27062338	118	Y	GATCCAGAAGGCCAAGCTGGCAGAGCAGGC[CG]AACGCTATGAGGACATGGCAGCCTT	.	Homo sapiens stratifin (SFN), mRNA.	stratifin	cg08545357
SFTPA1_E340_R	0.96551	38888174	NM_005411.3	SFTPA1	6435	10	36.1	81361004	340	N	GGGGCCAGGCTGCGGGCCC[CG]TTCATCTTTTTTCATTCTCAGGTCGC	PSAP, PSPA, SP-A, SFTP1, SP-A1, COLEC4	Homo sapiens surfactant, pulmonary-associated protein A1 (SFTPA1), mRNA.	surfactant, pulmonary-associated protein A1	cg17981088
SFTPA1_P421_F	0.86658	38888174	NM_005411.3	SFTPA1	6435	10	36.1	81360243	-421	N	TGGGGCTCATGGCTGAGCCAGGT[CG]CAGGACAGACAAGTTGGCCTGGA	PSAP, PSPA, SP-A, SFTP1, SP-A1, COLEC4	Homo sapiens surfactant, pulmonary-associated protein A1 (SFTPA1), mRNA.	surfactant, pulmonary-associated protein A1	cg27452691
SFTPD_E169_F	0.93466	61699225	NM_003019.4	SFTPD	6441	10	36.1	81698672	169	N	CCTGTGCTCCCCACCTCCTG[CG]CCCATGCCTCCTAGACCAGAACA	SP-D, PSP-D, SFTP4, COLEC7	Homo sapiens surfactant, pulmonary-associated protein D (SFTPD), mRNA.	pulmonary surfactant-associated protein D precursor	cg21099739
SGCE_P250_R	0.86334	10835046	NM_003919.1	SGCE	8910	7	36.1	94123664	40	Y	GGTGTGTGTCGAAGAAACCTGACTG[CG]CCCTGAGGAGAACAGCGGAGAA	ESG, DYT11	Homo sapiens sarcoglycan, epsilon (SGCE), mRNA.	sarcoglycan, epsilon	cg26050163
SIN3B_P514_R	0.92565	52138512	NM_015260.1	SIN3B	23309	19	36.1	16800704	-514	Y	CCACGCAAGGCCCTATATTAGGG[CG]CTGGGGGCTCATACCTCATCGTCCC	KIAA0700	Homo sapiens SIN3 homolog B, transcription regulator (yeast) (SIN3B), mRNA.	SIN3 homolog B, transcription regulator	cg17697680
SIN3B_P607_F	0.89772	52138512	NM_015260.1	SIN3B	23309	19	36.1	16800611	-607	Y	CTAAACTGGTCCAGATGGGAAGTGA[CG]GGGCCAAGGATAGGGAAGT	KIAA0700	Homo sapiens SIN3 homolog B, transcription regulator (yeast) (SIN3B), mRNA.	SIN3 homolog B, transcription regulator	cg22629500
SLC14A1_E295_F	0.7215	7706676	NM_015865.1	SLC14A1	6563	18	36.1	41558450	295	N	TCCTGGAAGCTCAAAGGCATGCCTTTATT[CG]TGATTTCTGAAGCAAGGTGCATGC	JK, UT1, UTE, HUT11, RACH1, UT-B1, HsT1341	Homo sapiens solute carrier family 14 (urea transporter), member 1 (Kidd blood group) (SLC14A1), mRNA.	RACH1	cg26803305
SLC14A1_P369_R	0.92315	7706676	NM_015865.1	SLC14A1	6563	18	36.1	41557786	-369	N	CCAGGAGCAGTCGCTTAGCTTC[CG]AGTCCACACAGCAGCAACCTGCC	JK, UT1, UTE, HUT11, RACH1, UT-B1, HsT1341	Homo sapiens solute carrier family 14 (urea transporter), member 1 (Kidd blood group) (SLC14A1), mRNA.	RACH1	cg00377772
SLC22A18_P472_R	0.90663	34734074	NM_002555.3	SLC22A18	5002	11	36.1	2877055	-472	N	TCTCTAGACTCACTTTCTGCCC[CG]TCACCCCACTGTACACCCTTGGTC	HET, ITM, BWR1A, IMPT1, TSSC5, ORCTL2, BWSCR1A, SLC22A1L, p45-BWR1A, DKFZp667A184	Homo sapiens solute carrier family 22 (organic cation transporter), member 18 (SLC22A18), transcript variant 1, mRNA.	tumor suppressing subtransferable candidate 5	cg11213910
SLC22A2_E271_R	0.96408	23510414	NM_153191.1	SLC22A2	6582	6	36.1	160599678	271	Y	CCAGGAAGACGATGCCCACGTAGATGGG[CG]CGAAGGTAGCCGAGAGCAGAGCCAAG	OCT2, MGC32628	Homo sapiens solute carrier family 22 (organic cation transporter), member 2 (SLC22A2), transcript variant 2, mRNA.	solute carrier family 22 member 2 isoform b	cg11769038
SLC22A2_P109_F	0.92095	23510414	NM_153191.1	SLC22A2	6582	6	36.1	160600058	-109	Y	ATTATAACTGGTTCTCCACAGGCTTGT[CG]GTGCTCCACGCCAGCAGCACAAA	OCT2, MGC32628	Homo sapiens solute carrier family 22 (organic cation transporter), member 2 (SLC22A2), transcript variant 2, mRNA.	solute carrier family 22 member 2 isoform b	cg21755969
SNCG_E119_F	0.81928	4507112	NM_003087.1	SNCG	6623	10	36.1	88708514	119	N	GGAAAAGACCAAGCAGGGGGTGA[CG]GAAGCAGCTGAGAAGACCAAGGAG	SR, BCSG1	Homo sapiens synuclein, gamma (breast cancer-specific protein 1) (SNCG), mRNA.	synuclein, gamma (breast cancer-specific protein 1)	cg26738310
SNRPN_E14_F	0.81487	29540553	NM_022806.2	SNRPN	6638	15	36.1	22619901	14	N	GCTGCAGACCACGCCCACCAAGGGCTGGC[CG]CAGCCACTGTAGCTGAGCTCAGAGCCT	SMN, SM-D, RT-LI, HCERN3, SNRNP-N, SNURF-SNRPN	Homo sapiens small nuclear ribonucleoprotein polypeptide N (SNRPN), transcript variant 3, mRNA.	small nuclear ribonucleoprotein polypeptide N	cg18859420
SNRPN_P230_R	0.94244	29540553	NM_022806.2	SNRPN	6638	15	36.1	22619657	-230	N	TCTCTTGAATCTTGACAATCCC[CG]AACACTGCTCCCCGCTTTATTTGTTTAGTC	SMN, SM-D, RT-LI, HCERN3, SNRNP-N, SNURF-SNRPN	Homo sapiens small nuclear ribonucleoprotein polypeptide N (SNRPN), transcript variant 3, mRNA.	small nuclear ribonucleoprotein polypeptide N	cg22491305
SNRPN_seq_18_S99_F	0.80919	29540553	NM_022806.2	SNRPN	6638	15	36.1	22751285	57	Y	CGCATCTGTCTGAGGAGCGGTCAGTGA[CG]CGATGGAGCGGGCAAGGTCAGCTGTGCCGG	SMN, SM-D, RT-LI, HCERN3, SNRNP-N, SNURF-SNRPN	Homo sapiens small nuclear ribonucleoprotein polypeptide N (SNRPN), transcript variant 3, mRNA.	small nuclear ribonucleoprotein polypeptide N	cg10146073
SNURF_E256_R	0.71279	29540557	NM_005678.3	SNURF	8926	15	36.1	22751484	256	Y	AGGCTTGCTGTTGTGCCGTTCTGCCC[CG]ATGGTATCCTGTCCGCTCGCATTGGGGCG	.	Homo sapiens SNRPN upstream reading frame (SNURF), transcript variant 1, mRNA.	SNRPN upstream reading frame protein	cg07995992
SNURF_P78_F	0.76872	29540557	NM_005678.3	SNURF	8926	15	36.1	22751150	-78	Y	CCTGCACTGCGGCAAACAAGCACGCCTGCG[CG]GCCGCAGAGGCAGGCTGGCG	.	Homo sapiens SNRPN upstream reading frame (SNURF), transcript variant 1, mRNA.	SNRPN upstream reading frame protein	cg15999943
SOD3_P225_F	0.94359	4507150	NM_003102.1	SOD3	6649	4	36.1	24404928	-225	N	CTCTGAAAACTCATTAGTTGAGGATAACTA[CG]CCTACCAACAGAATGCAGAGGTGCAAG	EC-SOD	Homo sapiens superoxide dismutase 3, extracellular (SOD3), mRNA.	superoxide dismutase 3, extracellular	cg10307548
SOD3_P460_R	0.81641	4507150	NM_003102.1	SOD3	6649	4	36.1	24404693	-460	N	TAGCACAAGTCCTAGAATACCAGAA[CG]GAGACGTGCTTTCTTGGACCTTAAACGAAA	EC-SOD	Homo sapiens superoxide dismutase 3, extracellular (SOD3), mRNA.	superoxide dismutase 3, extracellular	cg16986592
SPI1_P929_F	0.84078	4507174	NM_003120.1	SPI1	6688	11	36.1	47357603	-929	N	CATCTATATGTCCATTAATCAGCC[CG]TCCACCTGCTATCAGTCCATCAGTC	OF, PU.1, SFPI1, SPI-A	Homo sapiens spleen focus forming virus (SFFV) proviral integration oncogene spi1 (SPI1), mRNA.	spleen focus forming virus (SFFV) proviral integration oncogene spi1	cg04692506
SRC_E100_R	0.93741	38202216	NM_198291.1	SRC	6714	20	36.1	35406602	100	N	CCTCTAGCCTCAGTTTATCAC[CG]CAAGAGCTACCATTCATCTAGCACAACC	ASV, SRC1, c-SRC, p60-Src	Homo sapiens v-src sarcoma (Schmidt-Ruppin A-2) viral oncogene homolog (avian) (SRC), transcript variant 2, mRNA.	proto-oncogene tyrosine-protein kinase SRC	cg05935845
SRC_P164_F	0.88113	38202216	NM_198291.1	SRC	6714	20	36.1	35406338	-164	N	TTCTTGCAAGTAGGTAAGGGCCAGCTCCAG[CG]TGTCACTGGGTAAATGTCCCTG	ASV, SRC1, c-SRC, p60-Src	Homo sapiens v-src sarcoma (Schmidt-Ruppin A-2) viral oncogene homolog (avian) (SRC), transcript variant 2, mRNA.	proto-oncogene tyrosine-protein kinase SRC	cg13052876
SRC_P297_F	0.96203	38202216	NM_198291.1	SRC	6714	20	36.1	35406205	-297	N	GAAGAAAAAAGAGGCTTGATTGGTAG[CG]TATTCCGATGTCCAAGGGGTAAATAC	ASV, SRC1, c-SRC, p60-Src	Homo sapiens v-src sarcoma (Schmidt-Ruppin A-2) viral oncogene homolog (avian) (SRC), transcript variant 2, mRNA.	proto-oncogene tyrosine-protein kinase SRC	cg12815018
TDGF1_E53_R	0.8992	4507424	NM_003212.1	TDGF1	6997	3	36.1	46594270	53	Y	AAGGTCAAAACGTCCAAGGC[CG]AAAGCCCTCCAGTTTCCCCTG	CR, CRGF, CRIPTO	Homo sapiens teratocarcinoma-derived growth factor 1 (TDGF1), mRNA.	teratocarcinoma-derived growth factor 1	cg24195016
TFF1_P180_R	0.90821	48928023	NM_003225.2	TFF1	7031	21	36.1	42659893	-180	N	ATGGAAGGATTTGCTGATAGACAGAGA[CG]ACATGTGGTGAGGTCATCTTGG	pS2, BCEI, HPS2, HP1.A, pNR-2, D21S21	Homo sapiens trefoil factor 1 (breast cancer, estrogen-inducible sequence expressed in) (TFF1), mRNA.	trefoil factor 1 precursor	cg27405706
TFF2_P178_F	0.89889	48928025	NM_005423.3	TFF2	7032	21	36.1	42644354	-178	N	GCCAGGGTGACTCTCTCCCTGCT[CG]GTGATACCTCTTCCTGCCCTGGACAGA	SP, SML1	Homo sapiens trefoil factor 2 (spasmolytic protein 1) (TFF2), mRNA.	trefoil factor 2 precursor	cg10018784
TFF2_P557_R	0.971	48928025	NM_005423.3	TFF2	7032	21	36.1	42644733	-557	N	TGGAGATGAGGCTGACAGGGTCAG[CG]GAGTAGCCTGTGACAGGCAGGTTT	SP, SML1	Homo sapiens trefoil factor 2 (spasmolytic protein 1) (TFF2), mRNA.	trefoil factor 2 precursor	cg11158374
TGFB1_P833_R	0.96414	63025221	NM_000660.3	TGFB1	7040	19	36.1	46552489	-833	Y	CGGTCGAAGTTGCGGAGCAGCAGGC[CG]ATCTCCAGGTGCACGGTGCCACCAGC	CED, DPD1, TGFB	Homo sapiens transforming growth factor, beta 1 (Camurati-Engelmann disease) (TGFB1), mRNA.	transforming growth factor, beta 1	cg05445479
TGFB3_E58_R	0.96902	4507464	NM_003239.1	TGFB3	7043	14	36.1	75517184	58	N	CAGGAAGCGCTGGCAACCCTGAGGA[CG]AAGAAGCGGACTGTGTGCCTT	FLJ16571, TGF-beta3	Homo sapiens transforming growth factor, beta 3 (TGFB3), mRNA.	transforming growth factor, beta 3	cg17928876
THPO_E483_F	0.87158	40805872	NM_199228.1	THPO	7066	3	36.1	185578143	483	N	TCCCATTACCCTCTCCTTG[CG]CCCTGGCTTGCCTGGCCCAGCTTCC	ML, TPO, MGDF, MKCSF, MPLLG	Homo sapiens thrombopoietin (myeloproliferative leukemia virus oncogene ligand, megakaryocyte growth and development factor) (THPO), transcript variant 2, mRNA.	thrombopoietin isoform 2 precursor	cg08997821
THPO_P585_R	0.96711	40805872	NM_199228.1	THPO	7066	3	36.1	185579211	-585	N	TGTCAGGTGCGGGGCACATGTATGTG[CG]CACACGTGCACTGGGTTAAGCCTGAG	ML, TPO, MGDF, MKCSF, MPLLG	Homo sapiens thrombopoietin (myeloproliferative leukemia virus oncogene ligand, megakaryocyte growth and development factor) (THPO), transcript variant 2, mRNA.	thrombopoietin isoform 2 precursor	cg20482454
TIMP3_P1114_R	0.95843	75905820	NM_000362.4	TIMP3	7078	22	36.1	31525688	-1114	N	GAATCTCTCAAATTCCACCA[CG]TATGCCCTCATTCAACCTGGATCCT	SFD, K222, K222TA2, HSMRK222	Homo sapiens TIMP metallopeptidase inhibitor 3 (Sorsby fundus dystrophy, pseudoinflammatory) (TIMP3), mRNA.	tissue inhibitor of metalloproteinase 3 precursor	cg23817297
TIMP3_P690_R	0.97642	75905820	NM_000362.4	TIMP3	7078	22	36.1	31526112	-690	N	AATACCATCTCTCACGAATTCTT[CG]GCCTCTGCTGTCCCAATGTCACTTGTCTGA	SFD, K222, K222TA2, HSMRK222	Homo sapiens TIMP metallopeptidase inhibitor 3 (Sorsby fundus dystrophy, pseudoinflammatory) (TIMP3), mRNA.	tissue inhibitor of metalloproteinase 3 precursor	cg25245338
TMPRSS4_E83_F	0.94762	34304348	NM_019894.2	TMPRSS4	56649	11	36.1	117453059	83	N	TTGCTCAGCGGACAAGGATGCTGGG[CG]TGAGGGACCAAGGCCTGCCC	MT-SP2, TMPRSS3	Homo sapiens transmembrane protease, serine 4 (TMPRSS4), transcript variant 1, mRNA.	transmembrane protease, serine 4 isoform 1	cg13233515
TMPRSS4_P552_F	0.87764	34304348	NM_019894.2	TMPRSS4	56649	11	36.1	117452424	-552	N	GAAAGAAGGAAATGACTCCGTGGA[CG]AGGAGACGTGGGCTCTAGCCAG	MT-SP2, TMPRSS3	Homo sapiens transmembrane protease, serine 4 (TMPRSS4), transcript variant 1, mRNA.	transmembrane protease, serine 4 isoform 1	cg26118131
TNF_P1084_F	0.96548	25952110	NM_000594.2	TNF	7124	6	36.1	31650245	-1084	N	ATGTGATGGACTCACCAGGTGAGGC[CG]CCAGACTGCTGCAGGGGAAGCAA	DIF, TNFA, TNFSF2, TNF-alpha	Homo sapiens tumor necrosis factor (TNF superfamily, member 2) (TNF), mRNA.	tumor necrosis factor alpha	cg07452656
TNFRSF10C_P612_R	0.93572	22547120	NM_003841.2	TNFRSF10C	8794	8	36.1	23015767	-612	N	CTCCTCAGCCTCTGCATGTGCC[CG]TCATGGCCCCTGTGTCCTTCATTCTGTC	LIT, DCR1, TRID, CD263, TRAILR3	Homo sapiens tumor necrosis factor receptor superfamily, member 10c, decoy without an intracellular domain (TNFRSF10C), mRNA.	tumor necrosis factor receptor superfamily, member 10c precursor	cg06346860
TNFRSF1A_P678_F	0.88251	23312372	NM_001065.2	TNFRSF1A	7132	12	36.1	6322200	-678	N	TCCTGGCTCTGCCACCAATCATG[CG]ACATCAGGCAACTCCTCTCCTAAGC	FPF, p55, p60, TBP1, TNF-R, TNFAR, TNFR1, p55-R, CD120a, TNFR55, TNFR60, TNF-R-I, TNF-R55, MGC19588	Homo sapiens tumor necrosis factor receptor superfamily, member 1A (TNFRSF1A), mRNA.	tumor necrosis factor receptor 1 precursor	cg18805708
TRIM29_E189_F	0.94853	17402908	NM_012101.2	TRIM29	23650	11	36.1	119513884	189	Y	CAGGCTGCCACTGGGGCCCGA[CG]GGCTCCGGGCATCCCTGGCTTCTGGG	ATDC	Homo sapiens tripartite motif-containing 29 (TRIM29), transcript variant 1, mRNA.	tripartite motif protein TRIM29 isoform alpha	cg26414304
TRIM29_P261_F	0.94464	17402908	NM_012101.2	TRIM29	23650	11	36.1	119514334	-261	N	GCACTTGCTTCTCATCCGGGGAG[CG]GGGAGTCTCCGTCTTCACAAGTGGGCA	ATDC	Homo sapiens tripartite motif-containing 29 (TRIM29), transcript variant 1, mRNA.	tripartite motif protein TRIM29 isoform alpha	cg13907859
TRPM5_E87_F	0.96354	24475627	NM_014555.2	TRPM5	29850	11	36.1	2400764	87	N	AGACCCTCCAAAGTTGACCT[CG]CCCCTGTGCAAGCCCAGCTCCC	MTR1, LTRPC5	Homo sapiens transient receptor potential cation channel, subfamily M, member 5 (TRPM5), mRNA.	transient receptor potential cation channel, subfamily M, member 5	cg01581060
TRPM5_P721_F	0.89181	24475627	NM_014555.2	TRPM5	29850	11	36.1	2401572	-721	N	GGCTCATGTCTCCCAGCTGCC[CG]GTGAGGTCGGGCATCTCAGCCCCT	MTR1, LTRPC5	Homo sapiens transient receptor potential cation channel, subfamily M, member 5 (TRPM5), mRNA.	transient receptor potential cation channel, subfamily M, member 5	cg03982381
TRPM5_P979_F	0.89932	24475627	NM_014555.2	TRPM5	29850	11	36.1	2401830	-979	N	TCTGTCTGCCCTCCTGGAACCA[CG]CGTCGGGTCACAGGCCGCTGGGCAGA	MTR1, LTRPC5	Homo sapiens transient receptor potential cation channel, subfamily M, member 5 (TRPM5), mRNA.	transient receptor potential cation channel, subfamily M, member 5	cg19265431
TSP50_E21_R	0.71706	31543829	NM_013270.2	TSP50	29122	3	36.1	46734347	21	Y	GGGTGGCAGCCGACTGCGTCTCTC[CG]GAAGGCGCTCCCAGTGCCGCCC	.	Homo sapiens testes-specific protease 50 (TSP50), mRNA.	testes-specific protease 50	cg07522405
UGT1A1_E11_F	0.97099	45827762	NM_000463.2	UGT1A1	54658	2	36.1	234333669	11	N	GGCGAACCTCTGGCAGGAGCAAAGG[CG]CCATGGCTGTGGAGTCCCAGG	GNT1, UGT1, UDPGT, UGT1A, UGT1*1, HUG-BR1	Homo sapiens UDP glucuronosyltransferase 1 family, polypeptide A1 (UGT1A1), mRNA.	UDP glycosyltransferase 1 family, polypeptide A1 precursor	cg03607648
UGT1A1_P315_R	0.92019	45827762	NM_000463.2	UGT1A1	54658	2	36.1	234333343	-315	N	AGAAGCCTAACTTGTTCACTACATAGT[CG]TCCTTCTTCCTCTCTGGTAACACTTGTTGG	GNT1, UGT1, UDPGT, UGT1A, UGT1*1, HUG-BR1	Homo sapiens UDP glucuronosyltransferase 1 family, polypeptide A1 (UGT1A1), mRNA.	UDP glycosyltransferase 1 family, polypeptide A1 precursor	cg11661768
UGT1A1_P564_R	0.90152	45827762	NM_000463.2	UGT1A1	54658	2	36.1	234333094	-564	N	TCTGGCTCACCTCATGGCGCGTGCT[CG]TGTGGTGGGCTCTGCTGCAGCCTCAAGACC	GNT1, UGT1, UDPGT, UGT1A, UGT1*1, HUG-BR1	Homo sapiens UDP glucuronosyltransferase 1 family, polypeptide A1 (UGT1A1), mRNA.	UDP glycosyltransferase 1 family, polypeptide A1 precursor	cg07823755
UGT1A7_P751_R	0.96509	41282212	NM_019077.2	UGT1A7	54577	2	36.1	234254572	-751	N	CGCTAAGACCCTTGCTCTCTTTC[CG]TCGAACATGAGATGCCAATTTCTTTCTGGG	UDPGT, UGT1G, UGT1*7	Homo sapiens UDP glucuronosyltransferase 1 family, polypeptide A7 (UGT1A7), mRNA.	UDP glycosyltransferase 1 family, polypeptide A7 precursor	cg16671505
USP29_E274_F	0.9605	56790915	NM_020903.2	USP29	57663	19	36.1	62323595	274	N	GATGACTTGAGCCTTGGGGAT[CG]AGGGTGTAGTGAGGTATGATC	HOM-TES-84/86	Homo sapiens ubiquitin specific peptidase 29 (USP29), mRNA.	ubiquitin specific protease 29	cg07368873
USP29_P205_R	0.93269	56790915	NM_020903.2	USP29	57663	19	36.1	62323116	-205	Y	CCCGTACCTAGACCCGTAGGT[CG]GGAGGCCTGCGCCCGGCACTGCGCA	HOM-TES-84/86	Homo sapiens ubiquitin specific peptidase 29 (USP29), mRNA.	ubiquitin specific protease 29	cg25357752
USP29_P282_R	0.92957	56790915	NM_020903.2	USP29	57663	19	36.1	62323039	-282	Y	TTTCTCTGAACCCTAACTCCTGC[CG]TTACGCCCCACCAGCTCTAGGCC	HOM-TES-84/86	Homo sapiens ubiquitin specific peptidase 29 (USP29), mRNA.	ubiquitin specific protease 29	cg16675193
WEE1_P924_R	0.94522	19718775	NM_003390.2	WEE1	7465	11	36.1	9549992	-924	N	AAACAACAAAACCACATCAA[CG]AACATCCACTGATGTCCTGAATTCACAG	WEE1hu, DKFZp686I18166	Homo sapiens WEE1 homolog (S. pombe) (WEE1), mRNA.	wee1 tyrosine kinase	cg15071685
WNT8B_P216_R	0.93047	17505196	NM_003393.2	WNT8B	7479	10	36.1	102212572	-216	N	GATTTGCTATGTCTCTTCCCCC[CG]CTTCTTTCTTTGTCCTCTTTCTCCTGGTC	.	Homo sapiens wingless-type MMTV integration site family, member 8B (WNT8B), mRNA.	wingless-type MMTV integration site family, member 8B precursor	cg05452625
WRN_P969_F	0.94502	19924171	NM_000553.2	WRN	7486	8	36.1	31009351	-969	Y	TTTCAGGACACTGTGAGGATGCTCTT[CG]GACCCCACCGAGACTGGTGG	RECQ3, RECQL2, RECQL3	Homo sapiens Werner syndrome (WRN), mRNA.	Werner syndrome protein	cg19052693
XRCC1_P681_R	0.93557	5454171	NM_006297.1	XRCC1	7515	19	36.1	48772236	-681	Y	GGCTAGGACAGCAAATCTGAGTGAATTTT[CG]TAGTTTCGTAGGGAACCTGGATT	RCC	Homo sapiens X-ray repair complementing defective repair in Chinese hamster cells 1 (XRCC1), mRNA.	X-ray repair cross complementing protein 1	cg12562082
XRCC2_P1077_F	0.95753	4885656	NM_005431.1	XRCC2	7516	7	36.1	152005260	-1077	N	CCTTGGCCTCTTCTCTACGTAGGGCTG[CG]GGCCCGTATCTGAAACATTAACAACCA	DKFZp781P0919	Homo sapiens X-ray repair complementing defective repair in Chinese hamster cells 2 (XRCC2), mRNA.	X-ray repair cross complementing protein 2	cg01999235
ZIM3_E203_F	0.95296	16418390	NM_052882.1	ZIM3	114026	19	36.1	62348179	203	N	AAAACTTAATCGGCCCTCTACC[CG]CTGTATTCCGCATCATAATCCAGTCAA	ZNF657	Homo sapiens zinc finger, imprinted 3 (ZIM3), mRNA.	zinc finger, imprinted 3	cg22057816
ZIM3_P451_R	0.95935	16418390	NM_052882.1	ZIM3	114026	19	36.1	62348833	-451	Y	AGGTGGAACAATGCCTTAAAGTGCTCTC[CG]CCCGACAGAAAGAATTCAGGCTCCAA	ZNF657	Homo sapiens zinc finger, imprinted 3 (ZIM3), mRNA.	zinc finger, imprinted 3	cg16859188
ZIM3_P718_R	0.88688	16418390	NM_052882.1	ZIM3	114026	19	36.1	62349100	-718	N	CCTCCCAGGAGAAGAGGTATCCAAAGAT[CG]TATTAGCAAATGACCCTTGGCGGTG	ZNF657	Homo sapiens zinc finger, imprinted 3 (ZIM3), mRNA.	zinc finger, imprinted 3	cg15131643
ZNFN1A1_E102_F	0.92157	31657112	NM_006060.2	ZNFN1A1	10320	7	36.1	50411827	102	Y	GGAGGATTTACGAATGCTTGATGCCT[CG]GGAGAGAAAATGAATGGCT	IK1, LYF1, hIk-1, IKAROS, PRO0758, Hs.54452	Homo sapiens zinc finger protein, subfamily 1A, 1 (Ikaros) (ZNFN1A1), mRNA.	zinc finger protein, subfamily 1A, 1 (Ikaros)	cg16550878
ZNFN1A1_P179_F	0.96467	31657112	NM_006060.2	ZNFN1A1	10320	7	36.1	50411546	-179	N	AACCCCAGGTGCATCCCGAGGCCTGCCAC[CG]AAGCCCACTCAAGGCTGAATGCACGG	IK1, LYF1, hIk-1, IKAROS, PRO0758, Hs.54452	Homo sapiens zinc finger protein, subfamily 1A, 1 (Ikaros) (ZNFN1A1), mRNA.	zinc finger protein, subfamily 1A, 1 (Ikaros)	cg18789786

## Sheet: Hypermethylated CD34+&hESCs&CCL
TargetID	CD34+.AVG_Beta	GID	ACCESSION	SYMBOL	GENE_ID	CHROMOSOME	REFSEQ	CPG_COORDINATE	DIST_TO_TSS	CPG_ISLAND	INPUT_SEQUENCE	SYNONYM	ANNOTATION	PRODUCT	CG_NO
AATK_E63_R	0.97063	89041906	XM_927215.1	AATK	9625	17	36.1	76709831	63	N	GGGCAGAAGCCAGCTTGATGGCAGACACCT[CG]CCACCAGTAGCAGGCGTGGGAGAGTC	.	PREDICTED: Homo sapiens apoptosis-associated tyrosine kinase (AATK), mRNA.	apoptosis-associated tyrosine kinase	cg05292376
AATK_P519_R	0.95267	89041906	XM_927215.1	AATK	9625	17	36.1	76710413	-519	Y	GGGGACGTGCCCAGTGGGTCCT[CG]AAGAAGGCAGGACAGAAGGCGG	.	PREDICTED: Homo sapiens apoptosis-associated tyrosine kinase (AATK), mRNA.	apoptosis-associated tyrosine kinase	cg17279079
AATK_P709_R	0.8936	89041906	XM_927215.1	AATK	9625	17	36.1	76710603	-709	Y	ACGGGTGGCCCGTGGCCCAGCAG[CG]GCTCCATGGCCAGCGAGGCGG	.	PREDICTED: Homo sapiens apoptosis-associated tyrosine kinase (AATK), mRNA.	apoptosis-associated tyrosine kinase	cg02979355
ABCB4_E429_F	0.94571	9961251	NM_018850.1	ABCB4	5244	7	36.1	86947255	429	N	TTCCTTGGACTTCTCAGTCTATTCT[CG]CCACTTCTGTCATGTCAGTCAGTCACAC	MDR3, PGY3, ABC21, MDR2/3, PFIC-3	Homo sapiens ATP-binding cassette, sub-family B (MDR/TAP), member 4 (ABCB4), transcript variant C, mRNA.	ATP-binding cassette, subfamily B, member 4 isoform C	cg05279864
ABCB4_P51_F	0.92678	9961251	NM_018850.1	ABCB4	5244	7	36.1	86947735	-51	N	TCTGTCCTTTCCTCCTCTTC[CG]CCTTTGTCCATTGTCAAAAGCATGGCCTGG	MDR3, PGY3, ABC21, MDR2/3, PFIC-3	Homo sapiens ATP-binding cassette, sub-family B (MDR/TAP), member 4 (ABCB4), transcript variant C, mRNA.	ATP-binding cassette, subfamily B, member 4 isoform C	cg18655915
ABCB4_P892_F	0.90738	9961251	NM_018850.1	ABCB4	5244	7	36.1	86948576	-892	N	GAATTAGGCTTCCAGCTCTGGCCA[CG]TGACTTCAGCTTCTCATTCTGTATTCCTAT	MDR3, PGY3, ABC21, MDR2/3, PFIC-3	Homo sapiens ATP-binding cassette, sub-family B (MDR/TAP), member 4 (ABCB4), transcript variant C, mRNA.	ATP-binding cassette, subfamily B, member 4 isoform C	cg02810586
ABCC2_E16_R	0.90751	4557480	NM_000392.1	ABCC2	1244	10	36.1	101532577	16	N	AATAGAAGAGTCTTCGTTCCAGA[CG]CAGTCCAGGAATCATGCTGGAGAAGTTCT	DJS, MRP2, cMRP, ABC30, CMOAT, KIAA1010	Homo sapiens ATP-binding cassette, sub-family C (CFTR/MRP), member 2 (ABCC2), mRNA.	ATP-binding cassette, sub-family C (CFTR/MRP), member 2	cg14947634
ABCC2_P88_F	0.95497	4557480	NM_000392.1	ABCC2	1244	10	36.1	101532473	-88	N	GTTGGGATGAAAGGTCATCCTTTA[CG]GAGAACATCAGAATGGTAGATAATTCC	DJS, MRP2, cMRP, ABC30, CMOAT, KIAA1010	Homo sapiens ATP-binding cassette, sub-family C (CFTR/MRP), member 2 (ABCC2), mRNA.	ATP-binding cassette, sub-family C (CFTR/MRP), member 2	cg08067239
ACTG2_E98_R	0.9253	63054873	NM_001615.3	ACTG2	72	2	36.1	73973699	98	N	CCTCTCATACCCTCGGTAAGTACTGTA[CG]GCTTTTGCCACCTCTTCCTTTCC	ACT, ACTE, ACTA3, ACTL3, ACTSG	Homo sapiens actin, gamma 2, smooth muscle, enteric (ACTG2), mRNA.	actin, gamma 2 propeptide	cg04793455
ACTG2_P346_F	0.91884	63054873	NM_001615.3	ACTG2	72	2	36.1	73973255	-346	N	GGGCGTCCCAGGCAGACCCAGGGGC[CG]CATGCAGCAGGGCCTGAGGAGG	ACT, ACTE, ACTA3, ACTL3, ACTSG	Homo sapiens actin, gamma 2, smooth muscle, enteric (ACTG2), mRNA.	actin, gamma 2 propeptide	cg15966469
ACTG2_P455_R	0.94353	63054873	NM_001615.3	ACTG2	72	2	36.1	73973146	-455	N	GCACGCAGGATTTCTTTCCTGGGTA[CG]GAAGGCATTTCTCTTCAGCTTTCATTGG	ACT, ACTE, ACTA3, ACTL3, ACTSG	Homo sapiens actin, gamma 2, smooth muscle, enteric (ACTG2), mRNA.	actin, gamma 2 propeptide	cg05473646
ACVR1_E328_R	0.76912	10862690	NM_001105.2	ACVR1	90	2	36.1	158402708	328	N	GCACGAAGCGTTGCCAGTCTGGGAC[CG]GCTTCCAGTGAGGACAGCATTGTTT	ALK2, SKR1, ACTRI, ACVRLK2	Homo sapiens activin A receptor, type I (ACVR1), mRNA.	activin A type I receptor precursor	cg09919801
AFF3_P808_F	0.96391	68348715	NM_001025108.1	AFF3	3899	2	36.1	100126277	-808	N	CCATACTCTCCTGGTTTTTGTCAGG[CG]GTCTCTCACACTGGCAGGCTTCCATT	LAF4, MLLT2-like	Homo sapiens AF4/FMR2 family, member 3 (AFF3), transcript variant 2, mRNA.	AF4/FMR2 family, member 3 isoform 2	cg17356467
AFP_P824_F	0.88323	4501988	NM_001134.1	AFP	174	4	36.1	74519973	-824	N	CCCCCAGTGATTCTAATGTGTAGCCAAGAT[CG]GGAACCCTTGTAGACAGGGAT	FETA, HPAFP	Homo sapiens alpha-fetoprotein (AFP), mRNA.	alpha-fetoprotein precursor	cg10778295
AGXT_E115_R	0.94995	4557288	NM_000030.1	AGXT	189	2	36.1	241456950	115	N	GGTTCCCGAGCGGCAGGTTGGGTG[CG]GACCATGGCCTCTCACAAGCTGCTGGTGAC	AGT, SPT, AGT1, SPAT, TLH6, AGXT1	Homo sapiens alanine-glyoxylate aminotransferase (oxalosis I; hyperoxaluria I; glycolicaciduria; serine-pyruvate aminotransferase) (AGXT), mRNA.	alanine-glyoxylate aminotransferase	cg15446157
AGXT_P180_F	0.96369	4557288	NM_000030.1	AGXT	189	2	36.1	241456655	-180	N	GAGCTAAGCAGAATAAGAGGGGCTGGA[CG]TGCAGGACTCAGAGTGGGAGCG	AGT, SPT, AGT1, SPAT, TLH6, AGXT1	Homo sapiens alanine-glyoxylate aminotransferase (oxalosis I; hyperoxaluria I; glycolicaciduria; serine-pyruvate aminotransferase) (AGXT), mRNA.	alanine-glyoxylate aminotransferase	cg20657132
AIM2_E208_F	0.94214	4757733	NM_004833.1	AIM2	9447	1	36.1	157313063	208	N	GGTGCTTACCTCCTGATCCCTGGGG[CG]ATCAGCAAACCGGGTCTGCCACC	PYHIN4	Homo sapiens absent in melanoma 2 (AIM2), mRNA.	absent in melanoma 2	cg05998059
AIM2_P624_F	0.92759	4757733	NM_004833.1	AIM2	9447	1	36.1	157313895	-624	N	GTCAGCAGTCAGCCAAGTTTT[CG]ACCATCTTGGCTTTAACCAGTTGCGGCC	PYHIN4	Homo sapiens absent in melanoma 2 (AIM2), mRNA.	absent in melanoma 2	cg17311798
AOC3_P890_R	0.79659	6806883	NM_003734.2	AOC3	8639	17	36.1	38255837	-890	N	AATCCTGTGGCCTGCCTCCC[CG]ACCTGGCAGCCTGTGTCCCGGACTTAC	HPAO, VAP1, VAP-1	Homo sapiens amine oxidase, copper containing 3 (vascular adhesion protein 1) (AOC3), mRNA.	amine oxidase, copper containing 3 precursor	cg14591538
APBA2_P227_F	0.8389	22035549	NM_005503.2	APBA2	321	15	36.1	27000918	-227	N	TGAAGACTTGGGGGAGAATCA[CG]GTCAACTTGTGACGCTTGGTT	X11L, MINT2, LIN-10, HsT16821, MGC99508, D15S1518E, MGC:14091	Homo sapiens amyloid beta (A4) precursor protein-binding, family A, member 2 (X11-like) (APBA2), mRNA.	amyloid beta A4 precursor protein-binding, family A, member 2	cg20840847
APBA2_P305_R	0.87032	22035549	NM_005503.2	APBA2	321	15	36.1	27000840	-305	N	AGCATGCAGCTCTGCTACCTGTGGCC[CG]AAATCATTAGTTGTCCATACTCACTGACCT	X11L, MINT2, LIN-10, HsT16821, MGC99508, D15S1518E, MGC:14091	Homo sapiens amyloid beta (A4) precursor protein-binding, family A, member 2 (X11-like) (APBA2), mRNA.	amyloid beta A4 precursor protein-binding, family A, member 2	cg17121025
APOA1_P261_F	0.95504	4557320	NM_000039.1	APOA1	335	11	36.1	116213809	-261	N	GCTTGCAGGTCTCCCGGGTGGGGT[CG]GGGTTCCCTGCACTCATCCCCT	MGC117399	Homo sapiens apolipoprotein A-I (APOA1), mRNA.	apolipoprotein A-I preproprotein	cg17542807
APOC2_P377_F	0.82389	32130517	NM_000483.3	APOC2	344	19	36.1	50140706	-377	N	GGGAAGGAAGAGTAGGGAGGT[CG]GGAAGGGTATCAAGGAATAACACC	MGC75082	Homo sapiens apolipoprotein C-II (APOC2), mRNA.	apolipoprotein C-II precursor	cg27593634
ARHGAP9_P260_F	0.81591	14210509	NM_032496.1	ARHGAP9	64333	12	36.1	56169124	-260	N	TAAGGTCCCTGTCTTGCAGCTGGATAG[CG]GCAACTACCTCTTCTCCACTAGTGCAATC	10C, RGL1, MGC1295	Homo sapiens Rho GTPase activating protein 9 (ARHGAP9), mRNA.	Rho GTPase activating protein 9	cg11953654
ARHGAP9_P518_R	0.83146	14210509	NM_032496.1	ARHGAP9	64333	12	36.1	56169382	-518	N	TAACCAGTGGCTGGAATGGGAAG[CG]ACAGAGCTGCAGGTAGGACTAAGGTAT	10C, RGL1, MGC1295	Homo sapiens Rho GTPase activating protein 9 (ARHGAP9), mRNA.	Rho GTPase activating protein 9	cg11714628
ASB4_E89_F	0.90969	7706378	NM_016116.1	ASB4	51666	7	36.1	94953309	89	N	TCCTTGAGGCGCTAAAGTCCAATGACTT[CG]GAAAATTGAAGGCTATTTTGAT	ASB-4	Homo sapiens ankyrin repeat and SOCS box-containing 4 (ASB4), transcript variant 1, mRNA.	ankyrin repeat and SOCS box-containing protein 4 isoform a	cg14154704
ASB4_P391_F	0.92448	7706378	NM_016116.1	ASB4	51666	7	36.1	94952829	-391	N	TTTTGGATATTGGCTTGTCAGAGCAAGA[CG]CTGGATCTCCAGCCAGGCACCAGATGT	ASB-4	Homo sapiens ankyrin repeat and SOCS box-containing 4 (ASB4), transcript variant 1, mRNA.	ankyrin repeat and SOCS box-containing protein 4 isoform a	cg06784129
ASB4_P52_R	0.9433	7706378	NM_016116.1	ASB4	51666	7	36.1	94953168	-52	N	ACTCTCCAGCATGCGCCTGTTTGCT[CG]GTGCTGTTCTCTCGATAAATCACAACAAAG	ASB-4	Homo sapiens ankyrin repeat and SOCS box-containing 4 (ASB4), transcript variant 1, mRNA.	ankyrin repeat and SOCS box-containing protein 4 isoform a	cg19100779
AXIN1_P995_R	0.76667	31083149	NM_003502.2	AXIN1	8312	16	36.1	343460	-995	Y	GGGGACCGCCACGGCCTGCCCGC[CG]CCGTGAGGGAAGCAGGCTCCCA	AXIN, MGC52315	Homo sapiens axin 1 (AXIN1), transcript variant 1, mRNA.	axin 1 isoform a	cg24498552
B3GALT5_E246_R	0.84896	15451880	NM_033170.1	B3GALT5	10317	21	36.1	39951370	246	N	CACACTCCTGGCATCCCAG[CG]TCTCCAGCTTGCATGGCCTGTCACGGTATT	B3T5, GLCT5, B3GalTx, B3GalT-V, beta3Gal-T5	Homo sapiens UDP-Gal:betaGlcNAc beta 1,3-galactosyltransferase, polypeptide 5 (B3GALT5), transcript variant 2, mRNA.	UDP-Gal:betaGlcNAc beta 1,3-galactosyltransferase 5	cg11479877
B3GALT5_P330_F	0.92857	15451880	NM_033170.1	B3GALT5	10317	21	36.1	39950794	-330	N	GGGGGCAGTGACCTAGGCAGAGGG[CG]GGAGCCAGCAGATGGGATACACTCAG	B3T5, GLCT5, B3GalTx, B3GalT-V, beta3Gal-T5	Homo sapiens UDP-Gal:betaGlcNAc beta 1,3-galactosyltransferase, polypeptide 5 (B3GALT5), transcript variant 2, mRNA.	UDP-Gal:betaGlcNAc beta 1,3-galactosyltransferase 5	cg06700769
BCL2A1_P1127_R	0.97003	14574570	NM_004049.2	BCL2A1	597	15	36.1	78051825	-1127	Y	TGGGTGGCAGAGAACAGGGCCTCT[CG]AGGTGACTCTGGCAGTACCGCCC	GRS, BFL1, HBPA1, BCL2L5	Homo sapiens BCL2-related protein A1 (BCL2A1), mRNA.	BCL2-related protein A1	cg27177709
BCR_P346_F	0.78235	11038640	NM_021574.1	BCR	613	22	36.1	21852206	-346	Y	CTCTGACACGACGACTGGGCAGTGC[CG]GTGACGCTTATGGCACTGCGG	ALL, CML, PHL, BCR1, D22S11, D22S662	Homo sapiens breakpoint cluster region (BCR), transcript variant 2, mRNA.	breakpoint cluster region isoform 2	cg01574123
BCR_P422_F	0.74761	11038640	NM_021574.1	BCR	613	22	36.1	21852130	-422	Y	TGCGTCTCCATGGAAGGTGCCCTC[CG]CATCGTTGGGCCAGATCTGCCTG	ALL, CML, PHL, BCR1, D22S11, D22S662	Homo sapiens breakpoint cluster region (BCR), transcript variant 2, mRNA.	breakpoint cluster region isoform 2	cg08146988
BLK_P668_R	0.95295	33469981	NM_001715.2	BLK	640	8	36.1	11388262	-668	N	AAACCCCAGAACTCTGCGTTGCTG[CG]TCTATTGACATGAACACCTGTCAAACCTGC	MGC10442	Homo sapiens B lymphoid tyrosine kinase (BLK), mRNA.	B lymphoid tyrosine kinase	cg15742700
C4B_E171_F	0.86865	67782350	NM_000592.4	C4B	721	6	36.1	32057984	171	N	GGCAGGGCTGGCATCGGGACC[CG]ATTCAGGAGTGAGGGAGAGCAG	CH, C4F, CO4, C4B1, C4B3, CPAMD3	Homo sapiens complement component 4B (Childo blood group) (C4B), mRNA.	complement component 4B preproprotein	cg01672355
C4B_P191_F	0.95162	67782350	NM_000592.4	C4B	721	6	36.1	32057622	-191	N	CTCAGGCACTGGAATGAGAGGAGTTAA[CG]GGGAAGGACAGGGTTATTT	CH, C4F, CO4, C4B1, C4B3, CPAMD3	Homo sapiens complement component 4B (Childo blood group) (C4B), mRNA.	complement component 4B preproprotein	cg14877208
CCKAR_E79_F	0.93144	63054823	NM_000730.2	CCKAR	886	4	36.1	26101061	79	N	CCGGCTCATTCCTCTAATGAC[CG]AAGCGTCTCGCAGATGCAACCTGCCG	CCK-A, CCKRA, CCK1-R	Homo sapiens cholecystokinin A receptor (CCKAR), mRNA.	cholecystokinin A receptor	cg08845028
CCKAR_P270_F	0.88211	63054823	NM_000730.2	CCKAR	886	4	36.1	26101410	-270	N	CCAGTACTCCTCTATATAGGAACC[CG]TCACCATCCCAGACATATGCAGAA	CCK-A, CCKRA, CCK1-R	Homo sapiens cholecystokinin A receptor (CCKAR), mRNA.	cholecystokinin A receptor	cg12336680
CCL3_E53_R	0.7223	4506842	NM_002983.1	CCL3	6348	17	36.1	31441547	53	N	AGCAGGTGACGGAATGTGGGCT[CG]AGTGTCAGCAGAGCCAAGAAAGGACTG	MIP1A, SCYA3, G0S19-1, LD78ALPHA, MIP-1-alpha	Homo sapiens chemokine (C-C motif) ligand 3 (CCL3), mRNA.	chemokine (C-C motif) ligand 3	cg21335375
CCL3_P543_R	0.90261	4506842	NM_002983.1	CCL3	6348	17	36.1	31442143	-543	N	ATGTAGTGACTAGGGCGCTGTGTTAAA[CG]CTAGTTGTGGATCATAAAAATACTTT	MIP1A, SCYA3, G0S19-1, LD78ALPHA, MIP-1-alpha	Homo sapiens chemokine (C-C motif) ligand 3 (CCL3), mRNA.	chemokine (C-C motif) ligand 3	cg05481196
CD1A_P414_R	0.92141	27764864	NM_001763.1	CD1A	909	1	36.1	156490137	-414	N	AACATTGAAGTCAAAATTCTGGGCTGG[CG]TACATTAGTTAGGAGCCCCCATTTTAG	CD1	Homo sapiens CD1a antigen (CD1A), mRNA.	CD1A antigen precursor	cg19355763
CD1A_P6_F	0.8898	27764864	NM_001763.1	CD1A	909	1	36.1	156490545	-6	N	TGGAGAAAAGGTGTTAGTTTGTACTGT[CG]CACAGGGCAGTCGTAGGAGACTCTG	CD1	Homo sapiens CD1a antigen (CD1A), mRNA.	CD1A antigen precursor	cg03528325
CDH17_E31_F	0.94662	16507959	NM_004063.2	CDH17	1015	8	36.1	95289955	31	N	CCATTCAGTGGTCGAGACTCTTGCTA[CG]ACTGGAGTATCTCCCCCGGGAACAC	HPT1, CDH16, HPT-1, MGC138218	Homo sapiens cadherin 17, LI cadherin (liver-intestine) (CDH17), mRNA.	cadherin 17 precursor	cg14353573
CDH17_P376_F	0.92316	16507959	NM_004063.2	CDH17	1015	8	36.1	95290362	-376	N	ATTCCATCTCAAACACAAAAGA[CG]GAGCAGGGGCGCCATGTCTGAGCAATGACA	HPT1, CDH16, HPT-1, MGC138218	Homo sapiens cadherin 17, LI cadherin (liver-intestine) (CDH17), mRNA.	cadherin 17 precursor	cg00368292
CDH17_P532_F	0.95588	16507959	NM_004063.2	CDH17	1015	8	36.1	95290518	-532	N	CCAAAGTCTGCAAGAAACAAC[CG]ATAGCAAATTTCCCCCAAACAC	HPT1, CDH16, HPT-1, MGC138218	Homo sapiens cadherin 17, LI cadherin (liver-intestine) (CDH17), mRNA.	cadherin 17 precursor	cg01803859
CHD2_P451_F	0.92378	4557448	NM_001271.1	CHD2	1106	15	36.1	91243972	-451	N	TGCTCCAGTGCAACTTGAACACTAGGGAGG[CG]CTCTTGAGTTGTAAAAGTTACCCCTT	DKFZp781D1727	Homo sapiens chromodomain helicase DNA binding protein 2 (CHD2), mRNA.	chromodomain helicase DNA binding protein 2	cg04650055
CHD2_P667_F	0.8531	4557448	NM_001271.1	CHD2	1106	15	36.1	91243756	-667	N	CTTGGGTTACTGATTTAAAGGTGAT[CG]TGTTTGGACCATACTCTTGAATTTT	DKFZp781D1727	Homo sapiens chromodomain helicase DNA binding protein 2 (CHD2), mRNA.	chromodomain helicase DNA binding protein 2	cg17404310
CHI3L2_E10_F	0.8718	68533259	NM_001025199.1	CHI3L2	1117	1	36.1	111571814	10	N	TGCTTCTTTCGTGTAGGACAGGCTGT[CG]AAACCTCAGTGGATAAAAGACCTAGAG	YKL39, YKL-39	Homo sapiens chitinase 3-like 2 (CHI3L2), transcript variant 3, mRNA.	chitinase 3-like 2 isoform c	cg10045881
CHI3L2_P226_F	0.91852	68533259	NM_001025199.1	CHI3L2	1117	1	36.1	111571578	-226	N	TGATGAGGAAGGAGATTCAGGGC[CG]AGGGTGATACCAGGAGGCAGA	YKL39, YKL-39	Homo sapiens chitinase 3-like 2 (CHI3L2), transcript variant 3, mRNA.	chitinase 3-like 2 isoform c	cg10675506
CPA4_P1265_R	0.9422	61743915	NM_016352.2	CPA4	51200	7	36.1	129718965	-1265	N	CACTGATCCTCTCTGTTTTCTTTGC[CG]TATTCAGTGTTAAGCACAGTAAGTCTTTCC	CPA3	Homo sapiens carboxypeptidase A4 (CPA4), mRNA.	carboxypeptidase A4 preproprotein	cg00845900
CPA4_P961_R	0.95023	61743915	NM_016352.2	CPA4	51200	7	36.1	129719269	-961	N	TCTTCCATTTATTCAGCTGTGACTTGG[CG]GAAAGGACACCAGACCCACAGT	CPA3	Homo sapiens carboxypeptidase A4 (CPA4), mRNA.	carboxypeptidase A4 preproprotein	cg26442210
CREBBP_P712_R	0.85306	4758055	NM_004380.1	CREBBP	1387	16	36.1	3871424	-712	Y	AGTGAGGGGGCCTCACGCCTGTT[CG]CATCCCAAGGCGGCAGGGCAGACACC	CBP, RTS, RSTS	Homo sapiens CREB binding protein (Rubinstein-Taybi syndrome) (CREBBP), mRNA.	CREB binding protein	cg18797283
CSF1R_E26_F	0.9298	27262658	NM_005211.2	CSF1R	1436	5	36.1	149473102	26	N	TTCTCCTCACTTCGTGCTCTCA[CG]CTTTTGGACACTCTGTCTGCCCTTCTCC	FMS, CSFR, FIM2, C-FMS, CD115	Homo sapiens colony stimulating factor 1 receptor, formerly McDonough feline sarcoma viral (v-fms) oncogene homolog (CSF1R), mRNA.	colony stimulating factor 1 receptor precursor	cg15226392
CSF2_E248_R	0.93916	27437029	NM_000758.2	CSF2	1437	5	36.1	131437632	248	N	CAGCTGGCCCCTGACTGGCCA[CG]CCTGTCAGCTTGATAACATGACATTTTCCT	GMCSF, MGC131935	Homo sapiens colony stimulating factor 2 (granulocyte-macrophage) (CSF2), mRNA.	colony stimulating factor 2 precursor	cg08625965
CSF2_P605_F	0.91469	27437029	NM_000758.2	CSF2	1437	5	36.1	131436779	-605	N	GAAGCTTGCTGAGAGTGGCTGCAGTCT[CG]CTGCTGGATGTGCACATGGTG	GMCSF, MGC131935	Homo sapiens colony stimulating factor 2 (granulocyte-macrophage) (CSF2), mRNA.	colony stimulating factor 2 precursor	cg21708430
CTLA4_E176_R	0.93562	21361211	NM_005214.2	CTLA4	1493	2	36.1	204440932	176	N	AAGCCATGGCTTGCCTTGGATTTCAG[CG]GCACAAGGCTCAGCTGAACCTGGCTACC	CD152, CTLA-4	Homo sapiens cytotoxic T-lymphocyte-associated protein 4 (CTLA4), mRNA.	cytotoxic T-lymphocyte-associated protein 4	cg05074138
CYP2E1_E53_R	0.85937	75709190	NM_000773.3	CYP2E1	1571	10	36.1	135190910	53	N	CATGTCTGCCCTCGGAGTCAC[CG]TGGCCCTGCTGGTGTGGGCGGCCTTCCTC	CPE1, CYP2E, P450-J, P450C2E	Homo sapiens cytochrome P450, family 2, subfamily E, polypeptide 1 (CYP2E1), mRNA.	cytochrome P450, family 2, subfamily E, polypeptide 1	cg23093817
CYP2E1_P416_F	0.9577	75709190	NM_000773.3	CYP2E1	1571	10	36.1	135190441	-416	N	GCTGTTGCACCAGGAGGGCCGGTAC[CG]TGTCTAGAGGTGGTCGGCATG	CPE1, CYP2E, P450-J, P450C2E	Homo sapiens cytochrome P450, family 2, subfamily E, polypeptide 1 (CYP2E1), mRNA.	cytochrome P450, family 2, subfamily E, polypeptide 1	cg17336072
DCN_P1320_R	0.93946	47419923	NM_133505.2	DCN	1634	12	36.1	90102257	-1320	N	GTAAAGACAATCAAATGATTGGCTATGGAC[CG]TACCCGGACTGGTGTTTTGCC	PG40, PGII, PGS2, DSPG2, SLRR1B	Homo sapiens decorin (DCN), transcript variant C, mRNA.	decorin isoform c precursor	cg15569988
DDR2_E331_F	0.93184	62420885	NM_001014796.1	DDR2	4921	1	36.1	160869183	331	N	GCGTTTTAAGTCAGACAAGGAAGGGAA[CG]TAATGAGGCACCACAGACTCGAGAAAT	TKT, NTRKR3, TYRO10	Homo sapiens discoidin domain receptor family, member 2 (DDR2), transcript variant 1, mRNA.	discoidin domain receptor family, member 2 precursor	cg22740835
DDR2_P743_R	0.94014	62420885	NM_001014796.1	DDR2	4921	1	36.1	160868109	-743	N	TCCTCCCCTGTTGCCTACC[CG]CCCCTTTCACATGATCTCTGACTATAGCTG	TKT, NTRKR3, TYRO10	Homo sapiens discoidin domain receptor family, member 2 (DDR2), transcript variant 1, mRNA.	discoidin domain receptor family, member 2 precursor	cg23028772
DES_P1006_R	0.95668	55749931	NM_001927.3	DES	1674	2	36.1	219990337	-1006	N	TCACCCTAGCCTTCCTTATCTGA[CG]CCCACCCATGCCTCCTCAGGTA	CSM1, CSM2, CMD1I, FLJ12025, FLJ39719, FLJ41013, FLJ41793	Homo sapiens desmin (DES), mRNA.	desmin	cg25310553
DIRAS3_E55_R	0.86141	58530880	NM_004675.2	DIRAS3	9077	1	36.1	68288993	55	Y	GGGAGTGTGGGTAACAGGCATAGATTC[CG]CTTGCGCAATACGTGGTAAGAAACCAG	ARHI, NOEY2	Homo sapiens DIRAS family, GTP-binding RAS-like 3 (DIRAS3), mRNA.	DIRAS family, GTP-binding RAS-like 3	cg15101152
DMP1_E194_F	0.94126	4758171	NM_004407.1	DMP1	1758	4	36.1	88790677	194	N	ATACCATGTAGAGAGAGATGGGAGAGCTG[CG]CTTTGGGTAAAAACAGTTCCTATTT	.	Homo sapiens dentin matrix acidic phosphoprotein (DMP1), mRNA.	dentin matrix acidic phosphoprotein	cg18397653
DMP1_P134_F	0.77835	4758171	NM_004407.1	DMP1	1758	4	36.1	88790349	-134	N	CTGGAGGAAGTGTGGGTGTAC[CG]GGGTCCCGGTGACACCTTG	.	Homo sapiens dentin matrix acidic phosphoprotein (DMP1), mRNA.	dentin matrix acidic phosphoprotein	cg16043345
DNAJC15_P65_F	0.91678	66472919	NM_013238.2	DNAJC15	29103	13	36.1	42495297	-65	Y	GTGGTAGAACTGTGGCATTAAACAGAAGTG[CG]AACAGAAGTTGAGAGTGGGAAG	MCJ, HSD18, DNAJD1	Homo sapiens DnaJ (Hsp40) homolog, subfamily C, member 15 (DNAJC15), mRNA.	DNAJ domain-containing	cg05035143
DSC2_P407_R	0.92788	40806177	NM_024422.2	DSC2	1824	18	36.1	26936782	-407	N	GGAATCAAGGCGACTGCAAAATAATAAAAT[CG]AGGGTGAGTTACTATAAGAAATGCATC	DG2, DSC3, CDHF2, DGII/III, DKFZp686I11137	Homo sapiens desmocollin 2 (DSC2), transcript variant Dsc2a, mRNA.	desmocollin 2 isoform Dsc2a preproprotein	cg20887958
DSG1_E292_F	0.7999	4503400	NM_001942.1	DSG1	1828	18	36.1	27152342	292	N	GAGTGGATTCTGGTAAAAGTCCTTCATAAT[CG]TGCCCATTGTAAACAAGTGAAAACTTT	DG1, DSG, CDHF4	Homo sapiens desmoglein 1 (DSG1), mRNA.	desmoglein 1 preproprotein	cg20099449
DSG1_P159_R	0.90739	4503400	NM_001942.1	DSG1	1828	18	36.1	27151891	-159	N	CCCATCACCTGTATAACCCT[CG]GTATTTCTGTTCACTTTAAGAGCCTGCCAC	DG1, DSG, CDHF4	Homo sapiens desmoglein 1 (DSG1), mRNA.	desmoglein 1 preproprotein	cg13834042
EDNRB_P148_R	0.92927	4557546	NM_000115.1	EDNRB	1910	13	36.1	77447813	-148	N	ATACCGAATTAAAGAAAGAAGAGGTTTATT[CG]GCCAGAAGCATCGGCAAGACTCCTG	ETB, ETRB, HSCR, ABCDS, HSCR2	Homo sapiens endothelin receptor type B (EDNRB), transcript variant 1, mRNA.	endothelin receptor type B isoform 1	cg20257673
EDNRB_P709_R	0.95386	4557546	NM_000115.1	EDNRB	1910	13	36.1	77448374	-709	N	GCAGACAGTGAACTGCTAAGATGGAATGTT[CG]TGCCTTATCCGAGAAATGTCCAAGTC	ETB, ETRB, HSCR, ABCDS, HSCR2	Homo sapiens endothelin receptor type B (EDNRB), transcript variant 1, mRNA.	endothelin receptor type B isoform 1	cg10792120
EGF_E339_F	0.9589	6031163	NM_001963.2	EGF	1950	4	36.1	111053838	339	N	AAAGATGCCCCAGGGCTGAGGCCTC[CG]CTCAGGCAGCCGCATCTGGGGTC	URG	Homo sapiens epidermal growth factor (beta-urogastrone) (EGF), mRNA.	epidermal growth factor (beta-urogastrone)	cg02437921
EGF_P413_F	0.86803	6031163	NM_001963.2	EGF	1950	4	36.1	111053086	-413	N	CCTGGAATGTGCACTGGTATTGACATTT[CG]TTCAAATAATGGGCTGAAGGTG	URG	Homo sapiens epidermal growth factor (beta-urogastrone) (EGF), mRNA.	epidermal growth factor (beta-urogastrone)	cg12981092
EMR3_P1297_R	0.94576	23397638	NM_152939.1	EMR3	84658	19	36.1	14648107	-1297	Y	TGATTTACACAGGAACCGAGAGATTGGT[CG]GACTGGGTGTGCTGTTTG	.	Homo sapiens egf-like module containing, mucin-like, hormone receptor-like 3 (EMR3), transcript variant 2, mRNA.	egf-like module-containing mucin-like receptor 3 isoform b	cg09872254
EPHA8_P456_R	0.77264	55774976	NM_020526.3	EPHA8	2046	1	36.1	22762135	-456	Y	TCACCTAAAAGTGCCTCTGAGTTTGC[CG]CTGAGCCCATCTCTGAGCCTCTGCCC	EEK, HEK3, KIAA1459	Homo sapiens EPH receptor A8 (EPHA8), transcript variant 1, mRNA.	EPH receptor A8 isoform 1 precursor	cg00665502
EPHX1_P1358_R	0.91699	4557560	NM_000120.2	EPHX1	2052	1	36.1	224078241	-1358	N	CAGAGTGGTGCCCTCTTGACTGAGCCT[CG]AGCCTTTGCTTTCCCCTTACTCCA	MEH, EPHX, EPOX	Homo sapiens epoxide hydrolase 1, microsomal (xenobiotic) (EPHX1), mRNA.	epoxide hydrolase 1, microsomal (xenobiotic)	cg12786690
EPHX1_P22_F	0.95839	4557560	NM_000120.2	EPHX1	2052	1	36.1	224079577	-22	N	GCTGTGCAGAGTCCAGGGGAGATAACCA[CG]CTGTGCACACATGAGATTGGCTGACT	MEH, EPHX, EPOX	Homo sapiens epoxide hydrolase 1, microsomal (xenobiotic) (EPHX1), mRNA.	epoxide hydrolase 1, microsomal (xenobiotic)	cg23096144
ERCC3_P1210_R	0.93913	4557562	NM_000122.1	ERCC3	2071	2	36.1	127769432	-1210	N	GGGCATTAAAGGTGATTCTGGTGA[CG]GCTCAGATGGAAAGGAGAAATA	XPB, BTF2, GTF2H, RAD25, TFIIH	Homo sapiens excision repair cross-complementing rodent repair deficiency, complementation group 3 (xeroderma pigmentosum group B complementing) (ERCC3), mRNA.	excision repair cross-complementing rodent repair deficiency, complementation group 3	cg13587811
EVI2A_E420_F	0.77923	51511748	NM_001003927.1	EVI2A	2123	17	36.1	26672423	420	N	AGGAAACCAAACTTAGATCCTT[CG]TAATCCTAATTTAAAACTCCATGGCGATGG	EVDA, EVI2	Homo sapiens ecotropic viral integration site 2A (EVI2A), transcript variant 1, mRNA.	ecotropic viral integration site 2A isoform 1	cg14414427
FANCA_P1006_R	0.87121	66879665	NM_001018112.1	FANCA	2175	16	36.1	88411572	-1006	Y	CCTCTGGCAGTGGCCTTGGAACCAC[CG]AAGGGATTCAGCCGAAGGGC	FA, FA1, FAA, FAH, FA-H, FACA, FANCH, MGC75158	Homo sapiens Fanconi anemia, complementation group A (FANCA), transcript variant 2, mRNA.	Fanconi anemia, complementation group A isoform b	cg23604467
FER_P581_F	0.94486	4885230	NM_005246.1	FER	2241	5	36.1	108110841	-581	N	CTTTATGACGGAAGGTAGTTTTGCAACA[CG]GAGCAAGTTGCTCACCGAAGTTACGCT	TYK3	Homo sapiens fer (fps/fes related) tyrosine kinase (phosphoprotein NCP94) (FER), mRNA.	fer (fps/fes related) tyrosine kinase (phosphoprotein NCP94)	cg20922596
FGF1_E5_F	0.93316	15055540	NM_033136.1	FGF1	2246	5	36.1	142045807	5	N	CTTGGTGTCTTCTTCTCAGAGTAGCC[CG]GCTCTCTGAACCTCCAGGCTACTGCAGCT	AFGF, ECGF, FGFA, ECGFA, ECGFB, HBGF1, GLIO703, ECGF-beta, FGF-alpha	Homo sapiens fibroblast growth factor 1 (acidic) (FGF1), transcript variant 2, mRNA.	fibroblast growth factor 1 (acidic) isoform 2 precursor	cg02259548
FGF1_P357_R	0.94235	15055540	NM_033136.1	FGF1	2246	5	36.1	142046169	-357	N	AGCCAGGAGGGAGGTAGAGACAGAAGA[CG]GTGGCAGCAGCTACCCTGGGTG	AFGF, ECGF, FGFA, ECGFA, ECGFB, HBGF1, GLIO703, ECGF-beta, FGF-alpha	Homo sapiens fibroblast growth factor 1 (acidic) (FGF1), transcript variant 2, mRNA.	fibroblast growth factor 1 (acidic) isoform 2 precursor	cg05353098
FGF6_E294_F	0.84674	10337586	NM_020996.1	FGF6	2251	12	36.1	4424747	294	Y	CGTTGCAGTAGAGCCTCCGCTGC[CG]CTTGATCCCCACCAAATAGCCA	HST2, HBGF-6	Homo sapiens fibroblast growth factor 6 (FGF6), mRNA.	fibroblast growth factor 6 precursor	cg10815012
FGF6_P139_R	0.91991	10337586	NM_020996.1	FGF6	2251	12	36.1	4425180	-139	Y	GAGAGCAGAGGGACCCAGGCTGAGCCG[CG]GCCGGTAGAGACCATGGCTCG	HST2, HBGF-6	Homo sapiens fibroblast growth factor 6 (FGF6), mRNA.	fibroblast growth factor 6 precursor	cg01392242
FGF7_P44_F	0.8018	15147344	NM_002009.2	FGF7	2252	15	36.1	47502707	-44	N	GCTTCCAATGAGGTCAGCAAAGGTATTTAT[CG]AAAAGCCCTGAATAAAAGGCTCACAC	KGF, HBGF-7	Homo sapiens fibroblast growth factor 7 (keratinocyte growth factor) (FGF7), mRNA.	fibroblast growth factor 7 precursor	cg26070824
FGF7_P610_F	0.8493	15147344	NM_002009.2	FGF7	2252	15	36.1	47502141	-610	N	TGAGACTCTGGAACAGCAGGTAACTTGCC[CG]AAGTCATACTGGTCATTAGTGGTCCAA	KGF, HBGF-7	Homo sapiens fibroblast growth factor 7 (keratinocyte growth factor) (FGF7), mRNA.	fibroblast growth factor 7 precursor	cg18689733
FGFR4_P610_F	0.93851	47524174	NM_213647.1	FGFR4	2264	5	36.1	176445917	-610	N	GAGTAGCAGGGTGGGAGCCAGGAGG[CG]TGGGTCATGGCAATCTATGTATAAAG	TKF, JTK2, CD334, MGC20292	Homo sapiens fibroblast growth factor receptor 4 (FGFR4), transcript variant 3, mRNA.	fibroblast growth factor receptor 4 isoform 1 precursor	cg13847825
FGR_P39_F	0.96609	4885234	NM_005248.1	FGR	2268	1	36.1	27823199	-39	N	GGCGGAACTGGGCCACCTACTGTAC[CG]TTCAGTCTGCCTCACAGTATGTCCCC	SRC2, c-fgr, p55c-fgr	Homo sapiens Gardner-Rasheed feline sarcoma viral (v-fgr) oncogene homolog (FGR), mRNA.	Gardner-Rasheed feline sarcoma viral (v-fgr) oncogene homolog	cg13164743
FOLR1_E368_R	0.93432	12056965	NM_000802.2	FOLR1	2348	11	36.1	71578618	368	N	CCAGAGTGTGGCCTGCTCAAGGTTAAA[CG]ACAAGTTAGTGTTCATCCCCCTGAAC	FBP, FOLR, MOv18, FR-alpha	Homo sapiens folate receptor 1 (adult) (FOLR1), transcript variant 2, mRNA.	folate receptor 1 precursor	cg15274870
FRK_P36_F	0.80391	31657133	NM_002031.2	FRK	2444	6	36.1	116488650	-36	N	CCTGTTTCAAGTCTGTTCCTGTCTTT[CG]ACCAGTCCGGATCTGGACGGCTCTCT	GTK, RAK, PTK5	Homo sapiens fyn-related kinase (FRK), mRNA.	fyn-related kinase	cg18764771
GABRG3_E123_R	0.94929	15193297	NM_033223.1	GABRG3	2567	15	36.1	25343888	123	N	CCGTACAACTCCCCTGGGAGA[CG]ACAGCTGGAGGCCCCTGGCTTGTTGACTGC	.	Homo sapiens gamma-aminobutyric acid (GABA) A receptor, gamma 3 (GABRG3), mRNA.	gamma-aminobutyric acid (GABA) A receptor, gamma 3	cg16701428
GFAP_P1214_F	0.9342	24430142	NM_002055.2	GFAP	2670	17	36.1	40349608	-1214	N	CCTGGAGACTTCAGGTCCATCTA[CG]CCCTCCACTCTGGTCCCACAGG	FLJ45472	Homo sapiens glial fibrillary acidic protein (GFAP), mRNA.	glial fibrillary acidic protein	cg15193977
GFAP_P56_R	0.77206	24430142	NM_002055.2	GFAP	2670	17	36.1	40348450	-56	N	GAGTGGGCTAGACTGGCGATGCC[CG]GGTGCCCCTGGCAACACCCCCT	FLJ45472	Homo sapiens glial fibrillary acidic protein (GFAP), mRNA.	glial fibrillary acidic protein	cg03383006
GLI2_E90_F	0.96739	13518230	NM_030379.1	GLI2	2736	2	36.1	121266419	90	N	AAGAAAGTGATGATGCGATGTCTAAAA[CG]TTCAAGGCACCGCATCTGTGATCAAGA	THP2	Homo sapiens GLI-Kruppel family member GLI2 (GLI2), transcript variant 1, mRNA.	GLI-Kruppel family member GLI2 isoform alpha	cg16619328
GLI2_P295_F	0.94553	13518230	NM_030379.1	GLI2	2736	2	36.1	121266034	-295	Y	GGGTCCTGGGCACGCATGCCGCA[CG]ACTGAGATCACAGCAGAGGTGAGAAC	THP2	Homo sapiens GLI-Kruppel family member GLI2 (GLI2), transcript variant 1, mRNA.	GLI-Kruppel family member GLI2 isoform alpha	cg24008711
GLI3_E148_R	0.89925	13518031	NM_000168.2	GLI3	2737	7	36.1	42241564	148	N	CAGACGGCCAGGGTGCAGGCCCCCCACC[CG]CCATGCCCAATGCGCTCAAGCTGAAAC	PHS, ACLS, GCPS, PAPA, PAPB, PAP-A, PAPA1, PPDIV	Homo sapiens GLI-Kruppel family member GLI3 (Greig cephalopolysyndactyly syndrome) (GLI3), mRNA.	GLI-Kruppel family member GLI3	cg12211443
GML_E144_F	0.88055	4504032	NM_002066.1	GML	2765	8	36.1	143913363	144	Y	AGGGGCCCAGCTGAGGCAGCCTCCT[CG]TCAGCTGCTTGGGCCGCCAGGA	LY6DL	Homo sapiens GPI anchored molecule like protein (GML), mRNA.	GPI anchored molecule like protein	cg21475536
GML_P281_R	0.96579	4504032	NM_002066.1	GML	2765	8	36.1	143912938	-281	N	CCTGGGCGGTGCCAACAGGCTGC[CG]AGGGTGGCTGCTGTCCCGTTTCTCCAGC	LY6DL	Homo sapiens GPI anchored molecule like protein (GML), mRNA.	GPI anchored molecule like protein	cg20178722
GNAS_E58_F	0.88347	7706588	NM_016592.1	GNAS	2778	20	36.1	56848248	58	Y	GAGGACCGGCGGAGGCACCTCTCT[CG]AGTCTTAGGCTGCGGAATCTAAGA	XL, AHO, GSA, GSP, POH, XL2, GPSA, NESP, GNAS1, PHP1A, PHP1B, GNASXL, NESP55, C20orf45, MGC33735, XLalphas, dJ309F20.1.1, dJ806M20.3.3	Homo sapiens GNAS complex locus (GNAS), transcript variant 4, mRNA.	guanine nucleotide binding protein, alpha stimulating activity polypeptide 1 isoform d	cg02859712
GNG7_E310_R	0.96695	32698768	NM_052847.1	GNG7	2788	19	36.1	2603280	310	Y	AGGCCAGACGCTGAGAGAGAAAAACACTG[CG]TAATCCCACGTATTGTGGAGTCCAAAA	FLJ00058	Homo sapiens guanine nucleotide binding protein (G protein), gamma 7 (GNG7), mRNA.	guanine nucleotide binding protein (G protein), gamma 7	cg13502721
GNG7_P903_F	0.86892	32698768	NM_052847.1	GNG7	2788	19	36.1	2604493	-903	N	GGGGGCCCCCCTGGTTTATAC[CG]TCTTCCCCATCAGGAGTTTATCC	FLJ00058	Homo sapiens guanine nucleotide binding protein (G protein), gamma 7 (GNG7), mRNA.	guanine nucleotide binding protein (G protein), gamma 7	cg18559504
GPR116_E328_R	0.96479	44771172	NM_015234.3	GPR116	221395	6	36.1	46990497	328	N	AATGCCCAGGGGTGCATTCCAATTGCAGA[CG]GAGGGAAGCCCTGTGGAA	KPG_001, KIAA0758, DKFZp564O1923	Homo sapiens G protein-coupled receptor 116 (GPR116), mRNA.	G-protein coupled receptor 116	cg07914934
GPR116_P850_F	0.95674	44771172	NM_015234.3	GPR116	221395	6	36.1	46991675	-850	N	TTTCCTGGTTCTCAAGGCTCC[CG]AGCTTATGCCTTTTCTCCTTCTATGCTCCC	KPG_001, KIAA0758, DKFZp564O1923	Homo sapiens G protein-coupled receptor 116 (GPR116), mRNA.	G-protein coupled receptor 116	cg18891510
H19_P1411_R	0.83969	57862814	NR_002196.1	H19	283120	11	36.1	1977052	-1411	Y	TGTGGGAGGGGCTAGCACAGGATC[CG]GTCGTGCTGCCAGCAATGCGCAGG	ASM, BWS, ASM1, MGC4485, PRO2605, D11S813E	Homo sapiens H19, imprinted maternally expressed untranslated mRNA (H19) on chromosome 11.	.	cg25583987
HBII-13_P991_R	0.94914	30089682	NR_001294.1	HBII-13	347686	15	36.1	22780349	-991	N	TTTGCTGAGCCGATTCAACTTAAAAAG[CG]AGGTCCATACTAAGTGCCCAAGAATCA	.	Homo sapiens HBII-13 snoRNA (HBII-13) on chromosome 15.	.	cg26410550
HBII-52_P563_F	0.89783	29171307	NR_001291.1	HBII-52	338433	15	36.1	22966406	-563	Y	GCCCAGGGGCAGGCTATGTGACTGCC[CG]GTCTGCAGCTGTAAGTGGTTTCT	RNHBII52	Homo sapiens HBII-52 snoRNA (HBII-52) on chromosome 15.	.	cg21361081
HBII-52_P659_F	0.93079	29171307	NR_001291.1	HBII-52	338433	15	36.1	22966310	-659	Y	GTTGGGGATCCGCCGCAGAAATCA[CG]TGGCGCCCAGGCCAAGGCTGCAA	RNHBII52	Homo sapiens HBII-52 snoRNA (HBII-52) on chromosome 15.	.	cg18037269
HDAC7A_P344_F	0.94859	13259521	NM_015401.1	HDAC7A	51564	12	36.1	46479534	-344	N	AGCCTCACAGGCCCTCTGGGT[CG]CCACCCTCCCATGCTCTATCCC	HDAC7, DKFZP586J0917	Homo sapiens histone deacetylase 7A (HDAC7A), transcript variant 1, mRNA.	histone deacetylase 7A isoform a	cg25755806
HGF_P1293_R	0.94955	58533164	NM_001010933.1	HGF	3082	7	36.1	81238681	-1293	N	AGGCCAAATGTGGGAATGACTAGAG[CG]GTGGGTAGCTGTACAGAAGTGAT	SF, HGFB, HPTA, F-TCF	Homo sapiens hepatocyte growth factor (hepapoietin A; scatter factor) (HGF), transcript variant 4, mRNA.	hepatocyte growth factor isoform 4 precursor	cg14690980
HLA-DOA_P594_F	0.87109	62912477	NM_002119.3	HLA-DOA	3111	6	36.1	33085961	-594	N	CTGTTGGTCCCTCCAGGACC[CG]GGCACCTCCTCCAGGCTGACACA	HLADZ, HLA-DNA, HLA-DZA	Homo sapiens major histocompatibility complex, class II, DO alpha (HLA-DOA), mRNA.	major histocompatibility complex, class II, DO alpha precursor	cg17313945
HLA-DOB_E432_R	0.85864	18641377	NM_002120.2	HLA-DOB	3112	6	36.1	32892330	432	N	AGGCTCGAACCCAAGCCAAGGCCTTCAACA[CG]CCCAGGCACTGACTGAGGTTGAT	DOB	Homo sapiens major histocompatibility complex, class II, DO beta (HLA-DOB), mRNA.	major histocompatibility complex, class II, DO beta precursor	cg23791206
HLA-DOB_P1114_R	0.9436	18641377	NM_002120.2	HLA-DOB	3112	6	36.1	32893876	-1114	N	AAAAAGTTGACCTCATCGAAGTAAAGAGTA[CG]TTAGGAGTTACCAGAGGCTGGG	DOB	Homo sapiens major histocompatibility complex, class II, DO beta (HLA-DOB), mRNA.	major histocompatibility complex, class II, DO beta precursor	cg09734481
HLA-DOB_P357_R	0.85712	18641377	NM_002120.2	HLA-DOB	3112	6	36.1	32893119	-357	N	CCTTCTTATTGGGTGTTGACATTGC[CG]ACAGGCAGTGTGTAAATTAAGAAGGAA	DOB	Homo sapiens major histocompatibility complex, class II, DO beta (HLA-DOB), mRNA.	major histocompatibility complex, class II, DO beta precursor	cg17103109
HLA-DPB1_P540_F	0.96415	24797075	NM_002121.4	HLA-DPB1	3115	6	36.1	33151198	-540	N	GTGGAAGAACCTGGTAACTCCTGCACAT[CG]CAGGACTCACAGACCTCTGGGAGA	DPB1, HLA-DP1B, MHC DPB1	Homo sapiens major histocompatibility complex, class II, DP beta 1 (HLA-DPB1), mRNA.	major histocompatibility complex, class II, DP beta 1 precursor	cg21151963
HLA-DQA2_P282_R	0.72449	56710315	NM_020056.2	HLA-DQA2	3118	6	36.1	32816859	-282	N	TATTATTGATGACCTTACCTATCCAAG[CG]GCTGCTCAGAAATTCCCGCCCC	HLA-DXA, DQ alpha	Homo sapiens major histocompatibility complex, class II, DQ alpha 2 (HLA-DQA2), mRNA.	major histocompatibility complex, class II, DQ alpha 2	cg09782137
HOXA5_P479_F	0.82151	24497516	NM_019102.2	HOXA5	3202	7	36.1	27150291	-479	Y	TACAACAACTTTATTTCCCC[CG]TTTTGCAGCCCCTCTTATTTTTGTGTCGA	HOX1, HOX1C, HOX1.3, MGC9376	Homo sapiens homeobox A5 (HOXA5), mRNA.	homeobox A5	cg27409178
HRASLS_P353_R	0.75157	38455407	NM_020386.2	HRASLS	57110	3	36.1	194441259	-353	Y	TTAGGGCCAGTCCTTCCTC[CG]CCACTTTGCTGACTCAAAGACCCAGA	A-C1, HSD28, HRASLS1, H-REV107	Homo sapiens HRAS-like suppressor (HRASLS), mRNA.	HRAS-like suppressor	cg14777903
HSPA2_P162_R	0.94434	13676856	NM_021979.2	HSPA2	3306	14	36.1	64072214	-162	N	GGCTGGCCTGTCGGCCTCTGATGCACT[CG]AACTTCCAGCCCTTGGAGCAGACA	.	Homo sapiens heat shock 70kDa protein 2 (HSPA2), mRNA.	heat shock 70kDa protein 2	cg05316932
HTR2A_E10_R	0.93892	60302916	NM_000621.2	HTR2A	3356	13	36.1	46368166	10	N	TGAGGCTGGTGTACATGCTGTTCTCC[CG]GGGCTGGATTTTTGTCTT	HTR2, 5-HT2A	Homo sapiens 5-hydroxytryptamine (serotonin) receptor 2A (HTR2A), mRNA.	5-hydroxytryptamine (serotonin) receptor 2A	cg05011937
IFNG_P459_R	0.85251	56786137	NM_000619.2	IFNG	3458	12	36.1	66840247	-459	N	TGCAAATGACCAGAAAGCAAGGAAAGAATG[CG]GTTAAAAGAACAATTTGGTGAGG	IFG, IFI	Homo sapiens interferon, gamma (IFNG), mRNA.	interferon, gamma	cg03628117
IL12B_E25_F	0.8966	24497437	NM_002187.2	IL12B	3593	5	36.1	158690034	25	N	GAAGTGCTTACCTTGCTCTGGGCAGGA[CG]GAGAGTCCAATGGCCCTGAAACAGAT	CLMF, NKSF, CLMF2, NKSF2, IL-12B	Homo sapiens interleukin 12B (natural killer cell stimulatory factor 2, cytotoxic lymphocyte maturation factor 2, p40) (IL12B), mRNA.	interleukin 12B precursor	cg18307303
IL13_E75_R	0.94683	26787977	NM_002188.2	IL13	3596	5	36.1	132021839	75	N	GGCCTCATGGCGCTTTTGTTGACCA[CG]GTCATTGCTCTCACTTGCCTTGGCGGCTTT	ALRH, P600, IL-13, MGC116786, MGC116788, MGC116789	Homo sapiens interleukin 13 (IL13), mRNA.	interleukin 13 precursor	cg20391122
IL18BP_E285_F	0.88617	27502394	NM_005699.2	IL18BP	10068	11	36.1	71387872	285	N	TGGGAAAGGCCAGGATGTGGA[CG]GACTGGTATGGCATTGAGCCTG	IL18BPa	Homo sapiens interleukin 18 binding protein (IL18BP), transcript variant C, mRNA.	interleukin 18 binding protein isoform C precursor	cg24976110
IL1A_E113_R	0.95312	27894329	NM_000575.3	IL1A	3552	2	36.1	113259329	113	N	TTCTGTAGAAGAAGGTGTGTGCAAGCCC[CG]GGAGGTATGCGTAAGGCCTCAG	IL1, IL-1A, IL1F1, IL1-ALPHA	Homo sapiens interleukin 1, alpha (IL1A), mRNA.	interleukin 1, alpha proprotein	cg03970341
IL1B_P582_R	0.85384	27894305	NM_000576.2	IL1B	3553	2	36.1	113311409	-582	N	TTCTTGGCTGGGGCAGAGAACATA[CG]GTATGCAGGGTTCAGGCTCCTG	IL-1, IL1F2, IL1-BETA	Homo sapiens interleukin 1, beta (IL1B), mRNA.	interleukin 1, beta proprotein	cg12992979
IL1RN_E42_F	0.9532	27894320	NM_173843.1	IL1RN	3557	2	36.1	113591983	42	N	GAGGGACTGTGGCCCAGGTACTGCC[CG]GGTGCTACTTTATGGGCAGCAGCT	IRAP, IL1F3, IL1RA, IL-1ra3, ICIL-1RA, MGC10430	Homo sapiens interleukin 1 receptor antagonist (IL1RN), transcript variant 4, mRNA.	interleukin 1 receptor antagonist isoform 4	cg17669033
IL1RN_P93_R	0.87374	27894320	NM_173843.1	IL1RN	3557	2	36.1	113591848	-93	N	CATCAAGTCAGCCATCAGC[CG]GCCCATCTCCTCATGCTGGCCAAC	IRAP, IL1F3, IL1RA, IL-1ra3, ICIL-1RA, MGC10430	Homo sapiens interleukin 1 receptor antagonist (IL1RN), transcript variant 4, mRNA.	interleukin 1 receptor antagonist isoform 4	cg14497465
IL2_P607_R	0.7745	28178860	NM_000586.2	IL2	3558	4	36.1	123597937	-607	N	CACCTGGGACACTATGAATGTAACAATAAT[CG]TTATGAAATATGATCTTGTTTTTAGTC	IL-2, TCGF, lymphokine	Homo sapiens interleukin 2 (IL2), mRNA.	interleukin 2 precursor	cg24372185
IL3_P556_F	0.95221	28416914	NM_000588.3	IL3	3562	5	36.1	131423690	-556	N	CCAGAAACAAAGTGTCAAGGAGAAGCTGCC[CG]AAGCCCATGGGACAAACCACTGG	IL-3, MCGF, MGC79398, MGC79399, MULTI-CSF	Homo sapiens interleukin 3 (colony-stimulating factor, multiple) (IL3), mRNA.	interleukin 3 precursor	cg17175013
IL4_P262_R	0.92024	27477090	NM_000589.2	IL4	3565	5	36.1	132037010	-262	N	CCCAAACTAGGCCTCACCTGATA[CG]ACCTGTCCTTCTCAAAACACCTAAA	BSF1, IL-4, MGC79402	Homo sapiens interleukin 4 (IL4), transcript variant 1, mRNA.	interleukin 4 isoform 1 precursor	cg23943829
INS_P248_F	0.80358	4557670	NM_000207.1	INS	3630	11	36.1	2139248	-248	N	CATTAGAGTCTTAACCAGGGGCC[CG]GTGGCCAGACCTGTCCCTGCTCACA	.	Homo sapiens insulin (INS), mRNA.	proinsulin precursor	cg24338752
INS_P804_R	0.87975	4557670	NM_000207.1	INS	3630	11	36.1	2139804	-804	N	CCCCAGTCCCGGATGGCCCAAGATGC[CG]CCATGGATGGGCCAAGGTG	.	Homo sapiens insulin (INS), mRNA.	proinsulin precursor	cg13349859
ITGA6_P718_R	0.93775	4557674	NM_000210.1	ITGA6	3655	2	36.1	172999898	-718	Y	TTAAACAACCCATCCTTGACTTG[CG]TGACTTCTTCCACAAGCTCTCCTGGT	CD49f	Homo sapiens integrin, alpha 6 (ITGA6), mRNA.	integrin alpha chain, alpha 6	cg03085296
ITK_E166_R	0.94415	21614549	NM_005546.3	ITK	3702	5	36.1	156540651	166	N	TCTCCCTCGAACTTTAAAGTC[CG]CTTCTTTGTGTTAACCAAAGCCAGCCT	EMT, LYK, PSCTK2, MGC126257, MGC126258	Homo sapiens IL2-inducible T-cell kinase (ITK), mRNA.	IL2-inducible T-cell kinase	cg09489988
JAK3_P1075_R	0.84633	47157314	NM_000215.2	JAK3	3718	19	36.1	17820875	-1075	N	GGACAGGCACAGACTGGAACTTGGACC[CG]AGGCAGGACAGGGAGCTGGC	JAKL, LJAK, JAK-3, L-JAK, JAK3_HUMAN	Homo sapiens Janus kinase 3 (a protein tyrosine kinase, leukocyte) (JAK3), mRNA.	Janus kinase 3	cg05244380
KLK11_P1290_F	0.87802	21618356	NM_144947.1	KLK11	11012	19	36.1	56224392	-1290	N	GGTCAGTTGTTCCTCATGATCATC[CG]GATCCAGTCCACATACTTGCAAATATAG	TLSP, PRSS20, MGC33060	Homo sapiens kallikrein 11 (KLK11), transcript variant 2, mRNA.	kallikrein 11 isoform 2 precursor	cg09333109
KRT13_P341_R	0.95998	24234693	NM_002274.2	KRT13	3860	17	36.1	36915732	-341	N	GCGGAGGCCTGCCAGGAGCTTCTG[CG]AGGAAAGTGGTGGGTGCA	K13, CK13, MGC3781	Homo sapiens keratin 13 (KRT13), transcript variant 2, mRNA.	keratin 13 isoform b	cg16023337
KRT13_P676_F	0.8598	24234693	NM_002274.2	KRT13	3860	17	36.1	36916067	-676	N	GAAGTGGCCCTGTCCATTATCATAG[CG]AATATTCTCCGAGCCCTCACCATA	K13, CK13, MGC3781	Homo sapiens keratin 13 (KRT13), transcript variant 2, mRNA.	keratin 13 isoform b	cg24851986
KRT5_E196_R	0.95445	17318577	NM_000424.2	KRT5	3852	12	36.1	51200314	196	Y	GCGGTGCTGAAGCTACGACTGCCCC[CG]CTCCGGAAGGACACACTTGACTG	K5, CK5, DDD, EBS2, KRT5A	Homo sapiens keratin 5 (epidermolysis bullosa simplex, Dowling-Meara/Kobner/Weber-Cockayne types) (KRT5), mRNA.	keratin 5	cg04254916
KRT5_P308_F	0.75767	17318577	NM_000424.2	KRT5	3852	12	36.1	51200818	-308	N	GAGTATTGACAACCATCCCAGTA[CG]GTACATGCTGAGCACCTGCCCTTCCAG	K5, CK5, DDD, EBS2, KRT5A	Homo sapiens keratin 5 (epidermolysis bullosa simplex, Dowling-Meara/Kobner/Weber-Cockayne types) (KRT5), mRNA.	keratin 5	cg03540813
LCK_E28_F	0.92364	20428651	NM_005356.2	LCK	3932	1	36.1	32489548	28	Y	GTGAATGGGGCCAGAGGGCTCC[CG]GGCTGGGCAGGTAAGGAG	.	Homo sapiens lymphocyte-specific protein tyrosine kinase (LCK), mRNA.	lymphocyte-specific protein tyrosine kinase	cg05350315
LCN2_P141_R	0.96645	38455401	NM_005564.2	LCN2	3934	9	36.1	129951398	-141	N	AATGTCCCTCACTCTCCC[CG]TCCCTCTGTCTTGCCCAATCCTGAC	NGAL	Homo sapiens lipocalin 2 (oncogene 24p3) (LCN2), mRNA.	lipocalin 2 (oncogene 24p3)	cg14615559
LCN2_P86_R	0.94593	38455401	NM_005564.2	LCN2	3934	9	36.1	129951453	-86	N	GCAGAAATCTTGCCAAGTGTTTC[CG]CAGGAGTTGCTGGCAATTGCCTCACATTCC	NGAL	Homo sapiens lipocalin 2 (oncogene 24p3) (LCN2), mRNA.	lipocalin 2 (oncogene 24p3)	cg24638195
LEFTY2_P719_F	0.95412	27436880	NM_003240.2	LEFTY2	7044	1	36.1	224196262	-719	N	CTCTCCCCAGTGAGCTGGCTGGC[CG]GTTCATGCCACCAGCACTCAGCTGG	EBAF, LEFTA, TGFB4, LEFTYA, MGC46222	Homo sapiens left-right determination factor 2 (LEFTY2), mRNA.	endometrial bleeding associated factor preproprotein	cg09540507
LIMK1_P709_R	0.94164	8051616	NM_002314.2	LIMK1	3984	7	36.1	73135383	-709	N	ACCACCCAATTCCTTTGGA[CG]CTTGACTCAGCCCAAACCCGTGCT	LIMK	Homo sapiens LIM domain kinase 1 (LIMK1), transcript variant 1, mRNA.	LIM domain kinase 1 isoform 1	cg07053434
LRRC32_E157_F	0.94775	5031706	NM_005512.1	LRRC32	2615	11	36.1	76058386	157	N	GTTTTCTCCAGCACATGCTGAGC[CG]ACTGCCCCCAATAGAACTGTCTTTTTT	GARP, D11S833E	Homo sapiens leucine rich repeat containing 32 (LRRC32), mRNA.	leucine rich repeat containing 32 precursor	cg24088597
LRRK1_P39_F	0.92989	33469142	NM_024652.2	LRRK1	79705	15	36.1	99380156	-39	N	TTACCTGCGTGCTCAGCTGCGGAAAG[CG]GAAAAGTGCAAGCTGATGAAGAT	FLJ23119, KIAA1790	Homo sapiens leucine-rich repeat kinase 1 (LRRK1), mRNA.	leucine-rich repeat kinase 1	cg02770711
LTA_E28_R	0.90353	6806892	NM_000595.2	LTA	4049	6	36.1	31648100	28	N	CATCTCCTTGGGCTGCCCGTGCTT[CG]TGCTTTGGACTACCGCCCAGCAGTGTC	LT, TNFB, TNFSF1	Homo sapiens lymphotoxin alpha (TNF superfamily, member 1) (LTA), mRNA.	lymphotoxin alpha precursor	cg24216966
LTA_P214_R	0.90397	6806892	NM_000595.2	LTA	4049	6	36.1	31647858	-214	N	CCTTTCCCAGAACTCAGT[CG]CCTGAACCCCCAGCCTGTGGTTCTC	LT, TNFB, TNFSF1	Homo sapiens lymphotoxin alpha (TNF superfamily, member 1) (LTA), mRNA.	lymphotoxin alpha precursor	cg20798246
LY6G6E_P45_R	0.96199	13236491	NM_024123.1	LY6G6E	79136	6	36.1	31789613	-1499	N	AATCTGGGAGAGGTGATCTGCACCC[CG]AGATCCCGGGATTTGTAGAGTT	G6e, C6orf22	Homo sapiens lymphocyte antigen 6 complex, locus G6E (LY6G6E), mRNA.	lymphocyte antigen 6 complex G6E	cg26399860
MAGEL2_E166_R	0.89656	18765721	NM_019066.2	MAGEL2	54551	15	36.1	21441916	166	N	GGGCTGGGCCTGCAAGACTGCAGG[CG]GTGCCTGCCAGGAAGGCTG	nM15, NDNL1	Homo sapiens MAGE-like 2 (MAGEL2), mRNA.	MAGE-like protein 2	cg03672494
MAGEL2_P170_R	0.82476	18765721	NM_019066.2	MAGEL2	54551	15	36.1	21442252	-170	Y	AGATGATGGAAGGGCAGTGCACAGCCTG[CG]GGGCAGACAGTGGGGCAGACA	nM15, NDNL1	Homo sapiens MAGE-like 2 (MAGEL2), mRNA.	MAGE-like protein 2	cg25417515
MAP3K8_P1036_F	0.89011	22035597	NM_005204.2	MAP3K8	1326	10	36.1	30761836	-1036	Y	ACCTGGGCACTGGGAAGAATAGGG[CG]TGGACTTGGAGTGTGACCG	COT, EST, ESTF, TPL2, Tpl-2, c-COT, FLJ10486	Homo sapiens mitogen-activated protein kinase kinase kinase 8 (MAP3K8), mRNA.	mitogen-activated protein kinase kinase kinase 8	cg21555918
MAPK10_E26_F	0.86564	20986509	NM_138982.1	MAPK10	5602	4	36.1	87593281	26	N	AGCGGCAAAATCCCTCTGGGCT[CG]CTGGGTCCCCTGCCACGCCATTT	JNK3, JNK3A, PRKM10, p493F12, FLJ12099, MGC50974, p54bSAPK	Homo sapiens mitogen-activated protein kinase 10 (MAPK10), transcript variant 2, mRNA.	mitogen-activated protein kinase 10 isoform 2	cg26029835
MAPK9_P1175_F	0.91175	21237744	NM_139070.1	MAPK9	5601	5	36.1	179641391	-1175	N	CCAAGTGACCACTGCCCCA[CG]GTCTTCTCCCCGTCCTCTGGGTGGT	JNK2, JNK2A, JNK2B, PRKM9, JNK-55, JNK2BETA, p54aSAPK, JNK2ALPHA	Homo sapiens mitogen-activated protein kinase 9 (MAPK9), transcript variant 4, mRNA.	mitogen-activated protein kinase 9 isoform 4	cg05023457
MAS1_P469_R	0.91563	6006022	NM_002377.2	MAS1	4142	6	36.1	160247495	-469	N	CAGTGGCAGCATTGCCCAGACATG[CG]TTTTGTCATCAAGTCTTAATGCAGTCCAC	MAS	Homo sapiens MAS1 oncogene (MAS1), mRNA.	MAS1 oncogene	cg04134973
MAS1_P657_R	0.94243	6006022	NM_002377.2	MAS1	4142	6	36.1	160247307	-657	N	CCACACATCAATGGCTTGCCTGGCTTA[CG]TAGTCTGAGCAGGTGCCCAGCTTTGTCGC	MAS	Homo sapiens MAS1 oncogene (MAS1), mRNA.	MAS1 oncogene	cg13390345
MBD2_P233_F	0.76329	21464121	NM_003927.3	MBD2	8932	18	36.1	50005389	-233	N	GGGGTGATAGCCCCTTTTCC[CG]CCCCTCTGCACAAAGCTTGCAGGGGA	DMTase, NY-CO-41, DKFZp586O0821	Homo sapiens methyl-CpG binding domain protein 2 (MBD2), transcript variant 1, mRNA.	methyl-CpG binding domain protein 2 isoform 1	cg15090185
MC2R_E455_F	0.95082	66346710	NM_000529.2	MC2R	4158	18	36.1	13905080	455	N	GCCGCATGCCCACGTCTTTGTGG[CG]CTAAAACCCCCGCACTCTTACAC	ACTHR, MGC125798	Homo sapiens melanocortin 2 receptor (adrenocorticotropic hormone) (MC2R), mRNA.	melanocortin 2 receptor	cg21266195
MEG3_P235_F	0.83176	89037804	XR_001355.1	MEG3	55384	14	36.1	100361980	-235	Y	CGGGCTCACGCAGGGAAAAAGCACCCG[CG]ACCACAGGGTGTTGGTCATGGC	.	PREDICTED: Homo sapiens maternally expressed 3, transcript variant 10 (MEG3), misc RNA.	.	cg24336658
MKRN3_E144_F	0.9581	74272285	NM_005664.2	MKRN3	7681	15	36.1	21361691	144	Y	GTGAGAAGGGACTTAGGGACTGC[CG]GAACACAGCGAAGCAGAGGCAGAAGG	D15S9, RNF63, ZFP127, ZNF127, MGC88288	Homo sapiens makorin, ring finger protein, 3 (MKRN3), mRNA.	makorin, ring finger protein, 3	cg15423863
MKRN3_P108_F	0.83685	74272285	NM_005664.2	MKRN3	7681	15	36.1	21361439	-108	N	AAGACCAAAAGAAACGGCGCCTTGTCAAC[CG]AACGAATTGAAAAAAGCTTCCTG	D15S9, RNF63, ZFP127, ZNF127, MGC88288	Homo sapiens makorin, ring finger protein, 3 (MKRN3), mRNA.	makorin, ring finger protein, 3	cg19407225
MMP1_P397_R	0.96443	13027798	NM_002421.2	MMP1	4312	11	36.1	102174501	-397	N	AGGGCAGAGGGTGGAATTACTAACACTG[CG]CACCTGATGGCTGTTCGGCACC	CLG, CLGN	Homo sapiens matrix metallopeptidase 1 (interstitial collagenase) (MMP1), mRNA.	matrix metalloproteinase 1 preproprotein	cg16575408
MMP1_P460_F	0.94592	13027798	NM_002421.2	MMP1	4312	11	36.1	102174564	-460	N	CCCCCAGCACTCACTTTA[CG]GTGGCTCTTCGGGGTTCTCTGAGGTTCCC	CLG, CLGN	Homo sapiens matrix metallopeptidase 1 (interstitial collagenase) (MMP1), mRNA.	matrix metalloproteinase 1 preproprotein	cg18733315
MMP19_E274_R	0.94386	89036201	XM_938761.1	MMP19	4327	12	36.1	54522728	274	N	CTGAAGGTCAGGAGGGAGGCTT[CG]ATGGGGCTGTGGAGCAGTAAC	.	PREDICTED: Homo sapiens matrix metallopeptidase 19 (MMP19), mRNA.	similar to Matrix metalloproteinase-19 precursor (MMP-19) (Matrix metalloproteinase RASI) (MMP-18)	cg01843273
MMP19_P306_F	0.88904	89036201	XM_938761.1	MMP19	4327	12	36.1	54523308	-306	N	CCTGGGCCAGCAAATCACTC[CG]CCCCTACCTTTGAGTCTCCCTAGAA	.	PREDICTED: Homo sapiens matrix metallopeptidase 19 (MMP19), mRNA.	similar to Matrix metalloproteinase-19 precursor (MMP-19) (Matrix metalloproteinase RASI) (MMP-18)	cg18787783
MMP3_P16_R	0.88789	73808272	NM_002422.3	MMP3	4314	11	36.1	102219568	-16	N	CTCCTTGTAGGTCCAACCTCGGGAG[CG]CAGCTTTTAAAGAGTGACAGTGTTTGT	SL-1, STMY, STR1, STMY1, MGC126102, MGC126103, MGC126104	Homo sapiens matrix metallopeptidase 3 (stromelysin 1, progelatinase) (MMP3), mRNA.	matrix metalloproteinase 3 preproprotein	cg16466334
MMP3_P55_F	0.77552	73808272	NM_002422.3	MMP3	4314	11	36.1	102219607	-55	N	AGAGTGACAGTGTTTGTTTGGATCACC[CG]CAGCTTGACTCATCCTTGCTTTCATCC	SL-1, STMY, STR1, STMY1, MGC126102, MGC126103, MGC126104	Homo sapiens matrix metallopeptidase 3 (stromelysin 1, progelatinase) (MMP3), mRNA.	matrix metalloproteinase 3 preproprotein	cg01026111
MMP8_E89_R	0.92148	4505220	NM_002424.1	MMP8	4317	11	36.1	102100779	89	N	CTGCACATGGAGTAAGAGCAGAAATGGAAG[CG]TCTTCAGGGAGAACATGATCTTCT	HNC, CLG1, PMNL-CL	Homo sapiens matrix metallopeptidase 8 (neutrophil collagenase) (MMP8), mRNA.	matrix metalloproteinase 8 preproprotein	cg04241713
MMP9_E88_R	0.80312	74272286	NM_004994.2	MMP9	4318	20	36.1	44071042	88	N	CTGCTTTGCTGCCCCCAGACAG[CG]CCAGTCCACCCTTGTGCTCTTCCC	GELB, CLG4B	Homo sapiens matrix metallopeptidase 9 (gelatinase B, 92kDa gelatinase, 92kDa type IV collagenase) (MMP9), mRNA.	matrix metalloproteinase 9 preproprotein	cg05437645
MOS_P746_F	0.75261	4885488	NM_005372.1	MOS	4342	8	36.1	57189841	-746	N	AATCCTTCCCTTCCAAGG[CG]ATTTGGCCCAACCGGTCAGCTCA	MSV, MGC119962, MGC119963	Homo sapiens v-mos Moloney murine sarcoma viral oncogene homolog (MOS), mRNA.	v-mos Moloney murine sarcoma viral oncogene homolog	cg27002178
MPO_E302_R	0.95066	4557758	NM_000250.1	MPO	4353	17	36.1	53712993	302	N	GGAGCAGCACCTTCAGAGGGCTGGGG[CG]TGGCCAGAATGGCCAGGAGCCC	.	Homo sapiens myeloperoxidase (MPO), nuclear gene encoding mitochondrial protein, mRNA.	myeloperoxidase	cg09421562
MSH2_P1008_F	0.85536	4557760	NM_000251.1	MSH2	4436	2	36.1	47482759	-1008	Y	ACTGGGATTATGGCGTGTGACACCA[CG]CCTGGCGTCAAACGTTTGTCTT	FCC1, COCA1, HNPCC, HNPCC1	Homo sapiens mutS homolog 2, colon cancer, nonpolyposis type 1 (E. coli) (MSH2), mRNA.	mutS homolog 2	cg20331910
MSH3_E3_F	0.86041	68303634	NM_002439.2	MSH3	4437	5	36.1	79986053	3	Y	TTCTGGGACACAGCGACGATGCAGTTTAG[CG]AACCAACCATGACAGCAGCGGGAGG	.	Homo sapiens mutS homolog 3 (E. coli) (MSH3), mRNA.	mutS homolog 3	cg14636131
MST1R_E42_R	0.78008	4505264	NM_002447.1	MST1R	4486	3	36.1	49916032	42	Y	AGCAGCAACAGGAAGGACTGAGGCAGCGG[CG]GGAGGAGCTCCATCGAGGC	RON, PTK8, CDw136	Homo sapiens macrophage stimulating 1 receptor (c-met-related tyrosine kinase) (MST1R), mRNA.	macrophage stimulating 1 receptor	cg03714052
MST1R_P87_R	0.77655	4505264	NM_002447.1	MST1R	4486	3	36.1	49916161	-87	Y	GGACTGGGCCAAATTTAAGCAGCGGTCC[CG]ACAGCCCCAAGATAGCGGACCCCCGCC	RON, PTK8, CDw136	Homo sapiens macrophage stimulating 1 receptor (c-met-related tyrosine kinase) (MST1R), mRNA.	macrophage stimulating 1 receptor	cg01709977
MUSK_P308_F	0.87911	5031926	NM_005592.1	MUSK	4593	9	36.1	112470652	-308	N	GGAGAGGTGGGGTGCTGAATT[CG]AAGGTCAGGACACCTATACCTCTGGG	MGC126323, MGC126324	Homo sapiens muscle, skeletal, receptor tyrosine kinase (MUSK), mRNA.	skeletal muscle receptor tyrosine kinase	cg22051739
NAT2_P11_F	0.93182	4557782	NM_000015.1	NAT2	10	8	36.1	18293024	-11	N	AACTAGACTCTGGTGTCAGGGTGATA[CG]GAATTCCAGTGAGATCACTTCCCT	AAC2	Homo sapiens N-acetyltransferase 2 (arylamine N-acetyltransferase) (NAT2), mRNA.	arylamide acetylase 2	cg07102632
NBL1_E205_R	0.8401	33519445	NM_005380.3	NBL1	4681	1	36.1	19842518	205	N	AAATCCCCAAGTCCTACAAT[CG]TGTCCCAGTGGTGTCCCTGGGCCAC	NB, DAN, NO3, DAND1, MGC8972, D1S1733E	Homo sapiens neuroblastoma, suppression of tumorigenicity 1 (NBL1), transcript variant 2, mRNA.	neuroblastoma, suppression of tumorigenicity 1 precursor	cg21813747
NCL_P1102_F	0.92471	55956787	NM_005381.2	NCL	4691	2	36.1	232038551	-1102	Y	TAAAAATCACCTCAGGCCGGG[CG]CGGTGGCTCAGATCCGCAATCCCA	C23, FLJ45706	Homo sapiens nucleolin (NCL), mRNA.	nucleolin	cg26862286
NID1_P677_F	0.95258	4505394	NM_002508.1	NID1	4811	1	36.1	234304383	-677	N	AACTCACGGGGTGTCCTTCTCAG[CG]CATCTCATCAGGAGATCCATGATGCCA	NID, enactin, ENTACTIN	Homo sapiens nidogen 1 (NID1), mRNA.	nidogen (enactin)	cg20234959
NID1_P714_R	0.92839	4505394	NM_002508.1	NID1	4811	1	36.1	234304420	-714	N	ATCAGGAGATCCATGATGCCACTGTGTCC[CG]TTACTGCTGCAGTTAATGTTGATTGAT	NID, enactin, ENTACTIN	Homo sapiens nidogen 1 (NID1), mRNA.	nidogen (enactin)	cg16408295
NKX3-1_P871_R	0.96231	19923351	NM_006167.2	NKX3-1	4824	8	36.1	23597266	-871	N	GGACTGGACGGTACCGTGACAACAGA[CG]AAAGTGGAACAGAGATGATGG	NKX3A, NKX3.1	Homo sapiens NK3 transcription factor related, locus 1 (Drosophila) (NKX3-1), mRNA.	NK3 transcription factor related, locus 1	cg01716041
NNAT_P544_R	0.81761	32307135	NM_181689.1	NNAT	4826	20	36.1	35582477	-544	Y	CCTACAGTAGCGACCTCCAC[CG]CAGATTCTCATCTCCTCGCTACCGTAA	Peg5, MGC1439	Homo sapiens neuronatin (NNAT), transcript variant 2, mRNA.	neuronatin isoform beta	cg10288563
NTRK1_E74_F	0.96218	56118209	NM_001007792.1	NTRK1	4914	1	36.1	155052240	74	N	GAGCAGTAAGGGAGTGAGTGGGCAACT[CG]GCGCATGAAGGAGGTACTCCTC	MTC, TRK, TRK1, TRKA, p140-TrkA	Homo sapiens neurotrophic tyrosine kinase, receptor, type 1 (NTRK1), transcript variant 3, mRNA.	neurotrophic tyrosine kinase, receptor, type 1 isoform 3	cg18744444
P2RX7_P597_F	0.94278	34335274	NM_177427.2	P2RX7	5027	12	36.1	120054464	-597	N	TTTGGCTGATTGGTCTAGGTCATAGAT[CG]ACCTGCCGGGGTGCAGAGG	P2X7, MGC20089	Homo sapiens purinergic receptor P2X, ligand-gated ion channel, 7 (P2RX7), transcript variant 2, mRNA.	purinergic receptor P2X7 isoform b	cg08688169
PADI4_P1158_R	0.88901	6912575	NM_012387.1	PADI4	23569	1	36.1	17506121	-1158	N	ACCCACGAAACGCTCTATGTTCA[CG]CCAGACTCCCATGCATGCACCCTT	PAD, PDI4, PDI5, PADI5	Homo sapiens peptidyl arginine deiminase, type IV (PADI4), mRNA.	peptidyl arginine deiminase, type IV	cg19159961
PARP1_P610_R	0.91881	11496989	NM_001618.2	PARP1	142	1	36.1	224663024	-610	Y	TCCGGGAAGCGCAGGCCCCCGCCT[CG]GGAATATAGTTGATTGGCCCGA	PARP, PPOL, ADPRT, ADPRT1, PARP-1, pADPRT-1	Homo sapiens poly (ADP-ribose) polymerase family, member 1 (PARP1), mRNA.	poly (ADP-ribose) polymerase family, member 1	cg17303114
PEG3_E496_F	0.76181	33354284	NM_006210.1	PEG3	5178	19	36.1	62043380	496	Y	CATTGGTGTCGACCTTGCTGGACTTGC[CG]TGGCAGAGCCCCCGGCTGTCTGCC	PW1, ZSCAN24, KIAA0287, DKFZp781A095	Homo sapiens paternally expressed 3 (PEG3), mRNA.	paternally expressed 3	cg07299214
PIK3R1_P307_F	0.90545	32455249	NM_181524.1	PIK3R1	5295	5	36.1	67557911	-307	N	CGTGTGTGGAGTGCCACGGTACAATCAGA[CG]ACAGATGGACAGTGTGACAAAAGTGT	GRB1, p85-ALPHA	Homo sapiens phosphoinositide-3-kinase, regulatory subunit 1 (p85 alpha) (PIK3R1), transcript variant 3, mRNA.	phosphoinositide-3-kinase, regulatory subunit, polypeptide 1 isoform 3	cg03473299
PLA2G2A_E268_F	0.91383	20149501	NM_000300.2	PLA2G2A	5320	1	36.1	20179228	268	N	CCAGCACCTGTGCAGGCCTCA[CG]TGTGCACCCCACAGTCCACCA	MOM1, PLA2, PLA2B, PLA2L, PLA2S, PLAS1, sPLA2	Homo sapiens phospholipase A2, group IIA (platelets, synovial fluid) (PLA2G2A), mRNA.	phospholipase A2, group IIA	cg22220722
PLAGL1_E68_R	0.82611	37622889	NM_002656.2	PLAGL1	5325	6	36.1	144371178	-92	Y	ATGGCAGATGCCGTGGGCTTTGC[CG]CCCGCGGCAGCCAAGAGGATGG	ZAC, LOT1, ZAC1, MGC126275, MGC126276, DKFZp781P1017	Homo sapiens pleiomorphic adenoma gene-like 1 (PLAGL1), transcript variant 1, mRNA.	pleiomorphic adenoma gene-like 1 isoform 1	cg12757684
PLAGL1_P334_F	0.78503	37622889	NM_002656.2	PLAGL1	5325	6	36.1	144371580	-334	Y	AACTAACTTACCTCCTGTGCCAGCAG[CG]CCCAAGTGCAGCTGCCCAAACGTGAG	ZAC, LOT1, ZAC1, MGC126275, MGC126276, DKFZp781P1017	Homo sapiens pleiomorphic adenoma gene-like 1 (PLAGL1), transcript variant 1, mRNA.	pleiomorphic adenoma gene-like 1 isoform 1	cg23460430
PLG_E406_F	0.95077	4505880	NM_000301.1	PLG	5340	6	36.1	161043679	406	N	AAGAGCCAATGTAGCTAATTATGCAAAGGA[CG]GCTAAGCTCTTTGCCTGGTTCT	DKFZp779M0222	Homo sapiens plasminogen (PLG), mRNA.	plasminogen	cg17161407
PLG_P370_F	0.9461	4505880	NM_000301.1	PLG	5340	6	36.1	161042903	-370	N	GAAGCTTGAGGGAGGCTATGGA[CG]TGCAGCGCTTGGCAGAGGGTCT	DKFZp779M0222	Homo sapiens plasminogen (PLG), mRNA.	plasminogen	cg03709290
PMP22_P1254_F	0.84128	24430161	NM_000304.2	PMP22	5376	17	36.1	15110623	-1254	N	ATTTCCAGTGTCTTTCTCCC[CG]CTGGATGTTTCGTTGTCCAGCCAGGTTGTC	DSS, HNPP, CMT1A, CMT1E, GAS-3, Sp110, MGC20769	Homo sapiens peripheral myelin protein 22 (PMP22), transcript variant 1, mRNA.	peripheral myelin protein 22	cg06112772
PMP22_P975_F	0.93303	24430161	NM_000304.2	PMP22	5376	17	36.1	15110344	-975	N	CCCTCCCTGTCACACACTTTA[CG]TTTGATTGGACTCTCCAGTCACAAGGGC	DSS, HNPP, CMT1A, CMT1E, GAS-3, Sp110, MGC20769	Homo sapiens peripheral myelin protein 22 (PMP22), transcript variant 1, mRNA.	peripheral myelin protein 22	cg08815822
PRDM2_P1340_R	0.88769	55953109	NM_001007257.1	PRDM2	7799	1	36.1	13902597	-1340	N	AGAAGTGGACTTCAGGTCTGTCCA[CG]TTCCTTTCCACCTTTGGTTTTGTGACTT	RIZ, RIZ1, RIZ2, MTB-ZF, HUMHOXY1	Homo sapiens PR domain containing 2, with ZNF domain (PRDM2), transcript variant 3, mRNA.	retinoblastoma protein-binding zinc finger protein isoform c	cg19359071
PSCA_P135_F	0.92374	29893565	NM_005672.2	PSCA	8000	8	36.1	143758780	-135	N	AAGGGAGAGGGAGGTGCAGGT[CG]CTCAGGGAGGAGACTCGGAC	PRO232	Homo sapiens prostate stem cell antigen (PSCA), mRNA.	prostate stem cell antigen	cg15098809
PTHR1_E36_R	0.93973	39995096	NM_000316.2	PTHR1	5745	3	36.1	46894276	36	N	GGGACTATCCATGGCCTCCC[CG]TGGCCAACTTGAGTCTGCTCTGCAGCTTTA	PTHR, MGC138426, MGC138452	Homo sapiens parathyroid hormone receptor 1 (PTHR1), mRNA.	parathyroid hormone receptor 1 precursor	cg21954799
PTHR1_P170_R	0.93588	39995096	NM_000316.2	PTHR1	5745	3	36.1	46894070	-170	N	CAGCCCTGGGCATCTGAACAC[CG]GCACACTTGGATCTGCCTCTGTTGCCTCC	PTHR, MGC138426, MGC138452	Homo sapiens parathyroid hormone receptor 1 (PTHR1), mRNA.	parathyroid hormone receptor 1 precursor	cg04041000
PTPRH_P255_F	0.95245	67190343	NM_002842.2	PTPRH	5794	19	36.1	60412909	-255	N	TGCACCCCAGGTACCGGGTGC[CG]CGCCCCACTGCTGCACGGATGCGGGA	SAP-1	Homo sapiens protein tyrosine phosphatase, receptor type, H (PTPRH), mRNA.	protein tyrosine phosphatase, receptor type, H precursor	cg17314748
PWCR1_E81_R	0.95957	29171309	NR_001290.1	PWCR1	63968	15	36.1	22847798	81	N	GAGAACTCATAACGTCATTCTCAT[CG]GAACTGAGGTCCAGCATGTTGCTTCCTCT	PET1, HBII-85	Homo sapiens Prader-Willi syndrome chromosome region 1 (PWCR1) on chromosome 15.	.	cg11319956
PWCR1_P811_F	0.91535	29171309	NR_001290.1	PWCR1	63968	15	36.1	22846906	-811	N	TTGAGCTGTCCGGTTGCCACAGGGT[CG]GACCTGGAGGCTGCAGACCATC	PET1, HBII-85	Homo sapiens Prader-Willi syndrome chromosome region 1 (PWCR1) on chromosome 15.	.	cg19695710
RHOH_P953_R	0.92336	45827772	NM_004310.2	RHOH	399	4	36.1	39874044	-953	N	GGCCTTTGCACATACTATTTGCCTCTA[CG]TGGAATGTTCTTTCCTCCTTCTCATC	TTF, ARHH	Homo sapiens ras homolog gene family, member H (RHOH), mRNA.	ras homolog gene family, member H	cg08826756
RIPK1_P744_R	0.92726	57242760	NM_003804.3	RIPK1	8737	6	36.1	3021313	-744	N	CCCCTGTGTGAGCTACTGCCTGCCTC[CG]GTGCTCTGTTTCTGTCCCTAGAGTTCTTTT	RIP, FLJ39204	Homo sapiens receptor (TNFRSF)-interacting serine-threonine kinase 1 (RIPK1), mRNA.	receptor (TNFRSF)-interacting serine-threonine kinase 1	cg24303123
RIPK1_P868_F	0.90383	57242760	NM_003804.3	RIPK1	8737	6	36.1	3021189	-868	N	TTCATCAAAGGGTTGCACATTGAGCAGTGC[CG]TGTTAAGGGGGGATTCTTCA	RIP, FLJ39204	Homo sapiens receptor (TNFRSF)-interacting serine-threonine kinase 1 (RIPK1), mRNA.	receptor (TNFRSF)-interacting serine-threonine kinase 1	cg24886867
RUNX3_E27_R	0.95929	72534651	NM_001031680.1	RUNX3	864	1	36.1	25164035	27	N	CGGCAGCCAGGGTGGAGGAGCTC[CG]AAGCTGACAGAGCAGAGTGGGCC	AML2, CBFA3, PEBP2aC	Homo sapiens runt-related transcription factor 3 (RUNX3), transcript variant 1, mRNA.	runt-related transcription factor 3 isoform 1	cg21368948
RUNX3_P247_F	0.90184	72534651	NM_001031680.1	RUNX3	864	1	36.1	25164309	-247	Y	CGGCCTTGGCTCATTGGCTGGGCCG[CG]GTCACCTGGGCCGTGATGTCACGGCC	AML2, CBFA3, PEBP2aC	Homo sapiens runt-related transcription factor 3 (RUNX3), transcript variant 1, mRNA.	runt-related transcription factor 3 isoform 1	cg10672665
RUNX3_P393_R	0.94141	72534651	NM_001031680.1	RUNX3	864	1	36.1	25164455	-393	Y	TTTTATTTGTGAGGCTGGCCTCAGCACG[CG]GCCCAAGAAACAGAACTGAAAGCGG	AML2, CBFA3, PEBP2aC	Homo sapiens runt-related transcription factor 3 (RUNX3), transcript variant 1, mRNA.	runt-related transcription factor 3 isoform 1	cg12607238
S100A12_P1221_R	0.97424	5032058	NM_005621.1	S100A12	6283	1	36.1	151615920	-1221	N	GAGGTTTATTTGGCCAAAGTTAAGGATG[CG]TGCCCAGAGGTAGGTCTACGTCTT	p6, CGRP, MRP6, CAAF1, ENRAGE	Homo sapiens S100 calcium binding protein A12 (calgranulin C) (S100A12), mRNA.	S100 calcium-binding protein A12	cg15108991
S100A4_P887_R	0.89512	9845515	NM_019554.1	S100A4	6275	1	36.1	151785793	-887	N	GGGGCTCACGGATAGATCTCAGGTT[CG]GAGAGGGTATCAGGAGGG	42A, 18A2, CAPL, MTS1, P9KA, PEL98	Homo sapiens S100 calcium binding protein A4 (calcium protein, calvasculin, metastasin, murine placental homolog) (S100A4), transcript variant 2, mRNA.	S100 calcium-binding protein A4	cg25085776
SEPT5_P464_R	0.83952	58331273	NM_001009939.1	39696	5413	22	36.1	18081523	-464	Y	CCTACAGCCTGCCAGGTGCGTCTGCT[CG]CAGAGCAGGTCTGCGCAGCACCGAGC	H5, CDCREL, PNUTL1, CDCREL1, CDCREL-1, HCDCREL-1	Homo sapiens septin 5 (SEPT5), transcript variant 2, mRNA.	septin 5 isoform 2	cg01250674
SEPT9_P58_R	0.95818	19923366	NM_006640.2	39700	10801	17	36.1	72827686	-58	Y	CCGGTGGTCTGCCGGACTCCT[CG]GGGCCCACTTCGGGCCCTCTCT	MSF, MSF1, SINT1, PNUTL4, AF17q25, KIAA0991	Homo sapiens septin 9 (SEPT9), mRNA.	septin 9	cg05428394
SERPINA5_E69_F	0.83354	34147643	NM_000624.3	SERPINA5	5104	14	36.1	94117633	69	N	CCCAGGGCTTGAGGGCATGTGAGG[CG]AGGAGAGGATGGACTCTAGAG	PCI, PAI3, PROCI, PLANH3	Homo sapiens serpin peptidase inhibitor, clade A (alpha-1 antiproteinase, antitrypsin), member 5 (SERPINA5), mRNA.	serine (or cysteine) proteinase inhibitor, clade A (alpha-1 antiproteinase, antitrypsin), member 5	cg08764227
SERPINB2_P939_F	0.9092	4505594	NM_002575.1	SERPINB2	5055	18	36.1	59704983	-939	N	AGAGCACTAAGGACAAAGGGGCACTTAACA[CG]TGTAAAAGGGCAATGGCTCCTAA	PAI, PAI2, PAI-2, PLANH2, HsT1201	Homo sapiens serpin peptidase inhibitor, clade B (ovalbumin), member 2 (SERPINB2), mRNA.	serine (or cysteine) proteinase inhibitor, clade B (ovalbumin), member 2	cg15747712
SERPINB5_P19_R	0.96928	52851464	NM_002639.2	SERPINB5	5268	18	36.1	59295180	-19	Y	CGCTGCTTCTGCCCAGACACGGT[CG]CCTCCACATCCAGGTCTTTGTGCTCC	PI5, maspin	Homo sapiens serpin peptidase inhibitor, clade B (ovalbumin), member 5 (SERPINB5), mRNA.	serine (or cysteine) proteinase inhibitor, clade B (ovalbumin), member 5	cg22362057
SFN_E118_F	0.96171	45238846	NM_006142.3	SFN	2810	1	36.1	27062338	118	Y	GATCCAGAAGGCCAAGCTGGCAGAGCAGGC[CG]AACGCTATGAGGACATGGCAGCCTT	.	Homo sapiens stratifin (SFN), mRNA.	stratifin	cg08545357
SFTPA1_E340_R	0.96551	38888174	NM_005411.3	SFTPA1	6435	10	36.1	81361004	340	N	GGGGCCAGGCTGCGGGCCC[CG]TTCATCTTTTTTCATTCTCAGGTCGC	PSAP, PSPA, SP-A, SFTP1, SP-A1, COLEC4	Homo sapiens surfactant, pulmonary-associated protein A1 (SFTPA1), mRNA.	surfactant, pulmonary-associated protein A1	cg17981088
SFTPA1_P421_F	0.86658	38888174	NM_005411.3	SFTPA1	6435	10	36.1	81360243	-421	N	TGGGGCTCATGGCTGAGCCAGGT[CG]CAGGACAGACAAGTTGGCCTGGA	PSAP, PSPA, SP-A, SFTP1, SP-A1, COLEC4	Homo sapiens surfactant, pulmonary-associated protein A1 (SFTPA1), mRNA.	surfactant, pulmonary-associated protein A1	cg27452691
SFTPD_E169_F	0.93466	61699225	NM_003019.4	SFTPD	6441	10	36.1	81698672	169	N	CCTGTGCTCCCCACCTCCTG[CG]CCCATGCCTCCTAGACCAGAACA	SP-D, PSP-D, SFTP4, COLEC7	Homo sapiens surfactant, pulmonary-associated protein D (SFTPD), mRNA.	pulmonary surfactant-associated protein D precursor	cg21099739
SGCE_P250_R	0.86334	10835046	NM_003919.1	SGCE	8910	7	36.1	94123664	40	Y	GGTGTGTGTCGAAGAAACCTGACTG[CG]CCCTGAGGAGAACAGCGGAGAA	ESG, DYT11	Homo sapiens sarcoglycan, epsilon (SGCE), mRNA.	sarcoglycan, epsilon	cg26050163
SIN3B_P514_R	0.92565	52138512	NM_015260.1	SIN3B	23309	19	36.1	16800704	-514	Y	CCACGCAAGGCCCTATATTAGGG[CG]CTGGGGGCTCATACCTCATCGTCCC	KIAA0700	Homo sapiens SIN3 homolog B, transcription regulator (yeast) (SIN3B), mRNA.	SIN3 homolog B, transcription regulator	cg17697680
SIN3B_P607_F	0.89772	52138512	NM_015260.1	SIN3B	23309	19	36.1	16800611	-607	Y	CTAAACTGGTCCAGATGGGAAGTGA[CG]GGGCCAAGGATAGGGAAGT	KIAA0700	Homo sapiens SIN3 homolog B, transcription regulator (yeast) (SIN3B), mRNA.	SIN3 homolog B, transcription regulator	cg22629500
SLC14A1_E295_F	0.7215	7706676	NM_015865.1	SLC14A1	6563	18	36.1	41558450	295	N	TCCTGGAAGCTCAAAGGCATGCCTTTATT[CG]TGATTTCTGAAGCAAGGTGCATGC	JK, UT1, UTE, HUT11, RACH1, UT-B1, HsT1341	Homo sapiens solute carrier family 14 (urea transporter), member 1 (Kidd blood group) (SLC14A1), mRNA.	RACH1	cg26803305
SLC14A1_P369_R	0.92315	7706676	NM_015865.1	SLC14A1	6563	18	36.1	41557786	-369	N	CCAGGAGCAGTCGCTTAGCTTC[CG]AGTCCACACAGCAGCAACCTGCC	JK, UT1, UTE, HUT11, RACH1, UT-B1, HsT1341	Homo sapiens solute carrier family 14 (urea transporter), member 1 (Kidd blood group) (SLC14A1), mRNA.	RACH1	cg00377772
SLC22A18_P472_R	0.90663	34734074	NM_002555.3	SLC22A18	5002	11	36.1	2877055	-472	N	TCTCTAGACTCACTTTCTGCCC[CG]TCACCCCACTGTACACCCTTGGTC	HET, ITM, BWR1A, IMPT1, TSSC5, ORCTL2, BWSCR1A, SLC22A1L, p45-BWR1A, DKFZp667A184	Homo sapiens solute carrier family 22 (organic cation transporter), member 18 (SLC22A18), transcript variant 1, mRNA.	tumor suppressing subtransferable candidate 5	cg11213910
SLC22A2_E271_R	0.96408	23510414	NM_153191.1	SLC22A2	6582	6	36.1	160599678	271	Y	CCAGGAAGACGATGCCCACGTAGATGGG[CG]CGAAGGTAGCCGAGAGCAGAGCCAAG	OCT2, MGC32628	Homo sapiens solute carrier family 22 (organic cation transporter), member 2 (SLC22A2), transcript variant 2, mRNA.	solute carrier family 22 member 2 isoform b	cg11769038
SLC22A2_P109_F	0.92095	23510414	NM_153191.1	SLC22A2	6582	6	36.1	160600058	-109	Y	ATTATAACTGGTTCTCCACAGGCTTGT[CG]GTGCTCCACGCCAGCAGCACAAA	OCT2, MGC32628	Homo sapiens solute carrier family 22 (organic cation transporter), member 2 (SLC22A2), transcript variant 2, mRNA.	solute carrier family 22 member 2 isoform b	cg21755969
SNCG_E119_F	0.81928	4507112	NM_003087.1	SNCG	6623	10	36.1	88708514	119	N	GGAAAAGACCAAGCAGGGGGTGA[CG]GAAGCAGCTGAGAAGACCAAGGAG	SR, BCSG1	Homo sapiens synuclein, gamma (breast cancer-specific protein 1) (SNCG), mRNA.	synuclein, gamma (breast cancer-specific protein 1)	cg26738310
SNRPN_E14_F	0.81487	29540553	NM_022806.2	SNRPN	6638	15	36.1	22619901	14	N	GCTGCAGACCACGCCCACCAAGGGCTGGC[CG]CAGCCACTGTAGCTGAGCTCAGAGCCT	SMN, SM-D, RT-LI, HCERN3, SNRNP-N, SNURF-SNRPN	Homo sapiens small nuclear ribonucleoprotein polypeptide N (SNRPN), transcript variant 3, mRNA.	small nuclear ribonucleoprotein polypeptide N	cg18859420
SNRPN_P230_R	0.94244	29540553	NM_022806.2	SNRPN	6638	15	36.1	22619657	-230	N	TCTCTTGAATCTTGACAATCCC[CG]AACACTGCTCCCCGCTTTATTTGTTTAGTC	SMN, SM-D, RT-LI, HCERN3, SNRNP-N, SNURF-SNRPN	Homo sapiens small nuclear ribonucleoprotein polypeptide N (SNRPN), transcript variant 3, mRNA.	small nuclear ribonucleoprotein polypeptide N	cg22491305
SNRPN_seq_18_S99_F	0.80919	29540553	NM_022806.2	SNRPN	6638	15	36.1	22751285	57	Y	CGCATCTGTCTGAGGAGCGGTCAGTGA[CG]CGATGGAGCGGGCAAGGTCAGCTGTGCCGG	SMN, SM-D, RT-LI, HCERN3, SNRNP-N, SNURF-SNRPN	Homo sapiens small nuclear ribonucleoprotein polypeptide N (SNRPN), transcript variant 3, mRNA.	small nuclear ribonucleoprotein polypeptide N	cg10146073
SNURF_E256_R	0.71279	29540557	NM_005678.3	SNURF	8926	15	36.1	22751484	256	Y	AGGCTTGCTGTTGTGCCGTTCTGCCC[CG]ATGGTATCCTGTCCGCTCGCATTGGGGCG	.	Homo sapiens SNRPN upstream reading frame (SNURF), transcript variant 1, mRNA.	SNRPN upstream reading frame protein	cg07995992
SNURF_P78_F	0.76872	29540557	NM_005678.3	SNURF	8926	15	36.1	22751150	-78	Y	CCTGCACTGCGGCAAACAAGCACGCCTGCG[CG]GCCGCAGAGGCAGGCTGGCG	.	Homo sapiens SNRPN upstream reading frame (SNURF), transcript variant 1, mRNA.	SNRPN upstream reading frame protein	cg15999943
SOD3_P225_F	0.94359	4507150	NM_003102.1	SOD3	6649	4	36.1	24404928	-225	N	CTCTGAAAACTCATTAGTTGAGGATAACTA[CG]CCTACCAACAGAATGCAGAGGTGCAAG	EC-SOD	Homo sapiens superoxide dismutase 3, extracellular (SOD3), mRNA.	superoxide dismutase 3, extracellular	cg10307548
SOD3_P460_R	0.81641	4507150	NM_003102.1	SOD3	6649	4	36.1	24404693	-460	N	TAGCACAAGTCCTAGAATACCAGAA[CG]GAGACGTGCTTTCTTGGACCTTAAACGAAA	EC-SOD	Homo sapiens superoxide dismutase 3, extracellular (SOD3), mRNA.	superoxide dismutase 3, extracellular	cg16986592
SPI1_P929_F	0.84078	4507174	NM_003120.1	SPI1	6688	11	36.1	47357603	-929	N	CATCTATATGTCCATTAATCAGCC[CG]TCCACCTGCTATCAGTCCATCAGTC	OF, PU.1, SFPI1, SPI-A	Homo sapiens spleen focus forming virus (SFFV) proviral integration oncogene spi1 (SPI1), mRNA.	spleen focus forming virus (SFFV) proviral integration oncogene spi1	cg04692506
SRC_E100_R	0.93741	38202216	NM_198291.1	SRC	6714	20	36.1	35406602	100	N	CCTCTAGCCTCAGTTTATCAC[CG]CAAGAGCTACCATTCATCTAGCACAACC	ASV, SRC1, c-SRC, p60-Src	Homo sapiens v-src sarcoma (Schmidt-Ruppin A-2) viral oncogene homolog (avian) (SRC), transcript variant 2, mRNA.	proto-oncogene tyrosine-protein kinase SRC	cg05935845
SRC_P164_F	0.88113	38202216	NM_198291.1	SRC	6714	20	36.1	35406338	-164	N	TTCTTGCAAGTAGGTAAGGGCCAGCTCCAG[CG]TGTCACTGGGTAAATGTCCCTG	ASV, SRC1, c-SRC, p60-Src	Homo sapiens v-src sarcoma (Schmidt-Ruppin A-2) viral oncogene homolog (avian) (SRC), transcript variant 2, mRNA.	proto-oncogene tyrosine-protein kinase SRC	cg13052876
SRC_P297_F	0.96203	38202216	NM_198291.1	SRC	6714	20	36.1	35406205	-297	N	GAAGAAAAAAGAGGCTTGATTGGTAG[CG]TATTCCGATGTCCAAGGGGTAAATAC	ASV, SRC1, c-SRC, p60-Src	Homo sapiens v-src sarcoma (Schmidt-Ruppin A-2) viral oncogene homolog (avian) (SRC), transcript variant 2, mRNA.	proto-oncogene tyrosine-protein kinase SRC	cg12815018
TFF1_P180_R	0.90821	48928023	NM_003225.2	TFF1	7031	21	36.1	42659893	-180	N	ATGGAAGGATTTGCTGATAGACAGAGA[CG]ACATGTGGTGAGGTCATCTTGG	pS2, BCEI, HPS2, HP1.A, pNR-2, D21S21	Homo sapiens trefoil factor 1 (breast cancer, estrogen-inducible sequence expressed in) (TFF1), mRNA.	trefoil factor 1 precursor	cg27405706
TFF2_P178_F	0.89889	48928025	NM_005423.3	TFF2	7032	21	36.1	42644354	-178	N	GCCAGGGTGACTCTCTCCCTGCT[CG]GTGATACCTCTTCCTGCCCTGGACAGA	SP, SML1	Homo sapiens trefoil factor 2 (spasmolytic protein 1) (TFF2), mRNA.	trefoil factor 2 precursor	cg10018784
TFF2_P557_R	0.971	48928025	NM_005423.3	TFF2	7032	21	36.1	42644733	-557	N	TGGAGATGAGGCTGACAGGGTCAG[CG]GAGTAGCCTGTGACAGGCAGGTTT	SP, SML1	Homo sapiens trefoil factor 2 (spasmolytic protein 1) (TFF2), mRNA.	trefoil factor 2 precursor	cg11158374
TGFB1_P833_R	0.96414	63025221	NM_000660.3	TGFB1	7040	19	36.1	46552489	-833	Y	CGGTCGAAGTTGCGGAGCAGCAGGC[CG]ATCTCCAGGTGCACGGTGCCACCAGC	CED, DPD1, TGFB	Homo sapiens transforming growth factor, beta 1 (Camurati-Engelmann disease) (TGFB1), mRNA.	transforming growth factor, beta 1	cg05445479
TGFB3_E58_R	0.96902	4507464	NM_003239.1	TGFB3	7043	14	36.1	75517184	58	N	CAGGAAGCGCTGGCAACCCTGAGGA[CG]AAGAAGCGGACTGTGTGCCTT	FLJ16571, TGF-beta3	Homo sapiens transforming growth factor, beta 3 (TGFB3), mRNA.	transforming growth factor, beta 3	cg17928876
THPO_E483_F	0.87158	40805872	NM_199228.1	THPO	7066	3	36.1	185578143	483	N	TCCCATTACCCTCTCCTTG[CG]CCCTGGCTTGCCTGGCCCAGCTTCC	ML, TPO, MGDF, MKCSF, MPLLG	Homo sapiens thrombopoietin (myeloproliferative leukemia virus oncogene ligand, megakaryocyte growth and development factor) (THPO), transcript variant 2, mRNA.	thrombopoietin isoform 2 precursor	cg08997821
THPO_P585_R	0.96711	40805872	NM_199228.1	THPO	7066	3	36.1	185579211	-585	N	TGTCAGGTGCGGGGCACATGTATGTG[CG]CACACGTGCACTGGGTTAAGCCTGAG	ML, TPO, MGDF, MKCSF, MPLLG	Homo sapiens thrombopoietin (myeloproliferative leukemia virus oncogene ligand, megakaryocyte growth and development factor) (THPO), transcript variant 2, mRNA.	thrombopoietin isoform 2 precursor	cg20482454
TIMP3_P1114_R	0.95843	75905820	NM_000362.4	TIMP3	7078	22	36.1	31525688	-1114	N	GAATCTCTCAAATTCCACCA[CG]TATGCCCTCATTCAACCTGGATCCT	SFD, K222, K222TA2, HSMRK222	Homo sapiens TIMP metallopeptidase inhibitor 3 (Sorsby fundus dystrophy, pseudoinflammatory) (TIMP3), mRNA.	tissue inhibitor of metalloproteinase 3 precursor	cg23817297
TIMP3_P690_R	0.97642	75905820	NM_000362.4	TIMP3	7078	22	36.1	31526112	-690	N	AATACCATCTCTCACGAATTCTT[CG]GCCTCTGCTGTCCCAATGTCACTTGTCTGA	SFD, K222, K222TA2, HSMRK222	Homo sapiens TIMP metallopeptidase inhibitor 3 (Sorsby fundus dystrophy, pseudoinflammatory) (TIMP3), mRNA.	tissue inhibitor of metalloproteinase 3 precursor	cg25245338
TMPRSS4_E83_F	0.94762	34304348	NM_019894.2	TMPRSS4	56649	11	36.1	117453059	83	N	TTGCTCAGCGGACAAGGATGCTGGG[CG]TGAGGGACCAAGGCCTGCCC	MT-SP2, TMPRSS3	Homo sapiens transmembrane protease, serine 4 (TMPRSS4), transcript variant 1, mRNA.	transmembrane protease, serine 4 isoform 1	cg13233515
TMPRSS4_P552_F	0.87764	34304348	NM_019894.2	TMPRSS4	56649	11	36.1	117452424	-552	N	GAAAGAAGGAAATGACTCCGTGGA[CG]AGGAGACGTGGGCTCTAGCCAG	MT-SP2, TMPRSS3	Homo sapiens transmembrane protease, serine 4 (TMPRSS4), transcript variant 1, mRNA.	transmembrane protease, serine 4 isoform 1	cg26118131
TNF_P1084_F	0.96548	25952110	NM_000594.2	TNF	7124	6	36.1	31650245	-1084	N	ATGTGATGGACTCACCAGGTGAGGC[CG]CCAGACTGCTGCAGGGGAAGCAA	DIF, TNFA, TNFSF2, TNF-alpha	Homo sapiens tumor necrosis factor (TNF superfamily, member 2) (TNF), mRNA.	tumor necrosis factor alpha	cg07452656
TNFRSF10C_P612_R	0.93572	22547120	NM_003841.2	TNFRSF10C	8794	8	36.1	23015767	-612	N	CTCCTCAGCCTCTGCATGTGCC[CG]TCATGGCCCCTGTGTCCTTCATTCTGTC	LIT, DCR1, TRID, CD263, TRAILR3	Homo sapiens tumor necrosis factor receptor superfamily, member 10c, decoy without an intracellular domain (TNFRSF10C), mRNA.	tumor necrosis factor receptor superfamily, member 10c precursor	cg06346860
TNFRSF1A_P678_F	0.88251	23312372	NM_001065.2	TNFRSF1A	7132	12	36.1	6322200	-678	N	TCCTGGCTCTGCCACCAATCATG[CG]ACATCAGGCAACTCCTCTCCTAAGC	FPF, p55, p60, TBP1, TNF-R, TNFAR, TNFR1, p55-R, CD120a, TNFR55, TNFR60, TNF-R-I, TNF-R55, MGC19588	Homo sapiens tumor necrosis factor receptor superfamily, member 1A (TNFRSF1A), mRNA.	tumor necrosis factor receptor 1 precursor	cg18805708
TRIM29_E189_F	0.94853	17402908	NM_012101.2	TRIM29	23650	11	36.1	119513884	189	Y	CAGGCTGCCACTGGGGCCCGA[CG]GGCTCCGGGCATCCCTGGCTTCTGGG	ATDC	Homo sapiens tripartite motif-containing 29 (TRIM29), transcript variant 1, mRNA.	tripartite motif protein TRIM29 isoform alpha	cg26414304
TRIM29_P261_F	0.94464	17402908	NM_012101.2	TRIM29	23650	11	36.1	119514334	-261	N	GCACTTGCTTCTCATCCGGGGAG[CG]GGGAGTCTCCGTCTTCACAAGTGGGCA	ATDC	Homo sapiens tripartite motif-containing 29 (TRIM29), transcript variant 1, mRNA.	tripartite motif protein TRIM29 isoform alpha	cg13907859
TRPM5_E87_F	0.96354	24475627	NM_014555.2	TRPM5	29850	11	36.1	2400764	87	N	AGACCCTCCAAAGTTGACCT[CG]CCCCTGTGCAAGCCCAGCTCCC	MTR1, LTRPC5	Homo sapiens transient receptor potential cation channel, subfamily M, member 5 (TRPM5), mRNA.	transient receptor potential cation channel, subfamily M, member 5	cg01581060
TRPM5_P721_F	0.89181	24475627	NM_014555.2	TRPM5	29850	11	36.1	2401572	-721	N	GGCTCATGTCTCCCAGCTGCC[CG]GTGAGGTCGGGCATCTCAGCCCCT	MTR1, LTRPC5	Homo sapiens transient receptor potential cation channel, subfamily M, member 5 (TRPM5), mRNA.	transient receptor potential cation channel, subfamily M, member 5	cg03982381
TRPM5_P979_F	0.89932	24475627	NM_014555.2	TRPM5	29850	11	36.1	2401830	-979	N	TCTGTCTGCCCTCCTGGAACCA[CG]CGTCGGGTCACAGGCCGCTGGGCAGA	MTR1, LTRPC5	Homo sapiens transient receptor potential cation channel, subfamily M, member 5 (TRPM5), mRNA.	transient receptor potential cation channel, subfamily M, member 5	cg19265431
TSP50_E21_R	0.71706	31543829	NM_013270.2	TSP50	29122	3	36.1	46734347	21	Y	GGGTGGCAGCCGACTGCGTCTCTC[CG]GAAGGCGCTCCCAGTGCCGCCC	.	Homo sapiens testes-specific protease 50 (TSP50), mRNA.	testes-specific protease 50	cg07522405
UGT1A1_E11_F	0.97099	45827762	NM_000463.2	UGT1A1	54658	2	36.1	234333669	11	N	GGCGAACCTCTGGCAGGAGCAAAGG[CG]CCATGGCTGTGGAGTCCCAGG	GNT1, UGT1, UDPGT, UGT1A, UGT1*1, HUG-BR1	Homo sapiens UDP glucuronosyltransferase 1 family, polypeptide A1 (UGT1A1), mRNA.	UDP glycosyltransferase 1 family, polypeptide A1 precursor	cg03607648
UGT1A1_P315_R	0.92019	45827762	NM_000463.2	UGT1A1	54658	2	36.1	234333343	-315	N	AGAAGCCTAACTTGTTCACTACATAGT[CG]TCCTTCTTCCTCTCTGGTAACACTTGTTGG	GNT1, UGT1, UDPGT, UGT1A, UGT1*1, HUG-BR1	Homo sapiens UDP glucuronosyltransferase 1 family, polypeptide A1 (UGT1A1), mRNA.	UDP glycosyltransferase 1 family, polypeptide A1 precursor	cg11661768
UGT1A1_P564_R	0.90152	45827762	NM_000463.2	UGT1A1	54658	2	36.1	234333094	-564	N	TCTGGCTCACCTCATGGCGCGTGCT[CG]TGTGGTGGGCTCTGCTGCAGCCTCAAGACC	GNT1, UGT1, UDPGT, UGT1A, UGT1*1, HUG-BR1	Homo sapiens UDP glucuronosyltransferase 1 family, polypeptide A1 (UGT1A1), mRNA.	UDP glycosyltransferase 1 family, polypeptide A1 precursor	cg07823755
UGT1A7_P751_R	0.96509	41282212	NM_019077.2	UGT1A7	54577	2	36.1	234254572	-751	N	CGCTAAGACCCTTGCTCTCTTTC[CG]TCGAACATGAGATGCCAATTTCTTTCTGGG	UDPGT, UGT1G, UGT1*7	Homo sapiens UDP glucuronosyltransferase 1 family, polypeptide A7 (UGT1A7), mRNA.	UDP glycosyltransferase 1 family, polypeptide A7 precursor	cg16671505
USP29_E274_F	0.9605	56790915	NM_020903.2	USP29	57663	19	36.1	62323595	274	N	GATGACTTGAGCCTTGGGGAT[CG]AGGGTGTAGTGAGGTATGATC	HOM-TES-84/86	Homo sapiens ubiquitin specific peptidase 29 (USP29), mRNA.	ubiquitin specific protease 29	cg07368873
USP29_P205_R	0.93269	56790915	NM_020903.2	USP29	57663	19	36.1	62323116	-205	Y	CCCGTACCTAGACCCGTAGGT[CG]GGAGGCCTGCGCCCGGCACTGCGCA	HOM-TES-84/86	Homo sapiens ubiquitin specific peptidase 29 (USP29), mRNA.	ubiquitin specific protease 29	cg25357752
USP29_P282_R	0.92957	56790915	NM_020903.2	USP29	57663	19	36.1	62323039	-282	Y	TTTCTCTGAACCCTAACTCCTGC[CG]TTACGCCCCACCAGCTCTAGGCC	HOM-TES-84/86	Homo sapiens ubiquitin specific peptidase 29 (USP29), mRNA.	ubiquitin specific protease 29	cg16675193
WEE1_P924_R	0.94522	19718775	NM_003390.2	WEE1	7465	11	36.1	9549992	-924	N	AAACAACAAAACCACATCAA[CG]AACATCCACTGATGTCCTGAATTCACAG	WEE1hu, DKFZp686I18166	Homo sapiens WEE1 homolog (S. pombe) (WEE1), mRNA.	wee1 tyrosine kinase	cg15071685
WNT8B_P216_R	0.93047	17505196	NM_003393.2	WNT8B	7479	10	36.1	102212572	-216	N	GATTTGCTATGTCTCTTCCCCC[CG]CTTCTTTCTTTGTCCTCTTTCTCCTGGTC	.	Homo sapiens wingless-type MMTV integration site family, member 8B (WNT8B), mRNA.	wingless-type MMTV integration site family, member 8B precursor	cg05452625
WRN_P969_F	0.94502	19924171	NM_000553.2	WRN	7486	8	36.1	31009351	-969	Y	TTTCAGGACACTGTGAGGATGCTCTT[CG]GACCCCACCGAGACTGGTGG	RECQ3, RECQL2, RECQL3	Homo sapiens Werner syndrome (WRN), mRNA.	Werner syndrome protein	cg19052693
XRCC1_P681_R	0.93557	5454171	NM_006297.1	XRCC1	7515	19	36.1	48772236	-681	Y	GGCTAGGACAGCAAATCTGAGTGAATTTT[CG]TAGTTTCGTAGGGAACCTGGATT	RCC	Homo sapiens X-ray repair complementing defective repair in Chinese hamster cells 1 (XRCC1), mRNA.	X-ray repair cross complementing protein 1	cg12562082
XRCC2_P1077_F	0.95753	4885656	NM_005431.1	XRCC2	7516	7	36.1	152005260	-1077	N	CCTTGGCCTCTTCTCTACGTAGGGCTG[CG]GGCCCGTATCTGAAACATTAACAACCA	DKFZp781P0919	Homo sapiens X-ray repair complementing defective repair in Chinese hamster cells 2 (XRCC2), mRNA.	X-ray repair cross complementing protein 2	cg01999235
ZIM3_E203_F	0.95296	16418390	NM_052882.1	ZIM3	114026	19	36.1	62348179	203	N	AAAACTTAATCGGCCCTCTACC[CG]CTGTATTCCGCATCATAATCCAGTCAA	ZNF657	Homo sapiens zinc finger, imprinted 3 (ZIM3), mRNA.	zinc finger, imprinted 3	cg22057816
ZIM3_P451_R	0.95935	16418390	NM_052882.1	ZIM3	114026	19	36.1	62348833	-451	Y	AGGTGGAACAATGCCTTAAAGTGCTCTC[CG]CCCGACAGAAAGAATTCAGGCTCCAA	ZNF657	Homo sapiens zinc finger, imprinted 3 (ZIM3), mRNA.	zinc finger, imprinted 3	cg16859188
ZIM3_P718_R	0.88688	16418390	NM_052882.1	ZIM3	114026	19	36.1	62349100	-718	N	CCTCCCAGGAGAAGAGGTATCCAAAGAT[CG]TATTAGCAAATGACCCTTGGCGGTG	ZNF657	Homo sapiens zinc finger, imprinted 3 (ZIM3), mRNA.	zinc finger, imprinted 3	cg15131643
ZNFN1A1_E102_F	0.92157	31657112	NM_006060.2	ZNFN1A1	10320	7	36.1	50411827	102	Y	GGAGGATTTACGAATGCTTGATGCCT[CG]GGAGAGAAAATGAATGGCT	IK1, LYF1, hIk-1, IKAROS, PRO0758, Hs.54452	Homo sapiens zinc finger protein, subfamily 1A, 1 (Ikaros) (ZNFN1A1), mRNA.	zinc finger protein, subfamily 1A, 1 (Ikaros)	cg16550878
ZNFN1A1_P179_F	0.96467	31657112	NM_006060.2	ZNFN1A1	10320	7	36.1	50411546	-179	N	AACCCCAGGTGCATCCCGAGGCCTGCCAC[CG]AAGCCCACTCAAGGCTGAATGCACGG	IK1, LYF1, hIk-1, IKAROS, PRO0758, Hs.54452	Homo sapiens zinc finger protein, subfamily 1A, 1 (Ikaros) (ZNFN1A1), mRNA.	zinc finger protein, subfamily 1A, 1 (Ikaros)	cg18789786
