# Supplementary material for: Cancer Genes Hypermethylated in Human Embryonic Stem Cells
Source: PLoS One. 2008 Sep 29;3(9):e3294. doi: 10.1371/journal.pone.0003294 (PMC2546447; doi:10.1371/journal.pone.0003294)
Supplement: Table S7 — Genes that are hypomethylated in peripheral blood lymphocytes and neutrophils relative to CD34+ hematopoietic stem cell progenitors. (0.02 MB XLS) [file pone.0003294.s015.xls]

## Sheet: CD34 vs lymphocites
TargetID	CHROMOSOME	CD34+.AVG_Beta	Pool lymphocytes.AVG_Beta	Pool neutrophils.AVG_Beta
CCL3_E53_R	17	0.7223	0.24289	0.49327
EVI2A_E420_F	17	0.77923	0.21744	0.51157
IFNG_E293_F	12	0.71856	0.37457	0.74381
LTA_E28_R	6	0.90353	0.21224	0.91346
LTA_P214_R	6	0.90397	0.39895	0.8655
NEFL_E23_R	8	0.69093	0.12716	0.49235
PTK6_E50_F	20	0.76418	0.21276	0.59394
RUNX3_P247_F	1	0.90184	0.12767	0.83512
RUNX3_P393_R	1	0.94141	0.09774	0.88511

## Sheet: cd34 vs neutrophils
TargetID	CHROMOSOME	CD34+.AVG_Beta	Pool lymphocytes.AVG_Beta	Pool neutrophils.AVG_Beta
AIM2_P624_F	1	0.92759	0.63609	0.07064
AXIN1_P995_R	16	0.76667	0.69222	0.3852
CSF1R_E26_F	5	0.9298	0.85952	0.19993
DDIT3_P1313_R	12	0.77508	0.70283	0.30334
EFNB3_E17_R	17	0.72081	0.55751	0.32634
ERCC3_P1210_R	2	0.93913	0.90575	0.14983
LCN2_P141_R	9	0.96645	0.94402	0.183
LCN2_P86_R	9	0.94593	0.92482	0.13293
MAP3K8_P1036_F	10	0.89011	0.87309	0.40517
MMP8_E89_R	11	0.92148	0.72908	0.32141
PI3_E107_F	20	0.9482	0.87263	0.28932
PI3_P274_R	20	0.93399	0.91222	0.13507
SEPT9_P374_F	17	0.83439	0.58509	0.06259
SOD3_P225_F	4	0.94359	0.85915	0.35582
THPO_E483_F	3	0.87158	0.7915	0.37975
TNFRSF1A_P678_F	12	0.88251	0.91597	0.20997
