# Supplementary material for: Cancer Genes Hypermethylated in Human Embryonic Stem Cells
Source: PLoS One. 2008 Sep 29;3(9):e3294. doi: 10.1371/journal.pone.0003294 (PMC2546447; doi:10.1371/journal.pone.0003294)
Supplement: Table S8 — Summary of the gene ontology GO terms associated with the genes of Classes A-I, A-II, B-I, and B-II. The analysis was done using the web tool of the PANTHER database. Corresponding probabilities of each term and the chromatin-associated gene function (right), based on Zhao et al. (2007), are presented. (0.02 MB XLS) [file pone.0003294.s016.xls]

## Sheet: Hoja1
Overrepresented Biological processes	p-value	marks	Chromatin-associated gene function (Zhao et al., 2007)
A-I
Developmental processes	9.39E-04	K4/K27	Early differentiation
Signal transduction	3.18E-03	K4/K27	Early differentiation
Receptor protein tyrosine kinase signaling pathway	4.99E-03	K4/K27	Early differentiation
Neuronal activities	6.39E-03	K4/K27	Early differentiation
Oncogenesis	7.56E-03	K4/K27	Early differentiation
Cell proliferation and differentiation	7.83E-03	K4/K27	Early differentiation
A-II
Developmental processes	6.47E-03	K4/K27	Early differentiation
Cell adhesion	6.81E-03	none	Lineage specification
Neurogenesis	8.17E-03	K4/K27	Early differentiation
B-I
Neuronal activities	1.25E-03	K4/K27	Early differentiation
B-II
Immunity and defense	2.64E-06	none	Lineage specification
Cytokine and chemokine mediated signaling pathway	1.35E-03	none	Lineage specification
JAK-STAT cascade	4.93E-03
T-cell mediated immunity	4.99E-03	none	Lineage specification
Granulocyte-mediated immunity	5.96E-03
Hematopoiesis	5.96E-03
Cytokine/chemokine mediated immunity	8.51E-03	none	Lineage specification
