# Supplementary material for: Cancer Genes Hypermethylated in Human Embryonic Stem Cells
Source: PLoS One. 2008 Sep 29;3(9):e3294. doi: 10.1371/journal.pone.0003294 (PMC2546447; doi:10.1371/journal.pone.0003294)
Supplement: Table S9 — Primers used for bisulfite sequencing. (0.02 MB XLS) [file pone.0003294.s017.xls]

## Sheet: Hoja1
Primers for bisulfite sequentiation PCR
NAME	SEQUENCE
Bs-SLC5A8-s	GATTGTTGAATTGGAAAGTTAAAA
Bs-SLC5A8-a	CCCTCAAACCCAAATATAAAAC
Bs-MGMT-s	ATTATTTTTGTGATAGGAAAAGGT
Bs-MGMT-a	AAAACCTAAAAAAAACAAAAAAAC
Bs-DLC1-s	GTGGGATAGAAAAAGTTTTAGG
Bs-DLC1-a	AAAATCCTATCAAAACATTCCT
BS-AIM2-s	TGTGATAATGAAGATAGATTGTAAAT
BS-AIM2-a	TCAAAAATTTAAATCACAAACA
Bs-PYCARD-s	TCCCACCCAAACCTCTAAATTAA
Bs-PYCARD-a	TTAGTATGTGGAATTGAGGGAG
